# Supplementary material for: miRNA analysis with Prost! reveals evolutionary conservation of organ-enriched expression and post-transcriptional modifications in three-spined stickleback and zebrafish
Source: Sci Rep. 2019 Mar 8;9:3913. doi: 10.1038/s41598-019-40361-8 (PMC6408482; doi:10.1038/s41598-019-40361-8)
Supplement: Supplementary file 2 — Supplementary File 3 [file 41598_2019_40361_MOESM2_ESM.xlsx]

## Sheet: isomiRs
Sequence	Seed	Loc_idx	Seed_idx	Anno_idx	Locations	CIGARs_5pto3p	Designations	BinStarter	SB1_Brain	SB2_Brain	SB1_Heart	SB2_Heart	SB1_Testis	SB2_Testis	SB1_Ovary	SB2_Ovary	SB1_Brain_norm	SB2_Brain_norm	SB1_Heart_norm	SB2_Heart_norm	SB1_Testis_norm	SB2_Testis_norm	SB1_Ovary_norm	SB2_Ovary_norm	gac_miRNA	other_species_miRNA	gac_miRNA_rev	other_species_miRNA_rev	gac_hairpin	other_species_hairpin	other_ncRNA	ncRNA_biotype	iso_5p	iso_3p	iso_add	iso_snp_seed	iso_snp_central_offset	iso_snp_central	iso_snp_supp	iso_snp
AAAAACTTGATTTCTCTGGTATC	AAAACTT	gl1783			groupXI:2187210-2187188	23=	1	AAAAACTTGATTTCTCTGGTATC	4	1	0	4	0	2	16	32	1.86745	0.182148	0	0.870684	0	0.477457	3.58903	9.90096									0	0	0	False	False	False	False	False
AAAACAACAATGAATCAGTACTGT	AAACAAC	gl1404			TML:168	TML:168	1	AAAACAACAATGAATCAGTACTGT	0	0	0	0	11	20	2	1	0	0	0	0	3.89941	4.77457	0.448629	0.309405									0	0	0	False	False	False	False	False
AAAACTCTTAGTGCTTCCACT	AAACTCT	gl5827			MT:3934-3954;scaffold_1150:1078-1098;scaffold_662:176-156	21=;21=;21=	1	AAAACTCTTAGTGCTTCCACT	9	9	16	2	2	2	0	0	4.20175	1.63934	2.7372	0.435342	0.708983	0.477457	0	0									0	0	0	False	False	False	False	False
AAAAGAAACTAACAAGGATTCCCT	AAAGAAA	gl5020			scaffold_515:5186-5163;scaffold_528:6418-6395;scaffold_54:7659-7636;scaffold_554:9534-9511;scaffold_571:8780-8803;scaffold_606:9264-9287;scaffold_835:6271-6248;scaffold_88:537-514;scaffold_88:16758-16735;scaffold_88:33346-33323	24=;24=;24=;24=;24=;24=;24=;24=;24=;24=	1	AAAAGAAACTAACAAGGATTCCCT	0	0	0	1	1	43	0	0	0	0	0	0.217671	0.354492	10.2653	0	0									0	0	0	False	False	False	False	False
AAAGAAACTAACAAGGATTCCCT	AAGAAAC	gl5020			scaffold_515:5185-5163;scaffold_528:6417-6395;scaffold_54:7658-7636;scaffold_554:9533-9511;scaffold_571:8781-8803;scaffold_606:9265-9287;scaffold_835:6270-6248;scaffold_88:536-514;scaffold_88:16757-16735;scaffold_88:33345-33323	23=;23=;23=;23=;23=;23=;23=;23=;23=;23=	2	AAAAGAAACTAACAAGGATTCCCT	0	0	0	1	6	27	0	0	0	0	0	0.217671	2.12695	6.44567	0	0									-1	0	0	False	False	False	False	False
AAAAGAACCAAACCTCATGAATGTT	AAAGAAC	gl5791			TML:40	TML:40	1	AAAAGAACCAAACCTCATGAATGTT	0	0	0	0	5	43	0	3	0	0	0	0	1.77246	10.2653	0	0.928215									0	0	0	False	False	False	False	False
AAAAGCAGACCACACGGAAGAATC	AAAGCAG	gl6892			groupII:7279401-7279378;groupIV:18090906-18090929;groupXI:795161-795138;groupXII:3680434-3680411;groupXVI:5686998-5686975;groupXVII:6601595-6601618;groupXVII:9635878-9635855;groupXVII:9646039-9646016;scaffold_1844:425-402;scaffold_47:458572-458595;scaffold_84:454214-454237;scaffold_84:459036-459059	24=;24=;24=;24=;24=;24=;24=;24=;24=;24=;24=;24=	1	AAAAGCAGACCACACGGAAGAATC	0	0	0	0	34	45	7	9	0	0	0	0	12.0527	10.7428	1.5702	2.78464									0	0	0	False	False	False	False	False
AAAAGCGGAACTCTAGCCAGAGCCT	AAAGCGG	gl5189			TML:22	TML:22	1	AAAAGCGGAACTCTAGCCAGAGCCT	0	0	0	0	7	36	0	0	0	0	0	0	2.48144	8.59423	0	0									0	0	0	False	False	False	False	False
AAAAGTAACAAACTCAGAAGGCTGT	AAAGTAA	gl681			groupII:11941652-11941676;groupII:15898250-15898226;groupII:15900907-15900883;groupII:17568641-17568617;groupIV:17183544-17183568;groupIV:17189213-17189237;groupIV:26659208-26659184;groupVIII:15150221-15150245;groupXIX:2608242-2608266;groupXIX:2612932-2612956;scaffold_216:1692-1668;scaffold_216:7361-7337;scaffold_636:1256-1280;scaffold_636:6923-6947	25=;25=;25=;25=;25=;25=;25=;25=;25=;25=;25=;25=;25=;25=	1	AAAAGTAACAAACTCAGAAGGCTGT	0	0	0	0	35	38	12	3	0	0	0	0	12.4072	9.07169	2.69178	0.928215									0	0	0	False	False	False	False	False
TAACAAACTCAGAAGGCTGTGGCC	AACAAAC	gl681			groupII:11941657-11941680;groupII:15898245-15898222;groupII:15900902-15900879;groupII:17568636-17568613;groupIV:17183549-17183572;groupIV:17189218-17189241;groupIV:26659203-26659180;groupVIII:15150226-15150249;groupXIX:2608247-2608270;groupXIX:2612937-2612960;scaffold_216:1687-1664;scaffold_216:7356-7333;scaffold_636:1261-1284;scaffold_636:6928-6951	24=;24=;24=;24=;24=;24=;24=;24=;24=;24=;24=;24=;24=;24=	2	AAAAGTAACAAACTCAGAAGGCTGT	0	0	0	0	2	0	28	2	0	0	0	0	0.708983	0	6.28081	0.61881									-5	4	0	False	False	False	False	False
AAAAGTAACAAACTCAGAAGGCTGC	AAAGTAA	gl681			groupII:11941652-11941676;groupII:15898250-15898226;groupII:15900907-15900883;groupII:17568641-17568617;groupIV:17183544-17183568;groupIV:17189213-17189237;groupIV:26659208-26659184;groupVIII:15150221-15150245;groupXIX:2608242-2608266;groupXIX:2612932-2612956;scaffold_216:1692-1668;scaffold_216:7361-7337;scaffold_636:1256-1280;scaffold_636:6923-6947	24=1X;24=1X;24=1X;24=1X;24=1X;24=1X;24=1X;24=1X;24=1X;24=1X;24=1X;24=1X;24=1X;24=1X	3.3p;3.3p;3.3p;3.3p;3.3p;3.3p;3.3p;3.3p;3.3p;3.3p;3.3p;3.3p;3.3p;3.3p	AAAAGTAACAAACTCAGAAGGCTGT	0	0	0	1	6	18	6	2	0	0	0	0.217671	2.12695	4.29712	1.34589	0.61881									0	-1	1	False	False	False	False	False
AAAAGTCATGGAGCAAAA	AAAGTCA	gl1063			scaffold_54:223124-223141	18=	1	AAAAGTCATGGAGCAAAA	0	0	0	0	0	0	1	31	0	0	0	0	0	0	0.224315	9.59155									0	0	0	False	False	False	False	False
AAAAGTCGTAACAAGGTTTCCGTA	AAAGTCG	gl5654			groupXIII:710655-710632;scaffold_503:827-804;scaffold_515:6074-6051;scaffold_54:8556-8533;scaffold_554:10408-10385;scaffold_571:7894-7917;scaffold_606:8371-8394;scaffold_61:967290-967313;scaffold_805:5793-5770;scaffold_88:1423-1400;scaffold_88:17646-17623;scaffold_88:34238-34215;scaffold_88:53167-53144	24=;24=;24=;24=;24=;24=;24=;24=;24=;24=;24=;24=;24=	1	AAAAGTCGTAACAAGGTTTCCGTA	5	3	6	59	0	0	4	3	2.33431	0.546445	1.02645	12.8426	0	0	0.897259	0.928215									0	0	0	False	False	False	False	False
AAAAGTGAATAGAACCACC	AAAGTGA	gl6929			groupI:26584660-26584678;groupI:25930756-25930738;groupI:26554533-26554515	19=;19=;19=	1	AAAAGTGAATAGAACCACC	0	0	0	0	0	0	3	70	0	0	0	0	0	0	0.672944	21.6583									0	0	0	False	False	False	False	False
AAAGTGAATAGAACCACC	AAGTGAA	gl6929			groupI:26584661-26584678;groupI:25930755-25930738;groupI:26554532-26554515	18=;18=;18=	2	AAAAGTGAATAGAACCACC	0	0	0	0	0	0	10	47	0	0	0	0	0	0	2.24315	14.542									-1	0	0	False	False	False	False	False
ATAAAAGTGAATAGAACCACC	TAAAAGT	gl6929			groupI:26584658-26584678;groupI:25930758-25930738;groupI:26554535-26554515	21=;21=;21=	2	AAAAGTGAATAGAACCACC	0	0	0	0	0	0	6	40	0	0	0	0	0	0	1.34589	12.3762									2	0	0	False	False	False	False	False
AAAAGTGCTGTTTGTGCAGG	AAAGTGC	gl7649			groupVII:22487388-22487369;groupXIII:10611586-10611605;groupXIV:13167929-13167910;groupXVI:13235360-13235341	15=1X3=1X;9=1X9=1X;12=1X6=1X;14=1X4=1X	4.3p;4.3p;4.3p;4.3p	AAAAGTGCTGTTTGTGCAGG	5	15	12	14	12	8	10	0	2.33431	2.73223	2.0529	3.04739	4.2539	1.90983	2.24315	0		ccr-miR-93,dre-miR-93-5p,ssa-miR-93a-5p				ccr-mir-93,dre-mir-93,ssa-mir-93a-1,ssa-mir-93a-2			NA	NA	NA	False	False	False	False	False
AAAAGTGCTGTTTGTGCAGGA	AAAGTGC	gl7649			groupVII:22487388-22487368;groupXIII:10611586-10611606;groupXIV:13167929-13167909;groupXVI:13235360-13235340	15=1X3=1X1=;9=1X9=1X1=;12=1X6=1X1=;14=1X4=1X1=	5.0;5.0;5.0;5.0	AAAAGTGCTGTTTGTGCAGG	4	20	25	12	16	14	12	0	1.86745	3.64297	4.27687	2.61205	5.67187	3.3422	2.69178	0									NA	NA	NA	False	False	False	False	False
AAAAGTGCTGTTTGTGCAGGAA	AAAGTGC	gl8046			groupVII:22487388-22487367	15=1X3=1X2=	5	AAAAGTGCTGTTTGTGCAGGAA	1	9	33	15	7	5	6	1	0.466861	1.63934	5.64547	3.26507	2.48144	1.19364	1.34589	0.309405									NA	NA	NA	False	False	False	False	False
AAAAGTGCTGTTTGTGCAGGC	AAAGTGC	gl7970			groupIV:31710612-31710592;groupVII:7777640-7777660	9=1X8=1X2=;1X13=1X6=	5.0;5.5p	AAAAGTGCTGTTTGTGCAGGC	13	34	32	33	14	48	35	10	6.0692	6.19304	5.4744	7.18314	4.96288	11.459	7.85101	3.09405									NA	NA	NA	False	False	False	False	False
AAAAGTGCTGTTTGTGCAGGT	AAAGTGC	gl7937			groupII:19911953-19911973	3=1X4=1X12=	5	AAAAGTGCTGTTTGTGCAGGT	51	182	134	120	69	140	124	48	23.8099	33.151	22.924	26.1205	24.4599	33.422	27.815	14.8514		ccr-miR-93,dre-miR-93-5p,ssa-miR-93a-5p				ccr-mir-93,dre-mir-93,ssa-mir-93a-1,ssa-mir-93a-2			NA	NA	NA	False	False	False	False	False
AAAAGTGCTGTTTGTGCCGGTAG	AAAGTGC	gl8102			groupXI:11111366-11111344	13=2X6=2X	5.3p	AAAAGTGCTGTTTGTGCCGGTAG	3	8	11	4	6	3	9	2	1.40058	1.45719	1.88182	0.870684	2.12695	0.716186	2.01883	0.61881									NA	NA	NA	False	False	False	False	False
AAAATATGTGGATCCACC	AAATATG	gl1061			groupXXI:9292663-9292680	18=	1	AAAATATGTGGATCCACC	0	6	7	2	0	3	24	39	0	1.09289	1.19752	0.435342	0	0.716186	5.38355	12.0668									0	0	0	False	False	False	False	False
AAAATCAGGAACACTCTCTGTGACC	AAATCAG	gl1568			groupIV:2800681-2800657;groupVI:5590881-5590857;groupX:1065229-1065253;groupXII:6475228-6475252	25=;25=;25=;25=	1	AAAATCAGGAACACTCTCTGTGACC	0	0	0	0	9	7	19	1	0	0	0	0	3.19042	1.6711	4.26198	0.309405									0	0	0	False	False	False	False	False
AAACACAACGTTAGATTGGCATC	AACACAA	gl2516			groupVIII:8537-8559;groupVIII:13087-13109;scaffold_1140:1951-1929;scaffold_322:3427-3405;scaffold_592:4550-4572;scaffold_720:1561-1583;scaffold_720:6123-6145	23=;23=;23=;23=;23=;23=;23=	1	AAACACAACGTTAGATTGGCATC	0	0	0	0	14	37	0	0	0	0	0	0	4.96288	8.83296	0	0									0	0	0	False	False	False	False	False
AAACACGACTCGACCATTACC	AACACGA	gl7766			groupIV:17656985-17657005;groupIV:23121836-23121816;groupXXI:691794-691774;scaffold_202:52057-52037;scaffold_47:428740-428760;scaffold_58:291740-291760	17=1X3=;17=1X3=;17=1X3=;11=1X9=;17=1X3=;17=1X3=	4.0;4.0;4.0;4.0;4.0;4.0	AAACACGACTCGACCATTACC	8	22	11	6	0	0	3	0	3.73489	4.00726	1.88182	1.30603	0	0	0.672944	0									NA	NA	NA	False	False	False	False	False
AAACACGACTCGACCATTACCG	AACACGA	gl7631			groupIV:17656985-17657006;groupIV:23121836-23121815;groupXXI:691794-691773;scaffold_47:428740-428761;scaffold_58:291740-291761	17=1X4=;17=1X4=;17=1X4=;17=1X4=;17=1X4=	4.0;4.0;4.0;4.0;4.0	AAACACGACTCGACCATTACCG	12	26	12	27	0	0	8	1	5.60234	4.73586	2.0529	5.87712	0	0	1.79452	0.309405									NA	NA	NA	False	False	False	False	False
AAACACTGCTTAAGATC	AACACTG	gl6536			groupXV:14016092-14016108;groupXXI:5612099-5612115	17=;17=	1	AAACACTGCTTAAGATC	0	0	0	0	0	0	2	29	0	0	0	0	0	0	0.448629	8.97274									0	0	0	False	False	False	False	False
AAACACTGTCCATCATCACCACTGA	AACACTG	gl4778			groupXV:15258222-15258198	25=	1	AAACACTGTCCATCATCACCACTGA	1	0	0	0	16	98	2	0	0.466861	0	0	0	5.67187	23.3954	0.448629	0									0	0	0	False	False	False	False	False
AAACACTGTCCATCATCACCACTGC	AACACTG	gl4779			groupII:996969-996993;groupII:2376053-2376029;groupVI:16614969-16614993;groupVIII:1402752-1402776;groupXIII:4247760-4247736;groupXIX:10500674-10500698;groupXX:716804-716828;scaffold_171:7440-7464;scaffold_455:12795-12771;scaffold_47:1423147-1423123;scaffold_80:270456-270480	25=;25=;25=;25=;25=;25=;25=;25=;25=;25=;25=	1	AAACACTGTCCATCATCACCACTGC	0	0	1	0	8	20	5	4	0	0	0.171075	0	2.83593	4.77457	1.12157	1.23762									0	0	0	False	False	False	False	False
AAACACTTGAACGAATAAATGACC	AACACTT	gl3647			groupXV:15243676-15243653	24=	1	AAACACTTGAACGAATAAATGACC	0	0	0	0	11	7	12	2	0	0	0	0	3.89941	1.6711	2.69178	0.61881									0	0	0	False	False	False	False	False
AAACACTTGTTTCTGATGCCCGGC	AACACTT	gl6018			groupIV:21079854-21079877;groupVII:18432589-18432566;groupXI:9671858-9671835;scaffold_576:4501-4478;scaffold_94:346204-346227	24=;24=;24=;24=;24=	1	AAACACTTGTTTCTGATGCCCGGC	0	0	0	0	6	11	38	29	0	0	0	0	2.12695	2.62602	8.52396	8.97274									0	0	0	False	False	False	False	False
AAACACTTTAAGAAACTCCTGAGAA	AACACTT	gl1772			groupXVI:15554486-15554510;scaffold_248:32449-32425	25=;25=	1	AAACACTTTAAGAAACTCCTGAGAA	0	0	0	0	0	27	3	0	0	0	0	0	0	6.44567	0.672944	0									0	0	0	False	False	False	False	False
AAACAGAAAACTCAGAGTTTCCCTC	AACAGAA	gl1216			TML:35	TML:35	1	AAACAGAAAACTCAGAGTTTCCCTC	0	0	0	0	55	71	10	14	0	0	0	0	19.497	16.9497	2.24315	4.33167									0	0	0	False	False	False	False	False
AAACAGACAATAGGGAAACATGCTC	AACAGAC	gl4251			groupVIII:9126624-9126648;groupXI:2107558-2107534;groupXIV:8860579-8860603;groupXIV:8865392-8865416;groupXX:8397216-8397192;groupXX:8402028-8402004;groupXXI:3751911-3751935;scaffold_58:850157-850181;scaffold_58:854966-854990;scaffold_76:492476-492452	25=;25=;25=;25=;25=;25=;25=;25=;25=;25=	1	AAACAGACAATAGGGAAACATGCTC	0	0	0	0	71	83	1	0	0	0	0	0	25.1689	19.8145	0.224315	0									0	0	0	False	False	False	False	False
AAACAGACAATAGGGAAACCTGCTC	AACAGAC	gl4251			groupVIII:9126624-9126648;groupXI:2107558-2107534;groupXIV:8860579-8860603;groupXIV:8865392-8865416;groupXX:8397216-8397192;groupXX:8402028-8402004;groupXXI:3751911-3751935;scaffold_58:850157-850181;scaffold_58:854966-854990;scaffold_76:492476-492452	19=1X5=;19=1X5=;19=1X5=;19=1X5=;19=1X5=;19=1X5=;19=1X5=;19=1X5=;19=1X5=;19=1X5=	4.0;4.0;4.0;4.0;4.0;4.0;4.0;4.0;4.0;4.0	AAACAGACAATAGGGAAACATGCTC	0	0	0	2	252	426	1	1	0	0	0	0.435342	89.3319	101.698	0.224315	0.309405									0	0	0	False	False	False	False	True
AAACAGACGATTATCTGGGCACCC	AACAGAC	gl2017			TML:39	TML:39	1	AAACAGACGATTATCTGGGCACCC	0	0	1	1	227	427	13	17	0	0	0.171075	0.217671	80.4696	101.937	2.91609	5.25988									0	0	0	False	False	False	False	False
AAACAGACGATTATCTGGGCACC	AACAGAC	gl2017			TML:39	TML:39	2	AAACAGACGATTATCTGGGCACCC	0	0	1	1	168	264	11	2	0	0	0.171075	0.217671	59.5546	63.0244	2.46746	0.61881									0	-1	0	False	False	False	False	False
AAACAGACGATTATCTGGGCACCCA	AACAGAC	gl2017			TML:39	TML:39	2	AAACAGACGATTATCTGGGCACCC	0	0	0	1	26	111	19	16	0	0	0	0.217671	9.21678	26.4989	4.26198	4.95048									0	1	0	False	False	False	False	False
AAACAGAGAATTCAATGCGTAATGC	AACAGAG	gl1304			groupIX:2487745-2487721;groupXII:17114288-17114264	25=;25=	1	AAACAGAGAATTCAATGCGTAATGC	0	0	0	0	17	24	33	19	0	0	0	0	6.02636	5.72949	7.40238	5.87869									0	0	0	False	False	False	False	False
AGAGAATTCAATGCGTAATGC	GAGAATT	gl1304			groupIX:2487741-2487721;groupXII:17114284-17114264	21=;21=	2	AAACAGAGAATTCAATGCGTAATGC	0	0	0	0	0	9	31	6	0	0	0	0	0	2.14856	6.95375	1.85643									-4	0	0	False	False	False	False	False
AGAGAATTCAATGCGTAATGCGGT	GAGAATT	gl1304			groupIX:2487741-2487718;groupXII:17114284-17114261	24=;24=	2	AAACAGAGAATTCAATGCGTAATGC	0	0	0	0	7	33	9	12	0	0	0	0	2.48144	7.87805	2.01883	3.71286									-4	3	0	False	False	False	False	False
CAGAGAATTCAATGCGTAATGCGGT	AGAGAAT	gl1304			groupIX:2487742-2487718;groupXII:17114285-17114261	25=;25=	2	AAACAGAGAATTCAATGCGTAATGC	0	0	0	0	9	16	17	9	0	0	0	0	3.19042	3.81966	3.81335	2.78464									-3	3	0	False	False	False	False	False
AAACAGTTACCATTACTGA	AACAGTT	gl7603			groupVII:14937166-14937184;groupVIII:19061518-19061500	4=1X14=;5=1X12=1X	4.0;4.3p	AAACAGTTACCATTACTGAG	2	2	24	44	0	0	1	0	0.933723	0.364297	4.1058	9.57752	0	0	0.224315	0									NA	NA	NA	False	False	False	False	False
AAACAGTTACCATTACTGAG	AACAGTT	gl7603			groupVII:14937166-14937185;groupVIII:19061518-19061499	4=1X15=;5=1X12=2X	4.0;4.3p	AAACAGTTACCATTACTGAG	2	4	39	64	1	4	4	0	0.933723	0.728593	6.67192	13.9309	0.354492	0.954915	0.897259	0									NA	NA	NA	False	False	False	False	False
AAACATCGTAGAGGGACGTGGTGT	AACATCG	gl6320			groupII:20570881-20570858;groupIX:288457-288434;groupXIII:4236896-4236919;groupXIX:10519633-10519610;groupXX:13996550-13996527;scaffold_180:79663-79640	24=;24=;24=;24=;24=;24=	1	AAACATCGTAGAGGGACGTGGTGT	0	0	0	0	6	16	6	2	0	0	0	0	2.12695	3.81966	1.34589	0.61881									0	0	0	False	False	False	False	False
AAACATGAGAATCATCT	AACATGA	gl1774			TML:207	TML:207	1	AAACATGAGAATCATCT	0	0	0	0	0	0	30	13	0	0	0	0	0	0	6.72944	4.02226									0	0	0	False	False	False	False	False
AAACATGAGAATCATCTTAC	AACATGA	gl6157			TML:205	TML:205	1	AAACATGAGAATCATCTTAC	0	0	0	0	0	0	52	34	0	0	0	0	0	0	11.6644	10.5198									0	0	0	False	False	False	False	False
AAACATGAGAATCGTCT	AACATGA	gl7226			TML:278	TML:278	1	AAACATGAGAATCGTCT	0	0	0	0	0	2	26	17	0	0	0	0	0	0.477457	5.83218	5.25988									0	0	0	False	False	False	False	False
AAACATGAGAATCGTCTTACTG	AACATGA	gl1408			TML:276	TML:276	1	AAACATGAGAATCGTCTTACTG	0	0	0	0	2	1	54	41	0	0	0	0	0.708983	0.238729	12.113	12.6856									0	0	0	False	False	False	False	False
AAACATGATGAGTATACTT	AACATGA	gl6903			groupVII:7725913-7725895;groupVII:7729165-7729147;groupVII:7744616-7744598	19=;19=;19=	1	AAACATGATGAGTATACTT	0	0	1	1	15	15	1	0	0	0	0.171075	0.217671	5.31737	3.58093	0.224315	0									0	0	0	False	False	False	False	False
AAACATGATGAGTATACT	AACATGA	gl6903			groupVII:7725913-7725896;groupVII:7729165-7729148;groupVII:7744616-7744599	18=;18=;18=	2	AAACATGATGAGTATACTT	0	1	0	17	0	9	4	3	0	0.182148	0	3.70041	0	2.14856	0.897259	0.928215									0	-1	0	False	False	False	False	False
AAACCATTACCATTACTGAGT	AACCATT	gl7814			groupVII:14937166-14937186;groupXXI:9444606-9444626	5=1X15=;10=1X10=	4.0;4.0	AAACCATTACCATTACTGAGT	1	1	11	33	0	1	1	0	0.466861	0.182148	1.88182	7.18314	0	0.238729	0.224315	0									NA	NA	NA	False	False	False	False	False
AAACCCAACATTGCTCCTGTAGCTG	AACCCAA	gl3848			groupII:17871677-17871701;groupIII:3738304-3738328;groupIII:3703631-3703607;groupXIV:15220577-15220553;groupXIX:16665738-16665714;groupXVI:1347768-1347792;scaffold_148:86337-86313	25=;25=;25=;25=;25=;25=;25=	1	AAACCCAACATTGCTCCTGTAGCTG	0	0	0	0	33	78	26	12	0	0	0	0	11.6982	18.6208	5.83218	3.71286									0	0	0	False	False	False	False	False
AAACCCAACATTGCTCCTGTAGCT	AACCCAA	gl3848			groupII:17871677-17871700;groupIII:3738304-3738327;groupIII:3703631-3703608;groupXIV:15220577-15220554;groupXIX:16665738-16665715;groupXVI:1347768-1347791;scaffold_148:86337-86314	24=;24=;24=;24=;24=;24=;24=	2	AAACCCAACATTGCTCCTGTAGCTG	0	0	0	0	12	51	9	16	0	0	0	0	4.2539	12.1752	2.01883	4.95048									0	-1	0	False	False	False	False	False
AAACCCAACATTGCTCCTGTAGCC	AACCCAA	gl3848			groupII:17871677-17871700;groupIII:3738304-3738327;groupIII:3703631-3703608;groupXIV:15220577-15220554;groupXIX:16665738-16665715;groupXVI:1347768-1347791;scaffold_148:86337-86314	23=1X;23=1X;23=1X;23=1X;23=1X;23=1X;23=1X	3.3p;3.3p;3.3p;3.3p;3.3p;3.3p;3.3p	AAACCCAACATTGCTCCTGTAGCTG	0	0	1	0	0	23	12	4	0	0	0.171075	0	0	5.49076	2.69178	1.23762									0	-2	1	False	False	False	False	False
AAACCGAATAGAACAAAAGGAAGAC	AACCGAA	gl8133			groupVII:3105959-3105935;scaffold_58:236085-236109;scaffold_58:240305-240329	21=1X1=1X1=;21=1X1=1X1=;21=1X1=1X1=	5.0;5.0;5.0	AAACCGAATAGAACAAAAGGAAGAC	0	0	0	0	11	22	0	0	0	0	0	0	3.89941	5.25203	0	0									NA	NA	NA	False	False	False	False	False
AAACCGAATAGAACAAAAGGAGACC	AACCGAA	gl5178			groupXI:10210780-10210804;groupXI:10216314-10216338;groupXXI:10649584-10649560	25=;25=;25=	1	AAACCGAATAGAACAAAAGGAGACC	0	0	0	0	2	28	0	0	0	0	0	0	0.708983	6.6844	0	0									0	0	0	False	False	False	False	False
AAACCGAGAAATACTGTTCAGAACA	AACCGAG	gl5007			scaffold_167:42213-42237	25=	1	AAACCGAGAAATACTGTTCAGAACA	0	0	0	1	0	0	24	17	0	0	0	0.217671	0	0	5.38355	5.25988									0	0	0	False	False	False	False	False
AAACCGATCAAGCCTGGCTGAGG	AACCGAT	gl3735			TML:33	TML:33	1	AAACCGATCAAGCCTGGCTGAGG	0	0	0	0	14	17	7	16	0	0	0	0	4.96288	4.05839	1.5702	4.95048									0	0	0	False	False	False	False	False
AAACCGATCAAGCCTGGCTGAGGA	AACCGAT	gl3735			TML:33	TML:33	2	AAACCGATCAAGCCTGGCTGAGG	0	0	0	0	6	21	9	3	0	0	0	0	2.12695	5.0133	2.01883	0.928215									0	1	0	False	False	False	False	False
AAACCGTTACAATTACTGAGT	AACCGTT	gl7885			groupVII:14937166-14937186;scaffold_259:18758-18738	10=1X10=;13=1X7=	4.0;4.0	AAACCGTTACAATTACTGAGT	1	0	15	20	0	1	3	0	0.466861	0	2.56612	4.35342	0	0.238729	0.672944	0									NA	NA	NA	False	False	False	False	False
AAACCGTTACCATCACTGAGT	AACCGTT	gl7885			groupVII:14937166-14937186;scaffold_259:18758-18738	13=1X7=;10=1X10=	4.0;4.0	AAACCGTTACAATTACTGAGT	0	1	11	15	0	2	2	0	0	0.182148	1.88182	3.26507	0	0.477457	0.448629	0									NA	NA	NA	False	False	False	False	False
AAACCGTTACCAATGCACCA	AACCGTT	gl8183			groupII:11447236-11447255;groupIX:9025791-9025772	5=1X2=1X11=;9=2X8=1X	5.0;5.3p	AAACCGTTACCAATGCACCA	0	0	20	11	0	0	0	0	0	0	3.4215	2.39438	0	0	0	0									NA	NA	NA	False	False	False	False	False
AAACCGTTACCATTACT	AACCGTT	gl3959	s11	a1	groupVII:14937166-14937182;groupXVI:9510956-9510940	17=;17=	1	AAACCGTTACCATTACT	2	2	21	92	1	0	2	0	0.933723	0.364297	3.59257	20.0257	0.354492	0	0.448629	0	gac-miR-451-5p	aca-miR-451-5p,bta-miR-451,cfa-miR-451,chi-miR-451-5p,dre-miR-451-5p,eca-miR-451,gga-miR-451,hsa-miR-451a,loc-mir-451-5p,mdo-miR-451,mml-miR-451,mmu-miR-451a,oan-miR-451,oha-miR-451-??,ppy-miR-451,ptr-miR-451,rno-miR-451-5p,ssc-miR-451,tgu-miR-451,xtr-miR-451			gac-mir-451	aca-mir-451,bta-mir-451,cfa-mir-451,chi-mir-451,dre-mir-451,eca-mir-451,gga-mir-451,hsa-mir-451a,loc-mir-451,mdo-mir-451,mml-mir-451,mmu-mir-451a,oan-mir-451,oha-mir-451,ppy-mir-451,ptr-mir-451,rno-mir-451,ssc-mir-451,tgu-mir-451,xtr-mir-451	,TCONS_00066752	miRNA,pri-miRNA	0	0	0	False	False	False	False	False
AAACCGTTACCATTACC	AACCGTT	gl3959	s11	a1	groupVII:14937166-14937182;groupXVI:9510956-9510940	16=1X;16=1X	3.3p;3.3p	AAACCGTTACCATTACT	0	0	4	25	0	0	1	0	0	0	0.6843	5.44178	0	0	0.224315	0									0	-1	1	False	False	False	False	False
AAACCGTTACCATTACTGC	AACCGTT	gl3959	s11	a1	groupVII:14937166-14937184;groupXVI:9510956-9510938	18=1X;17=2X	3.3p;3.3p	AAACCGTTACCATTACT	4	12	115	178	5	6	15	2	1.86745	2.18578	19.6736	38.7454	1.77246	1.43237	3.36472	0.61881									0	NA	1	False	False	False	False	False
AAACCGTTACCATTACTGCC	AACCGTT	gl3959	s11	a1	groupVII:14937166-14937185;groupXVI:9510956-9510937	18=2X;17=3X	3.3p;3.3p	AAACCGTTACCATTACT	0	3	28	46	0	3	10	0	0	0.546445	4.7901	10.0129	0	0.716186	2.24315	0									0	NA	2	False	False	False	False	False
AAACCGTTACCATTACTGG	AACCGTT	gl3959	s11	a1	groupVII:14937166-14937184;groupXVI:9510956-9510938	18=1X;17=2X	3.3p;3.3p	AAACCGTTACCATTACT	1	0	15	26	0	2	1	0	0.466861	0	2.56612	5.65945	0	0.477457	0.224315	0									0	NA	1	False	False	False	False	False
AAACCGTTACCATTACTGAAT	AACCGTT	gl3959	s11	a1	groupVII:14937166-14937186;groupXVI:9510956-9510936	19=1X1=;17=1X2=1X	4.0;4.3p	AAACCGTTACCATTACT	0	5	44	76	1	4	7	0	0	0.910742	7.5273	16.543	0.354492	0.954915	1.5702	0				chi-miR-451-5p					0	4	NA	False	False	False	False	True
AAACCGTTACCATTACTGATT	AACCGTT	gl3959	s11	a1	groupVII:14937166-14937186;groupXVI:9510956-9510936	19=1X1=;17=1X1=2X	4.0;4.3p	AAACCGTTACCATTACT	2	2	16	36	2	2	9	1	0.933723	0.364297	2.7372	7.83616	0.708983	0.477457	2.01883	0.309405				chi-miR-451-5p					0	4	NA	False	False	False	False	True
AAACCGTTACCATTACTAAA	AACCGTT	gl6720			groupXVI:9510956-9510937	20=	1	AAACCGTTACCATTACTAAA	0	2	13	42	2	2	3	0	0	0.364297	2.22397	9.14218	0.708983	0.477457	0.672944	0									0	0	0	False	False	False	False	False
AAACCGTTACCATTACTAA	AACCGTT	gl6720			groupXVI:9510956-9510938	19=	2	AAACCGTTACCATTACTAAA	0	2	11	39	0	0	1	0	0	0.364297	1.88182	8.48917	0	0	0.224315	0									0	-1	0	False	False	False	False	False
AAACCGTTACCATTACTAAGT	AACCGTT	gl6720			groupXVI:9510956-9510936	19=2X	3.3p	AAACCGTTACCATTACTAAA	0	3	14	20	1	1	3	0	0	0.546445	2.39505	4.35342	0.354492	0.238729	0.672944	0									0	-1	2	False	False	False	False	False
AAACCGTTACCATTACTAAT	AACCGTT	gl6720			groupXVI:9510956-9510937	19=1X	3.3p	AAACCGTTACCATTACTAAA	0	5	1	8	0	1	15	0	0	0.910742	0.171075	1.74137	0	0.238729	3.36472	0									0	-1	1	False	False	False	False	False
AAACCGTTACCATTACTGCG	AACCGTT	gl6720			groupXVI:9510956-9510937	17=3X	3.3p	AAACCGTTACCATTACTAAA	6	20	172	261	0	13	20	6	2.80117	3.64297	29.4249	56.8121	0	3.10347	4.48629	1.85643									0	-3	3	False	False	False	False	False
AAACCGTTACCATTACTGAAG	AACCGTT	gl6720			groupXVI:9510956-9510936	17=1X2=1X	4.3p	AAACCGTTACCATTACTAAA	0	2	26	17	0	3	2	0	0	0.364297	4.44795	3.70041	0	0.716186	0.448629	0				chi-miR-451-5p					0	0	1	False	False	False	False	True
AAACCGTTACCATTACTGAGT	AACCGTT	gl5762	s11	a1	groupVII:14937166-14937186	21=	1	AAACCGTTACCATTACTGAGT	3736	9992	86686	143642	2221	5182	19996	2144	1744.19	1820.03	14829.8	31266.7	787.326	1237.09	4485.4	663.364	gac-miR-451-5p	aca-miR-451-5p,bta-miR-451,cfa-miR-451,dre-miR-451-5p,gga-miR-451,hsa-miR-451a,mml-miR-451,mmu-miR-451a,oan-miR-451,oha-miR-451-??,ppy-miR-451,ptr-miR-451,rno-miR-451-5p,ssc-miR-451,tgu-miR-451,xtr-miR-451			gac-mir-451	aca-mir-451,bta-mir-451,cfa-mir-451,chi-mir-451,dre-mir-451,gga-mir-451,hsa-mir-451a,mml-mir-451,mmu-mir-451a,oan-mir-451,oha-mir-451,ppy-mir-451,ptr-mir-451,rno-mir-451,ssc-mir-451,tgu-mir-451,xtr-mir-451	,TCONS_00066752	miRNA,pri-miRNA	0	0	0	False	False	False	False	False
AAACCGTTACCATTACTG	AACCGTT	gl5762	s11	a1	groupVII:14937166-14937183	18=	2	AAACCGTTACCATTACTGAGT	7	29	68	270	7	1	39	9	3.26803	5.2823	11.6331	58.7712	2.48144	0.238729	8.74827	2.78464	gac-miR-451-5p	aca-miR-451-5p,bta-miR-451,cfa-miR-451,chi-miR-451-5p,dre-miR-451-5p,eca-miR-451,gga-miR-451,hsa-miR-451a,loc-mir-451-5p,mdo-miR-451,mml-miR-451,mmu-miR-451a,oan-miR-451,oha-miR-451-??,ppy-miR-451,ptr-miR-451,rno-miR-451-5p,ssc-miR-451,tgu-miR-451,xtr-miR-451			gac-mir-451	aca-mir-451,bta-mir-451,cfa-mir-451,chi-mir-451,dre-mir-451,eca-mir-451,gga-mir-451,hsa-mir-451a,loc-mir-451,mdo-mir-451,mml-mir-451,mmu-mir-451a,oan-mir-451,oha-mir-451,ppy-mir-451,ptr-mir-451,rno-mir-451,ssc-mir-451,tgu-mir-451,xtr-mir-451	,TCONS_00066752	miRNA,pri-miRNA	0	-3	0	False	False	False	False	False
AAACCGTTACCATTACTGA	AACCGTT	gl5762	s11	a1	groupVII:14937166-14937184	19=	2	AAACCGTTACCATTACTGAGT	799	1854	20407	29991	306	1041	1983	296	373.022	337.703	3491.13	6528.17	108.474	248.517	444.816	91.5838	gac-miR-451-5p	aca-miR-451-5p,bta-miR-451,cfa-miR-451,chi-miR-451-5p,dre-miR-451-5p,gga-miR-451,hsa-miR-451a,loc-mir-451-5p,mml-miR-451,mmu-miR-451a,oan-miR-451,oha-miR-451-??,ppy-miR-451,ptr-miR-451,rno-miR-451-5p,ssc-miR-451,tgu-miR-451,xtr-miR-451			gac-mir-451	aca-mir-451,bta-mir-451,cfa-mir-451,chi-mir-451,dre-mir-451,gga-mir-451,hsa-mir-451a,loc-mir-451,mml-mir-451,mmu-mir-451a,oan-mir-451,oha-mir-451,ppy-mir-451,ptr-mir-451,rno-mir-451,ssc-mir-451,tgu-mir-451,xtr-mir-451	,TCONS_00066752	miRNA,pri-miRNA	0	-2	0	False	False	False	False	False
AAACCGTTACCATTACTGAG	AACCGTT	gl5762	s11	a1	groupVII:14937166-14937185	20=	2	AAACCGTTACCATTACTGAGT	951	2897	29068	43959	611	2195	3480	409	443.985	527.684	4972.81	9568.6	216.594	524.009	780.615	126.547	gac-miR-451-5p	aca-miR-451-5p,bta-miR-451,cfa-miR-451,dre-miR-451-5p,gga-miR-451,hsa-miR-451a,loc-mir-451-5p,mml-miR-451,mmu-miR-451a,oan-miR-451,oha-miR-451-??,ppy-miR-451,ptr-miR-451,rno-miR-451-5p,ssc-miR-451,tgu-miR-451,xtr-miR-451			gac-mir-451	aca-mir-451,bta-mir-451,cfa-mir-451,chi-mir-451,dre-mir-451,gga-mir-451,hsa-mir-451a,loc-mir-451,mml-mir-451,mmu-mir-451a,oan-mir-451,oha-mir-451,ppy-mir-451,ptr-mir-451,rno-mir-451,ssc-mir-451,tgu-mir-451,xtr-mir-451	,TCONS_00066752	miRNA,pri-miRNA	0	-1	0	False	False	False	False	False
AAACCGTTACCATTACTGAGTT	AACCGTT	gl5762	s11	a1	groupVII:14937166-14937187	22=	2	AAACCGTTACCATTACTGAGT	176	444	1571	4933	133	208	981	192	82.1676	80.8739	268.759	1073.77	47.1474	49.6556	220.053	59.4057		aca-miR-451-5p,bta-miR-451,cfa-miR-451,dre-miR-451-5p,gga-miR-451,hsa-miR-451a,mml-miR-451,mmu-miR-451a,oan-miR-451,oha-miR-451-??,ppy-miR-451,ptr-miR-451,rno-miR-451-5p,ssc-miR-451,tgu-miR-451,xtr-miR-451	gac-miR-451-5p	aca-miR-451-5p,cfa-miR-451,chi-miR-451-5p,dre-miR-451-5p,hsa-miR-451a,mml-miR-451,mmu-miR-451a,ppy-miR-451,ptr-miR-451,rno-miR-451-5p,ssc-miR-451,xtr-miR-451	gac-mir-451	aca-mir-451,bta-mir-451,cfa-mir-451,chi-mir-451,dre-mir-451,gga-mir-451,hsa-mir-451a,mml-mir-451,mmu-mir-451a,oan-mir-451,oha-mir-451,ppy-mir-451,ptr-mir-451,rno-mir-451,ssc-mir-451,tgu-mir-451,xtr-mir-451	,TCONS_00066752	miRNA,pri-miRNA	0	1	0	False	False	False	False	False
AAACCGTTACCATTACTGAGTTT	AACCGTT	gl5762	s11	a1	groupVII:14937166-14937188	23=	2	AAACCGTTACCATTACTGAGT	28	81	140	784	35	46	166	35	13.0721	14.754	23.9505	170.654	12.4072	10.9815	37.2362	10.8292		bta-miR-451,gga-miR-451,oan-miR-451,oha-miR-451-??,tgu-miR-451	gac-miR-451-5p	aca-miR-451-5p,bta-miR-451,cfa-miR-451,chi-miR-451-5p,dre-miR-451-5p,gga-miR-451,hsa-miR-451a,mml-miR-451,mmu-miR-451a,oan-miR-451,oha-miR-451-??,ppy-miR-451,ptr-miR-451,rno-miR-451-5p,ssc-miR-451,tgu-miR-451,xtr-miR-451	gac-mir-451	aca-mir-451,bta-mir-451,cfa-mir-451,chi-mir-451,dre-mir-451,gga-mir-451,hsa-mir-451a,mml-mir-451,mmu-mir-451a,oan-mir-451,oha-mir-451,ppy-mir-451,ptr-mir-451,rno-mir-451,ssc-mir-451,tgu-mir-451,xtr-mir-451	,TCONS_00066752	miRNA,pri-miRNA	0	2	0	False	False	False	False	False
AAACCGTTACCATTACTGAGTTTC	AACCGTT	gl5762	s11	a1	groupVII:14937166-14937189	24=	2	AAACCGTTACCATTACTGAGT	24	73	237	761	16	29	97	9	11.2047	13.2968	40.5448	165.648	5.67187	6.92313	21.7585	2.78464			gac-miR-451-5p	aca-miR-451-5p,bta-miR-451,cfa-miR-451,chi-miR-451-5p,dre-miR-451-5p,gga-miR-451,hsa-miR-451a,mml-miR-451,mmu-miR-451a,oan-miR-451,oha-miR-451-??,ppy-miR-451,ptr-miR-451,rno-miR-451-5p,ssc-miR-451,tgu-miR-451,xtr-miR-451	gac-mir-451			miRNA	0	3	0	False	False	False	False	False
AACCGTTACCATTACTGA	ACCGTTA	gl5762	s257	a1	groupVII:14937167-14937184	18=	2	AAACCGTTACCATTACTGAGT	0	1	18	21	0	0	1	0	0	0.182148	3.07935	4.57109	0	0	0.224315	0	gac-miR-451-5p	aca-miR-451-5p,bta-miR-451,cfa-miR-451,chi-miR-451-5p,dre-miR-451-5p,gga-miR-451,hsa-miR-451a,loc-mir-451-5p,mml-miR-451,mmu-miR-451a,oan-miR-451,oha-miR-451-??,ppy-miR-451,ptr-miR-451,rno-miR-451-5p,ssc-miR-451,tgu-miR-451,xtr-miR-451			gac-mir-451	aca-mir-451,bta-mir-451,cfa-mir-451,chi-mir-451,dre-mir-451,gga-mir-451,hsa-mir-451a,loc-mir-451,mml-mir-451,mmu-mir-451a,oan-mir-451,oha-mir-451,ppy-mir-451,ptr-mir-451,rno-mir-451,ssc-mir-451,tgu-mir-451,xtr-mir-451	,TCONS_00066752	miRNA,pri-miRNA	-1	-2	0	False	False	False	False	False
AACCGTTACCATTACTGAG	ACCGTTA	gl5762	s257	a1	groupVII:14937167-14937185	19=	2	AAACCGTTACCATTACTGAGT	0	0	12	30	1	0	4	0	0	0	2.0529	6.53013	0.354492	0	0.897259	0	gac-miR-451-5p	aca-miR-451-5p,bta-miR-451,cfa-miR-451,dre-miR-451-5p,gga-miR-451,hsa-miR-451a,loc-mir-451-5p,mml-miR-451,mmu-miR-451a,oan-miR-451,oha-miR-451-??,ppy-miR-451,ptr-miR-451,rno-miR-451-5p,ssc-miR-451,tgu-miR-451,xtr-miR-451			gac-mir-451	aca-mir-451,bta-mir-451,cfa-mir-451,chi-mir-451,dre-mir-451,gga-mir-451,hsa-mir-451a,loc-mir-451,mml-mir-451,mmu-mir-451a,oan-mir-451,oha-mir-451,ppy-mir-451,ptr-mir-451,rno-mir-451,ssc-mir-451,tgu-mir-451,xtr-mir-451	,TCONS_00066752	miRNA,pri-miRNA	-1	-1	0	False	False	False	False	False
AACCGTTACCATTACTGAGT	ACCGTTA	gl5762	s257	a1	groupVII:14937167-14937186	20=	2	AAACCGTTACCATTACTGAGT	2	3	27	30	1	1	9	0	0.933723	0.546445	4.61902	6.53013	0.354492	0.238729	2.01883	0	gac-miR-451-5p	aca-miR-451-5p,bta-miR-451,cfa-miR-451,dre-miR-451-5p,gga-miR-451,hsa-miR-451a,mml-miR-451,mmu-miR-451a,oan-miR-451,oha-miR-451-??,ppy-miR-451,ptr-miR-451,rno-miR-451-5p,ssc-miR-451,tgu-miR-451,xtr-miR-451			gac-mir-451	aca-mir-451,bta-mir-451,cfa-mir-451,chi-mir-451,dre-mir-451,gga-mir-451,hsa-mir-451a,mml-mir-451,mmu-mir-451a,oan-mir-451,oha-mir-451,ppy-mir-451,ptr-mir-451,rno-mir-451,ssc-mir-451,tgu-mir-451,xtr-mir-451	,TCONS_00066752	miRNA,pri-miRNA	-1	0	0	False	False	False	False	False
AACCGTTACCATTACTGAGTTT	ACCGTTA	gl5762	s257	a1	groupVII:14937167-14937188	22=	2	AAACCGTTACCATTACTGAGT	9	26	98	277	9	16	44	10	4.20175	4.73586	16.7653	60.2949	3.19042	3.81966	9.86984	3.09405		bta-miR-451,gga-miR-451,oan-miR-451,oha-miR-451-??,tgu-miR-451			gac-mir-451	aca-mir-451,bta-mir-451,cfa-mir-451,chi-mir-451,dre-mir-451,gga-mir-451,hsa-mir-451a,mml-mir-451,mmu-mir-451a,oan-mir-451,oha-mir-451,ppy-mir-451,ptr-mir-451,rno-mir-451,ssc-mir-451,tgu-mir-451,xtr-mir-451	,TCONS_00066752	miRNA,pri-miRNA	-1	2	0	False	False	False	False	False
AACCGTTACCATTACTGAGTTTC	ACCGTTA	gl5762	s257	a1	groupVII:14937167-14937189	23=	2	AAACCGTTACCATTACTGAGT	18	75	453	978	12	31	104	8	8.4035	13.6611	77.4969	212.882	4.2539	7.40059	23.3287	2.47524					gac-mir-451			miRNA	-1	3	0	False	False	False	False	False
ACCGTTACCATTACTGAGTTTC	CCGTTAC	gl5762	s397	a1	groupVII:14937168-14937189	22=	2	AAACCGTTACCATTACTGAGT	0	5	21	19	0	1	3	0	0	0.910742	3.59257	4.13575	0	0.238729	0.672944	0					gac-mir-451			miRNA	-2	3	0	False	False	False	False	False
CAAACCGTTACCATTACTGAGT	AAACCGT	gl5762	s369	a1	groupVII:14937165-14937186	22=	2	AAACCGTTACCATTACTGAGT	0	1	21	39	0	4	4	0	0	0.182148	3.59257	8.48917	0	0.954915	0.897259	0			gac-miR-451-5p	chi-miR-451-5p	gac-mir-451	ssc-mir-451		miRNA	1	0	0	False	False	False	False	False
CGTTACCATTACTGAGT	GTTACCA	gl5762	s304	a1	groupVII:14937170-14937186	17=	2	AAACCGTTACCATTACTGAGT	3	4	26	139	0	0	4	6	1.40058	0.728593	4.44795	30.2563	0	0	0.897259	1.85643	gac-miR-451-5p	aca-miR-451-5p,bta-miR-451,cfa-miR-451,dre-miR-451-5p,gga-miR-451,hsa-miR-451a,mml-miR-451,mmu-miR-451a,oan-miR-451,oha-miR-451-??,ppy-miR-451,ptr-miR-451,rno-miR-451-5p,ssc-miR-451,tgu-miR-451,xtr-miR-451			gac-mir-451	aca-mir-451,bta-mir-451,cfa-mir-451,chi-mir-451,dre-mir-451,gga-mir-451,hsa-mir-451a,mml-mir-451,mmu-mir-451a,oan-mir-451,oha-mir-451,ppy-mir-451,ptr-mir-451,rno-mir-451,ssc-mir-451,tgu-mir-451,xtr-mir-451	,TCONS_00066752	miRNA,pri-miRNA	-4	0	0	False	False	False	False	False
CGTTACCATTACTGAGTT	GTTACCA	gl5762	s304	a1	groupVII:14937170-14937187	18=	2	AAACCGTTACCATTACTGAGT	0	1	5	45	0	0	1	0	0	0.182148	0.855375	9.7952	0	0	0.224315	0		aca-miR-451-5p,bta-miR-451,cfa-miR-451,dre-miR-451-5p,gga-miR-451,hsa-miR-451a,mml-miR-451,mmu-miR-451a,oan-miR-451,oha-miR-451-??,ppy-miR-451,ptr-miR-451,rno-miR-451-5p,ssc-miR-451,tgu-miR-451,xtr-miR-451			gac-mir-451	aca-mir-451,bta-mir-451,cfa-mir-451,chi-mir-451,dre-mir-451,gga-mir-451,hsa-mir-451a,mml-mir-451,mmu-mir-451a,oan-mir-451,oha-mir-451,ppy-mir-451,ptr-mir-451,rno-mir-451,ssc-mir-451,tgu-mir-451,xtr-mir-451	,TCONS_00066752	miRNA,pri-miRNA	-4	1	0	False	False	False	False	False
CGTTACCATTACTGAGTTT	GTTACCA	gl5762	s304	a1	groupVII:14937170-14937188	19=	2	AAACCGTTACCATTACTGAGT	0	0	4	35	0	0	0	0	0	0	0.6843	7.61849	0	0	0	0		bta-miR-451,gga-miR-451,oan-miR-451,oha-miR-451-??,tgu-miR-451			gac-mir-451	aca-mir-451,bta-mir-451,cfa-mir-451,chi-mir-451,dre-mir-451,gga-mir-451,hsa-mir-451a,mml-mir-451,mmu-mir-451a,oan-mir-451,oha-mir-451,ppy-mir-451,ptr-mir-451,rno-mir-451,ssc-mir-451,tgu-mir-451,xtr-mir-451	,TCONS_00066752	miRNA,pri-miRNA	-4	2	0	False	False	False	False	False
AAACCGTTACCATTACTGAA	AACCGTT	gl5762	s11	a1	groupVII:14937166-14937185	19=1X	3.3p	AAACCGTTACCATTACTGAGT	88	224	2921	4037	110	427	250	40	41.0838	40.8012	499.71	878.738	38.9941	101.937	56.0787	12.3762				chi-miR-451-5p					0	-2	1	False	False	False	False	False
AAACCGTTACCATTACTGAAA	AACCGTT	gl5762	s11	a1	groupVII:14937166-14937186	19=2X	3.3p	AAACCGTTACCATTACTGAGT	131	259	5281	6109	124	658	348	46	61.1588	47.1764	903.447	1329.75	43.957	157.083	78.0615	14.2326				chi-miR-451-5p					0	-2	2	False	False	False	False	False
AAACCGTTACCATTACTGAAAA	AACCGTT	gl5762	s11	a1	groupVII:14937166-14937187	19=3X	3.3p	AAACCGTTACCATTACTGAGT	6	9	159	127	0	19	5	2	2.80117	1.63934	27.2009	27.6442	0	4.53584	1.12157	0.61881				chi-miR-451-5p					0	-2	3	False	False	False	False	False
AAACCGTTACCATTACTGAAC	AACCGTT	gl5762	s11	a1	groupVII:14937166-14937186	19=2X	3.3p	AAACCGTTACCATTACTGAGT	5	2	83	63	0	10	17	2	2.33431	0.364297	14.1992	13.7133	0	2.38729	3.81335	0.61881				chi-miR-451-5p					0	-2	2	False	False	False	False	False
AAACCGTTACCATTACTGAC	AACCGTT	gl5762	s11	a1	groupVII:14937166-14937185	19=1X	3.3p	AAACCGTTACCATTACTGAGT	102	650	5119	5946	112	431	1011	51	47.6198	118.396	875.733	1294.27	39.7031	102.892	226.782	15.7796				chi-miR-451-5p					0	-2	1	False	False	False	False	False
AAACCGTTACCATTACTGAGA	AACCGTT	gl5762	s11	a1	groupVII:14937166-14937186	20=1X	3.3p	AAACCGTTACCATTACTGAGT	1227	3465	47407	65083	1121	6236	3710	625	572.839	631.144	8110.15	14166.7	397.385	1488.71	832.207	193.378				chi-miR-451-5p					0	-1	1	False	False	False	False	False
AAACCGTTACCATTACTGAGAA	AACCGTT	gl5762	s11	a1	groupVII:14937166-14937187	20=2X	3.3p	AAACCGTTACCATTACTGAGT	43	106	1950	2046	31	301	112	17	20.075	19.3077	333.596	445.355	10.9892	71.8573	25.1232	5.25988				chi-miR-451-5p					0	-1	2	False	False	False	False	False
AAACCGTTACCATTACTGAGAAA	AACCGTT	gl5762	s11	a1	groupVII:14937166-14937188	20=3X	3.3p	AAACCGTTACCATTACTGAGT	5	14	261	271	1	18	13	2	2.33431	2.55008	44.6506	58.9888	0.354492	4.29712	2.91609	0.61881				chi-miR-451-5p					0	-1	3	False	False	False	False	False
AAACCGTTACCATTACTGAGC	AACCGTT	gl5762	s11	a1	groupVII:14937166-14937186	20=1X	3.3p	AAACCGTTACCATTACTGAGT	923	1369	17610	22211	292	1139	4021	221	430.913	249.361	3012.63	4834.69	103.512	271.912	901.969	68.3785		loc-mir-451-5p		chi-miR-451-5p		loc-mir-451			0	-1	1	False	False	False	False	False
AAACCGTTACCATTACTGAGG	AACCGTT	gl5762	s11	a1	groupVII:14937166-14937186	20=1X	3.3p	AAACCGTTACCATTACTGAGT	2	2	67	94	1	10	11	0	0.933723	0.364297	11.462	20.4611	0.354492	2.38729	2.46746	0				chi-miR-451-5p					0	-1	1	False	False	False	False	False
AAACCGTTACCATTACTGAGTA	AACCGTT	gl5762	s11	a1	groupVII:14937166-14937187	21=1X	3.3p	AAACCGTTACCATTACTGAGT	26	65	532	898	3	64	94	18	12.1384	11.8396	91.0119	195.469	1.06347	15.2786	21.0856	5.56929			gac-miR-451-5p	chi-miR-451-5p					0	0	1	False	False	False	False	False
AAACCGTTACCATTACTGAGTAA	AACCGTT	gl5762	s11	a1	groupVII:14937166-14937188	21=2X	3.3p	AAACCGTTACCATTACTGAGT	41	83	562	1217	9	82	118	11	19.1413	15.1183	96.1441	264.906	3.19042	19.5758	26.4691	3.40345			gac-miR-451-5p	chi-miR-451-5p					0	0	2	False	False	False	False	False
AAACCGTTACCATTACTGAGTAC	AACCGTT	gl5762	s11	a1	groupVII:14937166-14937188	21=2X	3.3p	AAACCGTTACCATTACTGAGT	0	0	12	30	0	4	1	1	0	0	2.0529	6.53013	0	0.954915	0.224315	0.309405			gac-miR-451-5p	chi-miR-451-5p					0	0	2	False	False	False	False	False
AAACCGTTACCATTACTGAGTC	AACCGTT	gl5762	s11	a1	groupVII:14937166-14937187	21=1X	3.3p	AAACCGTTACCATTACTGAGT	31	37	127	352	12	21	66	2	14.4727	6.73949	21.7265	76.6202	4.2539	5.0133	14.8048	0.61881			gac-miR-451-5p	chi-miR-451-5p					0	0	1	False	False	False	False	False
AAACCGTTACCATTACTGAGTTA	AACCGTT	gl5762	s11	a1	groupVII:14937166-14937188	22=1X	3.3p	AAACCGTTACCATTACTGAGT	31	122	540	1661	33	118	232	34	14.4727	22.2221	92.3805	361.552	11.6982	28.17	52.041	10.5198			gac-miR-451-5p	aca-miR-451-5p,cfa-miR-451,chi-miR-451-5p,dre-miR-451-5p,hsa-miR-451a,mml-miR-451,mmu-miR-451a,ppy-miR-451,ptr-miR-451,rno-miR-451-5p,ssc-miR-451,xtr-miR-451					0	1	1	False	False	False	False	False
AAACCGTTACCATTACTGAGTTAA	AACCGTT	gl5762	s11	a1	groupVII:14937166-14937189	22=2X	3.3p	AAACCGTTACCATTACTGAGT	1	11	27	77	1	3	12	3	0.466861	2.00363	4.61902	16.7607	0.354492	0.716186	2.69178	0.928215			gac-miR-451-5p	aca-miR-451-5p,cfa-miR-451,chi-miR-451-5p,dre-miR-451-5p,hsa-miR-451a,mml-miR-451,mmu-miR-451a,ppy-miR-451,ptr-miR-451,rno-miR-451-5p,ssc-miR-451,xtr-miR-451					0	1	2	False	False	False	False	False
AAACCGTTACCATTACTGAGTTC	AACCGTT	gl5762	s11	a1	groupVII:14937166-14937188	22=1X	3.3p	AAACCGTTACCATTACTGAGT	3	1	12	45	0	1	10	0	1.40058	0.182148	2.0529	9.7952	0	0.238729	2.24315	0			gac-miR-451-5p	aca-miR-451-5p,cfa-miR-451,chi-miR-451-5p,dre-miR-451-5p,hsa-miR-451a,mml-miR-451,mmu-miR-451a,ppy-miR-451,ptr-miR-451,rno-miR-451-5p,ssc-miR-451,xtr-miR-451					0	1	1	False	False	False	False	False
AAACCGTTACCATTACTGAT	AACCGTT	gl5762	s11	a1	groupVII:14937166-14937185	19=1X	3.3p	AAACCGTTACCATTACTGAGT	0	1	17	23	1	0	5	0	0	0.182148	2.90827	5.00643	0.354492	0	1.12157	0				chi-miR-451-5p					0	-2	1	False	False	False	False	False
AAACCGTTACCATTACTGATA	AACCGTT	gl5762	s11	a1	groupVII:14937166-14937186	19=2X	3.3p	AAACCGTTACCATTACTGAGT	0	1	23	37	0	6	4	0	0	0.182148	3.93472	8.05383	0	1.43237	0.897259	0				chi-miR-451-5p					0	-2	2	False	False	False	False	False
AACCGTTACCATTACTGAGA	ACCGTTA	gl5762	s257	a1	groupVII:14937167-14937186	19=1X	3.3p	AAACCGTTACCATTACTGAGT	1	1	18	31	1	1	0	0	0.466861	0.182148	3.07935	6.7478	0.354492	0.238729	0	0									-1	-1	1	False	False	False	False	False
CAAACCGTTACCATTACTGAGA	AAACCGT	gl5762	s369	a1	groupVII:14937165-14937186	21=1X	3.3p	AAACCGTTACCATTACTGAGT	0	4	14	66	1	1	5	0	0	0.728593	2.39505	14.3663	0.354492	0.238729	1.12157	0				chi-miR-451-5p					1	-1	1	False	False	False	False	False
CGTTACCATTACTGAGA	GTTACCA	gl5762	s304	a1	groupVII:14937170-14937186	16=1X	3.3p	AAACCGTTACCATTACTGAGT	0	0	11	31	0	0	0	2	0	0	1.88182	6.7478	0	0	0	0.61881									-4	-1	1	False	False	False	False	False
AAACAGTTACCATTACTGAGT	AACAGTT	gl5762	s475	a1	groupVII:14937166-14937186	4=1X16=	4	AAACCGTTACCATTACTGAGT	8	15	144	214	1	6	26	2	3.73489	2.73223	24.6348	46.5816	0.354492	1.43237	5.83218	0.61881									0	0	0	False	False	False	False	False
AAACCGCTACCATTACTGA	AACCGCT	gl5762	s530	a1	groupVII:14937166-14937184	6=1X12=	4	AAACCGTTACCATTACTGAGT	0	1	12	18	0	1	0	0	0	0.182148	2.0529	3.91808	0	0.238729	0	0									0	-2	0	False	False	False	False	False
AAACCGCTACCATTACTGAG	AACCGCT	gl5762	s530	a1	groupVII:14937166-14937185	6=1X13=	4	AAACCGTTACCATTACTGAGT	0	1	18	29	0	3	2	0	0	0.182148	3.07935	6.31246	0	0.716186	0.448629	0									0	-1	0	False	False	False	False	False
AAACCGCTACCATTACTGAGT	AACCGCT	gl5762	s530	a1	groupVII:14937166-14937186	6=1X14=	4	AAACCGTTACCATTACTGAGT	2	7	61	82	1	7	3	1	0.933723	1.27504	10.4356	17.849	0.354492	1.6711	0.672944	0.309405									0	0	0	False	False	False	False	False
AAACCGTCACCATTACTGAGT	AACCGTC	gl5762	s604	a1	groupVII:14937166-14937186	7=1X13=	4	AAACCGTTACCATTACTGAGT	1	2	37	34	1	4	4	0	0.466861	0.364297	6.32977	7.40081	0.354492	0.954915	0.897259	0									0	0	0	False	False	False	False	False
AAACCGTTAACATTACTGAGT	AACCGTT	gl5762	s11	a1	groupVII:14937166-14937186	9=1X11=	4	AAACCGTTACCATTACTGAGT	0	3	11	24	0	1	5	0	0	0.546445	1.88182	5.2241	0	0.238729	1.12157	0									0	0	0	False	False	True	False	False
AAACCGTTACCACTACTGAGT	AACCGTT	gl5762	s11	a1	groupVII:14937166-14937186	12=1X8=	4	AAACCGTTACCATTACTGAGT	1	2	21	31	1	3	3	2	0.466861	0.364297	3.59257	6.7478	0.354492	0.716186	0.672944	0.61881									0	0	0	False	False	False	False	False
AAACCGTTACCATTACCGAGT	AACCGTT	gl5762	s11	a1	groupVII:14937166-14937186	16=1X4=	4	AAACCGTTACCATTACTGAGT	0	2	11	34	0	2	2	1	0	0.364297	1.88182	7.40081	0	0.477457	0.448629	0.309405									0	0	0	False	False	False	False	False
AAACCGTTACCATTACTGAGAT	AACCGTT	gl5762	s11	a1	groupVII:14937166-14937187	20=1X1=	4	AAACCGTTACCATTACTGAGT	0	1	21	30	1	0	2	0	0	0.182148	3.59257	6.53013	0.354492	0	0.448629	0				chi-miR-451-5p					0	1	0	False	False	False	False	True
AAACCGTTACCATTACTGAGTAT	AACCGTT	gl5762	s11	a1	groupVII:14937166-14937188	21=1X1=	4	AAACCGTTACCATTACTGAGT	0	8	80	183	3	9	9	3	0	1.45719	13.686	39.8338	1.06347	2.14856	2.01883	0.928215			gac-miR-451-5p	chi-miR-451-5p					0	2	0	False	False	False	False	True
AAACCGTTACCATTACTGCGT	AACCGTT	gl5762	s11	a1	groupVII:14937166-14937186	18=1X2=	4	AAACCGTTACCATTACTGAGT	18	54	535	815	10	30	103	12	8.4035	9.83601	91.5251	177.402	3.54492	7.16186	23.1044	3.71286									0	0	0	False	False	False	False	True
AAACCGTTACCATTACTGCGTT	AACCGTT	gl5762	s11	a1	groupVII:14937166-14937187	18=1X3=	4	AAACCGTTACCATTACTGAGT	1	2	6	31	1	1	4	3	0.466861	0.364297	1.02645	6.7478	0.354492	0.238729	0.897259	0.928215									0	1	0	False	False	False	False	True
AAACCGTTACCATTACTGGG	AACCGTT	gl5762	s11	a1	groupVII:14937166-14937185	18=1X1=	4	AAACCGTTACCATTACTGAGT	1	2	11	25	0	3	1	1	0.466861	0.364297	1.88182	5.44178	0	0.716186	0.224315	0.309405									0	-1	0	False	False	False	False	True
AAACCGTTACCATTACTGGGT	AACCGTT	gl5762	s11	a1	groupVII:14937166-14937186	18=1X2=	4	AAACCGTTACCATTACTGAGT	0	1	25	38	1	1	7	0	0	0.182148	4.27687	8.2715	0.354492	0.238729	1.5702	0									0	0	0	False	False	False	False	True
AAACCGTTACCATTATTGAGT	AACCGTT	gl5762	s11	a1	groupVII:14937166-14937186	15=1X5=	4	AAACCGTTACCATTACTGAGT	2	1	10	12	0	3	3	0	0.933723	0.182148	1.71075	2.61205	0	0.716186	0.672944	0									0	0	0	False	False	False	False	False
AAACCGTTACCATTGCTGAGT	AACCGTT	gl5762	s11	a1	groupVII:14937166-14937186	14=1X6=	4	AAACCGTTACCATTACTGAGT	3	4	23	40	1	0	8	2	1.40058	0.728593	3.93472	8.70684	0.354492	0	1.79452	0.61881									0	0	0	False	False	False	False	False
AAACCGTTACCATTTCTGAGT	AACCGTT	gl5762	s11	a1	groupVII:14937166-14937186	14=1X6=	4	AAACCGTTACCATTACTGAGT	1	1	8	14	0	0	6	0	0.466861	0.182148	1.3686	3.04739	0	0	1.34589	0									0	0	0	False	False	False	False	False
AAACCGTTACCGTTACTGAGT	AACCGTT	gl5762	s11	a1	groupVII:14937166-14937186	11=1X9=	4	AAACCGTTACCATTACTGAGT	0	1	18	30	1	0	4	0	0	0.182148	3.07935	6.53013	0.354492	0	0.897259	0									0	0	0	False	False	True	False	False
AAACCGTTACTATTACTGAG	AACCGTT	gl5762	s11	a1	groupVII:14937166-14937185	10=1X9=	4	AAACCGTTACCATTACTGAGT	0	1	11	22	0	1	5	0	0	0.182148	1.88182	4.78876	0	0.238729	1.12157	0									0	-1	0	False	False	True	False	False
AAACCGTTACTATTACTGAGT	AACCGTT	gl5762	s11	a1	groupVII:14937166-14937186	10=1X10=	4	AAACCGTTACCATTACTGAGT	0	7	58	79	2	3	20	0	0	1.27504	9.92235	17.196	0.708983	0.716186	4.48629	0									0	0	0	False	False	True	False	False
AAACCGTTGCCATTACTGAGT	AACCGTT	gl5762	s11	a1	groupVII:14937166-14937186	8=1X12=	4	AAACCGTTACCATTACTGAGT	1	4	31	42	1	1	6	0	0.466861	0.728593	5.30332	9.14218	0.354492	0.238729	1.34589	0									0	0	0	False	False	True	False	False
AAACCTTTACCATTACTGAGT	AACCTTT	gl5762	s658	a1	groupVII:14937166-14937186	5=1X15=	4	AAACCGTTACCATTACTGAGT	0	2	11	22	0	0	2	9	0	0.364297	1.88182	4.78876	0	0	0.448629	2.78464									0	0	0	False	False	False	False	False
AAACTGTTACCATTACTGAGT	AACTGTT	gl5762	s621	a1	groupVII:14937166-14937186	4=1X16=	4	AAACCGTTACCATTACTGAGT	2	2	31	29	0	5	6	0	0.933723	0.364297	5.30332	6.31246	0	1.19364	1.34589	0									0	0	0	False	False	False	False	False
AAATCGTTACCATTACTGAGT	AATCGTT	gl5762	s736	a1	groupVII:14937166-14937186	3=1X17=	4	AAACCGTTACCATTACTGAGT	0	3	11	21	0	2	0	0	0	0.546445	1.88182	4.57109	0	0.477457	0	0									0	0	0	False	False	False	False	False
AAGCCGTTACCATTACTGAG	AGCCGTT	gl5762	s618	a1	groupVII:14937166-14937185	2=1X17=	4	AAACCGTTACCATTACTGAGT	1	1	12	17	0	0	0	0	0.466861	0.182148	2.0529	3.70041	0	0	0	0									0	-1	0	False	False	False	False	False
AAGCCGTTACCATTACTGAGT	AGCCGTT	gl5762	s618	a1	groupVII:14937166-14937186	2=1X18=	4	AAACCGTTACCATTACTGAGT	3	2	27	36	1	0	5	0	1.40058	0.364297	4.61902	7.83616	0.354492	0	1.12157	0									0	0	0	False	False	False	False	False
ACACCGTTACCATTACTGA	CACCGTT	gl5762	s471	a1	groupVII:14937166-14937184	1=1X17=	4	AAACCGTTACCATTACTGAGT	1	2	41	55	0	2	10	2	0.466861	0.364297	7.01407	11.9719	0	0.477457	2.24315	0.61881									0	-2	0	False	False	False	False	False
ACACCGTTACCATTACTGAG	CACCGTT	gl5762	s471	a1	groupVII:14937166-14937185	1=1X18=	4	AAACCGTTACCATTACTGAGT	1	3	45	85	0	7	7	0	0.466861	0.546445	7.69837	18.502	0	1.6711	1.5702	0									0	-1	0	False	False	False	False	False
ACACCGTTACCATTACTGAGT	CACCGTT	gl5762	s471	a1	groupVII:14937166-14937186	1=1X19=	4	AAACCGTTACCATTACTGAGT	5	19	123	236	6	22	58	6	2.33431	3.46082	21.0422	51.3704	2.12695	5.25203	13.0102	1.85643									0	0	0	False	False	False	False	False
AGACCGTTACCATTACTGA	GACCGTT	gl5762	s562	a1	groupVII:14937166-14937184	1=1X17=	4	AAACCGTTACCATTACTGAGT	1	0	11	16	0	1	2	0	0.466861	0	1.88182	3.48274	0	0.238729	0.448629	0									0	-2	0	False	False	False	False	False
AGACCGTTACCATTACTGAG	GACCGTT	gl5762	s562	a1	groupVII:14937166-14937185	1=1X18=	4	AAACCGTTACCATTACTGAGT	2	0	12	20	0	1	4	0	0.933723	0	2.0529	4.35342	0	0.238729	0.897259	0									0	-1	0	False	False	False	False	False
AGACCGTTACCATTACTGAGT	GACCGTT	gl5762	s562	a1	groupVII:14937166-14937186	1=1X19=	4	AAACCGTTACCATTACTGAGT	2	0	49	54	1	3	5	0	0.933723	0	8.38267	11.7542	0.354492	0.716186	1.12157	0									0	0	0	False	False	False	False	False
AAACAGTTACCATTACTGAGA	AACAGTT	gl5762	s475	a1	groupVII:14937166-14937186	4=1X15=1X	4.3p	AAACCGTTACCATTACTGAGT	3	5	64	83	1	11	4	0	1.40058	0.910742	10.9488	18.0667	0.354492	2.62602	0.897259	0									0	-1	1	False	False	False	False	False
AAACAGTTACCATTACTGAGC	AACAGTT	gl5762	s475	a1	groupVII:14937166-14937186	4=1X15=1X	4.3p	AAACCGTTACCATTACTGAGT	1	1	20	15	0	2	4	0	0.466861	0.182148	3.4215	3.26507	0	0.477457	0.897259	0									0	-1	1	False	False	False	False	False
AAACCGCTACCATTACTGAGA	AACCGCT	gl5762	s530	a1	groupVII:14937166-14937186	6=1X13=1X	4.3p	AAACCGTTACCATTACTGAGT	0	2	31	24	1	10	1	0	0	0.364297	5.30332	5.2241	0.354492	2.38729	0.224315	0									0	-1	1	False	False	False	False	False
AAACCGTCACCATTACTGAGA	AACCGTC	gl5762	s604	a1	groupVII:14937166-14937186	7=1X12=1X	4.3p	AAACCGTTACCATTACTGAGT	0	2	13	16	0	3	2	0	0	0.364297	2.22397	3.48274	0	0.716186	0.448629	0									0	-1	1	False	False	False	False	False
AAACCGTTACCACTACTGAGA	AACCGTT	gl5762	s11	a1	groupVII:14937166-14937186	12=1X7=1X	4.3p	AAACCGTTACCATTACTGAGT	0	2	16	23	0	2	4	0	0	0.364297	2.7372	5.00643	0	0.477457	0.897259	0									0	-1	1	False	False	False	False	False
AAACCGTTACCATTACCGAGA	AACCGTT	gl5762	s11	a1	groupVII:14937166-14937186	16=1X3=1X	4.3p	AAACCGTTACCATTACTGAGT	1	1	12	21	0	0	0	0	0.466861	0.182148	2.0529	4.57109	0	0	0	0									0	-1	1	False	False	False	False	False
AAACCGTTACCATTACTGCGC	AACCGTT	gl5762	s11	a1	groupVII:14937166-14937186	18=1X1=1X	4.3p	AAACCGTTACCATTACTGAGT	8	3	110	122	1	4	20	2	3.73489	0.546445	18.8182	26.5559	0.354492	0.954915	4.48629	0.61881									0	-1	1	False	False	False	False	True
AAACCGTTACCATTATTGAGA	AACCGTT	gl5762	s11	a1	groupVII:14937166-14937186	15=1X4=1X	4.3p	AAACCGTTACCATTACTGAGT	0	0	18	19	0	0	1	0	0	0	3.07935	4.13575	0	0	0.224315	0									0	-1	1	False	False	False	False	False
AAACCGTTACCATTGCTGAGA	AACCGTT	gl5762	s11	a1	groupVII:14937166-14937186	14=1X5=1X	4.3p	AAACCGTTACCATTACTGAGT	0	0	16	20	0	2	1	0	0	0	2.7372	4.35342	0	0.477457	0.224315	0									0	-1	1	False	False	False	False	False
AAACCGTTATCATTACTGAGA	AACCGTT	gl5762	s11	a1	groupVII:14937166-14937186	9=1X10=1X	4.3p	AAACCGTTACCATTACTGAGT	0	2	18	22	0	9	3	0	0	0.364297	3.07935	4.78876	0	2.14856	0.672944	0									0	-1	1	False	False	True	False	False
AAACCGTTGCCATTACTGAGA	AACCGTT	gl5762	s11	a1	groupVII:14937166-14937186	8=1X11=1X	4.3p	AAACCGTTACCATTACTGAGT	0	0	14	22	0	1	0	0	0	0	2.39505	4.78876	0	0.238729	0	0									0	-1	1	False	False	True	False	False
AAACCTTTACCATTACTGAGA	AACCTTT	gl5762	s658	a1	groupVII:14937166-14937186	5=1X14=1X	4.3p	AAACCGTTACCATTACTGAGT	0	3	21	34	0	2	2	0	0	0.546445	3.59257	7.40081	0	0.477457	0.448629	0									0	-1	1	False	False	False	False	False
AAGCCGTTACCATTACTGAGA	AGCCGTT	gl5762	s618	a1	groupVII:14937166-14937186	2=1X17=1X	4.3p	AAACCGTTACCATTACTGAGT	0	0	20	11	3	5	4	1	0	0	3.4215	2.39438	1.06347	1.19364	0.897259	0.309405									0	-1	1	False	False	False	False	False
ACACCGTTACCATTACTGAGA	CACCGTT	gl5762	s471	a1	groupVII:14937166-14937186	1=1X18=1X	4.3p	AAACCGTTACCATTACTGAGT	3	4	62	93	1	20	18	2	1.40058	0.728593	10.6066	20.2434	0.354492	4.77457	4.03766	0.61881									0	-1	1	False	False	False	False	False
ACACCGTTACCATTACTGAGC	CACCGTT	gl5762	s471	a1	groupVII:14937166-14937186	1=1X18=1X	4.3p	AAACCGTTACCATTACTGAGT	2	0	28	23	1	3	14	0	0.933723	0	4.7901	5.00643	0.354492	0.716186	3.1404	0									0	-1	1	False	False	False	False	False
AGACCGTTACCATTACTGAGA	GACCGTT	gl5762	s562	a1	groupVII:14937166-14937186	1=1X18=1X	4.3p	AAACCGTTACCATTACTGAGT	2	1	33	28	0	4	2	0	0.933723	0.182148	5.64547	6.09479	0	0.954915	0.448629	0									0	-1	1	False	False	False	False	False
CAACCGTTACCATTACTGAGT	AACCGTT	gl5762	s11	a1	groupVII:14937166-14937186	1X20=	4.5p	AAACCGTTACCATTACTGAGT	18	63	345	676	17	43	173	18	8.4035	11.4753	59.0208	147.146	6.02636	10.2653	38.8064	5.56929									0	0	0	False	False	False	False	True
CAACCGTTACCATTACTGAGTT	AACCGTT	gl5762	s11	a1	groupVII:14937166-14937187	1X21=	4.5p	AAACCGTTACCATTACTGAGT	3	2	8	25	1	2	10	3	1.40058	0.364297	1.3686	5.44178	0.354492	0.477457	2.24315	0.928215									0	1	0	False	False	False	False	True
GAACCGTTACCATTACTGAG	AACCGTT	gl5762	s11	a1	groupVII:14937166-14937185	1X19=	4.5p	AAACCGTTACCATTACTGAGT	0	1	15	27	1	0	1	0	0	0.182148	2.56612	5.87712	0.354492	0	0.224315	0									0	-1	0	False	False	False	False	True
GAACCGTTACCATTACTGAGT	AACCGTT	gl5762	s11	a1	groupVII:14937166-14937186	1X20=	4.5p	AAACCGTTACCATTACTGAGT	5	3	39	84	1	2	18	2	2.33431	0.546445	6.67192	18.2844	0.354492	0.477457	4.03766	0.61881									0	0	0	False	False	False	False	True
CAACCGTTACCATTACTGAAA	AACCGTT	gl5762	s11	a1	groupVII:14937166-14937186	1X18=2X	4.5p3p	AAACCGTTACCATTACTGAGT	1	1	21	40	2	8	8	0	0.466861	0.182148	3.59257	8.70684	0.708983	1.90983	1.79452	0									0	-2	2	False	False	False	False	True
CAACCGTTACCATTACTGAGA	AACCGTT	gl5762	s11	a1	groupVII:14937166-14937186	1X19=1X	4.5p3p	AAACCGTTACCATTACTGAGT	5	20	211	290	12	51	38	4	2.33431	3.64297	36.0968	63.1246	4.2539	12.1752	8.52396	1.23762									0	-1	1	False	False	False	False	True
CAACCGTTACCATTACTGAGAA	AACCGTT	gl5762	s11	a1	groupVII:14937166-14937187	1X19=2X	4.5p3p	AAACCGTTACCATTACTGAGT	0	1	12	15	0	1	1	0	0	0.182148	2.0529	3.26507	0	0.238729	0.224315	0									0	-1	2	False	False	False	False	True
GAACCGTTACCATTACTGAGA	AACCGTT	gl5762	s11	a1	groupVII:14937166-14937186	1X19=1X	4.5p3p	AAACCGTTACCATTACTGAGT	1	1	29	28	0	5	0	0	0.466861	0.182148	4.96117	6.09479	0	1.19364	0	0									0	-1	1	False	False	False	False	True
CCACCGTTACCATTACTGAGA	CACCGTT	gl5762	s471	a1	groupVII:14937166-14937186	2X18=1X	5.5p3p	AAACCGTTACCATTACTGAGT	2	4	35	80	2	14	9	0	0.933723	0.728593	5.98762	17.4137	0.708983	3.3422	2.01883	0									0	-1	1	False	False	False	False	True
AAACCGTTACCATTACTGAGTAG	AACCGTT	gl7957	s11	a1	groupXXI:9444606-9444628	5=1X4=1X10=2X	5.3p	AAACCGTTACCATTACTGAGTAG	1	11	131	167	4	27	5	2	0.466861	2.00363	22.4108	36.3511	1.41797	6.44567	1.12157	0.61881			gac-miR-451-5p	chi-miR-451-5p					NA	NA	NA	False	False	False	False	False
AAACCGTTACCATTACTGCA	AACCGTT	gl8144			groupXVI:9510956-9510937;groupXX:15742763-15742744	17=2X1=;10=2X7=1X	5.0;5.3p	AAACCGTTACCATTACTGCA	0	0	18	22	0	2	1	0	0	0	3.07935	4.78876	0	0.477457	0.224315	0									NA	NA	NA	False	False	False	False	False
AAACCGTTACCATTACTGCAA	AACCGTT	gl8051			groupXX:15742763-15742743	10=2X7=2X	5.3p	AAACCGTTACCATTACTGCAA	0	1	36	32	1	4	2	0	0	0.182148	6.1587	6.96547	0.354492	0.954915	0.448629	0									NA	NA	NA	False	False	False	False	False
AAACCGTTACCATTACTGTA	AACCGTT	gl8169			groupXVI:9510956-9510937;groupXX:5470550-5470531	17=2X1=;5=1X5=1X8=	5.0;5.0	AAACCGTTACCATTACTGTA	1	0	7	23	0	0	3	0	0.466861	0	1.19752	5.00643	0	0	0.672944	0									NA	NA	NA	False	False	False	False	False
AAACCGTTATCATTACTGAGT	AACCGTT	gl7799			groupI:13703478-13703458;groupVII:14937166-14937186	5=1X13=2X;9=1X11=	4.3p;4.0	AAACCGTTATCATTACTGAGT	2	1	24	19	0	2	4	0	0.933723	0.182148	4.1058	4.13575	0	0.477457	0.897259	0									NA	NA	NA	False	False	False	False	False
AAACCTAGAATCTCTGCGAAAACTC	AACCTAG	gl532			groupI:17397638-17397614;groupI:19319239-19319215;groupIV:17428399-17428423;groupIX:253868-253892;groupIX:18612934-18612958;groupXI:16122092-16122116;groupXIII:4281812-4281788;groupXIX:2282058-2282082;scaffold_171:20952-20928;scaffold_261:2959-2935;scaffold_414:10648-10672;scaffold_788:2360-2336;scaffold_862:6773-6749;scaffold_898:3898-3874	25=;25=;25=;25=;25=;25=;25=;25=;25=;25=;25=;25=;25=;25=	1	AAACCTAGAATCTCTGCGAAAACTC	0	0	2	0	36	136	3	0	0	0	0.34215	0	12.7617	32.4671	0.672944	0									0	0	0	False	False	False	False	False
AAACCTAGAATCTCTGCGAAAACT	AACCTAG	gl532			groupI:17397638-17397615;groupI:19319239-19319216;groupIV:17428399-17428422;groupIX:253868-253891;groupIX:18612934-18612957;groupXI:16122092-16122115;groupXIII:4281812-4281789;groupXIX:2282058-2282081;scaffold_171:20952-20929;scaffold_261:2959-2936;scaffold_414:10648-10671;scaffold_788:2360-2337;scaffold_862:6773-6750;scaffold_898:3898-3875	24=;24=;24=;24=;24=;24=;24=;24=;24=;24=;24=;24=;24=;24=	2	AAACCTAGAATCTCTGCGAAAACTC	0	0	0	0	24	82	0	3	0	0	0	0	8.5078	19.5758	0	0.928215									0	-1	0	False	False	False	False	False
AAACCTCCCGTGGAGCAGAAGGGC	AACCTCC	gl7136			scaffold_515:2028-2005;scaffold_54:4482-4459;scaffold_54:21383-21360;scaffold_554:238-215;scaffold_571:11928-11951;scaffold_606:12415-12438	24=;24=;24=;24=;24=;24=	1	AAACCTCCCGTGGAGCAGAAGGGC	0	0	0	0	9	23	0	0	0	0	0	0	3.19042	5.49076	0	0									0	0	0	False	False	False	False	False
AAACCTCGAATACATTAGATCTGCT	AACCTCG	gl873			groupIV:23507563-23507587;groupIV:25155021-25154997;groupVIII:11570652-11570676;groupXXI:4643452-4643428	25=;25=;25=;25=	1	AAACCTCGAATACATTAGATCTGCT	0	0	1	0	4	26	2	3	0	0	0.171075	0	1.41797	6.20695	0.448629	0.928215									0	0	0	False	False	False	False	False
AAACCTGAGATTCTCCTGGATTAG	AACCTGA	gl6690			groupI:9464426-9464449;groupIII:15491594-15491617;groupIV:24021617-24021640;groupIV:17706846-17706823;groupVIII:4407430-4407407;groupX:7009560-7009537;groupXI:12072861-12072838;groupXIX:17993308-17993285;groupXV:13587722-13587699;groupXVI:17074222-17074199;groupXVI:17128771-17128748;scaffold_1296:875-852;scaffold_1327:93-70;scaffold_1611:592-569;scaffold_241:49836-49813;scaffold_302:6301-6324;sca…	24=;24=;24=;24=;24=;24=;24=;24=;24=;24=;24=;24=;24=;24=;24=;24=;24=;24=;24=	1	AAACCTGAGATTCTCCTGGATTAG	0	0	0	0	3	1	10	17	0	0	0	0	1.06347	0.238729	2.24315	5.25988									0	0	0	False	False	False	False	False
AAACCTTGGAGTGAGATTTTGTC	AACCTTG	gl1562			TML:67	TML:67	1	AAACCTTGGAGTGAGATTTTGTC	0	0	0	0	11	25	18	35	0	0	0	0	3.89941	5.96822	4.03766	10.8292									0	0	0	False	False	False	False	False
AAACCTTGGAGTGAGATTTTGTCGG	AACCTTG	gl6374			TML:64	TML:64	1	AAACCTTGGAGTGAGATTTTGTCGG	0	0	0	0	4	7	9	17	0	0	0	0	1.41797	1.6711	2.01883	5.25988									0	0	0	False	False	False	False	False
AAACGAGAAAAACGGCAGAGAAGC	AACGAGA	gl5750			scaffold_167:42241-42264	24=	1	AAACGAGAAAAACGGCAGAGAAGC	0	0	0	0	0	0	17	13	0	0	0	0	0	0	3.81335	4.02226									0	0	0	False	False	False	False	False
AAACGAGAGCTTTGAAGGC	AACGAGA	gl7161			scaffold_515:3488-3470;scaffold_54:5948-5930;scaffold_571:10472-10490;scaffold_606:10956-10974;scaffold_80:34861-34843;scaffold_88:50491-50473	19=;19=;19=;19=;19=;19=	1	AAACGAGAGCTTTGAAGGC	1	12	2	51	61	48	7	0	0.466861	2.18578	0.34215	11.1012	21.624	11.459	1.5702	0								miRNA	0	0	0	False	False	False	False	False
CAAACGAGAGCTTTGAAGGC	AAACGAG	gl7161			scaffold_515:3489-3470;scaffold_54:5949-5930;scaffold_571:10471-10490;scaffold_606:10955-10974;scaffold_80:34862-34843;scaffold_88:50492-50473	20=;20=;20=;20=;20=;20=	2	AAACGAGAGCTTTGAAGGC	0	2	2	14	15	18	4	14	0	0.364297	0.34215	3.04739	5.31737	4.29712	0.897259	4.33167								miRNA	1	0	0	False	False	False	False	False
AAACGAGTAAAACGCAGGAAAAGTG	AACGAGT	gl4398			groupI:3168329-3168353;groupI:15979017-15979041;groupI:17596225-17596201;groupII:1105449-1105425;groupII:10998338-10998314;groupIV:1966929-1966905;groupIV:17194132-17194108;groupIX:12448941-12448965;groupVII:19420761-19420785;groupVIII:7788961-7788937;groupX:5939886-5939910;groupX:3947987-3947963;groupXI:850704-850728;groupXI:12101323-12101347;groupXIV:14270629-14270605;scaffold_80:68143-68167;sc…	25=;25=;25=;25=;25=;25=;25=;25=;25=;25=;25=;25=;25=;25=;25=;25=;25=	1	AAACGAGTAAAACGCAGGAAAAGTG	0	0	0	0	11	37	2	1	0	0	0	0	3.89941	8.83296	0.448629	0.309405									0	0	0	False	False	False	False	False
AAACGAGTCGGAAGCAGGC	AACGAGT	gl1327			groupIV:29587393-29587375	19=	1	AAACGAGTCGGAAGCAGGC	0	0	1	0	0	2	7	63	0	0	0.171075	0	0	0.477457	1.5702	19.4925									0	0	0	False	False	False	False	False
AAACGATGTACGCTACCTTGGAAC	AACGATG	gl6174			groupIV:13081379-13081402;groupIV:22966858-22966835;groupVII:8056685-8056662;groupVIII:34003-33980;groupXIV:13455693-13455670;groupXIX:20088039-20088016;scaffold_108:342373-342396;scaffold_167:1373-1396;scaffold_37:823475-823452	24=;24=;24=;24=;24=;24=;24=;24=;24=	1	AAACGATGTACGCTACCTTGGAAC	1	0	0	0	50	163	24	23	0.466861	0	0	0	17.7246	38.9128	5.38355	7.11631									0	0	0	False	False	False	False	False
AAACGATGTACGCTACCTTGGAACG	AACGATG	gl6174			groupIV:13081379-13081403;groupIV:22966858-22966834;groupVII:8056685-8056661;groupVIII:34003-33979;groupXIV:13455693-13455669;groupXIX:20088039-20088015;scaffold_108:342373-342397;scaffold_167:1373-1397;scaffold_37:823475-823451	25=;25=;25=;25=;25=;25=;25=;25=;25=	2	AAACGATGTACGCTACCTTGGAAC	0	0	0	1	22	114	6	8	0	0	0	0.217671	7.79882	27.2151	1.34589	2.47524									0	1	0	False	False	False	False	False
AAACGGCACTGTGGGAGA	AACGGCA	gl5171			groupV:6270949-6270966;groupV:6274429-6274446;groupV:6284633-6284650;groupV:6284852-6284869	18=;18=;18=;18=	1	AAACGGCACTGTGGGAGA	0	0	0	0	14	16	0	0	0	0	0	0	4.96288	3.81966	0	0									0	0	0	False	False	False	False	False
AAACGGCTACCACATCC	AACGGCT	gl403			scaffold_503:2215-2199;scaffold_515:7451-7435;scaffold_54:9939-9923;scaffold_554:11785-11769;scaffold_571:6517-6533;scaffold_606:6994-7010;scaffold_88:2800-2784;scaffold_88:19023-19007;scaffold_88:35619-35603;scaffold_88:54547-54531	17=;17=;17=;17=;17=;17=;17=;17=;17=;17=	1	AAACGGCTACCACATCC	0	0	0	0	19	16	0	0	0	0	0	0	6.73534	3.81966	0	0									0	0	0	False	False	False	False	False
AAACGTCATGTAGGAACTTGCACC	AACGTCA	gl929			scaffold_37:344706-344683	24=	1	AAACGTCATGTAGGAACTTGCACC	0	0	0	0	1	11	14	20	0	0	0	0	0.354492	2.62602	3.1404	6.1881									0	0	0	False	False	False	False	False
AAACGTTAAACTCTCCAGCCACGGT	AACGTTA	gl21			groupIII:6499062-6499038;scaffold_54:690638-690614;scaffold_54:697052-697028	25=;25=;25=	1	AAACGTTAAACTCTCCAGCCACGGT	0	0	0	0	5	55	0	0	0	0	0	0	1.77246	13.1301	0	0									0	0	0	False	False	False	False	False
AAACGTTAAACTCTCCAGCCACGG	AACGTTA	gl21			groupIII:6499062-6499039;scaffold_54:690638-690615;scaffold_54:697052-697029	24=;24=;24=	2	AAACGTTAAACTCTCCAGCCACGGT	0	0	0	0	4	27	0	0	0	0	0	0	1.41797	6.44567	0	0									0	-1	0	False	False	False	False	False
AAACTCAAGAATGCCGCGGCCC	AACTCAA	gl6435			TML:211	TML:211	1	AAACTCAAGAATGCCGCGGCCC	0	0	1	0	58	24	116	82	0	0	0.171075	0	20.5605	5.72949	26.0205	25.3712									0	0	0	False	False	False	False	False
AAACTCATTGCAGGTTCTGAAGCC	AACTCAT	gl6600			TML:142	TML:142	1	AAACTCATTGCAGGTTCTGAAGCC	0	0	0	0	53	77	12	7	0	0	0	0	18.7881	18.3821	2.69178	2.16583									0	0	0	False	False	False	False	False
AAACTCATTGCAGGTTCTGAAGCCT	AACTCAT	gl3693			TML:68	TML:68	1	AAACTCATTGCAGGTTCTGAAGCCT	0	0	0	0	6	32	4	5	0	0	0	0	2.12695	7.63932	0.897259	1.54702									0	0	0	False	False	False	False	False
AAACTCCATCTAAGGCTAAATACC	AACTCCA	gl301			scaffold_515:4924-4901;scaffold_54:7403-7380;scaffold_571:9036-9059;scaffold_606:9520-9543;scaffold_835:6015-5992;scaffold_88:281-258;scaffold_88:33090-33067	24=;24=;24=;24=;24=;24=;24=	1	AAACTCCATCTAAGGCTAAATACC	0	0	0	0	4	88	2	0	0	0	0	0	1.41797	21.0081	0.448629	0									0	0	0	False	False	False	False	False
AAACTCGAGACAGTTGCCACGACTC	AACTCGA	gl7156			groupXII:17179350-17179326	25=	1	AAACTCGAGACAGTTGCCACGACTC	0	0	0	0	0	1	44	19	0	0	0	0	0	0.238729	9.86984	5.87869									0	0	0	False	False	False	False	False
AAACTCGAGACAGTTGCCACGAC	AACTCGA	gl7156			groupXII:17179350-17179328	23=	2	AAACTCGAGACAGTTGCCACGACTC	0	0	0	0	0	0	24	22	0	0	0	0	0	0	5.38355	6.80691									0	-2	0	False	False	False	False	False
AAACTCGTTGATACGGTCCATGCC	AACTCGT	gl5312			groupII:1080239-1080216	24=	1	AAACTCGTTGATACGGTCCATGCC	0	0	0	0	0	1	18	17	0	0	0	0	0	0.238729	4.03766	5.25988									0	0	0	False	False	False	False	False
AAAACTCTGAATGAACACATA	AAACTCT	gl7503			scaffold_335:8653-8673;scaffold_335:8986-8966	6=1X14=;6=1X14=	4.0;4.0	AAACTCTGAATGAACACATA	0	0	0	0	0	0	7	33	0	0	0	0	0	0	1.5702	10.2104									NA	NA	NA	False	False	False	False	False
AAACTCTGAATGAACACATA	AACTCTG	gl7503			scaffold_335:8654-8673;scaffold_335:8985-8966	5=1X14=;5=1X14=	4.0;4.0	AAACTCTGAATGAACACATA	0	0	0	0	0	4	96	293	0	0	0	0	0	0.954915	21.5342	90.6556									NA	NA	NA	False	False	False	False	False
AACTCTGAATGAACACATA	ACTCTGA	gl7503			scaffold_335:8655-8673;scaffold_335:8984-8966	4=1X14=;4=1X14=	4.0;4.0	AAACTCTGAATGAACACATA	0	0	1	0	0	0	25	78	0	0	0.171075	0	0	0	5.60787	24.1336									NA	NA	NA	False	False	False	False	False
AAACTCTGGATCGGATAGTAGCCC	AACTCTG	gl3267			groupIV:27959379-27959402;groupIV:26741233-26741210;groupV:5496102-5496079;groupVII:4624807-4624830;groupXIX:2584281-2584304;groupXVI:8342263-8342286;groupXVI:1094426-1094403;groupXVI:16994599-16994576;groupXVIII:4503178-4503155;groupXX:19589841-19589818;scaffold_312:23987-23964;scaffold_99:3480-3457	24=;24=;24=;24=;24=;24=;24=;24=;24=;24=;24=;24=	1	AAACTCTGGATCGGATAGTAGCCC	0	0	0	0	5	7	20	2	0	0	0	0	1.77246	1.6711	4.48629	0.61881									0	0	0	False	False	False	False	False
AAACTCTGGATCGGATAGTAGCC	AACTCTG	gl3267			groupIV:27959379-27959401;groupIV:26741233-26741211;groupV:5496102-5496080;groupVII:4624807-4624829;groupXIX:2584281-2584303;groupXVI:8342263-8342285;groupXVI:1094426-1094404;groupXVI:16994599-16994577;groupXVIII:4503178-4503156;groupXX:19589841-19589819;scaffold_312:23987-23965;scaffold_99:3480-3458	23=;23=;23=;23=;23=;23=;23=;23=;23=;23=;23=;23=	2	AAACTCTGGATCGGATAGTAGCCC	0	0	0	0	1	6	17	6	0	0	0	0	0.354492	1.43237	3.81335	1.85643									0	-1	0	False	False	False	False	False
AAACTCTGGATCGGATAGTGGCCC	AACTCTG	gl107			groupXX:2352469-2352492;scaffold_130:153545-153522;scaffold_180:117941-117964;scaffold_198:40906-40929;scaffold_205:38314-38337;scaffold_243:65124-65147;scaffold_307:9065-9088;scaffold_37:1870734-1870757;scaffold_37:1307983-1307960	24=;24=;24=;24=;24=;24=;24=;24=;24=	1	AAACTCTGGATCGGATAGTGGCCC	0	0	1	1	6	6	19	9	0	0	0.171075	0.217671	2.12695	1.43237	4.26198	2.78464									0	0	0	False	False	False	False	False
AAACTGATAAGATCTGACC	AACTGAT	gl2369			groupV:11251403-11251385	19=	1	AAACTGATAAGATCTGACC	2	8	2	9	0	5	4	0	0.933723	1.45719	0.34215	1.95904	0	1.19364	0.897259	0									0	0	0	False	False	False	False	False
AAACTGCGAATGGCTCATTAAATC	AACTGCG	gl5362			groupXVI:16107291-16107268;scaffold_178:16759-16782;scaffold_503:2557-2534;scaffold_515:7793-7770;scaffold_54:10288-10265;scaffold_554:12127-12104;scaffold_571:6175-6198;scaffold_606:6652-6675;scaffold_61:965971-965994;scaffold_88:3142-3119;scaffold_88:19365-19342;scaffold_88:35961-35938;scaffold_88:54891-54868	24=;24=;24=;24=;24=;24=;24=;24=;24=;24=;24=;24=;24=	1	AAACTGCGAATGGCTCATTAAATC	0	0	0	2	225	317	103	30	0	0	0	0.435342	79.7606	75.677	23.1044	9.28215									0	0	0	False	False	False	False	False
AAACTGCGAATGGCTCATTAAATCA	AACTGCG	gl5362			groupXVI:16107291-16107267;scaffold_178:16759-16783;scaffold_503:2557-2533;scaffold_515:7793-7769;scaffold_54:10288-10264;scaffold_554:12127-12103;scaffold_571:6175-6199;scaffold_606:6652-6676;scaffold_61:965971-965995;scaffold_88:3142-3118;scaffold_88:19365-19341;scaffold_88:35961-35937;scaffold_88:54891-54867	25=;25=;25=;25=;25=;25=;25=;25=;25=;25=;25=;25=;25=	2	AAACTGCGAATGGCTCATTAAATC	0	0	0	0	59	111	32	5	0	0	0	0	20.915	26.4989	7.17807	1.54702									0	1	0	False	False	False	False	False
GAAACTGCGAATGGCTCATTAAATC	AAACTGC	gl5362			groupXVI:16107292-16107268;scaffold_178:16758-16782;scaffold_503:2558-2534;scaffold_515:7794-7770;scaffold_54:10289-10265;scaffold_554:12128-12104;scaffold_571:6174-6198;scaffold_606:6651-6675;scaffold_61:965970-965994;scaffold_88:3143-3119;scaffold_88:19366-19342;scaffold_88:35962-35938;scaffold_88:54892-54868	25=;25=;25=;25=;25=;25=;25=;25=;25=;25=;25=;25=;25=	2	AAACTGCGAATGGCTCATTAAATC	0	1	7	13	33	52	3	0	0	0.182148	1.19752	2.82972	11.6982	12.4139	0.672944	0									1	0	0	False	False	False	False	False
GCGAATGGCTCATTAAATC	CGAATGG	gl5362			groupXVI:16107286-16107268;scaffold_178:16764-16782;scaffold_503:2552-2534;scaffold_515:7788-7770;scaffold_54:10283-10265;scaffold_554:12122-12104;scaffold_571:6180-6198;scaffold_606:6657-6675;scaffold_61:965976-965994;scaffold_88:3137-3119;scaffold_88:19360-19342;scaffold_88:35956-35938;scaffold_88:54886-54868	19=;19=;19=;19=;19=;19=;19=;19=;19=;19=;19=;19=;19=	2	AAACTGCGAATGGCTCATTAAATC	0	6	5	51	2	7	2	0	0	1.09289	0.855375	11.1012	0.708983	1.6711	0.448629	0									-5	0	0	False	False	False	False	False
AAACTGTCGCTCGGAATCTGGCT	AACTGTC	gl2437			groupIII:15570525-15570503;groupIV:16849411-16849389;groupV:7173650-7173628;groupX:735915-735893;scaffold_47:465958-465936	23=;23=;23=;23=;23=	1	AAACTGTCGCTCGGAATCTGGCT	0	0	0	0	28	54	0	1	0	0	0	0	9.92577	12.8913	0	0.309405									0	0	0	False	False	False	False	False
AAACTTGGATGACCGGCAACTTCC	AACTTGG	gl921			TML:225	TML:225	1	AAACTTGGATGACCGGCAACTTCC	0	0	0	0	0	1	23	15	0	0	0	0	0	0.238729	5.15924	4.64107									0	0	0	False	False	False	False	False
AAACTTGGCGGACAACGTGGTACC	AACTTGG	gl454			groupVI:8275295-8275272;groupVIII:11805982-11806005;groupXVIII:3617311-3617334;scaffold_37:1151746-1151723	24=;24=;24=;24=	1	AAACTTGGCGGACAACGTGGTACC	0	0	0	0	11	57	2	0	0	0	0	0	3.89941	13.6075	0.448629	0									0	0	0	False	False	False	False	False
AAACTTTGCAGATCTCTAGTTTC	AACTTTG	gl6235			groupXVI:1220762-1220784	23=	1	AAACTTTGCAGATCTCTAGTTTC	0	0	0	0	0	0	19	39	0	0	0	0	0	0	4.26198	12.0668									0	0	0	False	False	False	False	False
TTGCAGATCTCTAGTTTC	TGCAGAT	gl6235			groupXVI:1220767-1220784	18=	2	AAACTTTGCAGATCTCTAGTTTC	0	0	0	1	0	0	8	36	0	0	0	0.217671	0	0	1.79452	11.1386									-5	0	0	False	False	False	False	False
AAAGAACCAAGTCGGTAAAATGATC	AAGAACC	gl3664			groupI:19085665-19085641;groupXV:11561114-11561090	25=;25=	1	AAAGAACCAAGTCGGTAAAATGATC	0	0	0	0	9	16	9	0	0	0	0	0	3.19042	3.81966	2.01883	0									0	0	0	False	False	False	False	False
AAAGAACCGACTCAGTAAAATGATC	AAGAACC	gl5526			groupXV:12510282-12510306	25=	1	AAAGAACCGACTCAGTAAAATGATC	0	0	0	0	17	70	0	0	0	0	0	0	6.02636	16.711	0	0									0	0	0	False	False	False	False	False
AAAGAACCGAGCCGGTAAAATGATC	AAGAACC	gl3324			groupIV:27131365-27131341	25=	1	AAAGAACCGAGCCGGTAAAATGATC	0	0	0	0	10	21	2	5	0	0	0	0	3.54492	5.0133	0.448629	1.54702									0	0	0	False	False	False	False	False
AAAGAACCGAGTCAGTAAAATGATC	AAGAACC	gl5440			groupI:15945135-15945111;groupVII:11799752-11799728;groupVIII:9604177-9604201;groupVIII:15176902-15176926;groupXVIII:1228972-1228948;scaffold_56:446360-446384	25=;25=;25=;25=;25=;25=	1	AAAGAACCGAGTCAGTAAAATGATC	0	0	0	0	72	172	8	4	0	0	0	0	25.5234	41.0613	1.79452	1.23762									0	0	0	False	False	False	False	False
AAAGAACCGAGTCAGTGAAATAATC	AAGAACC	gl7989			groupI:15945135-15945111;groupII:22320369-22320393;groupIV:30633979-30634003;groupIV:30644035-30644059;groupIV:30677473-30677497;groupIV:14761239-14761215;groupVII:11799752-11799728;groupVIII:9604177-9604201;groupVIII:15176902-15176926;groupXVIII:1228972-1228948;scaffold_48:478909-478885;scaffold_56:446360-446384	16=1X4=1X3=;13=1X7=1X3=;16=1X4=1X3=;16=1X4=1X3=;16=1X4=1X3=;13=1X2=1X8=;16=1X4=1X3=;16=1X4=1X3=;16=1X4=1X3=;16=1X4=1X3=;13=1X7=1X3=;16=1X4=1X3=	5.0;5.0;5.0;5.0;5.0;5.0;5.0;5.0;5.0;5.0;5.0;5.0	AAAGAACCGAGTCAGTGAAATAATC	0	0	1	0	41	68	0	0	0	0	0.171075	0	14.5342	16.2335	0	0									NA	NA	NA	False	False	False	False	False
AAAGAACCGAGTCGGTAAAAAGATC	AAGAACC	gl272			TML:22	TML:22	1	AAAGAACCGAGTCGGTAAAAAGATC	0	0	0	0	179	466	9	1	0	0	0	0	63.454	111.248	2.01883	0.309405									0	0	0	False	False	False	False	False
AAAGAACCGAGTCGGTAAAATGATC	AAGAACC	gl2239			TML:24	TML:24	1	AAAGAACCGAGTCGGTAAAATGATC	0	2	1	0	344	752	45	26	0	0.364297	0.171075	0	121.945	179.524	10.0942	8.04453									0	0	0	False	False	False	False	False
AAAGAACCGAGTCGGTAAAATGGTC	AAGAACC	gl2012			groupI:12195549-12195573;groupIV:16305934-16305958;groupIV:17491186-17491162;groupIX:12706329-12706305;groupIX:12726622-12726598;groupV:3416321-3416345;groupV:9826822-9826846;groupX:13643883-13643859;groupXIX:3330436-3330460;groupXIX:2751920-2751896;groupXVI:17405-17381;groupXVI:15616889-15616865;groupXVIII:4815696-4815672;groupXVIII:6957095-6957071;groupXXI:3281319-3281295	25=;25=;25=;25=;25=;25=;25=;25=;25=;25=;25=;25=;25=;25=;25=	1	AAAGAACCGAGTCGGTAAAATGGTC	0	0	0	0	11	26	0	0	0	0	0	0	3.89941	6.20695	0	0									0	0	0	False	False	False	False	False
AAAGAACCGAGTCGGTAAAATTATC	AAGAACC	gl2197			groupXII:13639008-13639032;scaffold_54:455049-455073	25=;25=	1	AAAGAACCGAGTCGGTAAAATTATC	0	0	0	0	3	29	4	3	0	0	0	0	1.06347	6.92313	0.897259	0.928215									0	0	0	False	False	False	False	False
AAAGAACCGAGTTGGTAAAATGATC	AAGAACC	gl3538			groupII:1164665-1164689	25=	1	AAAGAACCGAGTTGGTAAAATGATC	0	0	0	0	22	72	0	1	0	0	0	0	7.79882	17.1885	0	0.309405									0	0	0	False	False	False	False	False
AAAGAATACCGGTTAAAAAAAGAGC	AAGAATA	gl4520			scaffold_61:899802-899826	25=	1	AAAGAATACCGGTTAAAAAAAGAGC	0	0	0	0	6	27	0	0	0	0	0	0	2.12695	6.44567	0	0									0	0	0	False	False	False	False	False
AAAGACAAAGTTCCGCCCTTGGCC	AAGACAA	gl7611			groupIX:14730919-14730896;groupXIII:17977698-17977721;groupXXI:3017433-3017410;scaffold_76:445905-445928	18=1X5=;18=1X5=;18=1X5=;18=1X5=	4.0;4.0;4.0;4.0	AAAGACAAAGTTCCGCCCTTGGCC	0	0	0	0	1	0	50	38	0	0	0	0	0.354492	0	11.2157	11.7574									NA	NA	NA	False	False	False	False	False
AAAGACGGAATTCGCAGAATGTACC	AAGACGG	gl5979			scaffold_56:679820-679844	25=	1	AAAGACGGAATTCGCAGAATGTACC	0	0	0	0	29	84	4	0	0	0	0	0	10.2803	20.0532	0.897259	0									0	0	0	False	False	False	False	False
AAAAGACGGAATTCGCAGAATGTAC	AAAGACG	gl5979			scaffold_56:679819-679843	25=	2	AAAGACGGAATTCGCAGAATGTACC	0	0	0	1	5	18	23	5	0	0	0	0.217671	1.77246	4.29712	5.15924	1.54702									1	-1	0	False	False	False	False	False
AAGACGGAATTCGCAGAATGTACC	AGACGGA	gl5979			scaffold_56:679821-679844	24=	2	AAAGACGGAATTCGCAGAATGTACC	0	0	0	0	11	55	2	0	0	0	0	0	3.89941	13.1301	0.448629	0									-1	0	0	False	False	False	False	False
AAAGACTAATTTTACCATCAGAATC	AAGACTA	gl2452			groupI:17705649-17705625;groupII:584440-584464;groupIII:15712596-15712620;groupIV:22186187-22186211;groupIV:23466923-23466947;groupIV:16800483-16800459;groupIX:12700437-12700461;groupVI:3880331-3880307;groupXII:5325396-5325372;groupXIX:19681542-19681566;groupXV:13769427-13769451;groupXVIII:2973158-2973182;groupXVIII:2982668-2982692;scaffold_389:9326-9350;scaffold_419:208-232;scaffold_47:472991-47…	25=;25=;25=;25=;25=;25=;25=;25=;25=;25=;25=;25=;25=;25=;25=;25=;25=;25=;25=;25=	1	AAAGACTAATTTTACCATCAGAATC	0	2	0	1	256	394	56	8	0	0.364297	0	0.217671	90.7499	94.0591	12.5616	2.47524									0	0	0	False	False	False	False	False
AAAGACTAATTTTACCATCAGAA	AAGACTA	gl2452			groupI:17705649-17705627;groupII:584440-584462;groupIII:15712596-15712618;groupIV:22186187-22186209;groupIV:23466923-23466945;groupIV:16800483-16800461;groupIX:12700437-12700459;groupVI:3880331-3880309;groupXII:5325396-5325374;groupXIX:19681542-19681564;groupXV:13769427-13769449;groupXVIII:2973158-2973180;groupXVIII:2982668-2982690;scaffold_389:9326-9348;scaffold_419:208-230;scaffold_47:472991-47…	23=;23=;23=;23=;23=;23=;23=;23=;23=;23=;23=;23=;23=;23=;23=;23=;23=;23=;23=;23=	2	AAAGACTAATTTTACCATCAGAATC	0	0	0	0	14	10	2	5	0	0	0	0	4.96288	2.38729	0.448629	1.54702									0	-2	0	False	False	False	False	False
AAAGACTAATTTTACCATCAGAAT	AAGACTA	gl2452			groupI:17705649-17705626;groupII:584440-584463;groupIII:15712596-15712619;groupIV:22186187-22186210;groupIV:23466923-23466946;groupIV:16800483-16800460;groupIX:12700437-12700460;groupVI:3880331-3880308;groupXII:5325396-5325373;groupXIX:19681542-19681565;groupXV:13769427-13769450;groupXVIII:2973158-2973181;groupXVIII:2982668-2982691;scaffold_389:9326-9349;scaffold_419:208-231;scaffold_47:472991-47…	24=;24=;24=;24=;24=;24=;24=;24=;24=;24=;24=;24=;24=;24=;24=;24=;24=;24=;24=;24=	2	AAAGACTAATTTTACCATCAGAATC	0	0	0	0	19	104	3	5	0	0	0	0	6.73534	24.8278	0.672944	1.54702									0	-1	0	False	False	False	False	False
AAAGACTGTTGGCACTCACTAGACC	AAGACTG	gl4918			groupXVI:9025619-9025643	25=	1	AAAGACTGTTGGCACTCACTAGACC	0	1	0	0	19	185	36	22	0	0.182148	0	0	6.73534	44.1648	8.07533	6.80691									0	0	0	False	False	False	False	False
AAAGACTGTTGGCACTCACTAGAC	AAGACTG	gl4918			groupXVI:9025619-9025642	24=	2	AAAGACTGTTGGCACTCACTAGACC	0	0	1	0	8	48	17	2	0	0	0.171075	0	2.83593	11.459	3.81335	0.61881									0	-1	0	False	False	False	False	False
AAGACTGTTGGCACTCACTAGACC	AGACTGT	gl4918			groupXVI:9025620-9025643	24=	2	AAAGACTGTTGGCACTCACTAGACC	0	0	0	0	17	35	10	13	0	0	0	0	6.02636	8.3555	2.24315	4.02226									-1	0	0	False	False	False	False	False
AAAGAGAAAGTTCTGCCCCTGGCC	AAGAGAA	gl4269			groupI:8546165-8546188;groupI:24067212-24067189;groupI:24073066-24073043;groupIV:17031789-17031812;groupIV:17037557-17037580;groupIV:19794557-19794580;groupIV:19822686-19822663;groupVII:1936161-1936184;groupXI:11117302-11117279;groupXV:16041363-16041386;groupXVI:16371427-16371404;groupXVIII:1827436-1827459;groupXVIII:3836138-3836161;groupXXI:3527485-3527508;scaffold_1233:5664-5687;scaffold_179:82…	24=;24=;24=;24=;24=;24=;24=;24=;24=;24=;24=;24=;24=;24=;24=;24=;24=;24=;24=	1	AAAGAGAAAGTTCTGCCCCTGGCC	0	0	0	0	28	50	16	21	0	0	0	0	9.92577	11.9364	3.58903	6.4975									0	0	0	False	False	False	False	False
AAAGAGAAAGTTCTGCCCCTGGC	AAGAGAA	gl4269			groupI:8546165-8546187;groupI:24067212-24067190;groupI:24073066-24073044;groupIV:17031789-17031811;groupIV:17037557-17037579;groupIV:19794557-19794579;groupIV:19822686-19822664;groupVII:1936161-1936183;groupXI:11117302-11117280;groupXV:16041363-16041385;groupXVI:16371427-16371405;groupXVIII:1827436-1827458;groupXVIII:3836138-3836160;groupXXI:3527485-3527507;scaffold_1233:5664-5686;scaffold_179:82…	23=;23=;23=;23=;23=;23=;23=;23=;23=;23=;23=;23=;23=;23=;23=;23=;23=;23=;23=	2	AAAGAGAAAGTTCTGCCCCTGGCC	0	0	0	0	19	13	0	0	0	0	0	0	6.73534	3.10347	0	0									0	-1	0	False	False	False	False	False
AAAGATCATCAGCATTGGCATC	AAGATCA	gl1812			groupI:17525862-17525841;groupV:4240865-4240886;groupVI:2590822-2590801;groupVI:3002331-3002310;groupVII:10860092-10860113;groupVIII:4889237-4889216;groupXVIII:4905548-4905569;scaffold_1103:5367-5388;scaffold_1214:3966-3945;scaffold_1319:1511-1532;scaffold_1544:3997-4018;scaffold_173:13977-13956;scaffold_173:85850-85829;scaffold_198:75650-75629;scaffold_205:24411-24390;scaffold_205:43224-43203;sc…	22=;22=;22=;22=;22=;22=;22=;22=;22=;22=;22=;22=;22=;22=;22=;22=;22=;22=;22=;22=	1	AAAGATCATCAGCATTGGCATC	0	0	0	0	19	14	2	15	0	0	0	0	6.73534	3.3422	0.448629	4.64107									0	0	0	False	False	False	False	False
AAAGATCTGAGTGAACACTCCT	AAGATCT	gl4003			TML:131	TML:131	1	AAAGATCTGAGTGAACACTCCT	0	0	0	0	18	26	10	5	0	0	0	0	6.38085	6.20695	2.24315	1.54702									0	0	0	False	False	False	False	False
AAAGATCTGAGTGAACACTCCTG	AAGATCT	gl4003			TML:131	TML:131	2	AAAGATCTGAGTGAACACTCCT	0	0	0	0	13	16	7	8	0	0	0	0	4.60839	3.81966	1.5702	2.47524									0	1	0	False	False	False	False	False
AAAGATCTGAGTGAACACTCCTGAG	AAGATCT	gl198			TML:130	TML:130	1	AAAGATCTGAGTGAACACTCCTGAG	0	0	0	0	31	104	4	1	0	0	0	0	10.9892	24.8278	0.897259	0.309405									0	0	0	False	False	False	False	False
AAAGATCTGAGTGAACACTCCTGA	AAGATCT	gl198			TML:130	TML:130	2	AAAGATCTGAGTGAACACTCCTGAG	0	0	0	0	27	14	4	0	0	0	0	0	9.57127	3.3422	0.897259	0									0	-1	0	False	False	False	False	False
AAAGCACCGAGTCGGTAAAATGATC	AAGCACC	gl7777			TML:25	TML:25	4	AAAGCACCGAGTCGGTAAAATGATC	0	0	0	0	11	30	0	1	0	0	0	0	3.89941	7.16186	0	0.309405									NA	NA	NA	False	False	False	False	False
AAAGCAGGATGAGTCGGTCTACCC	AAGCAGG	gl6776			groupIII:6500562-6500539;groupXVI:4808808-4808785;groupXVI:4819762-4819739;scaffold_54:692142-692119;scaffold_54:698555-698532	24=;24=;24=;24=;24=	1	AAAGCAGGATGAGTCGGTCTACCC	0	0	0	0	1	6	38	10	0	0	0	0	0.354492	1.43237	8.52396	3.09405									0	0	0	False	False	False	False	False
AAAGCCAAGGGAACGGGC	AAGCCAA	gl7592			groupXVI:13199252-13199269;groupXX:17879356-17879373;scaffold_515:2362-2345;scaffold_54:4818-4801;scaffold_554:572-555;scaffold_571:11594-11611;scaffold_606:12081-12098	15=1X2=;11=1X6=;1=1X16=;1=1X16=;1=1X16=;1=1X16=;1=1X16=	4.0;4.0;4.0;4.0;4.0;4.0;4.0	AAAGCCAAGGGAACGGGC	0	0	0	0	21	77	0	0	0	0	0	0	7.44432	18.3821	0	0									NA	NA	NA	False	False	False	False	False
AAAGCGTGTCCAAACTTCTGAC	AAGCGTG	gl357			groupIII:10306149-10306128;groupXX:4758246-4758267	22=;22=	1	AAAGCGTGTCCAAACTTCTGAC	0	0	4	3	1	1	33	6	0	0	0.6843	0.653013	0.354492	0.238729	7.40238	1.85643									0	0	0	False	False	False	False	False
AAAGCGTTGGCAACAAATTTCATT	AAGCGTT	gl3886			groupII:73902-73879;groupIV:17376065-17376088;groupIX:15159739-15159762;groupVII:13006145-13006122;groupVII:27801153-27801130;groupVIII:11933706-11933729;groupVIII:11937550-11937573;groupXII:18347688-18347665;groupXIX:891295-891272;groupXV:9600349-9600326;groupXVI:4367422-4367445;groupXX:18981274-18981251;scaffold_221:39531-39554	24=;24=;24=;24=;24=;24=;24=;24=;24=;24=;24=;24=;24=	1	AAAGCGTTGGCAACAAATTTCATT	0	0	0	0	1	10	12	26	0	0	0	0	0.354492	2.38729	2.69178	8.04453									0	0	0	False	False	False	False	False
AAAGCTCGTAGTTGGACCTCGGGGT	AAGCTCG	gl4701			scaffold_503:1992-1968;scaffold_515:7228-7204;scaffold_54:9712-9688;scaffold_554:11562-11538;scaffold_571:6740-6764;scaffold_606:7217-7241;scaffold_88:2577-2553;scaffold_88:18800-18776;scaffold_88:35399-35375;scaffold_88:54324-54300	25=;25=;25=;25=;25=;25=;25=;25=;25=;25=	1	AAAGCTCGTAGTTGGACCTCGGGGT	0	0	0	0	3	2	39	11	0	0	0	0	1.06347	0.477457	8.74827	3.40345									0	0	0	False	False	False	False	False
AAAGGAATTGACGGAAGGGCACC	AAGGAAT	gl7178			scaffold_503:1450-1428;scaffold_515:6698-6676;scaffold_54:9180-9158;scaffold_554:11032-11010;scaffold_571:7270-7292;scaffold_606:7747-7769;scaffold_805:6517-6495;scaffold_88:2047-2025;scaffold_88:18270-18248;scaffold_88:34863-34841;scaffold_88:53792-53770	23=;23=;23=;23=;23=;23=;23=;23=;23=;23=;23=	1	AAAGGAATTGACGGAAGGGCACC	0	9	4	53	21	3	8	0	0	1.63934	0.6843	11.5366	7.44432	0.716186	1.79452	0									0	0	0	False	False	False	False	False
ACTTAAAGGAATTGACGGAAGGGC	CTTAAAG	gl7178			scaffold_503:1454-1431;scaffold_515:6702-6679;scaffold_54:9184-9161;scaffold_554:11036-11013;scaffold_571:7266-7289;scaffold_606:7743-7766;scaffold_805:6521-6498;scaffold_88:2051-2028;scaffold_88:18274-18251;scaffold_88:34867-34844;scaffold_88:53796-53773	24=;24=;24=;24=;24=;24=;24=;24=;24=;24=;24=	2	AAAGGAATTGACGGAAGGGCACC	0	0	0	0	34	8	0	0	0	0	0	0	12.0527	1.90983	0	0									4	-3	0	False	False	False	False	False
ACTTAAAGGAATTGACGGAAGGGCA	CTTAAAG	gl7178			scaffold_503:1454-1430;scaffold_515:6702-6678;scaffold_54:9184-9160;scaffold_554:11036-11012;scaffold_571:7266-7290;scaffold_606:7743-7767;scaffold_805:6521-6497;scaffold_88:2051-2027;scaffold_88:18274-18250;scaffold_88:34867-34843;scaffold_88:53796-53772	25=;25=;25=;25=;25=;25=;25=;25=;25=;25=;25=	2	AAAGGAATTGACGGAAGGGCACC	0	1	0	0	24	17	0	2	0	0.182148	0	0	8.5078	4.05839	0	0.61881									4	-2	0	False	False	False	False	False
TAAAGGAATTGACGGAAGGGCACC	AAAGGAA	gl7178			scaffold_503:1451-1428;scaffold_515:6699-6676;scaffold_54:9181-9158;scaffold_554:11033-11010;scaffold_571:7269-7292;scaffold_606:7746-7769;scaffold_805:6518-6495;scaffold_88:2048-2025;scaffold_88:18271-18248;scaffold_88:34864-34841;scaffold_88:53793-53770	24=;24=;24=;24=;24=;24=;24=;24=;24=;24=;24=	2	AAAGGAATTGACGGAAGGGCACC	1	5	4	49	4	2	7	0	0.466861	0.910742	0.6843	10.6659	1.41797	0.477457	1.5702	0									1	0	0	False	False	False	False	False
TTAAAGGAATTGACGGAAGGGCACC	TAAAGGA	gl7178			scaffold_503:1452-1428;scaffold_515:6700-6676;scaffold_54:9182-9158;scaffold_554:11034-11010;scaffold_571:7268-7292;scaffold_606:7745-7769;scaffold_805:6519-6495;scaffold_88:2049-2025;scaffold_88:18272-18248;scaffold_88:34865-34841;scaffold_88:53794-53770	25=;25=;25=;25=;25=;25=;25=;25=;25=;25=;25=	2	AAAGGAATTGACGGAAGGGCACC	1	7	4	17	20	6	3	0	0.466861	1.27504	0.6843	3.70041	7.08983	1.43237	0.672944	0									2	0	0	False	False	False	False	False
AAAGGCTTGGTCCTGAC	AAGGCTT	gl3635			MT:70-86;scaffold_662:4042-4026	17=;17=	1	AAAGGCTTGGTCCTGAC	6	7	8	19	6	5	1	2	2.80117	1.27504	1.3686	4.13575	2.12695	1.19364	0.224315	0.61881								Mt_rRNA	0	0	0	False	False	False	False	False
AAAGGCTTGGTCCTGACT	AAGGCTT	gl3635			MT:70-87;scaffold_662:4042-4025	18=;18=	2	AAAGGCTTGGTCCTGAC	3	1	3	15	0	11	2	2	1.40058	0.182148	0.513225	3.26507	0	2.62602	0.448629	0.61881								Mt_rRNA	0	1	0	False	False	False	False	False
AAAGGCTTGGTCCTGAAA	AAGGCTT	gl3635			MT:70-87;scaffold_662:4042-4025	16=2X;16=2X	3.3p;3.3p	AAAGGCTTGGTCCTGAC	8	3	20	15	10	26	8	7	3.73489	0.546445	3.4215	3.26507	3.54492	6.20695	1.79452	2.16583									0	-1	2	False	False	False	False	False
AAAGGCTTGGTCCTGACTTTAAC	AAGGCTT	gl7526			MT:70-92;scaffold_662:4042-4020	20=1X2=;20=1X2=	4.0;4.0	AAAGGCTTGGTCCTGACTTTAAC	3	16	33	54	39	86	10	3	1.40058	2.91437	5.64547	11.7542	13.8252	20.5307	2.24315	0.928215									NA	NA	NA	False	False	False	False	False
AAAGGTAAGAAAATCTCTGGTAC	AAGGTAA	gl4564			TML:163	TML:163	1	AAAGGTAAGAAAATCTCTGGTAC	0	0	0	0	6	6	43	14	0	0	0	0	2.12695	1.43237	9.64553	4.33167									0	0	0	False	False	False	False	False
AAAGGTAAGAAAATCTCTGGTACA	AAGGTAA	gl979			TML:160	TML:160	1	AAAGGTAAGAAAATCTCTGGTACA	0	0	0	0	10	13	20	1	0	0	0	0	3.54492	3.10347	4.48629	0.309405									0	0	0	False	False	False	False	False
AAAGTCTTGAAGATGAACTTTGCTT	AAGTCTT	gl4058			groupXVI:16958576-16958552;scaffold_160:126754-126778;scaffold_160:55490-55466;scaffold_160:90434-90410	25=;25=;25=;25=	1	AAAGTCTTGAAGATGAACTTTGCTT	0	0	0	0	18	9	0	7	0	0	0	0	6.38085	2.14856	0	2.16583									0	0	0	False	False	False	False	False
AAAGTGAGGATCTGCCC	AAGTGAG	gl4205			TML:159	TML:159	1	AAAGTGAGGATCTGCCC	0	0	0	0	34	38	0	0	0	0	0	0	12.0527	9.07169	0	0									0	0	0	False	False	False	False	False
AAAGTGGGATTTTCGGCAGTATGC	AAGTGGG	gl5224			TML:165	TML:165	1	AAAGTGGGATTTTCGGCAGTATGC	0	0	0	0	0	5	64	28	0	0	0	0	0	1.19364	14.3561	8.66334									0	0	0	False	False	False	False	False
AAATAAGCCAAATATTCTGAGA	AATAAGC	gl6165			groupXXI:6660263-6660284	22=	1	AAATAAGCCAAATATTCTGAGA	1	1	2	17	6	3	2	4	0.466861	0.182148	0.34215	3.70041	2.12695	0.716186	0.448629	1.23762							SNORD12	snoRNA	0	0	0	False	False	False	False	False
AAATACACAAACAAGGACACAATTC	AATACAC	gl1616			TML:72	TML:72	1	AAATACACAAACAAGGACACAATTC	0	0	0	0	13	19	2	0	0	0	0	0	4.60839	4.53584	0.448629	0									0	0	0	False	False	False	False	False
AAATACATCGCACCCGACCTTGAAC	AATACAT	gl6973			groupVII:20792282-20792306;groupVIII:11755735-11755711;groupX:1079696-1079672;groupXV:6883670-6883694;scaffold_27:350305-350281	25=;25=;25=;25=;25=	1	AAATACATCGCACCCGACCTTGAAC	0	0	0	0	8	108	9	0	0	0	0	0	2.83593	25.7827	2.01883	0									0	0	0	False	False	False	False	False
AAATACCGGCGCGAGACC	AATACCG	gl764			scaffold_515:4907-4890;scaffold_54:7386-7369;scaffold_571:9053-9070;scaffold_606:9537-9554;scaffold_835:5998-5981;scaffold_88:264-247;scaffold_88:33073-33056	18=;18=;18=;18=;18=;18=;18=	1	AAATACCGGCGCGAGACC	3	11	0	51	4	0	4	6	1.40058	2.00363	0	11.1012	1.41797	0	0.897259	1.85643									0	0	0	False	False	False	False	False
AAATACGAGAAACCACGCTACAG	AATACGA	gl6958			groupIV:29342785-29342763;groupVII:20790793-20790815;groupVII:20795211-20795233;groupVIII:11756800-11756778;groupX:1076767-1076745;groupX:1080734-1080712;groupXII:1238787-1238809;groupXV:6882179-6882201;groupXV:6898794-6898816;groupXVI:1612799-1612777;scaffold_27:347375-347353;scaffold_27:351368-351346;scaffold_319:7827-7849	23=;23=;23=;23=;23=;23=;23=;23=;23=;23=;23=;23=;23=	1	AAATACGAGAAACCACGCTACAG	0	0	0	0	8	88	8	16	0	0	0	0	2.83593	21.0081	1.79452	4.95048									0	0	0	False	False	False	False	False
AAATACGAGAAACCACGCTACAGG	AATACGA	gl6958			groupIV:29342785-29342762;groupVII:20790793-20790816;groupVII:20795211-20795234;groupVIII:11756800-11756777;groupX:1076767-1076744;groupX:1080734-1080711;groupXII:1238787-1238810;groupXV:6882179-6882202;groupXV:6898794-6898817;groupXVI:1612799-1612776;scaffold_27:347375-347352;scaffold_27:351368-351345;scaffold_319:7827-7850	24=;24=;24=;24=;24=;24=;24=;24=;24=;24=;24=;24=;24=	2	AAATACGAGAAACCACGCTACAG	0	0	0	0	5	35	6	0	0	0	0	0	1.77246	8.3555	1.34589	0									0	1	0	False	False	False	False	False
TACGAGAAACCACGCTACAGGG	ACGAGAA	gl6958			groupIV:29342782-29342761;groupVII:20790796-20790817;groupVII:20795214-20795235;groupVIII:11756797-11756776;groupX:1076764-1076743;groupX:1080731-1080710;groupXII:1238790-1238811;groupXV:6882182-6882203;groupXV:6898797-6898818;groupXVI:1612796-1612775;scaffold_27:347372-347351;scaffold_27:351365-351344;scaffold_319:7830-7851	22=;22=;22=;22=;22=;22=;22=;22=;22=;22=;22=;22=;22=	2	AAATACGAGAAACCACGCTACAG	0	0	0	0	5	27	1	3	0	0	0	0	1.77246	6.44567	0.224315	0.928215									-3	2	0	False	False	False	False	False
TACGAGAAACCACGCTACAGGGA	ACGAGAA	gl6958			groupIV:29342782-29342760;groupVII:20790796-20790818;groupVII:20795214-20795236;groupVIII:11756797-11756775;groupX:1076764-1076742;groupX:1080731-1080709;groupXII:1238790-1238812;groupXV:6882182-6882204;groupXV:6898797-6898819;groupXVI:1612796-1612774;scaffold_27:347372-347350;scaffold_27:351365-351343;scaffold_319:7830-7852	23=;23=;23=;23=;23=;23=;23=;23=;23=;23=;23=;23=;23=	2	AAATACGAGAAACCACGCTACAG	0	0	0	0	4	38	0	0	0	0	0	0	1.41797	9.07169	0	0									-3	3	0	False	False	False	False	False
AAATACGAGAAACCACCCTATAGG	AATACGA	gl6958			groupIV:29342785-29342762;groupVII:20790793-20790816;groupVII:20795211-20795234;groupVIII:11756800-11756777;groupX:1076767-1076744;groupX:1080734-1080711;groupXII:1238787-1238810;groupXV:6882179-6882202;groupXV:6898794-6898817;groupXVI:1612799-1612776;scaffold_27:347375-347352;scaffold_27:351368-351345;scaffold_319:7827-7850	16=1X3=1X3=;16=1X3=1X3=;16=1X3=1X3=;16=1X3=1X3=;16=1X3=1X3=;16=1X3=1X3=;16=1X3=1X3=;16=1X3=1X3=;16=1X3=1X3=;16=1X3=1X3=;16=1X3=1X3=;16=1X3=1X3=;16=1X3=1X3=	5.0;5.0;5.0;5.0;5.0;5.0;5.0;5.0;5.0;5.0;5.0;5.0;5.0	AAATACGAGAAACCACGCTACAG	0	0	0	0	1	47	6	0	0	0	0	0	0.354492	11.2202	1.34589	0									0	1	0	False	False	False	False	True
TACGAGAAACCACCCTATAGGGA	ACGAGAA	gl6958			groupIV:29342782-29342760;groupVII:20790796-20790818;groupVII:20795214-20795236;groupVIII:11756797-11756775;groupX:1076764-1076742;groupX:1080731-1080709;groupXII:1238790-1238812;groupXV:6882182-6882204;groupXV:6898797-6898819;groupXVI:1612796-1612774;scaffold_27:347372-347350;scaffold_27:351365-351343;scaffold_319:7830-7852	13=1X3=1X5=;13=1X3=1X5=;13=1X3=1X5=;13=1X3=1X5=;13=1X3=1X5=;13=1X3=1X5=;13=1X3=1X5=;13=1X3=1X5=;13=1X3=1X5=;13=1X3=1X5=;13=1X3=1X5=;13=1X3=1X5=;13=1X3=1X5=	5.0;5.0;5.0;5.0;5.0;5.0;5.0;5.0;5.0;5.0;5.0;5.0;5.0	AAATACGAGAAACCACGCTACAG	0	0	0	0	7	53	4	0	0	0	0	0	2.48144	12.6526	0.897259	0									-3	3	0	False	False	False	False	True
AAATACTGCAATTCTCTCTGGCAC	AATACTG	gl6189			TML:132	TML:132	1	AAATACTGCAATTCTCTCTGGCAC	0	0	0	0	0	1	252	79	0	0	0	0	0	0.238729	56.5273	24.443									0	0	0	False	False	False	False	False
AAATACTGCAATTCTCTCTGGCACC	AATACTG	gl4091			TML:30	TML:30	1	AAATACTGCAATTCTCTCTGGCACC	0	0	0	0	0	0	134	70	0	0	0	0	0	0	30.0582	21.6583									0	0	0	False	False	False	False	False
AAATACTGCAATTCTCTCTGGCACT	AATACTG	gl4092			TML:102	TML:102	1	AAATACTGCAATTCTCTCTGGCACT	0	0	0	0	0	0	115	44	0	0	0	0	0	0	25.7962	13.6138									0	0	0	False	False	False	False	False
AAATATGACTGAAACCA	AATATGA	gl2357			groupXXI:6661992-6662008	17=	1	AAATATGACTGAAACCA	0	4	4	12	4	20	7	3	0	0.728593	0.6843	2.61205	1.41797	4.77457	1.5702	0.928215							SNORD12	snoRNA	0	0	0	False	False	False	False	False
AAATCACTTGCAGACGACCTGATT	AATCACT	gl3985			scaffold_515:1409-1386;scaffold_54:3856-3833;scaffold_54:20764-20741;scaffold_571:12547-12570;scaffold_88:11033-11010	24=;24=;24=;24=;24=	1	AAATCACTTGCAGACGACCTGATT	0	1	0	6	25	69	0	5	0	0.182148	0	1.30603	8.86229	16.4723	0	1.54702									0	0	0	False	False	False	False	False
ATCACTTGCAGACGACCTGATTC	TCACTTG	gl3985			scaffold_515:1407-1385;scaffold_54:3854-3832;scaffold_54:20762-20740;scaffold_571:12549-12571;scaffold_88:11031-11009	23=;23=;23=;23=;23=	2	AAATCACTTGCAGACGACCTGATT	4	5	1	4	4	7	8	4	1.86745	0.910742	0.171075	0.870684	1.41797	1.6711	1.79452	1.23762									-2	1	0	False	False	False	False	False
CTTGCAGACGACCTGATT	TTGCAGA	gl3985			scaffold_515:1403-1386;scaffold_54:3850-3833;scaffold_54:20758-20741;scaffold_571:12553-12570;scaffold_88:11027-11010	18=;18=;18=;18=;18=	2	AAATCACTTGCAGACGACCTGATT	0	0	1	6	24	16	0	3	0	0	0.171075	1.30603	8.5078	3.81966	0	0.928215									-6	0	0	False	False	False	False	False
ATCACTTGCAGACGAAA	TCACTTG	gl3985			scaffold_515:1407-1391;scaffold_54:3854-3838;scaffold_54:20762-20746;scaffold_571:12549-12565;scaffold_88:11031-11015	15=2X;15=2X;15=2X;15=2X;15=2X	3.3p;3.3p;3.3p;3.3p;3.3p	AAATCACTTGCAGACGACCTGATT	0	0	0	0	30	4	0	0	0	0	0	0	10.6347	0.954915	0	0									-2	-7	2	False	False	False	False	False
AAATCCATAATTCCCGTGAGAAGCG	AATCCAT	gl4929			TML:71	TML:71	1	AAATCCATAATTCCCGTGAGAAGCG	0	0	0	0	2	1	23	11	0	0	0	0	0.708983	0.238729	5.15924	3.40345									0	0	0	False	False	False	False	False
AAATCCGGAGGAGAGGGT	AATCCGG	gl2276			scaffold_515:3118-3101;scaffold_54:5575-5558;scaffold_554:7340-7323;scaffold_571:10842-10859;scaffold_606:11326-11343;scaffold_67:430511-430494;scaffold_88:50121-50104	18=;18=;18=;18=;18=;18=;18=	1	AAATCCGGAGGAGAGGGT	0	2	2	7	9	39	1	0	0	0.364297	0.34215	1.5237	3.19042	9.31042	0.224315	0									0	0	0	False	False	False	False	False
AAATCCGGAGGAGAGGG	AATCCGG	gl2276			scaffold_515:3118-3102;scaffold_54:5575-5559;scaffold_554:7340-7324;scaffold_571:10842-10858;scaffold_606:11326-11342;scaffold_67:430511-430495;scaffold_88:50121-50105	17=;17=;17=;17=;17=;17=;17=	2	AAATCCGGAGGAGAGGGT	7	0	0	0	2	18	4	14	3.26803	0	0	0	0.708983	4.29712	0.897259	4.33167									0	-1	0	False	False	False	False	False
AAATCGACGATAAACAATGTACAAT	AATCGAC	gl7140			scaffold_111:319853-319877	25=	1	AAATCGACGATAAACAATGTACAAT	0	0	0	0	8	21	6	7	0	0	0	0	2.83593	5.0133	1.34589	2.16583									0	0	0	False	False	False	False	False
AAATCTCAGCTGGCAACTGTGA	AATCTCA	gl5345	s72	a2	groupVI:9441897-9441918	22=	1	AAATCTCAGCTGGCAACTGTGA	848	2810	5	3	9	11	15	3	395.898	511.837	0.855375	0.653013	3.19042	2.62602	3.36472	0.928215	gac-miR-216a-1-5p	fru-miR-216a,tni-miR-216a			gac-mir-216a-1	fru-mir-216a,tni-mir-216a		miRNA	0	0	0	False	False	False	False	False
AAATCTCAGCTGGCAACTGT	AATCTCA	gl5345	s72	a2	groupVI:9441897-9441916	20=	2	AAATCTCAGCTGGCAACTGTGA	9	32	0	0	0	0	1	0	4.20175	5.82875	0	0	0	0	0.224315	0	gac-miR-216a-1-5p	fru-miR-216a,tni-miR-216a			gac-mir-216a-1	fru-mir-216a,tni-mir-216a		miRNA	0	-2	0	False	False	False	False	False
AAATCTCAGCTGGCAACTGTG	AATCTCA	gl5345	s72	a2	groupVI:9441897-9441917	21=	2	AAATCTCAGCTGGCAACTGTGA	124	406	1	0	0	0	2	0	57.8908	73.9522	0.171075	0	0	0	0.448629	0	gac-miR-216a-1-5p	fru-miR-216a,tni-miR-216a			gac-mir-216a-1	fru-mir-216a,tni-mir-216a		miRNA	0	-1	0	False	False	False	False	False
AAATCTCAGCTGGCAACTGTGAG	AATCTCA	gl5345	s72	a2	groupVI:9441897-9441919	23=	2	AAATCTCAGCTGGCAACTGTGA	6	30	0	0	0	0	0	0	2.80117	5.46445	0	0	0	0	0	0			gac-miR-216a-1-5p	fru-miR-216a,tni-miR-216a	gac-mir-216a-1	fru-mir-216a,tni-mir-216a		miRNA	0	1	0	False	False	False	False	False
AAATCTCAGCTGGCAACTGTGG	AATCTCA	gl5345	s72	a2	groupVI:9441897-9441918	21=1X	3.3p	AAATCTCAGCTGGCAACTGTGA	5	26	0	0	0	0	0	0	2.33431	4.73586	0	0	0	0	0	0									0	-1	1	False	False	False	False	False
AAATCTCAGCTGGCAACTGTGT	AATCTCA	gl5345	s72	a2	groupVI:9441897-9441918	21=1X	3.3p	AAATCTCAGCTGGCAACTGTGA	25	41	0	0	0	0	0	0	11.6715	7.46808	0	0	0	0	0	0									0	-1	1	False	False	False	False	False
AAATGATTAACACTTTCAATACTCT	AATGATT	gl5578			groupXI:10096238-10096214;groupXI:10097481-10097457	25=;25=	1	AAATGATTAACACTTTCAATACTCT	0	0	0	0	14	45	0	0	0	0	0	0	4.96288	10.7428	0	0									0	0	0	False	False	False	False	False
AAATGGAAAGAGCAAGTGAAAGACC	AATGGAA	gl2313			groupIV:17182929-17182953	25=	1	AAATGGAAAGAGCAAGTGAAAGACC	0	0	0	0	10	19	2	2	0	0	0	0	3.54492	4.53584	0.448629	0.61881									0	0	0	False	False	False	False	False
AAATGTCAAATTAAACTATCAAC	AATGTCA	gl1834			groupIII:15687526-15687548;groupXV:14335373-14335395;groupXVII:11177212-11177190	23=;23=;23=	1	AAATGTCAAATTAAACTATCAAC	0	0	0	0	0	0	6	34	0	0	0	0	0	0	1.34589	10.5198									0	0	0	False	False	False	False	False
AAATGTGGGAATCTCGATTGC	AATGTGG	gl263			groupI:16906187-16906207;groupI:17112485-17112505;groupI:17519913-17519933;groupI:16908470-16908450;groupI:16924716-16924696;groupI:16938653-16938633;groupI:17380442-17380422;groupI:17402750-17402730;groupI:17414400-17414380;scaffold_726:2704-2724	21=;21=;21=;21=;21=;21=;21=;21=;21=;21=	1	AAATGTGGGAATCTCGATTGC	2	17	5	72	0	0	0	5	0.933723	3.09652	0.855375	15.6723	0	0	0	1.54702							U1	snRNA	0	0	0	False	False	False	False	False
AAATGTGGGAATCTCGATT	AATGTGG	gl263			groupI:16906187-16906205;groupI:17112485-17112503;groupI:17519913-17519931;groupI:16908470-16908452;groupI:16924716-16924698;groupI:16938653-16938635;groupI:17380442-17380424;groupI:17402750-17402732;groupI:17414400-17414382;scaffold_726:2704-2722	19=;19=;19=;19=;19=;19=;19=;19=;19=;19=	2	AAATGTGGGAATCTCGATTGC	0	7	4	30	0	0	0	0	0	1.27504	0.6843	6.53013	0	0	0	0							U1	snRNA	0	-2	0	False	False	False	False	False
AATGTGGGAATCTCGATTGC	ATGTGGG	gl263			groupI:16906188-16906207;groupI:17112486-17112505;groupI:17519914-17519933;groupI:16908469-16908450;groupI:16924715-16924696;groupI:16938652-16938633;groupI:17380441-17380422;groupI:17402749-17402730;groupI:17414399-17414380;scaffold_726:2705-2724	20=;20=;20=;20=;20=;20=;20=;20=;20=;20=	2	AAATGTGGGAATCTCGATTGC	0	3	4	44	0	0	0	0	0	0.546445	0.6843	9.57752	0	0	0	0							U1	snRNA	-1	0	0	False	False	False	False	False
AAATTCCAAATGTTTAATATTGCTT	AATTCCA	gl254			groupXV:15294906-15294882	25=	1	AAATTCCAAATGTTTAATATTGCTT	0	0	1	0	11	41	7	12	0	0	0.171075	0	3.89941	9.78788	1.5702	3.71286									0	0	0	False	False	False	False	False
AAATTGATTTTTGGAATAGGGAGA	AATTGAT	gl3088			groupI:17107998-17108021;groupI:17111241-17111264;groupI:17123142-17123165;groupI:17518849-17518872;groupI:16909641-16909618;groupI:16925945-16925922;groupI:16939881-16939858;groupI:17381691-17381668;groupI:17406996-17406973;groupI:17415726-17415703;scaffold_726:1390-1413;scaffold_726:10149-10172	24=;24=;24=;24=;24=;24=;24=;24=;24=;24=;24=;24=	1	AAATTGATTTTTGGAATAGGGAGA	66	3	29	93	3	2	88	302	30.8128	0.546445	4.96117	20.2434	1.06347	0.477457	19.7397	93.4403							U2	snRNA	0	0	0	False	False	False	False	False
AAATTGATTTTTGGAATAGG	AATTGAT	gl3088			groupI:17107998-17108017;groupI:17111241-17111260;groupI:17123142-17123161;groupI:17518849-17518868;groupI:16909641-16909622;groupI:16925945-16925926;groupI:16939881-16939862;groupI:17381691-17381672;groupI:17406996-17406977;groupI:17415726-17415707;scaffold_726:1390-1409;scaffold_726:10149-10168	20=;20=;20=;20=;20=;20=;20=;20=;20=;20=;20=;20=	2	AAATTGATTTTTGGAATAGGGAGA	0	0	0	0	1	0	142	15	0	0	0	0	0.354492	0	31.8527	4.64107							U2	snRNA	0	-4	0	False	False	False	False	False
AAATTGATTTTTGGAATAGGGA	AATTGAT	gl3088			groupI:17107998-17108019;groupI:17111241-17111262;groupI:17123142-17123163;groupI:17518849-17518870;groupI:16909641-16909620;groupI:16925945-16925924;groupI:16939881-16939860;groupI:17381691-17381670;groupI:17406996-17406975;groupI:17415726-17415705;scaffold_726:1390-1411;scaffold_726:10149-10170	22=;22=;22=;22=;22=;22=;22=;22=;22=;22=;22=;22=	2	AAATTGATTTTTGGAATAGGGAGA	0	0	1	1	1	0	29	7	0	0	0.171075	0.217671	0.354492	0	6.50512	2.16583							U2	snRNA	0	-2	0	False	False	False	False	False
AATTGATTTTTGGAATAGG	ATTGATT	gl3088			groupI:17107999-17108017;groupI:17111242-17111260;groupI:17123143-17123161;groupI:17518850-17518868;groupI:16909640-16909622;groupI:16925944-16925926;groupI:16939880-16939862;groupI:17381690-17381672;groupI:17406995-17406977;groupI:17415725-17415707;scaffold_726:1391-1409;scaffold_726:10150-10168	19=;19=;19=;19=;19=;19=;19=;19=;19=;19=;19=;19=	2	AAATTGATTTTTGGAATAGGGAGA	0	0	0	0	0	0	42	7	0	0	0	0	0	0	9.42121	2.16583							U2	snRNA	-1	-4	0	False	False	False	False	False
AATTGATTTTTGGAATAGGGAGA	ATTGATT	gl3088			groupI:17107999-17108021;groupI:17111242-17111264;groupI:17123143-17123165;groupI:17518850-17518872;groupI:16909640-16909618;groupI:16925944-16925922;groupI:16939880-16939858;groupI:17381690-17381668;groupI:17406995-17406973;groupI:17415725-17415703;scaffold_726:1391-1413;scaffold_726:10150-10172	23=;23=;23=;23=;23=;23=;23=;23=;23=;23=;23=;23=	2	AAATTGATTTTTGGAATAGGGAGA	44	1	32	63	5	2	44	216	20.5419	0.182148	5.4744	13.7133	1.77246	0.477457	9.86984	66.8315							U2	snRNA	-1	0	0	False	False	False	False	False
ATTGATTTTTGGAATAGGGAGA	TTGATTT	gl3088			groupI:17108000-17108021;groupI:17111243-17111264;groupI:17123144-17123165;groupI:17518851-17518872;groupI:16909639-16909618;groupI:16925943-16925922;groupI:16939879-16939858;groupI:17381689-17381668;groupI:17406994-17406973;groupI:17415724-17415703;scaffold_726:1392-1413;scaffold_726:10151-10172	22=;22=;22=;22=;22=;22=;22=;22=;22=;22=;22=;22=	2	AAATTGATTTTTGGAATAGGGAGA	31	2	14	35	0	1	23	90	14.4727	0.364297	2.39505	7.61849	0	0.238729	5.15924	27.8464							U2	snRNA	-2	0	0	False	False	False	False	False
ATTTTTGGAATAGGGAGA	TTTTTGG	gl3088			groupI:17108004-17108021;groupI:17111247-17111264;groupI:17123148-17123165;groupI:17518855-17518872;groupI:16909635-16909618;groupI:16925939-16925922;groupI:16939875-16939858;groupI:17381685-17381668;groupI:17406990-17406973;groupI:17415720-17415703;scaffold_726:1396-1413;scaffold_726:10155-10172	18=;18=;18=;18=;18=;18=;18=;18=;18=;18=;18=;18=	2	AAATTGATTTTTGGAATAGGGAGA	7	1	4	10	0	0	0	18	3.26803	0.182148	0.6843	2.17671	0	0	0	5.56929							U2	snRNA	-6	0	0	False	False	False	False	False
GATTTTTGGAATAGGGAGA	ATTTTTG	gl3088			groupI:17108003-17108021;groupI:17111246-17111264;groupI:17123147-17123165;groupI:17518854-17518872;groupI:16909636-16909618;groupI:16925940-16925922;groupI:16939876-16939858;groupI:17381686-17381668;groupI:17406991-17406973;groupI:17415721-17415703;scaffold_726:1395-1413;scaffold_726:10154-10172	19=;19=;19=;19=;19=;19=;19=;19=;19=;19=;19=;19=	2	AAATTGATTTTTGGAATAGGGAGA	37	1	26	267	0	0	11	152	17.2739	0.182148	4.44795	58.1182	0	0	2.46746	47.0295							U2	snRNA	-5	0	0	False	False	False	False	False
TAAATTGATTTTTGGAATAGGGAGA	AAATTGA	gl3088			groupI:17107997-17108021;groupI:17111240-17111264;groupI:17123141-17123165;groupI:17518848-17518872;groupI:16909642-16909618;groupI:16925946-16925922;groupI:16939882-16939858;groupI:17381692-17381668;groupI:17406997-17406973;groupI:17415727-17415703;scaffold_726:1389-1413;scaffold_726:10148-10172	25=;25=;25=;25=;25=;25=;25=;25=;25=;25=;25=;25=	2	AAATTGATTTTTGGAATAGGGAGA	4	1	12	37	0	0	14	87	1.86745	0.182148	2.0529	8.05383	0	0	3.1404	26.9182							U2	snRNA	1	0	0	False	False	False	False	False
TGATTTTTGGAATAGGGAGA	GATTTTT	gl3088			groupI:17108002-17108021;groupI:17111245-17111264;groupI:17123146-17123165;groupI:17518853-17518872;groupI:16909637-16909618;groupI:16925941-16925922;groupI:16939877-16939858;groupI:17381687-17381668;groupI:17406992-17406973;groupI:17415722-17415703;scaffold_726:1394-1413;scaffold_726:10153-10172	20=;20=;20=;20=;20=;20=;20=;20=;20=;20=;20=;20=	2	AAATTGATTTTTGGAATAGGGAGA	14	1	5	23	0	0	12	136	6.53606	0.182148	0.855375	5.00643	0	0	2.69178	42.0791							U2	snRNA	-4	0	0	False	False	False	False	False
TTGATTTTTGGAATAGGGAGA	TGATTTT	gl3088			groupI:17108001-17108021;groupI:17111244-17111264;groupI:17123145-17123165;groupI:17518852-17518872;groupI:16909638-16909618;groupI:16925942-16925922;groupI:16939878-16939858;groupI:17381688-17381668;groupI:17406993-17406973;groupI:17415723-17415703;scaffold_726:1393-1413;scaffold_726:10152-10172	21=;21=;21=;21=;21=;21=;21=;21=;21=;21=;21=;21=	2	AAATTGATTTTTGGAATAGGGAGA	24	0	6	21	1	3	26	71	11.2047	0	1.02645	4.57109	0.354492	0.716186	5.83218	21.9677							U2	snRNA	-3	0	0	False	False	False	False	False
TTTTTGGAATAGGGAGA	TTTTGGA	gl3088			groupI:17108005-17108021;groupI:17111248-17111264;groupI:17123149-17123165;groupI:17518856-17518872;groupI:16909634-16909618;groupI:16925938-16925922;groupI:16939874-16939858;groupI:17381684-17381668;groupI:17406989-17406973;groupI:17415719-17415703;scaffold_726:1397-1413;scaffold_726:10156-10172	17=;17=;17=;17=;17=;17=;17=;17=;17=;17=;17=;17=	2	AAATTGATTTTTGGAATAGGGAGA	46	3	49	376	0	0	5	93	21.4756	0.546445	8.38267	81.8443	0	0	1.12157	28.7747							U2	snRNA	-7	0	0	False	False	False	False	False
AAATTGGAAATAGATAA	AATTGGA	gl4131			groupVIII:28920-28936;groupXVI:4314980-4314964	17=;17=	1	AAATTGGAAATAGATAA	0	0	0	0	6	28	95	622	0	0	0	0	2.12695	6.6844	21.3099	192.45									0	0	0	False	False	False	False	False
AACAACATCCTGGTGCTGCCTGAGT	ACAACAT	gl6796	s152	a3	groupXI:8720783-8720759	25=	1	AACAACATCCTGGTGCTGCCTGAGT	69	179	0	0	1	2	3	3	32.2134	32.6046	0	0	0.354492	0.477457	0.672944	0.928215	gac-miR-338-1b-5p	ola-miR-338-5p,ssa-miR-338a-4-5p			gac-mir-338-1b	fru-mir-338,ola-mir-338-1,ssa-mir-338a-4,tni-mir-338		miRNA	0	0	0	False	False	False	False	False
AACAACATCCTGGTGCTGCCT	ACAACAT	gl6796	s152	a3	groupXI:8720783-8720763	21=	2	AACAACATCCTGGTGCTGCCTGAGT	10	23	0	0	0	0	0	0	4.66861	4.18941	0	0	0	0	0	0	gac-miR-338-1b-5p	ola-miR-338-5p,ssa-miR-338a-4-5p			gac-mir-338-1b	fru-mir-338,ola-mir-338-1,ssa-mir-338a-4,tni-mir-338		miRNA	0	-4	0	False	False	False	False	False
AACAACATCCTGGTGCTGCCTGA	ACAACAT	gl6796	s152	a3	groupXI:8720783-8720761	23=	2	AACAACATCCTGGTGCTGCCTGAGT	14	28	0	1	0	0	3	2	6.53606	5.10015	0	0.217671	0	0	0.672944	0.61881	gac-miR-338-1b-5p	ola-miR-338-5p,ssa-miR-338a-4-5p			gac-mir-338-1b	fru-mir-338,ola-mir-338-1,ssa-mir-338a-4,tni-mir-338		miRNA	0	-2	0	False	False	False	False	False
AACAACATCCTGGTGCTGCCTGAGC	ACAACAT	gl6796	s152	a3	groupXI:8720783-8720759	24=1X	3.3p	AACAACATCCTGGTGCTGCCTGAGT	21	18	0	0	0	0	1	1	9.80409	3.27867	0	0	0	0	0.224315	0.309405									0	-1	1	False	False	False	False	False
AACAACTTGAACTCATACAC	ACAACTT	gl5018			TML:50	TML:50	1	AACAACTTGAACTCATACAC	1	1	0	0	0	7	449	700	0.466861	0.182148	0	0	0	1.6711	100.717	216.583									0	0	0	False	False	False	False	False
AAACAACTTGAACTCATACAC	AACAACT	gl5018			TML:50	TML:50	2	AACAACTTGAACTCATACAC	0	0	0	0	0	1	59	158	0	0	0	0	0	0.238729	13.2346	48.886									1	0	0	False	False	False	False	False
ACAACTTGAACTCATACAC	CAACTTG	gl5018			TML:50	TML:50	2	AACAACTTGAACTCATACAC	0	0	1	0	2	2	109	262	0	0	0.171075	0	0.708983	0.477457	24.4503	81.0641									-1	0	0	False	False	False	False	False
AACAACTTGAACTCATGCAC	ACAACTT	gl7690			TML:51	TML:51	4	AACAACTTGAACTCATGCAC	0	0	0	0	0	2	17	36	0	0	0	0	0	0.477457	3.81335	11.1386									NA	NA	NA	False	False	False	False	False
AACAAGGATTCCCTCAGTAGC	ACAAGGA	gl2856			scaffold_528:6408-6388;scaffold_54:7649-7629;scaffold_554:9524-9504;scaffold_571:8790-8810;scaffold_606:9274-9294;scaffold_835:6261-6241;scaffold_88:527-507;scaffold_88:16748-16728;scaffold_88:33336-33316	21=;21=;21=;21=;21=;21=;21=;21=;21=	1	AACAAGGATTCCCTCAGTAGC	4	5	6	85	2	3	1	0	1.86745	0.910742	1.02645	18.502	0.708983	0.716186	0.224315	0									0	0	0	False	False	False	False	False
AAGGATTCCCTCAGTAGC	AGGATTC	gl2856			scaffold_528:6405-6388;scaffold_54:7646-7629;scaffold_554:9521-9504;scaffold_571:8793-8810;scaffold_606:9277-9294;scaffold_835:6258-6241;scaffold_88:524-507;scaffold_88:16745-16728;scaffold_88:33333-33316	18=;18=;18=;18=;18=;18=;18=;18=;18=	2	AACAAGGATTCCCTCAGTAGC	0	3	3	31	0	0	0	6	0	0.546445	0.513225	6.7478	0	0	0	1.85643									-3	0	0	False	False	False	False	False
ACAAGGATTCCCTCAGTAGC	CAAGGAT	gl2856			scaffold_528:6407-6388;scaffold_54:7648-7629;scaffold_554:9523-9504;scaffold_571:8791-8810;scaffold_606:9275-9294;scaffold_835:6260-6241;scaffold_88:526-507;scaffold_88:16747-16728;scaffold_88:33335-33316	20=;20=;20=;20=;20=;20=;20=;20=;20=	2	AACAAGGATTCCCTCAGTAGC	0	5	1	34	5	3	0	0	0	0.910742	0.171075	7.40081	1.77246	0.716186	0	0									-1	0	0	False	False	False	False	False
CAAGGATTCCCTCAGTAGC	AAGGATT	gl2856			scaffold_528:6406-6388;scaffold_54:7647-7629;scaffold_554:9522-9504;scaffold_571:8792-8810;scaffold_606:9276-9294;scaffold_835:6259-6241;scaffold_88:525-507;scaffold_88:16746-16728;scaffold_88:33334-33316	19=;19=;19=;19=;19=;19=;19=;19=;19=	2	AACAAGGATTCCCTCAGTAGC	0	1	5	26	19	4	1	0	0	0.182148	0.855375	5.65945	6.73534	0.954915	0.224315	0									-2	0	0	False	False	False	False	False
CTAACAAGGATTCCCTCAGTAGC	TAACAAG	gl2856			scaffold_528:6410-6388;scaffold_54:7651-7629;scaffold_554:9526-9504;scaffold_571:8788-8810;scaffold_606:9272-9294;scaffold_835:6263-6241;scaffold_88:529-507;scaffold_88:16750-16728;scaffold_88:33338-33316	23=;23=;23=;23=;23=;23=;23=;23=;23=	2	AACAAGGATTCCCTCAGTAGC	0	7	1	20	6	5	0	0	0	1.27504	0.171075	4.35342	2.12695	1.19364	0	0									2	0	0	False	False	False	False	False
TAACAAGGATTCCCTCAGTAGC	AACAAGG	gl2856			scaffold_528:6409-6388;scaffold_54:7650-7629;scaffold_554:9525-9504;scaffold_571:8789-8810;scaffold_606:9273-9294;scaffold_835:6262-6241;scaffold_88:528-507;scaffold_88:16749-16728;scaffold_88:33337-33316	22=;22=;22=;22=;22=;22=;22=;22=;22=	2	AACAAGGATTCCCTCAGTAGC	1	1	8	15	3	3	1	0	0.466861	0.182148	1.3686	3.26507	1.06347	0.716186	0.224315	0									1	0	0	False	False	False	False	False
AACAATACTTGGAATGCTTAATGC	ACAATAC	gl7183			TML:97	TML:97	1	AACAATACTTGGAATGCTTAATGC	0	0	0	0	2	1	21	20	0	0	0	0	0.708983	0.238729	4.71061	6.1881									0	0	0	False	False	False	False	False
AACAATATCCTGGTGCTGCCTGAGT	ACAATAT	gl5427	s197	a4	scaffold_112:92172-92148	25=	1	AACAATATCCTGGTGCTGCCTGAGT	12	47	1	5	11	5	7	5	5.60234	8.56097	0.171075	1.08836	3.89941	1.19364	1.5702	1.54702	gac-miR-338-1a-5p	dre-miR-338-1b-5p,ssa-miR-338a-3-5p			gac-mir-338-1a	dre-mir-338-1b,ipu-mir-338-3,ssa-mir-338a-3		miRNA	0	0	0	False	False	False	False	False
AACAATGTCATGAAGAGCA	ACAATGT	gl1550			groupIV:25540031-25540013;groupIV:26106727-26106709;groupIX:4183150-4183168;groupV:7491255-7491237;groupVII:9047628-9047610;scaffold_111:222806-222788	19=;19=;19=;19=;19=;19=	1	AACAATGTCATGAAGAGCA	0	0	0	0	1	2	12	49	0	0	0	0	0.354492	0.477457	2.69178	15.1608									0	0	0	False	False	False	False	False
AACACATGTAGACTGGTTGAGCATA	ACACATG	gl6152			TML:82	TML:82	1	AACACATGTAGACTGGTTGAGCATA	0	0	0	0	11	35	0	0	0	0	0	0	3.89941	8.3555	0	0									0	0	0	False	False	False	False	False
AACACCCTACTAGATCCATTCTGAT	ACACCCT	gl3278			groupX:7888191-7888167;groupX:7889294-7889270;groupX:7889737-7889713	25=;25=;25=	1	AACACCCTACTAGATCCATTCTGAT	3	6	9	4	1	10	7	0	1.40058	1.09289	1.53967	0.870684	0.354492	2.38729	1.5702	0							U8	snoRNA	0	0	0	False	False	False	False	False
AACACCTGACCTGCAGCAGCAGC	ACACCTG	gl714			scaffold_54:693086-693064	23=	1	AACACCTGACCTGCAGCAGCAGC	0	0	0	0	0	2	17	12	0	0	0	0	0	0.477457	3.81335	3.71286									0	0	0	False	False	False	False	False
AACACTGAGAGACACACTTGTCACC	ACACTGA	gl4123			groupI:14335310-14335334;groupIV:24484738-24484762;groupIV:10788081-10788057;groupVII:21427413-21427389;groupXIX:18096548-18096572;groupXVI:556995-557019;scaffold_185:127869-127893	25=;25=;25=;25=;25=;25=;25=	1	AACACTGAGAGACACACTTGTCACC	0	0	0	0	33	182	6	6	0	0	0	0	11.6982	43.4486	1.34589	1.85643									0	0	0	False	False	False	False	False
ACACTGAGAGACACACTTGTCACC	CACTGAG	gl4123			groupI:14335311-14335334;groupIV:24484739-24484762;groupIV:10788080-10788057;groupVII:21427412-21427389;groupXIX:18096549-18096572;groupXVI:556996-557019;scaffold_185:127870-127893	24=;24=;24=;24=;24=;24=;24=	2	AACACTGAGAGACACACTTGTCACC	1	0	0	0	27	85	6	19	0.466861	0	0	0	9.57127	20.2919	1.34589	5.87869									-1	0	0	False	False	False	False	False
ACACTGAGAGACACACTTGTCACCC	CACTGAG	gl4123			groupI:14335311-14335335;groupIV:24484739-24484763;groupIV:10788080-10788056;groupVII:21427412-21427388;groupXIX:18096549-18096573;groupXVI:556996-557020;scaffold_185:127870-127894	25=;25=;25=;25=;25=;25=;25=	2	AACACTGAGAGACACACTTGTCACC	0	0	0	0	22	83	39	27	0	0	0	0	7.79882	19.8145	8.74827	8.35393									-1	1	0	False	False	False	False	False
CACTGAGAGACACACTTGTCACC	ACTGAGA	gl4123			groupI:14335312-14335334;groupIV:24484740-24484762;groupIV:10788079-10788057;groupVII:21427411-21427389;groupXIX:18096550-18096572;groupXVI:556997-557019;scaffold_185:127871-127893	23=;23=;23=;23=;23=;23=;23=	2	AACACTGAGAGACACACTTGTCACC	0	0	0	0	7	22	6	2	0	0	0	0	2.48144	5.25203	1.34589	0.61881									-2	0	0	False	False	False	False	False
CACTGAGAGACACACTTGTCACCC	ACTGAGA	gl4123			groupI:14335312-14335335;groupIV:24484740-24484763;groupIV:10788079-10788056;groupVII:21427411-21427388;groupXIX:18096550-18096573;groupXVI:556997-557020;scaffold_185:127871-127894	24=;24=;24=;24=;24=;24=;24=	2	AACACTGAGAGACACACTTGTCACC	0	0	0	0	60	44	23	3	0	0	0	0	21.2695	10.5041	5.15924	0.928215									-2	1	0	False	False	False	False	False
AACAGAATAACTTTGCTTAAGGGCT	ACAGAAT	gl3977			groupXVII:6538850-6538874;scaffold_84:514954-514978	25=;25=	1	AACAGAATAACTTTGCTTAAGGGCT	0	0	0	0	2	4	15	12	0	0	0	0	0.708983	0.954915	3.36472	3.71286									0	0	0	False	False	False	False	False
AACAGGAACAGTGTAGCTCTTATCC	ACAGGAA	gl5426			scaffold_101:46742-46766	25=	1	AACAGGAACAGTGTAGCTCTTATCC	0	0	0	0	47	98	23	8	0	0	0	0	16.6611	23.3954	5.15924	2.47524									0	0	0	False	False	False	False	False
AACAGGAGAAAACCAACTCAAAAGA	ACAGGAG	gl564			TML:35	TML:35	1	AACAGGAGAAAACCAACTCAAAAGA	0	0	2	0	50	155	6	5	0	0	0.34215	0	17.7246	37.0029	1.34589	1.54702									0	0	0	False	False	False	False	False
AACAGGTAGAATGTAGAGACC	ACAGGTA	gl3999			groupXI:535204-535224;groupXII:17183246-17183226	21=;21=	1	AACAGGTAGAATGTAGAGACC	0	0	0	0	24	31	5	4	0	0	0	0	8.5078	7.40059	1.12157	1.23762									0	0	0	False	False	False	False	False
AACAGGTAGAATGTAGAGACCATG	ACAGGTA	gl3999			groupXI:535204-535227;groupXII:17183246-17183223	24=;24=	2	AACAGGTAGAATGTAGAGACC	0	0	0	0	5	32	33	4	0	0	0	0	1.77246	7.63932	7.40238	1.23762									0	3	0	False	False	False	False	False
AACAGGTAGAATGTAGAGACCATGT	ACAGGTA	gl3999			groupXI:535204-535228;groupXII:17183246-17183222	25=;25=	2	AACAGGTAGAATGTAGAGACC	0	0	0	0	9	18	8	2	0	0	0	0	3.19042	4.29712	1.79452	0.61881									0	4	0	False	False	False	False	False
AACAGTAAGAGTTTATGTGC	ACAGTAA	gl6254	s83	a5	groupVII:19498782-19498763	20=	1	AACAGTAAGAGTTTATGTGC	32	99	418	358	266	296	414	240	14.9396	18.0327	71.5093	77.9262	94.2948	70.6637	92.8663	74.2572	gac-miR-2184-5p	dre-miR-2184-5p,loc-mir-2184-5p			gac-mir-2184	dre-mir-2184,loc-mir-2184		miRNA	0	0	0	False	False	False	False	False
AACAGTAAGAGTTTATGTGCT	ACAGTAA	gl6254	s83	a5	groupVII:19498782-19498762	21=	2	AACAGTAAGAGTTTATGTGC	18	55	189	202	214	160	396	279	8.4035	10.0182	32.3332	43.9695	75.8612	38.1966	88.8286	86.324		dre-miR-2184-5p,loc-mir-2184-5p	gac-miR-2184-5p	dre-miR-2184-5p,loc-mir-2184-5p	gac-mir-2184	dre-mir-2184,loc-mir-2184		miRNA	0	1	0	False	False	False	False	False
AACAGTAAGAGTTTATGTGCTG	ACAGTAA	gl6254	s83	a5	groupVII:19498782-19498761	22=	2	AACAGTAAGAGTTTATGTGC	3	0	6	7	638	7	14	8	1.40058	0	1.02645	1.5237	226.166	1.6711	3.1404	2.47524			gac-miR-2184-5p	dre-miR-2184-5p,loc-mir-2184-5p	gac-mir-2184	dre-mir-2184,loc-mir-2184		miRNA	0	2	0	False	False	False	False	False
AACAGTAAGAGTTTATGTGA	ACAGTAA	gl6254	s83	a5	groupVII:19498782-19498763	19=1X	3.3p	AACAGTAAGAGTTTATGTGC	0	0	3	3	0	1	7	19	0	0	0.513225	0.653013	0	0.238729	1.5702	5.87869									0	-1	1	False	False	False	False	False
AACAGTAAGAGTTTATGTGAA	ACAGTAA	gl6254	s83	a5	groupVII:19498782-19498762	19=2X	3.3p	AACAGTAAGAGTTTATGTGC	0	2	2	7	0	5	8	12	0	0.364297	0.34215	1.5237	0	1.19364	1.79452	3.71286									0	-1	2	False	False	False	False	False
AACAGTAAGAGTTTATGTGAAA	ACAGTAA	gl6254	s83	a5	groupVII:19498782-19498761	19=3X	3.3p	AACAGTAAGAGTTTATGTGC	0	1	10	15	1	2	9	13	0	0.182148	1.71075	3.26507	0.354492	0.477457	2.01883	4.02226									0	-1	3	False	False	False	False	False
AACAGTAAGAGTTTATGTGCAA	ACAGTAA	gl6254	s83	a5	groupVII:19498782-19498761	20=2X	3.3p	AACAGTAAGAGTTTATGTGC	0	0	11	2	3	2	12	4	0	0	1.88182	0.435342	1.06347	0.477457	2.69178	1.23762			gac-miR-2184-5p						0	0	2	False	False	False	False	False
AACAGTAAGAGTTTATGTGCC	ACAGTAA	gl6254	s83	a5	groupVII:19498782-19498762	20=1X	3.3p	AACAGTAAGAGTTTATGTGC	4	15	75	70	78	86	225	65	1.86745	2.73223	12.8306	15.237	27.6503	20.5307	50.4708	20.1113			gac-miR-2184-5p						0	0	1	False	False	False	False	False
AACAGTAAGAGTTTATGTGCTA	ACAGTAA	gl6254	s83	a5	groupVII:19498782-19498761	21=1X	3.3p	AACAGTAAGAGTTTATGTGC	0	3	4	1	18	7	51	26	0	0.546445	0.6843	0.217671	6.38085	1.6711	11.44	8.04453			gac-miR-2184-5p	dre-miR-2184-5p,loc-mir-2184-5p					0	1	1	False	False	False	False	False
AACAGTAAGAGTTTATGTGCTGA	ACAGTAA	gl6254	s83	a5	groupVII:19498782-19498760	22=1X	3.3p	AACAGTAAGAGTTTATGTGC	0	0	6	5	8	7	11	8	0	0	1.02645	1.08836	2.83593	1.6711	2.46746	2.47524			gac-miR-2184-5p	dre-miR-2184-5p,loc-mir-2184-5p		dre-mir-2184			0	2	1	False	False	False	False	False
AACAGTAAGAGTTTATGTAC	ACAGTAA	gl6254	s83	a5	groupVII:19498782-19498763	18=1X1=	4	AACAGTAAGAGTTTATGTGC	1	1	14	4	6	10	16	5	0.466861	0.182148	2.39505	0.870684	2.12695	2.38729	3.58903	1.54702									0	0	0	False	False	False	False	True
AACAGTAGAATTCCATCACACAACT	ACAGTAG	gl747			groupIII:15594591-15594615;groupIV:17365412-17365388;groupIV:28980217-28980193;groupIX:19706576-19706600;groupVIII:40172-40148;groupVIII:4891487-4891463;groupXI:11401984-11401960	25=;25=;25=;25=;25=;25=;25=	1	AACAGTAGAATTCCATCACACAACT	1	1	1	1	59	459	262	186	0.466861	0.182148	0.171075	0.217671	20.915	109.576	58.7704	57.5493									0	0	0	False	False	False	False	False
AACAGTAGAATTCCATCACAC	ACAGTAG	gl747			groupIII:15594591-15594611;groupIV:17365412-17365392;groupIV:28980217-28980197;groupIX:19706576-19706596;groupVIII:40172-40152;groupVIII:4891487-4891467;groupXI:11401984-11401964	21=;21=;21=;21=;21=;21=;21=	2	AACAGTAGAATTCCATCACACAACT	0	0	0	0	3	5	15	15	0	0	0	0	1.06347	1.19364	3.36472	4.64107									0	-4	0	False	False	False	False	False
AACAGTAGAATTCCATCACACA	ACAGTAG	gl747			groupIII:15594591-15594612;groupIV:17365412-17365391;groupIV:28980217-28980196;groupIX:19706576-19706597;groupVIII:40172-40151;groupVIII:4891487-4891466;groupXI:11401984-11401963	22=;22=;22=;22=;22=;22=;22=	2	AACAGTAGAATTCCATCACACAACT	0	0	0	0	0	11	14	9	0	0	0	0	0	2.62602	3.1404	2.78464									0	-3	0	False	False	False	False	False
AACAGTAGAATTCCATCACACAA	ACAGTAG	gl747			groupIII:15594591-15594613;groupIV:17365412-17365390;groupIV:28980217-28980195;groupIX:19706576-19706598;groupVIII:40172-40150;groupVIII:4891487-4891465;groupXI:11401984-11401962	23=;23=;23=;23=;23=;23=;23=	2	AACAGTAGAATTCCATCACACAACT	0	0	0	0	5	58	28	23	0	0	0	0	1.77246	13.8463	6.28081	7.11631									0	-2	0	False	False	False	False	False
AACAGTAGAATTCCATCACACAAC	ACAGTAG	gl747			groupIII:15594591-15594614;groupIV:17365412-17365389;groupIV:28980217-28980194;groupIX:19706576-19706599;groupVIII:40172-40149;groupVIII:4891487-4891464;groupXI:11401984-11401961	24=;24=;24=;24=;24=;24=;24=	2	AACAGTAGAATTCCATCACACAACT	0	0	0	0	20	73	167	99	0	0	0	0	7.08983	17.4272	37.4605	30.6311									0	-1	0	False	False	False	False	False
GAACAGTAGAATTCCATCACACAA	AACAGTA	gl747			groupIII:15594590-15594613;groupIV:17365413-17365390;groupIV:28980218-28980195;groupIX:19706575-19706598;groupVIII:40173-40150;groupVIII:4891488-4891465;groupXI:11401985-11401962	24=;24=;24=;24=;24=;24=;24=	2	AACAGTAGAATTCCATCACACAACT	0	0	0	0	5	12	13	5	0	0	0	0	1.77246	2.86474	2.91609	1.54702									1	-2	0	False	False	False	False	False
GAACAGTAGAATTCCATCACACAAC	AACAGTA	gl747			groupIII:15594590-15594614;groupIV:17365413-17365389;groupIV:28980218-28980194;groupIX:19706575-19706599;groupVIII:40173-40149;groupVIII:4891488-4891464;groupXI:11401985-11401961	25=;25=;25=;25=;25=;25=;25=	2	AACAGTAGAATTCCATCACACAACT	0	0	0	0	7	5	39	33	0	0	0	0	2.48144	1.19364	8.74827	10.2104									1	-1	0	False	False	False	False	False
TGAACAGTAGAATTCCATCACACAA	GAACAGT	gl747			groupIII:15594589-15594613;groupIV:17365414-17365390;groupIV:28980219-28980195;groupIX:19706574-19706598;groupVIII:40174-40150;groupVIII:4891489-4891465;groupXI:11401986-11401962	25=;25=;25=;25=;25=;25=;25=	2	AACAGTAGAATTCCATCACACAACT	0	0	0	0	3	21	5	3	0	0	0	0	1.06347	5.0133	1.12157	0.928215									2	-2	0	False	False	False	False	False
AACAGTAGAATTCCATCACACAACC	ACAGTAG	gl747			groupIII:15594591-15594615;groupIV:17365412-17365388;groupIV:28980217-28980193;groupIX:19706576-19706600;groupVIII:40172-40148;groupVIII:4891487-4891463;groupXI:11401984-11401960	24=1X;24=1X;24=1X;24=1X;24=1X;24=1X;24=1X	3.3p;3.3p;3.3p;3.3p;3.3p;3.3p;3.3p	AACAGTAGAATTCCATCACACAACT	0	0	0	0	8	88	44	14	0	0	0	0	2.83593	21.0081	9.86984	4.33167									0	-1	1	False	False	False	False	False
AACAGTAGTCTGCACATTGGTT	ACAGTAG	gl478	s67	a27	groupXI:8142531-8142552	22=	1	AACAGTAGTCTGCACATTGGTT	4	9	132	146	407	374	225	116	1.86745	1.63934	22.5819	31.78	144.278	89.2845	50.4708	35.891				ccr-miR-199-3p,cfa-miR-199,cgr-miR-199a-3p,chi-miR-199a-3p,chi-miR-199b-3p,chi-miR-199c-3p,dre-miR-199-1/3a-3p,ipu-miR-199a-3p,loc-mir-199-3p,mdo-miR-199b-3p,oan-miR-199-3p,oar-miR-199a-3p,sha-miR-199a,ssa-miR-199a-3p,tch-miR-199a-3p,tch-miR-199b-3p,tgu-miR-199-3p	gac-mir-199-2a	ssa-mir-199a-4		miRNA	0	0	0	False	False	False	False	False
AACAGTAGTCTGCACATTGG	ACAGTAG	gl478	s67	a27	groupXI:8142531-8142550	20=	2	AACAGTAGTCTGCACATTGGTT	0	0	6	11	17	16	7	0	0	0	1.02645	2.39438	6.02636	3.81966	1.5702	0					gac-mir-199-2a	ssa-mir-199a-4		miRNA	0	-2	0	False	False	False	False	False
AACAGTAGTCTGCACATTGGT	ACAGTAG	gl478	s67	a27	groupXI:8142531-8142551	21=	2	AACAGTAGTCTGCACATTGGTT	0	1	25	27	67	72	24	21	0	0.182148	4.27687	5.87712	23.7509	17.1885	5.38355	6.4975					gac-mir-199-2a	ssa-mir-199a-4		miRNA	0	-1	0	False	False	False	False	False
AACAGTAGTCTGCACATTGGTTA	ACAGTAG	gl478	s67	a27	groupXI:8142531-8142553	23=	2	AACAGTAGTCTGCACATTGGTT	0	1	19	10	17	26	15	15	0	0.182148	3.25042	2.17671	6.02636	6.20695	3.36472	4.64107			gac-miR-199-3p	bta-miR-199a-3p,ccr-miR-199-3p,cfa-miR-199,cgr-miR-199a-3p,chi-miR-199a-3p,chi-miR-199b-3p,chi-miR-199c-3p,dre-miR-199-1/3a-3p,eca-miR-199a-3p,eca-miR-199b-3p,hsa-miR-199a-3p,hsa-miR-199b-3p,ipu-miR-199a-3p,loc-mir-199-3p,mdo-miR-199b-3p,mml-miR-199a-3p,mmu-miR-199a-3p,mmu-miR-199b-3p,oan-miR-199-3p,oar-miR-199a-3p,oha-miR-199a-3p,ola-miR-199a-3p,pma-miR-199a-3p,pma-miR-199b-3p,pol-miR-199a-3p,pp…	gac-mir-199-2a			miRNA	0	1	0	False	False	False	False	False
AACAGTAGTCTGCACATTGGC	ACAGTAG	gl478	s67	a27	groupXI:8142531-8142551	20=1X	3.3p	AACAGTAGTCTGCACATTGGTT	0	0	14	8	23	25	13	1	0	0	2.39505	1.74137	8.15331	5.96822	2.91609	0.309405									0	-2	1	False	False	False	False	False
AACAGTAGTCTGCACATTGGTA	ACAGTAG	gl478	s67	a27	groupXI:8142531-8142552	21=1X	3.3p	AACAGTAGTCTGCACATTGGTT	0	0	41	37	80	92	24	36	0	0	7.01407	8.05383	28.3593	21.963	5.38355	11.1386									0	-1	1	False	False	False	False	False
AACAGTAGTCTGCACATTGGTC	ACAGTAG	gl478	s67	a27	groupXI:8142531-8142552	21=1X	3.3p	AACAGTAGTCTGCACATTGGTT	1	0	19	18	33	59	33	7	0.466861	0	3.25042	3.91808	11.6982	14.085	7.40238	2.16583									0	-1	1	False	False	False	False	False
AACAGTAGTCTGCACATTGGTTT	ACAGTAG	gl478	s67	a27	groupXI:8142531-8142553	22=1X	3.3p	AACAGTAGTCTGCACATTGGTT	0	2	9	19	30	29	18	6	0	0.364297	1.53967	4.13575	10.6347	6.92313	4.03766	1.85643				ccr-miR-199-3p,cfa-miR-199,cgr-miR-199a-3p,chi-miR-199a-3p,chi-miR-199b-3p,chi-miR-199c-3p,dre-miR-199-1/3a-3p,ipu-miR-199a-3p,loc-mir-199-3p,mdo-miR-199b-3p,oan-miR-199-3p,oar-miR-199a-3p,sha-miR-199a,ssa-miR-199a-3p,tch-miR-199a-3p,tch-miR-199b-3p,tgu-miR-199-3p					0	0	1	False	False	False	False	False
AACAGTAGTCTGCACATTGGTAA	ACAGTAG	gl478	s67	a27	groupXI:8142531-8142553	21=1X1=	4	AACAGTAGTCTGCACATTGGTT	0	1	5	6	9	6	3	0	0	0.182148	0.855375	1.30603	3.19042	1.43237	0.672944	0									0	1	0	False	False	False	False	True
AACAGTATTGTACACACAGATGA	ACAGTAT	gl2001			TML:475	TML:475	1	AACAGTATTGTACACACAGATGA	0	0	1	0	0	2	48	8	0	0	0.171075	0	0	0.477457	10.7671	2.47524									0	0	0	False	False	False	False	False
AACAGTATTGTACACACAGATG	ACAGTAT	gl2001			TML:475	TML:475	2	AACAGTATTGTACACACAGATGA	0	0	0	0	0	0	33	1	0	0	0	0	0	0	7.40238	0.309405									0	-1	0	False	False	False	False	False
AACAGTATTGTACACACAGATGAA	ACAGTAT	gl2001			TML:475	TML:475	2	AACAGTATTGTACACACAGATGA	0	0	0	0	0	0	25	6	0	0	0	0	0	0	5.60787	1.85643									0	1	0	False	False	False	False	False
AACAGTCTGAAATGCACAACAATCT	ACAGTCT	gl5880			groupIV:17474012-17473988;groupIV:17479704-17479680;groupIX:9437491-9437467;groupIX:9443186-9443162;groupV:7407344-7407320;groupV:7413039-7413015;groupX:7216781-7216757;groupXII:12529497-12529521;groupXIV:12389557-12389533;groupXIV:12391293-12391269;groupXV:12503753-12503777;groupXXI:3654196-3654172;scaffold_101:275997-275973;scaffold_54:92005-92029;scaffold_789:8224-8200	25=;25=;25=;25=;25=;25=;25=;25=;25=;25=;25=;25=;25=;25=;25=	1	AACAGTCTGAAATGCACAACAATCT	0	0	0	0	1	40	0	4	0	0	0	0	0.354492	9.54915	0	1.23762									0	0	0	False	False	False	False	False
AACAGTTGCAATAAGATTATGAATC	ACAGTTG	gl3011			scaffold_76:566984-566960	25=	1	AACAGTTGCAATAAGATTATGAATC	0	0	0	0	10	23	71	25	0	0	0	0	3.54492	5.49076	15.9263	7.73512									0	0	0	False	False	False	False	False
AACATCACTCTAAGTCTGTGCT	ACATCAC	gl703	s82	a6	groupXVII:10484774-10484753	22=	1	AACATCACTCTAAGTCTGTGCT	0	1	981	1621	24	9	18	20	0	0.182148	167.825	352.845	8.5078	2.14856	4.03766	6.1881	gac-miR-499a-3p				gac-mir-499a			miRNA	0	0	0	False	False	False	False	False
AACATCACTCTAAGTCTGTGC	ACATCAC	gl703	s82	a6	groupXVII:10484774-10484754	21=	2	AACATCACTCTAAGTCTGTGCT	0	0	366	447	35	29	20	12	0	0	62.6134	97.2989	12.4072	6.92313	4.48629	3.71286	gac-miR-499a-3p				gac-mir-499a			miRNA	0	-1	0	False	False	False	False	False
ACATCACTCTAAGTCTGTGCT	CATCACT	gl703	s408	a6	groupXVII:10484773-10484753	21=	2	AACATCACTCTAAGTCTGTGCT	0	0	15	27	0	0	0	0	0	0	2.56612	5.87712	0	0	0	0	gac-miR-499a-3p				gac-mir-499a			miRNA	-1	0	0	False	False	False	False	False
GAACATCACTCTAAGTCTGTGC	AACATCA	gl703	s298	a6	groupXVII:10484775-10484754	22=	2	AACATCACTCTAAGTCTGTGCT	0	0	124	109	2	9	2	0	0	0	21.2133	23.7261	0.708983	2.14856	0.448629	0					gac-mir-499a			miRNA	1	-1	0	False	False	False	False	False
TGAACATCACTCTAAGTCTGTGC	GAACATC	gl703	s375	a6	groupXVII:10484776-10484754	23=	2	AACATCACTCTAAGTCTGTGCT	0	0	36	22	5	0	0	0	0	0	6.1587	4.78876	1.77246	0	0	0					gac-mir-499a			miRNA	2	-1	0	False	False	False	False	False
AACATCACTCTAAGTCTGTGCC	ACATCAC	gl703	s82	a6	groupXVII:10484774-10484753	21=1X	3.3p	AACATCACTCTAAGTCTGTGCT	0	0	541	638	9	3	7	7	0	0	92.5515	138.874	3.19042	0.716186	1.5702	2.16583									0	-1	1	False	False	False	False	False
AACATCACTCTAAGTCTGTGCTT	ACATCAC	gl703	s82	a6	groupXVII:10484774-10484752	22=1X	3.3p	AACATCACTCTAAGTCTGTGCT	0	1	85	143	0	0	1	0	0	0.182148	14.5414	31.127	0	0	0.224315	0			gac-miR-499a-3p						0	0	1	False	False	False	False	False
TGAACATCACTCTAAGTCTGTGA	GAACATC	gl703	s375	a6	groupXVII:10484776-10484754	22=1X	3.3p	AACATCACTCTAAGTCTGTGCT	0	0	28	27	0	0	0	0	0	0	4.7901	5.87712	0	0	0	0									2	-2	1	False	False	False	False	False
AACATCTCCAGGTATGACTGTACGT	ACATCTC	gl1513			groupIV:26742681-26742705;groupIV:27958438-27958414;groupIX:18946637-18946661;groupV:5497551-5497575;groupVII:4623358-4623334;groupVII:4634800-4634776;groupXIX:2582824-2582800;groupXVI:1095857-1095881;groupXVI:16996048-16996072;groupXVI:1100474-1100450;scaffold_37:559170-559146	25=;25=;25=;25=;25=;25=;25=;25=;25=;25=;25=	1	AACATCTCCAGGTATGACTGTACGT	0	0	0	0	9	82	8	6	0	0	0	0	3.19042	19.5758	1.79452	1.85643									0	0	0	False	False	False	False	False
AACATCTCCAGGTATGACTGTACG	ACATCTC	gl1513			groupIV:26742681-26742704;groupIV:27958438-27958415;groupIX:18946637-18946660;groupV:5497551-5497574;groupVII:4623358-4623335;groupVII:4634800-4634777;groupXIX:2582824-2582801;groupXVI:1095857-1095880;groupXVI:16996048-16996071;groupXVI:1100474-1100451;scaffold_37:559170-559147	24=;24=;24=;24=;24=;24=;24=;24=;24=;24=;24=	2	AACATCTCCAGGTATGACTGTACGT	0	0	0	0	4	49	3	0	0	0	0	0	1.41797	11.6977	0.672944	0									0	-1	0	False	False	False	False	False
AACATGCAGACTCCACACAGAAAG	ACATGCA	gl5497			TML:962	TML:962	1	AACATGCAGACTCCACACAGAAAG	1	0	1	0	36	201	0	0	0.466861	0	0.171075	0	12.7617	47.9845	0	0									0	0	0	False	False	False	False	False
AACATGCAGACTCCACACAGAAAGG	ACATGCA	gl2762			TML:933	TML:933	1	AACATGCAGACTCCACACAGAAAGG	1	0	1	0	127	699	1	1	0.466861	0	0.171075	0	45.0204	166.871	0.224315	0.309405									0	0	0	False	False	False	False	False
AACATTCAACGCTGTCGGTGAG	ACATTCA	gl853	s22	a7	groupIII:6925067-6925046;groupVIII:10666179-10666200;groupXIII:805171-805192;scaffold_80:401944-401923	22=;22=;22=;22=	1	AACATTCAACGCTGTCGGTGAG	5906	17128	5394	3584	1721	1886	3261	2288	2757.28	3119.84	922.778	780.133	610.08	450.242	731.49	707.918	gac-miR-181a-5p	aca-miR-181a,bta-miR-181a,cfa-miR-181a,cgr-miR-181a-5p,dre-miR-181a-5p,eca-miR-181a,fru-miR-181a-5p,gga-miR-181a-5p,ggo-miR-181a-5p,hsa-miR-181a-5p,ipu-miR-181a,lla-miR-181a-5p,loc-mir-181a-5p,mdo-miR-181a-5p,mml-miR-181a-5p,mmu-miR-181a-5p,mne-miR-181a-5p,oan-miR-181a-5p,oar-miR-181a,oha-miR-181a-5p,pma-miR-181a-5p,ppa-miR-181a-5p,ppy-miR-181a-5p,ptr-miR-181a-5p,rno-miR-181a-5p,sla-miR-181a,ssa-…			gac-mir-181a-1,gac-mir-181a-2,gac-mir-181a-3,gac-mir-181a-5	aca-mir-181a-1,aca-mir-181a-2,aca-mir-181a-3,bta-mir-181a-1,bta-mir-181a-2,ccr-mir-181a,cfa-mir-181a-1,cfa-mir-181a-2,cgr-mir-181a,dre-mir-181a-1,dre-mir-181a-2,dre-mir-181a-3,dre-mir-181a-4,dre-mir-181a-5,eca-mir-181a,eca-mir-181a-2,efu-mir-181f,fru-mir-181a-1,fru-mir-181a-2,gga-mir-181a-1,gga-mir-181a-2,ggo-mir-181a-1,ggo-mir-181a-2,hsa-mir-181a-1,hsa-mir-181a-2,ipu-mir-181a-1,ipu-mir-181a-2,ip…	,TCONS_00036060,TCONS_00036062,TCONS_00045309	miRNA,pri-miRNA,pri-miRNA,pri-miRNA	0	0	0	False	False	False	False	False
AACATTCAACGCTGTCGG	ACATTCA	gl853	s22	a7	groupIII:6925067-6925050;groupVIII:10666179-10666196;groupXIII:805171-805188;scaffold_80:401944-401927	18=;18=;18=;18=	2	AACATTCAACGCTGTCGGTGAG	11	38	15	17	5	2	18	11	5.13547	6.92164	2.56612	3.70041	1.77246	0.477457	4.03766	3.40345	gac-miR-181a-5p	aca-miR-181a,bta-miR-181a,ccr-miR-181a,cfa-miR-181a,cgr-miR-181a-5p,dre-miR-181a-5p,eca-miR-181a,fru-miR-181a-5p,gga-miR-181a-5p,ggo-miR-181a-5p,hsa-miR-181a-5p,ipu-miR-181a,lla-miR-181a-5p,loc-mir-181a-5p,mdo-miR-181a-5p,mml-miR-181a-5p,mmu-miR-181a-5p,mne-miR-181a-5p,oan-miR-181a-5p,oar-miR-181a,oha-miR-181a-5p,ola-miR-181a-5p,pma-miR-181a-5p,ppa-miR-181a-5p,ppy-miR-181a-5p,ptr-miR-181a-5p,rno-…			gac-mir-181a-1,gac-mir-181a-2,gac-mir-181a-3,gac-mir-181a-5	aca-mir-181a-1,aca-mir-181a-2,aca-mir-181a-3,bta-mir-181a-1,bta-mir-181a-2,ccr-mir-181a,cfa-mir-181a-1,cfa-mir-181a-2,cgr-mir-181a,dre-mir-181a-1,dre-mir-181a-2,dre-mir-181a-3,dre-mir-181a-4,dre-mir-181a-5,eca-mir-181a,eca-mir-181a-2,efu-mir-181a,efu-mir-181f,fru-mir-181a-1,fru-mir-181a-2,gga-mir-181a-1,gga-mir-181a-2,ggo-mir-181a-1,ggo-mir-181a-2,hsa-mir-181a-1,hsa-mir-181a-2,ipu-mir-181a-1,ipu-…	,TCONS_00036060,TCONS_00036062,TCONS_00045309	miRNA,pri-miRNA,pri-miRNA,pri-miRNA	0	-4	0	False	False	False	False	False
AACATTCAACGCTGTCGGT	ACATTCA	gl853	s22	a7	groupIII:6925067-6925049;groupVIII:10666179-10666197;groupXIII:805171-805189;scaffold_80:401944-401926	19=;19=;19=;19=	2	AACATTCAACGCTGTCGGTGAG	84	228	110	44	26	20	76	35	39.2163	41.5298	18.8182	9.57752	9.21678	4.77457	17.0479	10.8292	gac-miR-181a-5p	aca-miR-181a,bta-miR-181a,ccr-miR-181a,cfa-miR-181a,cgr-miR-181a-5p,dre-miR-181a-5p,eca-miR-181a,fru-miR-181a-5p,gga-miR-181a-5p,ggo-miR-181a-5p,hsa-miR-181a-5p,ipu-miR-181a,lla-miR-181a-5p,loc-mir-181a-5p,mdo-miR-181a-5p,mml-miR-181a-5p,mmu-miR-181a-5p,mne-miR-181a-5p,oan-miR-181a-5p,oar-miR-181a,oha-miR-181a-5p,ola-miR-181a-5p,pma-miR-181a-5p,ppa-miR-181a-5p,ppy-miR-181a-5p,ptr-miR-181a-5p,rno-…			gac-mir-181a-1,gac-mir-181a-2,gac-mir-181a-3,gac-mir-181a-5	aca-mir-181a-1,aca-mir-181a-2,aca-mir-181a-3,bta-mir-181a-1,bta-mir-181a-2,ccr-mir-181a,cfa-mir-181a-1,cfa-mir-181a-2,cgr-mir-181a,dre-mir-181a-1,dre-mir-181a-2,dre-mir-181a-3,dre-mir-181a-4,dre-mir-181a-5,eca-mir-181a,eca-mir-181a-2,efu-mir-181a,efu-mir-181f,fru-mir-181a-1,fru-mir-181a-2,gga-mir-181a-1,gga-mir-181a-2,ggo-mir-181a-1,ggo-mir-181a-2,hsa-mir-181a-1,hsa-mir-181a-2,ipu-mir-181a-1,ipu-…	,TCONS_00036060,TCONS_00036062,TCONS_00045309	miRNA,pri-miRNA,pri-miRNA,pri-miRNA	0	-3	0	False	False	False	False	False
AACATTCAACGCTGTCGGTG	ACATTCA	gl853	s22	a7	groupIII:6925067-6925048;groupVIII:10666179-10666198;groupXIII:805171-805190;scaffold_80:401944-401925	20=;20=;20=;20=	2	AACATTCAACGCTGTCGGTGAG	197	593	373	180	36	74	172	106	91.9717	108.014	63.8109	39.1808	12.7617	17.6659	38.5821	32.7969	gac-miR-181a-5p	aca-miR-181a,bta-miR-181a,ccr-miR-181a,cfa-miR-181a,cgr-miR-181a-5p,dre-miR-181a-5p,eca-miR-181a,fru-miR-181a-5p,gga-miR-181a-5p,ggo-miR-181a-5p,hsa-miR-181a-5p,ipu-miR-181a,lla-miR-181a-5p,loc-mir-181a-5p,mdo-miR-181a-5p,mml-miR-181a-5p,mmu-miR-181a-5p,mne-miR-181a-5p,oan-miR-181a-5p,oar-miR-181a,oha-miR-181a-5p,pma-miR-181a-5p,ppa-miR-181a-5p,ppy-miR-181a-5p,ptr-miR-181a-5p,rno-miR-181a-5p,sla-…			gac-mir-181a-1,gac-mir-181a-2,gac-mir-181a-3,gac-mir-181a-5	aca-mir-181a-1,aca-mir-181a-2,aca-mir-181a-3,bta-mir-181a-1,bta-mir-181a-2,ccr-mir-181a,cfa-mir-181a-1,cfa-mir-181a-2,cgr-mir-181a,dre-mir-181a-1,dre-mir-181a-2,dre-mir-181a-3,dre-mir-181a-4,dre-mir-181a-5,eca-mir-181a,eca-mir-181a-2,efu-mir-181a,efu-mir-181f,fru-mir-181a-1,fru-mir-181a-2,gga-mir-181a-1,gga-mir-181a-2,ggo-mir-181a-1,ggo-mir-181a-2,hsa-mir-181a-1,hsa-mir-181a-2,ipu-mir-181a-1,ipu-…	,TCONS_00036060,TCONS_00036062,TCONS_00045309	miRNA,pri-miRNA,pri-miRNA,pri-miRNA	0	-2	0	False	False	False	False	False
AACATTCAACGCTGTCGGTGA	ACATTCA	gl853	s22	a7	groupIII:6925067-6925047;groupVIII:10666179-10666199;groupXIII:805171-805191;scaffold_80:401944-401924	21=;21=;21=;21=	2	AACATTCAACGCTGTCGGTGAG	3134	5221	3300	1149	309	465	1816	1087	1463.14	950.996	564.547	250.104	109.538	111.009	407.355	336.323	gac-miR-181a-5p	aca-miR-181a,bta-miR-181a,ccr-miR-181a,cfa-miR-181a,cgr-miR-181a-5p,dre-miR-181a-5p,eca-miR-181a,fru-miR-181a-5p,gga-miR-181a-5p,ggo-miR-181a-5p,hsa-miR-181a-5p,ipu-miR-181a,lla-miR-181a-5p,loc-mir-181a-5p,mdo-miR-181a-5p,mml-miR-181a-5p,mmu-miR-181a-5p,mne-miR-181a-5p,oan-miR-181a-5p,oar-miR-181a,oha-miR-181a-5p,pma-miR-181a-5p,ppa-miR-181a-5p,ppy-miR-181a-5p,ptr-miR-181a-5p,rno-miR-181a-5p,sla-…			gac-mir-181a-1,gac-mir-181a-2,gac-mir-181a-3,gac-mir-181a-5	aca-mir-181a-1,aca-mir-181a-2,aca-mir-181a-3,bta-mir-181a-1,bta-mir-181a-2,ccr-mir-181a,cfa-mir-181a-1,cfa-mir-181a-2,cgr-mir-181a,dre-mir-181a-1,dre-mir-181a-2,dre-mir-181a-3,dre-mir-181a-4,dre-mir-181a-5,eca-mir-181a,eca-mir-181a-2,efu-mir-181a,efu-mir-181f,fru-mir-181a-1,fru-mir-181a-2,gga-mir-181a-1,gga-mir-181a-2,ggo-mir-181a-1,ggo-mir-181a-2,hsa-mir-181a-1,hsa-mir-181a-2,ipu-mir-181a-1,ipu-…	,TCONS_00036060,TCONS_00036062,TCONS_00045309	miRNA,pri-miRNA,pri-miRNA,pri-miRNA	0	-1	0	False	False	False	False	False
AACATTCAACGCTGTCGGTGAGT	ACATTCA	gl853	s22	a7	groupIII:6925067-6925045;groupVIII:10666179-10666201;groupXIII:805171-805193;scaffold_80:401944-401922	23=;23=;23=;23=	2	AACATTCAACGCTGTCGGTGAG	5628	17115	3682	1821	986	648	4937	2006	2627.5	3117.47	629.898	396.379	349.529	154.696	1107.44	620.666		aca-miR-181a,bta-miR-181a,cgr-miR-181a-5p,dre-miR-181a-5p,eca-miR-181a,fru-miR-181a-5p,gga-miR-181a-5p,ggo-miR-181a-5p,hsa-miR-181a-5p,lla-miR-181a-5p,mdo-miR-181a-5p,mml-miR-181a-5p,mmu-miR-181a-5p,mne-miR-181a-5p,oan-miR-181a-5p,oar-miR-181a,oha-miR-181a-5p,pma-miR-181a-5p,ppa-miR-181a-5p,ppy-miR-181a-5p,ptr-miR-181a-5p,rno-miR-181a-5p,sla-miR-181a,ssa-miR-181a-5p,ssc-miR-181a,tch-miR-181a-5p,t…	gac-miR-181a-5p	aca-miR-181a,ccr-miR-181a,cfa-miR-181a,cgr-miR-181a-5p,dre-miR-181a-5p,eca-miR-181a,fru-miR-181a-5p,gga-miR-181a-5p,ggo-miR-181a-5p,hsa-miR-181a-5p,ipu-miR-181a,lla-miR-181a-5p,loc-mir-181a-5p,mdo-miR-181a-5p,mml-miR-181a-5p,mmu-miR-181a-5p,mne-miR-181a-5p,oan-miR-181a-5p,oar-miR-181a,ola-miR-181a-5p,pma-miR-181a-5p,ppa-miR-181a-5p,ppy-miR-181a-5p,ptr-miR-181a-5p,rno-miR-181a-5p,sha-miR-181a-5p,s…	gac-mir-181a-1,gac-mir-181a-2,gac-mir-181a-3,gac-mir-181a-5	aca-mir-181a-1,aca-mir-181a-2,aca-mir-181a-3,bta-mir-181a-1,ccr-mir-181a,cfa-mir-181a-1,cfa-mir-181a-2,cgr-mir-181a,dre-mir-181a-1,dre-mir-181a-2,dre-mir-181a-3,dre-mir-181a-4,dre-mir-181a-5,eca-mir-181a-2,efu-mir-181f,fru-mir-181a-1,fru-mir-181a-2,gga-mir-181a-1,gga-mir-181a-2,ggo-mir-181a-1,hsa-mir-181a-1,ipu-mir-181a-1,ipu-mir-181a-2,ipu-mir-181a-3,ipu-mir-181a-4,ipu-mir-181a-5,lla-mir-181a-1,…	,TCONS_00036060,TCONS_00036062,TCONS_00045309	miRNA,pri-miRNA,pri-miRNA,pri-miRNA	0	1	0	False	False	False	False	False
AACATTCAACGCTGTCGGTGAGTT	ACATTCA	gl853	s22	a7	groupIII:6925067-6925044;groupVIII:10666179-10666202;groupXIII:805171-805194;scaffold_80:401944-401921	24=;24=;24=;24=	2	AACATTCAACGCTGTCGGTGAG	200	527	76	30	44	26	167	80	93.3723	95.9922	13.0017	6.53013	15.5976	6.20695	37.4605	24.7524		bta-miR-181a,oha-miR-181a-5p,ssc-miR-181a	gac-miR-181a-5p	aca-miR-181a,bta-miR-181a,ccr-miR-181a,cfa-miR-181a,cgr-miR-181a-5p,dre-miR-181a-5p,eca-miR-181a,fru-miR-181a-5p,gga-miR-181a-5p,ggo-miR-181a-5p,hsa-miR-181a-5p,ipu-miR-181a,lla-miR-181a-5p,loc-mir-181a-5p,mdo-miR-181a-5p,mml-miR-181a-5p,mmu-miR-181a-5p,mne-miR-181a-5p,oan-miR-181a-5p,oar-miR-181a,oha-miR-181a-5p,ola-miR-181a-5p,pma-miR-181a-5p,ppa-miR-181a-5p,ppy-miR-181a-5p,ptr-miR-181a-5p,rno-…	gac-mir-181a-1,gac-mir-181a-2,gac-mir-181a-3,gac-mir-181a-5	aca-mir-181a-1,aca-mir-181a-2,aca-mir-181a-3,bta-mir-181a-1,ccr-mir-181a,cfa-mir-181a-1,cfa-mir-181a-2,cgr-mir-181a,dre-mir-181a-1,dre-mir-181a-2,dre-mir-181a-3,dre-mir-181a-4,dre-mir-181a-5,eca-mir-181a-2,efu-mir-181f,fru-mir-181a-1,fru-mir-181a-2,gga-mir-181a-1,gga-mir-181a-2,ggo-mir-181a-1,hsa-mir-181a-1,ipu-mir-181a-1,ipu-mir-181a-2,ipu-mir-181a-3,ipu-mir-181a-4,ipu-mir-181a-5,lla-mir-181a-1,…	,TCONS_00036060,TCONS_00036062,TCONS_00045309	miRNA,pri-miRNA,pri-miRNA,pri-miRNA	0	2	0	False	False	False	False	False
AACATTCAACGCTGTCGGTGAGTTT	ACATTCA	gl853	s22	a7	groupIII:6925067-6925043;groupVIII:10666179-10666203;groupXIII:805171-805195;scaffold_80:401944-401920	25=;25=;25=;25=	2	AACATTCAACGCTGTCGGTGAG	270	902	95	48	69	19	245	80	126.053	164.298	16.2521	10.4482	24.4599	4.53584	54.9571	24.7524			gac-miR-181a-5p	aca-miR-181a,bta-miR-181a,ccr-miR-181a,cfa-miR-181a,cgr-miR-181a-5p,dre-miR-181a-5p,eca-miR-181a,fru-miR-181a-5p,gga-miR-181a-5p,ggo-miR-181a-5p,hsa-miR-181a-5p,ipu-miR-181a,lla-miR-181a-5p,loc-mir-181a-5p,mdo-miR-181a-5p,mml-miR-181a-5p,mmu-miR-181a-5p,mne-miR-181a-5p,oan-miR-181a-5p,oar-miR-181a,oha-miR-181a-5p,ola-miR-181a-5p,pma-miR-181a-5p,ppa-miR-181a-5p,ppy-miR-181a-5p,ptr-miR-181a-5p,rno-…	gac-mir-181a-1,gac-mir-181a-2,gac-mir-181a-3,gac-mir-181a-5	aca-mir-181a-1,aca-mir-181a-2,aca-mir-181a-3,bta-mir-181a-1,ccr-mir-181a,cfa-mir-181a-1,cfa-mir-181a-2,cgr-mir-181a,dre-mir-181a-1,dre-mir-181a-2,dre-mir-181a-3,dre-mir-181a-4,dre-mir-181a-5,eca-mir-181a-2,efu-mir-181f,fru-mir-181a-1,fru-mir-181a-2,gga-mir-181a-1,gga-mir-181a-2,ggo-mir-181a-1,hsa-mir-181a-1,ipu-mir-181a-1,ipu-mir-181a-2,ipu-mir-181a-3,ipu-mir-181a-4,ipu-mir-181a-5,lla-mir-181a-1,…	,TCONS_00036060,TCONS_00036062,TCONS_00045309	miRNA,pri-miRNA,pri-miRNA,pri-miRNA	0	3	0	False	False	False	False	False
ACATTCAACGCTGTCGGTGAGT	CATTCAA	gl853	s366	a7	groupIII:6925066-6925045;groupVIII:10666180-10666201;groupXIII:805172-805193;scaffold_80:401943-401922	22=;22=;22=;22=	2	AACATTCAACGCTGTCGGTGAG	9	29	0	4	0	0	14	3	4.20175	5.2823	0	0.870684	0	0	3.1404	0.928215		aca-miR-181a,bta-miR-181a,cgr-miR-181a-5p,dre-miR-181a-5p,eca-miR-181a,fru-miR-181a-5p,gga-miR-181a-5p,ggo-miR-181a-5p,hsa-miR-181a-5p,lla-miR-181a-5p,mdo-miR-181a-5p,mml-miR-181a-5p,mmu-miR-181a-5p,mne-miR-181a-5p,oan-miR-181a-5p,oar-miR-181a,oha-miR-181a-5p,pma-miR-181a-5p,ppa-miR-181a-5p,ppy-miR-181a-5p,ptr-miR-181a-5p,rno-miR-181a-5p,sla-miR-181a,ssa-miR-181a-5p,ssc-miR-181a,tch-miR-181a-5p,t…			gac-mir-181a-1,gac-mir-181a-2,gac-mir-181a-3,gac-mir-181a-5	aca-mir-181a-1,aca-mir-181a-2,aca-mir-181a-3,bta-mir-181a-1,ccr-mir-181a,cfa-mir-181a-1,cfa-mir-181a-2,cgr-mir-181a,dre-mir-181a-1,dre-mir-181a-2,dre-mir-181a-3,dre-mir-181a-4,dre-mir-181a-5,eca-mir-181a-2,efu-mir-181f,fru-mir-181a-1,fru-mir-181a-2,gga-mir-181a-1,gga-mir-181a-2,ggo-mir-181a-1,hsa-mir-181a-1,ipu-mir-181a-1,ipu-mir-181a-2,ipu-mir-181a-3,ipu-mir-181a-4,ipu-mir-181a-5,lla-mir-181a-1,…	,TCONS_00036060,TCONS_00036062,TCONS_00045309	miRNA,pri-miRNA,pri-miRNA,pri-miRNA	-1	1	0	False	False	False	False	False
AACATTCAACGCTGTCGGA	ACATTCA	gl853	s22	a7	groupIII:6925067-6925049;groupVIII:10666179-10666197;groupXIII:805171-805189;scaffold_80:401944-401926	18=1X;18=1X;18=1X;18=1X	3.3p;3.3p;3.3p;3.3p	AACATTCAACGCTGTCGGTGAG	7	38	20	13	7	5	9	0	3.26803	6.92164	3.4215	2.82972	2.48144	1.19364	2.01883	0									0	-4	1	False	False	False	False	False
AACATTCAACGCTGTCGGAA	ACATTCA	gl853	s22	a7	groupIII:6925067-6925048;groupVIII:10666179-10666198;groupXIII:805171-805190;scaffold_80:401944-401925	18=2X;18=2X;18=2X;18=2X	3.3p;3.3p;3.3p;3.3p	AACATTCAACGCTGTCGGTGAG	19	60	15	9	3	4	7	7	8.87036	10.9289	2.56612	1.95904	1.06347	0.954915	1.5702	2.16583									0	-4	2	False	False	False	False	False
AACATTCAACGCTGTCGGC	ACATTCA	gl853	s22	a7	groupIII:6925067-6925049;groupVIII:10666179-10666197;groupXIII:805171-805189;scaffold_80:401944-401926	18=1X;18=1X;18=1X;18=1X	3.3p;3.3p;3.3p;3.3p	AACATTCAACGCTGTCGGTGAG	25	72	43	21	10	5	38	9	11.6715	13.1147	7.35622	4.57109	3.54492	1.19364	8.52396	2.78464									0	-4	1	False	False	False	False	False
AACATTCAACGCTGTCGGTA	ACATTCA	gl853	s22	a7	groupIII:6925067-6925048;groupVIII:10666179-10666198;groupXIII:805171-805190;scaffold_80:401944-401925	19=1X;19=1X;19=1X;19=1X	3.3p;3.3p;3.3p;3.3p	AACATTCAACGCTGTCGGTGAG	6	25	7	3	0	3	7	1	2.80117	4.55371	1.19752	0.653013	0	0.716186	1.5702	0.309405				ola-miR-181a-5p,sha-miR-181a-5p					0	-3	1	False	False	False	False	False
AACATTCAACGCTGTCGGTGAA	ACATTCA	gl853	s22	a7	groupIII:6925067-6925046;groupVIII:10666179-10666200;groupXIII:805171-805192;scaffold_80:401944-401923	21=1X;21=1X;21=1X;21=1X	3.3p;3.3p;3.3p;3.3p	AACATTCAACGCTGTCGGTGAG	4317	5528	2715	1493	333	501	1501	1433	2015.44	1006.92	464.468	324.983	118.046	119.603	336.696	443.377				ccr-miR-181a,ola-miR-181a-5p,sha-miR-181a-5p					0	-1	1	False	False	False	False	False
AACATTCAACGCTGTCGGTGAAA	ACATTCA	gl853	s22	a7	groupIII:6925067-6925045;groupVIII:10666179-10666201;groupXIII:805171-805193;scaffold_80:401944-401922	21=2X;21=2X;21=2X;21=2X	3.3p;3.3p;3.3p;3.3p	AACATTCAACGCTGTCGGTGAG	33	143	62	40	20	8	40	28	15.4064	26.0472	10.6066	8.70684	7.08983	1.90983	8.97259	8.66334				ccr-miR-181a,ola-miR-181a-5p,sha-miR-181a-5p					0	-1	2	False	False	False	False	False
AACATTCAACGCTGTCGGTGAAC	ACATTCA	gl853	s22	a7	groupIII:6925067-6925045;groupVIII:10666179-10666201;groupXIII:805171-805193;scaffold_80:401944-401922	21=2X;21=2X;21=2X;21=2X	3.3p;3.3p;3.3p;3.3p	AACATTCAACGCTGTCGGTGAG	11	14	5	3	1	2	15	1	5.13547	2.55008	0.855375	0.653013	0.354492	0.477457	3.36472	0.309405				ccr-miR-181a,ola-miR-181a-5p,sha-miR-181a-5p					0	-1	2	False	False	False	False	False
AACATTCAACGCTGTCGGTGAC	ACATTCA	gl853	s22	a7	groupIII:6925067-6925046;groupVIII:10666179-10666200;groupXIII:805171-805192;scaffold_80:401944-401923	21=1X;21=1X;21=1X;21=1X	3.3p;3.3p;3.3p;3.3p	AACATTCAACGCTGTCGGTGAG	726	2815	1059	440	211	361	695	281	338.941	512.748	181.168	95.7752	74.7977	86.181	155.899	86.9428				ccr-miR-181a,ola-miR-181a-5p,sha-miR-181a-5p					0	-1	1	False	False	False	False	False
AACATTCAACGCTGTCGGTGAGA	ACATTCA	gl853	s22	a7	groupIII:6925067-6925045;groupVIII:10666179-10666201;groupXIII:805171-805193;scaffold_80:401944-401922	22=1X;22=1X;22=1X;22=1X	3.3p;3.3p;3.3p;3.3p	AACATTCAACGCTGTCGGTGAG	567	2030	1433	752	197	108	353	253	264.71	369.761	245.15	163.689	69.8349	25.7827	79.1831	78.2794			gac-miR-181a-5p	ccr-miR-181a,cfa-miR-181a,ipu-miR-181a,loc-mir-181a-5p,ola-miR-181a-5p,sha-miR-181a-5p					0	0	1	False	False	False	False	False
AACATTCAACGCTGTCGGTGAGAA	ACATTCA	gl853	s22	a7	groupIII:6925067-6925044;groupVIII:10666179-10666202;groupXIII:805171-805194;scaffold_80:401944-401921	22=2X;22=2X;22=2X;22=2X	3.3p;3.3p;3.3p;3.3p	AACATTCAACGCTGTCGGTGAG	18	36	41	19	8	12	17	2	8.4035	6.55734	7.01407	4.13575	2.83593	2.86474	3.81335	0.61881			gac-miR-181a-5p	ccr-miR-181a,cfa-miR-181a,ipu-miR-181a,loc-mir-181a-5p,ola-miR-181a-5p,sha-miR-181a-5p					0	0	2	False	False	False	False	False
AACATTCAACGCTGTCGGTGAGC	ACATTCA	gl853	s22	a7	groupIII:6925067-6925045;groupVIII:10666179-10666201;groupXIII:805171-805193;scaffold_80:401944-401922	22=1X;22=1X;22=1X;22=1X	3.3p;3.3p;3.3p;3.3p	AACATTCAACGCTGTCGGTGAG	1324	1681	862	236	115	164	936	223	618.124	306.191	147.467	51.3704	40.7665	39.1515	209.958	68.9973			gac-miR-181a-5p	ccr-miR-181a,cfa-miR-181a,ipu-miR-181a,loc-mir-181a-5p,ola-miR-181a-5p,sha-miR-181a-5p					0	0	1	False	False	False	False	False
AACATTCAACGCTGTCGGTGAGG	ACATTCA	gl853	s22	a7	groupIII:6925067-6925045;groupVIII:10666179-10666201;groupXIII:805171-805193;scaffold_80:401944-401922	22=1X;22=1X;22=1X;22=1X	3.3p;3.3p;3.3p;3.3p	AACATTCAACGCTGTCGGTGAG	16	32	7	1	7	1	7	2	7.46978	5.82875	1.19752	0.217671	2.48144	0.238729	1.5702	0.61881			gac-miR-181a-5p	ccr-miR-181a,cfa-miR-181a,ipu-miR-181a,loc-mir-181a-5p,ola-miR-181a-5p,sha-miR-181a-5p					0	0	1	False	False	False	False	False
AACATTCAACGCTGTCGGTGAGTA	ACATTCA	gl853	s22	a7	groupIII:6925067-6925044;groupVIII:10666179-10666202;groupXIII:805171-805194;scaffold_80:401944-401921	23=1X;23=1X;23=1X;23=1X	3.3p;3.3p;3.3p;3.3p	AACATTCAACGCTGTCGGTGAG	7	25	8	2	3	1	9	4	3.26803	4.55371	1.3686	0.435342	1.06347	0.238729	2.01883	1.23762			gac-miR-181a-5p	aca-miR-181a,ccr-miR-181a,cfa-miR-181a,cgr-miR-181a-5p,dre-miR-181a-5p,eca-miR-181a,fru-miR-181a-5p,gga-miR-181a-5p,ggo-miR-181a-5p,hsa-miR-181a-5p,ipu-miR-181a,lla-miR-181a-5p,loc-mir-181a-5p,mdo-miR-181a-5p,mml-miR-181a-5p,mmu-miR-181a-5p,mne-miR-181a-5p,oan-miR-181a-5p,oar-miR-181a,ola-miR-181a-5p,pma-miR-181a-5p,ppa-miR-181a-5p,ppy-miR-181a-5p,ptr-miR-181a-5p,rno-miR-181a-5p,sha-miR-181a-5p,s…					0	1	1	False	False	False	False	False
AACATTCAACGCTGTCGGTGAGTC	ACATTCA	gl853	s22	a7	groupIII:6925067-6925044;groupVIII:10666179-10666202;groupXIII:805171-805194;scaffold_80:401944-401921	23=1X;23=1X;23=1X;23=1X	3.3p;3.3p;3.3p;3.3p	AACATTCAACGCTGTCGGTGAG	32	36	5	5	4	2	24	3	14.9396	6.55734	0.855375	1.08836	1.41797	0.477457	5.38355	0.928215			gac-miR-181a-5p	aca-miR-181a,ccr-miR-181a,cfa-miR-181a,cgr-miR-181a-5p,dre-miR-181a-5p,eca-miR-181a,fru-miR-181a-5p,gga-miR-181a-5p,ggo-miR-181a-5p,hsa-miR-181a-5p,ipu-miR-181a,lla-miR-181a-5p,loc-mir-181a-5p,mdo-miR-181a-5p,mml-miR-181a-5p,mmu-miR-181a-5p,mne-miR-181a-5p,oan-miR-181a-5p,oar-miR-181a,ola-miR-181a-5p,pma-miR-181a-5p,ppa-miR-181a-5p,ppy-miR-181a-5p,ptr-miR-181a-5p,rno-miR-181a-5p,sha-miR-181a-5p,s…					0	1	1	False	False	False	False	False
AACATTCAACGCTGTCGGTGAGTTC	ACATTCA	gl853	s22	a7	groupIII:6925067-6925043;groupVIII:10666179-10666203;groupXIII:805171-805195;scaffold_80:401944-401920	24=1X;24=1X;24=1X;24=1X	3.3p;3.3p;3.3p;3.3p	AACATTCAACGCTGTCGGTGAG	30	28	8	2	3	2	14	1	14.0058	5.10015	1.3686	0.435342	1.06347	0.477457	3.1404	0.309405			gac-miR-181a-5p	aca-miR-181a,bta-miR-181a,ccr-miR-181a,cfa-miR-181a,cgr-miR-181a-5p,dre-miR-181a-5p,eca-miR-181a,fru-miR-181a-5p,gga-miR-181a-5p,ggo-miR-181a-5p,hsa-miR-181a-5p,ipu-miR-181a,lla-miR-181a-5p,loc-mir-181a-5p,mdo-miR-181a-5p,mml-miR-181a-5p,mmu-miR-181a-5p,mne-miR-181a-5p,oan-miR-181a-5p,oar-miR-181a,oha-miR-181a-5p,ola-miR-181a-5p,pma-miR-181a-5p,ppa-miR-181a-5p,ppy-miR-181a-5p,ptr-miR-181a-5p,rno-…					0	2	1	False	False	False	False	False
AACATTCAACGCTGTCGGTGAT	ACATTCA	gl853	s22	a7	groupIII:6925067-6925046;groupVIII:10666179-10666200;groupXIII:805171-805192;scaffold_80:401944-401923	21=1X;21=1X;21=1X;21=1X	3.3p;3.3p;3.3p;3.3p	AACATTCAACGCTGTCGGTGAG	160	218	156	71	29	16	57	40	74.6978	39.7083	26.6877	15.4546	10.2803	3.81966	12.7859	12.3762				ccr-miR-181a,ola-miR-181a-5p,sha-miR-181a-5p					0	-1	1	False	False	False	False	False
AACATTCAACGCTGTCGGTGC	ACATTCA	gl853	s22	a7	groupIII:6925067-6925047;groupVIII:10666179-10666199;groupXIII:805171-805191;scaffold_80:401944-401924	20=1X;20=1X;20=1X;20=1X	3.3p;3.3p;3.3p;3.3p	AACATTCAACGCTGTCGGTGAG	23	60	49	16	16	5	34	15	10.7378	10.9289	8.38267	3.48274	5.67187	1.19364	7.6267	4.64107				ola-miR-181a-5p,sha-miR-181a-5p					0	-2	1	False	False	False	False	False
AACATTCAACGCTGTCGGTGT	ACATTCA	gl853	s22	a7	groupIII:6925067-6925047;groupVIII:10666179-10666199;groupXIII:805171-805191;scaffold_80:401944-401924	20=1X;20=1X;20=1X;20=1X	3.3p;3.3p;3.3p;3.3p	AACATTCAACGCTGTCGGTGAG	75	263	103	53	31	18	64	38	35.0146	47.905	17.6207	11.5366	10.9892	4.29712	14.3561	11.7574				ola-miR-181a-5p,sha-miR-181a-5p					0	-2	1	False	False	False	False	False
AACATTCAACGCTGTCGGTAA	ACATTCA	gl853	s22	a7	groupIII:6925067-6925047;groupVIII:10666179-10666199;groupXIII:805171-805191;scaffold_80:401944-401924	19=1X1=;19=1X1=;19=1X1=;19=1X1=	4.0;4.0;4.0;4.0	AACATTCAACGCTGTCGGTGAG	8	7	8	2	0	0	1	4	3.73489	1.27504	1.3686	0.435342	0	0	0.224315	1.23762				ola-miR-181a-5p,sha-miR-181a-5p					0	-1	0	False	False	False	False	True
AACATTCAACGCTGTCGGTGAAT	ACATTCA	gl853	s22	a7	groupIII:6925067-6925045;groupVIII:10666179-10666201;groupXIII:805171-805193;scaffold_80:401944-401922	21=1X1=;21=1X1=;21=1X1=;21=1X1=	4.0;4.0;4.0;4.0	AACATTCAACGCTGTCGGTGAG	26	52	13	14	2	1	14	12	12.1384	9.47171	2.22397	3.04739	0.708983	0.238729	3.1404	3.71286				ccr-miR-181a,ola-miR-181a-5p,sha-miR-181a-5p					0	1	0	False	False	False	False	True
AACATTCAACGCTGTCGGTGATT	ACATTCA	gl853	s22	a7	groupIII:6925067-6925045;groupVIII:10666179-10666201;groupXIII:805171-805193;scaffold_80:401944-401922	21=1X1=;21=1X1=;21=1X1=;21=1X1=	4.0;4.0;4.0;4.0	AACATTCAACGCTGTCGGTGAG	5	29	11	5	1	0	8	3	2.33431	5.2823	1.88182	1.08836	0.354492	0	1.79452	0.928215				ccr-miR-181a,ola-miR-181a-5p,sha-miR-181a-5p					0	1	0	False	False	False	False	True
ACCATTCAACGCTGTCGGTGA	CCATTCA	gl853	s581	a7	groupIII:6925067-6925047;groupVIII:10666179-10666199;groupXIII:805171-805191;scaffold_80:401944-401924	1=1X19=;1=1X19=;1=1X19=;1=1X19=	4.0;4.0;4.0;4.0	AACATTCAACGCTGTCGGTGAG	5	13	4	0	2	1	7	1	2.33431	2.36793	0.6843	0	0.708983	0.238729	1.5702	0.309405									0	-1	0	False	False	False	False	False
ACCATTCAACGCTGTCGGTGAG	CCATTCA	gl853	s581	a7	groupIII:6925067-6925046;groupVIII:10666179-10666200;groupXIII:805171-805192;scaffold_80:401944-401923	1=1X20=;1=1X20=;1=1X20=;1=1X20=	4.0;4.0;4.0;4.0	AACATTCAACGCTGTCGGTGAG	11	30	8	9	5	6	5	5	5.13547	5.46445	1.3686	1.95904	1.77246	1.43237	1.12157	1.54702									0	0	0	False	False	False	False	False
ACCATTCAACGCTGTCGGTGAGT	CCATTCA	gl853	s581	a7	groupIII:6925067-6925045;groupVIII:10666179-10666201;groupXIII:805171-805193;scaffold_80:401944-401922	1=1X21=;1=1X21=;1=1X21=;1=1X21=	4.0;4.0;4.0;4.0	AACATTCAACGCTGTCGGTGAG	6	43	1	3	2	2	11	4	2.80117	7.83238	0.171075	0.653013	0.708983	0.477457	2.46746	1.23762									0	1	0	False	False	False	False	False
AGCATTCAACGCTGTCGGTGAG	GCATTCA	gl853	s703	a7	groupIII:6925067-6925046;groupVIII:10666179-10666200;groupXIII:805171-805192;scaffold_80:401944-401923	1=1X20=;1=1X20=;1=1X20=;1=1X20=	4.0;4.0;4.0;4.0	AACATTCAACGCTGTCGGTGAG	4	12	10	5	2	2	4	0	1.86745	2.18578	1.71075	1.08836	0.708983	0.477457	0.897259	0									0	0	0	False	False	False	False	False
AGCATTCAACGCTGTCGGTGAGT	GCATTCA	gl853	s703	a7	groupIII:6925067-6925045;groupVIII:10666179-10666201;groupXIII:805171-805193;scaffold_80:401944-401922	1=1X21=;1=1X21=;1=1X21=;1=1X21=	4.0;4.0;4.0;4.0	AACATTCAACGCTGTCGGTGAG	1	18	1	1	0	3	9	4	0.466861	3.27867	0.171075	0.217671	0	0.716186	2.01883	1.23762									0	1	0	False	False	False	False	False
ACCATTCAACGCTGTCGGTGAA	CCATTCA	gl853	s581	a7	groupIII:6925067-6925046;groupVIII:10666179-10666200;groupXIII:805171-805192;scaffold_80:401944-401923	1=1X19=1X;1=1X19=1X;1=1X19=1X;1=1X19=1X	4.3p;4.3p;4.3p;4.3p	AACATTCAACGCTGTCGGTGAG	4	14	4	5	1	5	10	2	1.86745	2.55008	0.6843	1.08836	0.354492	1.19364	2.24315	0.61881									0	-1	1	False	False	False	False	False
CACATTCAACGCTGTCGGTGAA	ACATTCA	gl853	s22	a7	groupIII:6925067-6925046;groupVIII:10666179-10666200;groupXIII:805171-805192;scaffold_80:401944-401923	1X20=1X;1X20=1X;1X20=1X;1X20=1X	4.5p3p;4.5p3p;4.5p3p;4.5p3p	AACATTCAACGCTGTCGGTGAG	16	28	5	1	1	3	12	5	7.46978	5.10015	0.855375	0.217671	0.354492	0.716186	2.69178	1.54702									0	-1	1	False	False	False	False	True
CACATTCAACGCTGTCGGTGA	ACATTCA	gl853	s22	a7	groupIII:6925067-6925047;groupVIII:10666179-10666199;groupXIII:805171-805191;scaffold_80:401944-401924	1X20=;1X20=;1X20=;1X20=	4.5p;4.5p;4.5p;4.5p	AACATTCAACGCTGTCGGTGAG	5	30	9	4	2	3	10	2	2.33431	5.46445	1.53967	0.870684	0.708983	0.716186	2.24315	0.61881									0	-1	0	False	False	False	False	True
CACATTCAACGCTGTCGGTGAG	ACATTCA	gl853	s22	a7	groupIII:6925067-6925046;groupVIII:10666179-10666200;groupXIII:805171-805192;scaffold_80:401944-401923	1X21=;1X21=;1X21=;1X21=	4.5p;4.5p;4.5p;4.5p	AACATTCAACGCTGTCGGTGAG	18	54	3	9	5	8	15	13	8.4035	9.83601	0.513225	1.95904	1.77246	1.90983	3.36472	4.02226									0	0	0	False	False	False	False	True
CACATTCAACGCTGTCGGTGAGT	ACATTCA	gl853	s22	a7	groupIII:6925067-6925045;groupVIII:10666179-10666201;groupXIII:805171-805193;scaffold_80:401944-401922	1X22=;1X22=;1X22=;1X22=	4.5p;4.5p;4.5p;4.5p	AACATTCAACGCTGTCGGTGAG	12	47	7	6	6	2	25	11	5.60234	8.56097	1.19752	1.30603	2.12695	0.477457	5.60787	3.40345									0	1	0	False	False	False	False	True
CCCATTCAACGCTGTCGGTGAG	CCATTCA	gl853	s581	a7	groupIII:6925067-6925046;groupVIII:10666179-10666200;groupXIII:805171-805192;scaffold_80:401944-401923	2X20=;2X20=;2X20=;2X20=	5.5p;5.5p;5.5p;5.5p	AACATTCAACGCTGTCGGTGAG	3	16	2	2	4	1	5	0	1.40058	2.91437	0.34215	0.435342	1.41797	0.238729	1.12157	0									0	0	0	False	False	False	False	True
AACATTCATTGCTGTCGCC	ACATTCA	gl7457			groupIII:6924835-6924817;groupVIII:10666409-10666427;groupXIII:805355-805373	18=1X;17=2X;17=2X	3.3p;3.3p;3.3p	AACATTCATTGCTGTCGCC	6	23	4	1	2	0	0	0	2.80117	4.18941	0.6843	0.217671	0.708983	0	0	0									NA	NA	NA	False	False	False	False	False
AACATTCATTGCTGTCGCTGGGT	ACATTCA	gl1078	s22	a8	groupIII:6924835-6924813	23=	1	AACATTCATTGCTGTCGCTGGGT	121	590	58	19	6	4	10	9	56.4902	107.468	9.92235	4.13575	2.12695	0.954915	2.24315	2.78464	gac-miR-181b-1-5p	ssa-miR-181b-5p			gac-mir-181b-1	ssa-mir-181b		miRNA	0	0	0	False	False	False	False	False
AACATTCATTGCTGTCGCT	ACATTCA	gl1078	s22	a8	groupIII:6924835-6924817	19=	2	AACATTCATTGCTGTCGCTGGGT	11	30	4	6	5	0	0	2	5.13547	5.46445	0.6843	1.30603	1.77246	0	0	0.61881	gac-miR-181b-1-5p	ssa-miR-181b-5p			gac-mir-181b-1	ssa-mir-181b		miRNA	0	-4	0	False	False	False	False	False
AACATTCATTGCTGTCGCTG	ACATTCA	gl1078	s22	a8	groupIII:6924835-6924816	20=	2	AACATTCATTGCTGTCGCTGGGT	13	39	7	9	0	3	2	3	6.0692	7.10379	1.19752	1.95904	0	0.716186	0.448629	0.928215	gac-miR-181b-1-5p	ssa-miR-181b-5p			gac-mir-181b-1	ssa-mir-181b		miRNA	0	-3	0	False	False	False	False	False
AACATTCATTGCTGTCGCTGG	ACATTCA	gl1078	s22	a8	groupIII:6924835-6924815	21=	2	AACATTCATTGCTGTCGCTGGGT	33	99	10	6	2	4	2	0	15.4064	18.0327	1.71075	1.30603	0.708983	0.954915	0.448629	0	gac-miR-181b-1-5p	ssa-miR-181b-5p			gac-mir-181b-1	ssa-mir-181b		miRNA	0	-2	0	False	False	False	False	False
AACATTCATTGCTGTCGCTGGG	ACATTCA	gl1078	s22	a8	groupIII:6924835-6924814	22=	2	AACATTCATTGCTGTCGCTGGGT	36	148	14	2	7	4	6	4	16.807	26.958	2.39505	0.435342	2.48144	0.954915	1.34589	1.23762	gac-miR-181b-1-5p	ssa-miR-181b-5p			gac-mir-181b-1	ssa-mir-181b		miRNA	0	-1	0	False	False	False	False	False
AACATTCATTGCTGTCGCTGGGTT	ACATTCA	gl1078	s22	a8	groupIII:6924835-6924812	24=	2	AACATTCATTGCTGTCGCTGGGT	39	97	3	1	5	0	2	1	18.2076	17.6684	0.513225	0.217671	1.77246	0	0.448629	0.309405		ssa-miR-181b-5p	gac-miR-181b-1-5p	ssa-miR-181b-5p	gac-mir-181b-1	ssa-mir-181b		miRNA	0	1	0	False	False	False	False	False
AACATTCATTGCTGTCGCTGA	ACATTCA	gl1078	s22	a8	groupIII:6924835-6924815	20=1X	3.3p	AACATTCATTGCTGTCGCTGGGT	16	42	2	6	2	1	4	4	7.46978	7.65023	0.34215	1.30603	0.708983	0.238729	0.897259	1.23762									0	-3	1	False	False	False	False	False
AACATTCATTGCTGTCGCTGAA	ACATTCA	gl1078	s22	a8	groupIII:6924835-6924814	20=2X	3.3p	AACATTCATTGCTGTCGCTGGGT	54	186	38	23	11	8	8	8	25.2105	33.8796	6.50085	5.00643	3.89941	1.90983	1.79452	2.47524									0	-3	2	False	False	False	False	False
AACATTCATTGCTGTCGCTGGA	ACATTCA	gl1078	s22	a8	groupIII:6924835-6924814	21=1X	3.3p	AACATTCATTGCTGTCGCTGGGT	177	579	65	57	16	17	11	14	82.6344	105.464	11.1199	12.4072	5.67187	4.05839	2.46746	4.33167									0	-2	1	False	False	False	False	False
AACATTCATTGCTGTCGCTGGAA	ACATTCA	gl1078	s22	a8	groupIII:6924835-6924813	21=2X	3.3p	AACATTCATTGCTGTCGCTGGGT	11	58	5	7	0	1	2	0	5.13547	10.5646	0.855375	1.5237	0	0.238729	0.448629	0									0	-2	2	False	False	False	False	False
AACATTCATTGCTGTCGCTGGGA	ACATTCA	gl1078	s22	a8	groupIII:6924835-6924813	22=1X	3.3p	AACATTCATTGCTGTCGCTGGGT	47	205	34	22	3	6	7	4	21.9425	37.3404	5.81655	4.78876	1.06347	1.43237	1.5702	1.23762									0	-1	1	False	False	False	False	False
AACATTCATTGCTGTCGCTGGGC	ACATTCA	gl1078	s22	a8	groupIII:6924835-6924813	22=1X	3.3p	AACATTCATTGCTGTCGCTGGGT	50	234	27	7	3	4	9	1	23.3431	42.6227	4.61902	1.5237	1.06347	0.954915	2.01883	0.309405									0	-1	1	False	False	False	False	False
AACATTCATTGCTGTCGGTGGGAA	ACATTCA	gl7460			groupXIII:805355-805378	22=2X	3.3p	AACATTCATTGCTGTCGGTGGGAA	5	14	3	5	1	4	1	0	2.33431	2.55008	0.513225	1.08836	0.354492	0.954915	0.224315	0				aca-miR-181b,ccr-miR-181b,cfa-miR-181b,cgr-miR-181b-5p,fru-miR-181b,gga-miR-181b-5p,ipu-miR-181b,oan-miR-181b-5p,ssa-miR-181c-5p,tni-miR-181b,xtr-miR-181b					NA	NA	NA	False	False	False	False	False
AACATTCATTGCTGTCGGTGGGT	ACATTCA	gl6373	s22	a9	groupVIII:10666409-10666431;groupXIII:805355-805377	23=;23=	1	AACATTCATTGCTGTCGGTGGGT	745	2469	461	112	96	132	759	283	347.812	449.724	78.8655	24.3792	34.0312	31.5122	170.255	87.5616	gac-miR-181b-2/3-5p	bta-miR-181b,chi-miR-181b-5p,dre-miR-181b-5p,eca-miR-181b,efu-miR-181e,ggo-miR-181b,hhi-miR-181b,hsa-miR-181b-5p,lla-miR-181b,loc-mir-181b-5p,mdo-miR-181b-5p,mml-miR-181b-5p,mmu-miR-181b-5p,mne-miR-181b,oha-miR-181b-5p,ola-miR-181b-5p,ppa-miR-181b,ppy-miR-181b,ptr-miR-181b,rno-miR-181b-5p,ssc-miR-181b,tch-miR-181b-5p,tgu-miR-181b-5p			gac-mir-181b-2,gac-mir-181b-3	aca-mir-181b-1,aca-mir-181b-2,bta-mir-181b-1,bta-mir-181b-2,ccr-mir-181b,cfa-mir-181b-1,cfa-mir-181b-2,cgr-mir-181b,chi-mir-181b,dre-mir-181b-1,dre-mir-181b-2,dre-mir-181b-3,eca-mir-181b,efu-mir-181b,efu-mir-181e,fru-mir-181b,gga-mir-181b-1,gga-mir-181b-2,ggo-mir-181b,hhi-mir-181b,hsa-mir-181b-1,hsa-mir-181b-2,ipu-mir-181b-1,ipu-mir-181b-2,lla-mir-181b,loc-mir-181b-1/3,loc-mir-181b-2,mdo-mir-181b…	,TCONS_00036060,TCONS_00036062,TCONS_00045309	miRNA,pri-miRNA,pri-miRNA,pri-miRNA	0	0	0	False	False	False	False	False
AACATTCATTGCTGTCGG	ACATTCA	gl6373	s22	a9	groupVIII:10666409-10666426;groupXIII:805355-805372	18=;18=	2	AACATTCATTGCTGTCGGTGGGT	13	30	2	6	2	1	11	3	6.0692	5.46445	0.34215	1.30603	0.708983	0.238729	2.46746	0.928215	gac-miR-181b-2/3-5p	aca-miR-181b,bta-miR-181b,ccr-miR-181b,cfa-miR-181b,cgr-miR-181b-5p,chi-miR-181b-5p,dre-miR-181b-5p,eca-miR-181b,efu-miR-181e,fru-miR-181b,gga-miR-181b-5p,ggo-miR-181b,hhi-miR-181b,hsa-miR-181b-5p,ipu-miR-181b,lla-miR-181b,loc-mir-181b-5p,mdo-miR-181b-5p,mml-miR-181b-5p,mmu-miR-181b-5p,mne-miR-181b,oan-miR-181b-5p,oha-miR-181b-5p,ola-miR-181b-5p,ppa-miR-181b,ppy-miR-181b,ptr-miR-181b,rno-miR-181b…			gac-mir-181b-2,gac-mir-181b-3	aca-mir-181b-1,aca-mir-181b-2,bta-mir-181b-1,bta-mir-181b-2,ccr-mir-181b,cfa-mir-181b-1,cfa-mir-181b-2,cgr-mir-181b,chi-mir-181b,dre-mir-181b-1,dre-mir-181b-2,dre-mir-181b-3,eca-mir-181b,efu-mir-181b,efu-mir-181e,fru-mir-181b,gga-mir-181b-1,gga-mir-181b-2,ggo-mir-181b,hhi-mir-181b,hsa-mir-181b-1,hsa-mir-181b-2,ipu-mir-181b-1,ipu-mir-181b-2,lla-mir-181b,loc-mir-181b-1/3,loc-mir-181b-2,mdo-mir-181b…	,TCONS_00036060,TCONS_00036062,TCONS_00045309	miRNA,pri-miRNA,pri-miRNA,pri-miRNA	0	-5	0	False	False	False	False	False
AACATTCATTGCTGTCGGT	ACATTCA	gl6373	s22	a9	groupVIII:10666409-10666427;groupXIII:805355-805373	19=;19=	2	AACATTCATTGCTGTCGGTGGGT	34	71	9	10	19	3	43	45	15.8733	12.9325	1.53967	2.17671	6.73534	0.716186	9.64553	13.9232	gac-miR-181b-2/3-5p	aca-miR-181b,bta-miR-181b,ccr-miR-181b,cfa-miR-181b,cgr-miR-181b-5p,chi-miR-181b-5p,dre-miR-181b-5p,eca-miR-181b,efu-miR-181e,fru-miR-181b,gga-miR-181b-5p,ggo-miR-181b,hhi-miR-181b,hsa-miR-181b-5p,ipu-miR-181b,lla-miR-181b,loc-mir-181b-5p,mdo-miR-181b-5p,mml-miR-181b-5p,mmu-miR-181b-5p,mne-miR-181b,oan-miR-181b-5p,oha-miR-181b-5p,ola-miR-181b-5p,ppa-miR-181b,ppy-miR-181b,ptr-miR-181b,rno-miR-181b…			gac-mir-181b-2,gac-mir-181b-3	aca-mir-181b-1,aca-mir-181b-2,bta-mir-181b-1,bta-mir-181b-2,ccr-mir-181b,cfa-mir-181b-1,cfa-mir-181b-2,cgr-mir-181b,chi-mir-181b,dre-mir-181b-1,dre-mir-181b-2,dre-mir-181b-3,eca-mir-181b,efu-mir-181b,efu-mir-181e,fru-mir-181b,gga-mir-181b-1,gga-mir-181b-2,ggo-mir-181b,hhi-mir-181b,hsa-mir-181b-1,hsa-mir-181b-2,ipu-mir-181b-1,ipu-mir-181b-2,lla-mir-181b,loc-mir-181b-1/3,loc-mir-181b-2,mdo-mir-181b…	,TCONS_00036060,TCONS_00036062,TCONS_00045309	miRNA,pri-miRNA,pri-miRNA,pri-miRNA	0	-4	0	False	False	False	False	False
AACATTCATTGCTGTCGGTG	ACATTCA	gl6373	s22	a9	groupVIII:10666409-10666428;groupXIII:805355-805374	20=;20=	2	AACATTCATTGCTGTCGGTGGGT	50	130	57	31	20	37	116	45	23.3431	23.6793	9.75127	6.7478	7.08983	8.83296	26.0205	13.9232	gac-miR-181b-2/3-5p	aca-miR-181b,bta-miR-181b,ccr-miR-181b,cfa-miR-181b,cgr-miR-181b-5p,chi-miR-181b-5p,dre-miR-181b-5p,eca-miR-181b,efu-miR-181e,fru-miR-181b,gga-miR-181b-5p,ggo-miR-181b,hhi-miR-181b,hsa-miR-181b-5p,ipu-miR-181b,lla-miR-181b,loc-mir-181b-5p,mdo-miR-181b-5p,mml-miR-181b-5p,mmu-miR-181b-5p,mne-miR-181b,oan-miR-181b-5p,oha-miR-181b-5p,ola-miR-181b-5p,ppa-miR-181b,ppy-miR-181b,ptr-miR-181b,rno-miR-181b…			gac-mir-181b-2,gac-mir-181b-3	aca-mir-181b-1,aca-mir-181b-2,bta-mir-181b-1,bta-mir-181b-2,ccr-mir-181b,cfa-mir-181b-1,cfa-mir-181b-2,cgr-mir-181b,chi-mir-181b,dre-mir-181b-1,dre-mir-181b-2,dre-mir-181b-3,eca-mir-181b,efu-mir-181b,efu-mir-181e,fru-mir-181b,gga-mir-181b-1,gga-mir-181b-2,ggo-mir-181b,hhi-mir-181b,hsa-mir-181b-1,hsa-mir-181b-2,ipu-mir-181b-1,ipu-mir-181b-2,lla-mir-181b,loc-mir-181b-1/3,loc-mir-181b-2,mdo-mir-181b…	,TCONS_00036060,TCONS_00036062,TCONS_00045309	miRNA,pri-miRNA,pri-miRNA,pri-miRNA	0	-3	0	False	False	False	False	False
AACATTCATTGCTGTCGGTGG	ACATTCA	gl6373	s22	a9	groupVIII:10666409-10666429;groupXIII:805355-805375	21=;21=	2	AACATTCATTGCTGTCGGTGGGT	156	530	102	50	50	53	197	125	72.8304	96.5386	17.4496	10.8836	17.7246	12.6526	44.19	38.6756	gac-miR-181b-2/3-5p	aca-miR-181b,bta-miR-181b,ccr-miR-181b,cgr-miR-181b-5p,chi-miR-181b-5p,dre-miR-181b-5p,eca-miR-181b,efu-miR-181e,fru-miR-181b,gga-miR-181b-5p,ggo-miR-181b,hhi-miR-181b,hsa-miR-181b-5p,ipu-miR-181b,lla-miR-181b,loc-mir-181b-5p,mdo-miR-181b-5p,mml-miR-181b-5p,mmu-miR-181b-5p,mne-miR-181b,oan-miR-181b-5p,oha-miR-181b-5p,ola-miR-181b-5p,ppa-miR-181b,ppy-miR-181b,ptr-miR-181b,rno-miR-181b-5p,ssa-miR-1…			gac-mir-181b-2,gac-mir-181b-3	aca-mir-181b-1,aca-mir-181b-2,bta-mir-181b-1,bta-mir-181b-2,ccr-mir-181b,cfa-mir-181b-1,cfa-mir-181b-2,cgr-mir-181b,chi-mir-181b,dre-mir-181b-1,dre-mir-181b-2,dre-mir-181b-3,eca-mir-181b,efu-mir-181b,efu-mir-181e,fru-mir-181b,gga-mir-181b-1,gga-mir-181b-2,ggo-mir-181b,hhi-mir-181b,hsa-mir-181b-1,hsa-mir-181b-2,ipu-mir-181b-1,ipu-mir-181b-2,lla-mir-181b,loc-mir-181b-1/3,loc-mir-181b-2,mdo-mir-181b…	,TCONS_00036060,TCONS_00036062,TCONS_00045309	miRNA,pri-miRNA,pri-miRNA,pri-miRNA	0	-2	0	False	False	False	False	False
AACATTCATTGCTGTCGGTGGG	ACATTCA	gl6373	s22	a9	groupVIII:10666409-10666430;groupXIII:805355-805376	22=;22=	2	AACATTCATTGCTGTCGGTGGGT	324	1044	146	64	83	61	161	64	151.263	190.163	24.9769	13.9309	29.4228	14.5624	36.1147	19.8019	gac-miR-181b-2/3-5p	aca-miR-181b,bta-miR-181b,chi-miR-181b-5p,dre-miR-181b-5p,eca-miR-181b,efu-miR-181e,fru-miR-181b,gga-miR-181b-5p,ggo-miR-181b,hhi-miR-181b,hsa-miR-181b-5p,ipu-miR-181b,lla-miR-181b,loc-mir-181b-5p,mdo-miR-181b-5p,mml-miR-181b-5p,mmu-miR-181b-5p,mne-miR-181b,oha-miR-181b-5p,ola-miR-181b-5p,ppa-miR-181b,ppy-miR-181b,ptr-miR-181b,rno-miR-181b-5p,ssa-miR-181c-5p,ssc-miR-181b,tch-miR-181b-5p,tgu-miR-1…			gac-mir-181b-2,gac-mir-181b-3	aca-mir-181b-1,aca-mir-181b-2,bta-mir-181b-1,bta-mir-181b-2,ccr-mir-181b,cfa-mir-181b-1,cfa-mir-181b-2,cgr-mir-181b,chi-mir-181b,dre-mir-181b-1,dre-mir-181b-2,dre-mir-181b-3,eca-mir-181b,efu-mir-181b,efu-mir-181e,fru-mir-181b,gga-mir-181b-1,gga-mir-181b-2,ggo-mir-181b,hhi-mir-181b,hsa-mir-181b-1,hsa-mir-181b-2,ipu-mir-181b-1,ipu-mir-181b-2,lla-mir-181b,loc-mir-181b-1/3,loc-mir-181b-2,mdo-mir-181b…	,TCONS_00036060,TCONS_00036062,TCONS_00045309	miRNA,pri-miRNA,pri-miRNA,pri-miRNA	0	-1	0	False	False	False	False	False
AACATTCATTGCTGTCGGTGGGTT	ACATTCA	gl6373	s22	a9	groupVIII:10666409-10666432;groupXIII:805355-805378	24=;24=	2	AACATTCATTGCTGTCGGTGGGT	166	510	111	41	47	55	270	111	77.499	92.8957	18.9893	8.92451	16.6611	13.1301	60.5649	34.3439		bta-miR-181b,efu-miR-181e,ggo-miR-181b,hhi-miR-181b,lla-miR-181b,mml-miR-181b-5p,mne-miR-181b,ola-miR-181b-5p,ppa-miR-181b,ssc-miR-181b,tgu-miR-181b-5p	gac-miR-181b-2/3-5p	aca-miR-181b,bta-miR-181b,ccr-miR-181b,cfa-miR-181b,cgr-miR-181b-5p,chi-miR-181b-5p,dre-miR-181b-5p,eca-miR-181b,fru-miR-181b,gga-miR-181b-5p,ggo-miR-181b,hhi-miR-181b,hsa-miR-181b-5p,ipu-miR-181b,lla-miR-181b,loc-mir-181b-5p,mdo-miR-181b-5p,mml-miR-181b-5p,mmu-miR-181b-5p,mne-miR-181b,oan-miR-181b-5p,oha-miR-181b-5p,ola-miR-181b-5p,ppa-miR-181b,ppy-miR-181b,ptr-miR-181b,rno-miR-181b-5p,ssa-miR-1…	gac-mir-181b-2,gac-mir-181b-3	aca-mir-181b-1,aca-mir-181b-2,bta-mir-181b-1,bta-mir-181b-2,ccr-mir-181b,cfa-mir-181b-1,cfa-mir-181b-2,cgr-mir-181b,chi-mir-181b,dre-mir-181b-1,dre-mir-181b-2,dre-mir-181b-3,eca-mir-181b,efu-mir-181b,efu-mir-181e,fru-mir-181b,gga-mir-181b-1,gga-mir-181b-2,ggo-mir-181b,hhi-mir-181b,hsa-mir-181b-1,hsa-mir-181b-2,ipu-mir-181b-1,ipu-mir-181b-2,lla-mir-181b,loc-mir-181b-1/3,loc-mir-181b-2,mdo-mir-181b…	,TCONS_00036060,TCONS_00036062,TCONS_00045309	miRNA,pri-miRNA,pri-miRNA,pri-miRNA	0	1	0	False	False	False	False	False
AACATTCATTGCTGTCGGTGGGTTT	ACATTCA	gl6373	s22	a9	groupVIII:10666409-10666433;groupXIII:805355-805379	25=;25=	2	AACATTCATTGCTGTCGGTGGGT	18	80	14	7	6	9	24	18	8.4035	14.5719	2.39505	1.5237	2.12695	2.14856	5.38355	5.56929		efu-miR-181e	gac-miR-181b-2/3-5p	aca-miR-181b,bta-miR-181b,ccr-miR-181b,cfa-miR-181b,cgr-miR-181b-5p,chi-miR-181b-5p,dre-miR-181b-5p,eca-miR-181b,efu-miR-181e,fru-miR-181b,gga-miR-181b-5p,ggo-miR-181b,hhi-miR-181b,hsa-miR-181b-5p,ipu-miR-181b,lla-miR-181b,loc-mir-181b-5p,mdo-miR-181b-5p,mml-miR-181b-5p,mmu-miR-181b-5p,mne-miR-181b,oan-miR-181b-5p,oha-miR-181b-5p,ola-miR-181b-5p,ppa-miR-181b,ppy-miR-181b,ptr-miR-181b,rno-miR-181b…	gac-mir-181b-2,gac-mir-181b-3	aca-mir-181b-1,aca-mir-181b-2,bta-mir-181b-2,ccr-mir-181b,cfa-mir-181b-2,chi-mir-181b,dre-mir-181b-1,dre-mir-181b-2,eca-mir-181b,efu-mir-181e,fru-mir-181b,gga-mir-181b-1,gga-mir-181b-2,hhi-mir-181b,hsa-mir-181b-2,ipu-mir-181b-1,loc-mir-181b-1/3,loc-mir-181b-2,mdo-mir-181b-1,mdo-mir-181b-2,mml-mir-181b-2,mmu-mir-181b-2,oan-mir-181b-1,oan-mir-181b-2,oha-mir-181b,ola-mir-181b-1,ola-mir-181b-2,ppy-mi…	,TCONS_00036060,TCONS_00036062	miRNA,pri-miRNA,pri-miRNA	0	2	0	False	False	False	False	False
AACATTCATTGCTGTCGGA	ACATTCA	gl6373	s22	a9	groupVIII:10666409-10666427;groupXIII:805355-805373	18=1X;18=1X	3.3p;3.3p	AACATTCATTGCTGTCGGTGGGT	2	10	0	1	3	1	9	5	0.933723	1.82148	0	0.217671	1.06347	0.238729	2.01883	1.54702									0	-5	1	False	False	False	False	False
AACATTCATTGCTGTCGGAA	ACATTCA	gl6373	s22	a9	groupVIII:10666409-10666428;groupXIII:805355-805374	18=2X;18=2X	3.3p;3.3p	AACATTCATTGCTGTCGGTGGGT	0	18	2	4	0	1	8	1	0	3.27867	0.34215	0.870684	0	0.238729	1.79452	0.309405									0	-5	2	False	False	False	False	False
AACATTCATTGCTGTCGGC	ACATTCA	gl6373	s22	a9	groupVIII:10666409-10666427;groupXIII:805355-805373	18=1X;18=1X	3.3p;3.3p	AACATTCATTGCTGTCGGTGGGT	11	34	3	7	0	2	25	12	5.13547	6.19304	0.513225	1.5237	0	0.477457	5.60787	3.71286									0	-5	1	False	False	False	False	False
AACATTCATTGCTGTCGGTGA	ACATTCA	gl6373	s22	a9	groupVIII:10666409-10666429;groupXIII:805355-805375	20=1X;20=1X	3.3p;3.3p	AACATTCATTGCTGTCGGTGGGT	67	65	53	21	10	17	40	45	31.2797	11.8396	9.06697	4.57109	3.54492	4.05839	8.97259	13.9232				cfa-miR-181b					0	-3	1	False	False	False	False	False
AACATTCATTGCTGTCGGTGAA	ACATTCA	gl6373	s22	a9	groupVIII:10666409-10666430;groupXIII:805355-805376	20=2X;20=2X	3.3p;3.3p	AACATTCATTGCTGTCGGTGGGT	136	193	122	53	32	41	118	106	63.4931	35.1546	20.8711	11.5366	11.3437	9.78788	26.4691	32.7969				cfa-miR-181b					0	-3	2	False	False	False	False	False
AACATTCATTGCTGTCGGTGAC	ACATTCA	gl6373	s22	a9	groupVIII:10666409-10666430;groupXIII:805355-805376	20=2X;20=2X	3.3p;3.3p	AACATTCATTGCTGTCGGTGGGT	5	19	7	2	3	4	8	3	2.33431	3.46082	1.19752	0.435342	1.06347	0.954915	1.79452	0.928215				cfa-miR-181b					0	-3	2	False	False	False	False	False
AACATTCATTGCTGTCGGTGC	ACATTCA	gl6373	s22	a9	groupVIII:10666409-10666429;groupXIII:805355-805375	20=1X;20=1X	3.3p;3.3p	AACATTCATTGCTGTCGGTGGGT	13	22	10	7	1	6	26	17	6.0692	4.00726	1.71075	1.5237	0.354492	1.43237	5.83218	5.25988				cfa-miR-181b					0	-3	1	False	False	False	False	False
AACATTCATTGCTGTCGGTGGA	ACATTCA	gl6373	s22	a9	groupVIII:10666409-10666430;groupXIII:805355-805376	21=1X;21=1X	3.3p;3.3p	AACATTCATTGCTGTCGGTGGGT	553	2232	253	201	167	109	509	262	258.174	406.555	43.282	43.7519	59.2001	26.0214	114.176	81.0641				ccr-miR-181b,cfa-miR-181b,cgr-miR-181b-5p,oan-miR-181b-5p					0	-2	1	False	False	False	False	False
AACATTCATTGCTGTCGGTGGAA	ACATTCA	gl6373	s22	a9	groupVIII:10666409-10666431;groupXIII:805355-805377	21=2X;21=2X	3.3p;3.3p	AACATTCATTGCTGTCGGTGGGT	8	51	16	11	15	6	9	9	3.73489	9.28957	2.7372	2.39438	5.31737	1.43237	2.01883	2.78464				ccr-miR-181b,cfa-miR-181b,cgr-miR-181b-5p,oan-miR-181b-5p					0	-2	2	False	False	False	False	False
AACATTCATTGCTGTCGGTGGAC	ACATTCA	gl6373	s22	a9	groupVIII:10666409-10666431;groupXIII:805355-805377	21=2X;21=2X	3.3p;3.3p	AACATTCATTGCTGTCGGTGGGT	9	68	10	0	0	4	26	3	4.20175	12.3861	1.71075	0	0	0.954915	5.83218	0.928215				ccr-miR-181b,cfa-miR-181b,cgr-miR-181b-5p,oan-miR-181b-5p					0	-2	2	False	False	False	False	False
AACATTCATTGCTGTCGGTGGC	ACATTCA	gl6373	s22	a9	groupVIII:10666409-10666430;groupXIII:805355-805376	21=1X;21=1X	3.3p;3.3p	AACATTCATTGCTGTCGGTGGGT	8	14	8	1	4	3	10	4	3.73489	2.55008	1.3686	0.217671	1.41797	0.716186	2.24315	1.23762				ccr-miR-181b,cfa-miR-181b,cgr-miR-181b-5p,oan-miR-181b-5p					0	-2	1	False	False	False	False	False
AACATTCATTGCTGTCGGTGGGA	ACATTCA	gl6373	s22	a9	groupVIII:10666409-10666431;groupXIII:805355-805377	22=1X;22=1X	3.3p;3.3p	AACATTCATTGCTGTCGGTGGGT	102	328	96	20	14	10	85	31	47.6198	59.7447	16.4232	4.35342	4.96288	2.38729	19.0667	9.59155				aca-miR-181b,ccr-miR-181b,cfa-miR-181b,cgr-miR-181b-5p,fru-miR-181b,gga-miR-181b-5p,ipu-miR-181b,oan-miR-181b-5p,ssa-miR-181c-5p,tni-miR-181b,xtr-miR-181b					0	-1	1	False	False	False	False	False
AACATTCATTGCTGTCGGTGGGC	ACATTCA	gl6373	s22	a9	groupVIII:10666409-10666431;groupXIII:805355-805377	22=1X;22=1X	3.3p;3.3p	AACATTCATTGCTGTCGGTGGGT	241	862	217	44	19	48	388	62	112.514	157.012	37.1233	9.57752	6.73534	11.459	87.0341	19.1831				aca-miR-181b,ccr-miR-181b,cfa-miR-181b,cgr-miR-181b-5p,fru-miR-181b,gga-miR-181b-5p,ipu-miR-181b,oan-miR-181b-5p,ssa-miR-181c-5p,tni-miR-181b,xtr-miR-181b					0	-1	1	False	False	False	False	False
AACATTCATTGCTGTCGGTGGGTA	ACATTCA	gl6373	s22	a9	groupVIII:10666409-10666432;groupXIII:805355-805378	23=1X;23=1X	3.3p;3.3p	AACATTCATTGCTGTCGGTGGGT	11	21	12	2	0	1	5	6	5.13547	3.82512	2.0529	0.435342	0	0.238729	1.12157	1.85643			gac-miR-181b-2/3-5p	aca-miR-181b,ccr-miR-181b,cfa-miR-181b,cgr-miR-181b-5p,chi-miR-181b-5p,dre-miR-181b-5p,eca-miR-181b,fru-miR-181b,gga-miR-181b-5p,hsa-miR-181b-5p,ipu-miR-181b,loc-mir-181b-5p,mdo-miR-181b-5p,mmu-miR-181b-5p,oan-miR-181b-5p,oha-miR-181b-5p,ppy-miR-181b,ptr-miR-181b,rno-miR-181b-5p,ssa-miR-181c-5p,tch-miR-181b-5p,tni-miR-181b,xtr-miR-181b					0	0	1	False	False	False	False	False
AACATTCATTGCTGTCGGTGGGTC	ACATTCA	gl6373	s22	a9	groupVIII:10666409-10666432;groupXIII:805355-805378	23=1X;23=1X	3.3p;3.3p	AACATTCATTGCTGTCGGTGGGT	28	48	11	6	4	8	46	8	13.0721	8.74312	1.88182	1.30603	1.41797	1.90983	10.3185	2.47524			gac-miR-181b-2/3-5p	aca-miR-181b,ccr-miR-181b,cfa-miR-181b,cgr-miR-181b-5p,chi-miR-181b-5p,dre-miR-181b-5p,eca-miR-181b,fru-miR-181b,gga-miR-181b-5p,hsa-miR-181b-5p,ipu-miR-181b,loc-mir-181b-5p,mdo-miR-181b-5p,mmu-miR-181b-5p,oan-miR-181b-5p,oha-miR-181b-5p,ppy-miR-181b,ptr-miR-181b,rno-miR-181b-5p,ssa-miR-181c-5p,tch-miR-181b-5p,tni-miR-181b,xtr-miR-181b					0	0	1	False	False	False	False	False
AACATTCATTGCTGTCGGTGGT	ACATTCA	gl6373	s22	a9	groupVIII:10666409-10666430;groupXIII:805355-805376	21=1X;21=1X	3.3p;3.3p	AACATTCATTGCTGTCGGTGGGT	32	83	11	8	11	7	27	15	14.9396	15.1183	1.88182	1.74137	3.89941	1.6711	6.05649	4.64107				ccr-miR-181b,cfa-miR-181b,cgr-miR-181b-5p,oan-miR-181b-5p					0	-2	1	False	False	False	False	False
AACATTCATTGCTGTCGGTGT	ACATTCA	gl6373	s22	a9	groupVIII:10666409-10666429;groupXIII:805355-805375	20=1X;20=1X	3.3p;3.3p	AACATTCATTGCTGTCGGTGGGT	27	74	31	10	16	8	44	31	12.6053	13.479	5.30332	2.17671	5.67187	1.90983	9.86984	9.59155				cfa-miR-181b					0	-3	1	False	False	False	False	False
AACATTCATTGCTGTCGGTGGAT	ACATTCA	gl6373	s22	a9	groupVIII:10666409-10666431;groupXIII:805355-805377	21=1X1=;21=1X1=	4.0;4.0	AACATTCATTGCTGTCGGTGGGT	2	22	3	0	0	1	12	7	0.933723	4.00726	0.513225	0	0	0.238729	2.69178	2.16583				ccr-miR-181b,cfa-miR-181b,cgr-miR-181b-5p,oan-miR-181b-5p					0	0	0	False	False	False	False	True
AACATTCATTGCTGTCGGTGGGAT	ACATTCA	gl6373	s22	a9	groupVIII:10666409-10666432;groupXIII:805355-805378	22=1X1=;22=1X1=	4.0;4.0	AACATTCATTGCTGTCGGTGGGT	2	18	3	5	0	0	1	3	0.933723	3.27867	0.513225	1.08836	0	0	0.224315	0.928215				aca-miR-181b,ccr-miR-181b,cfa-miR-181b,cgr-miR-181b-5p,fru-miR-181b,gga-miR-181b-5p,ipu-miR-181b,oan-miR-181b-5p,ssa-miR-181c-5p,tni-miR-181b,xtr-miR-181b					0	1	0	False	False	False	False	True
AACATTCAACGCTGTCGGTGTA	ACATTCA	gl6373	s22	a9	groupVIII:10666409-10666430;groupXIII:805355-805376	8=2X10=2X;8=2X10=2X	5.3p;5.3p	AACATTCATTGCTGTCGGTGGGT	11	29	11	7	7	0	4	9	5.13547	5.2823	1.88182	1.5237	2.48144	0	0.897259	2.78464				ola-miR-181a-5p,sha-miR-181a-5p					0	-3	2	False	False	True	False	False
AACCAAGTCAGACGTCAAATGGACC	ACCAAGT	gl2154			scaffold_797:3274-3298	25=	1	AACCAAGTCAGACGTCAAATGGACC	0	0	0	0	0	0	22	12	0	0	0	0	0	0	4.93492	3.71286									0	0	0	False	False	False	False	False
AACCAAGTCAGCAGGGCTGAATCCT	ACCAAGT	gl3507			groupIV:24891552-24891528;groupX:7185816-7185792;groupXVI:8551553-8551577	25=;25=;25=	1	AACCAAGTCAGCAGGGCTGAATCCT	0	0	0	0	27	6	0	1	0	0	0	0	9.57127	1.43237	0	0.309405									0	0	0	False	False	False	False	False
AACCACATTAAAAAGACTAAAAACC	ACCACAT	gl6065			TML:26	TML:26	1	AACCACATTAAAAAGACTAAAAACC	0	0	0	0	8	20	16	1	0	0	0	0	2.83593	4.77457	3.58903	0.309405									0	0	0	False	False	False	False	False
AACCAGAGAAGTACAAACAGGAAAT	ACCAGAG	gl3708			groupXVI:17189743-17189719;scaffold_160:104744-104768;scaffold_160:68441-68417	25=;25=;25=	1	AACCAGAGAAGTACAAACAGGAAAT	0	0	0	0	8	28	9	14	0	0	0	0	2.83593	6.6844	2.01883	4.33167									0	0	0	False	False	False	False	False
AACCAGTAATCGACAGCCGGGACCT	ACCAGTA	gl4279			scaffold_108:63389-63413;scaffold_178:6944-6968;scaffold_684:8078-8102	25=;25=;25=	1	AACCAGTAATCGACAGCCGGGACCT	0	0	0	0	3	21	6	0	0	0	0	0	1.06347	5.0133	1.34589	0									0	0	0	False	False	False	False	False
AACCATAGATGAAGAATTGGAACCT	ACCATAG	gl342			groupI:20239998-20240022;groupII:266865-266889;groupII:6956337-6956313;groupIII:15479726-15479750;groupIV:22658282-22658306;groupX:1087623-1087647;groupXI:2471249-2471273;scaffold_58:335572-335596	25=;25=;25=;25=;25=;25=;25=;25=	1	AACCATAGATGAAGAATTGGAACCT	0	0	1	0	4	41	10	7	0	0	0.171075	0	1.41797	9.78788	2.24315	2.16583									0	0	0	False	False	False	False	False
AACCATGACAGGACAATCTGACCA	ACCATGA	gl407			scaffold_76:122489-122466	24=	1	AACCATGACAGGACAATCTGACCA	0	0	1	0	1	26	3	5	0	0	0.171075	0	0.354492	6.20695	0.672944	1.54702									0	0	0	False	False	False	False	False
AACCATGGGCTGTAGTTT	ACCATGG	gl7707			groupVII:24294361-24294378;groupXIX:14286164-14286181	3=1X14=;7=1X10=	4.0;4.0	AACCATGGGCTGTAGTTT	1	0	0	2	0	0	4	41	0.466861	0	0	0.435342	0	0	0.897259	12.6856									NA	NA	NA	False	False	False	False	False
AACCCGAGACGTTGGTCGGACCAC	ACCCGAG	gl6020			TML:46	TML:46	1	AACCCGAGACGTTGGTCGGACCAC	0	0	0	0	3	6	19	18	0	0	0	0	1.06347	1.43237	4.26198	5.56929									0	0	0	False	False	False	False	False
AACCCGCAGAGTCCCGAACGCTC	ACCCGCA	gl4337			TML:90	TML:90	1	AACCCGCAGAGTCCCGAACGCTC	0	0	0	0	17	53	2	0	0	0	0	0	6.02636	12.6526	0.448629	0									0	0	0	False	False	False	False	False
AACCCGCAGAGTCCTGAACGCTC	ACCCGCA	gl2148			groupIX:3321052-3321074;groupXII:2429977-2429999;scaffold_106:49948-49970	23=;23=;23=	1	AACCCGCAGAGTCCTGAACGCTC	0	0	0	0	2	35	0	0	0	0	0	0	0.708983	8.3555	0	0									0	0	0	False	False	False	False	False
AACCCGCAGAGTCCTGAACGCTCCA	ACCCGCA	gl2148			groupIX:3321052-3321076;groupXII:2429977-2430001;scaffold_106:49948-49972	25=;25=;25=	2	AACCCGCAGAGTCCTGAACGCTC	0	0	0	0	8	22	1	0	0	0	0	0	2.83593	5.25203	0.224315	0									0	2	0	False	False	False	False	False
AACCCGCTAAGGAGTGTGTAAC	ACCCGCT	gl3930			scaffold_160:22720-22699;scaffold_515:3712-3691;scaffold_54:6174-6153;scaffold_554:8066-8045;scaffold_606:10732-10753;scaffold_88:50715-50694	22=;22=;22=;22=;22=;22=	1	AACCCGCTAAGGAGTGTGTAAC	0	0	0	1	35	8	1	3	0	0	0	0.217671	12.4072	1.90983	0.224315	0.928215									0	0	0	False	False	False	False	False
AACCCGTAGATCCACTCGTGAC	ACCCGTA	gl7965			groupVII:19172419-19172440	2X19=1X	5.5p3p	AACCCGTAGATCCACTCGTGAC	0	0	3	0	0	229	0	1	0	0	0.513225	0	0	54.6689	0	0.309405									NA	NA	NA	False	False	False	False	False
AACCCGTAGATCCATCTTGT	ACCCGTA	gl7910			groupXVI:13590177-13590158	1=1X18=	4	AACCCGTAGATCCATCTTGT	4	11	12	5	0	1	0	1	1.86745	2.00363	2.0529	1.08836	0	0.238729	0	0.309405									NA	NA	NA	False	False	False	False	False
AACCCGTAGATCCAACTTGT	ACCCGTA	gl7910			groupXVI:13590177-13590158	1=1X12=1X5=	5	AACCCGTAGATCCATCTTGT	13	31	17	8	2	9	9	12	6.0692	5.6466	2.90827	1.74137	0.708983	2.14856	2.01883	3.71286									NA	NA	NA	False	False	False	False	False
AACCCGTAGATCCGAAA	ACCCGTA	gl7431			groupVII:12385907-12385923;groupVII:18314956-18314940	15=2X;16=1X	3.3p;3.3p	AACCCGTAGATCCGAAA	17	9	1	4	1	1	0	2	7.93664	1.63934	0.171075	0.870684	0.354492	0.238729	0	0.61881									NA	NA	NA	False	False	False	False	False
AACCCGTAGATCCGAACTTGT	ACCCGTA	gl5293	s1	a10	groupVII:18314956-18314936	21=	1	AACCCGTAGATCCGAACTTGT	386991	944463	398351	271302	145649	383628	417105	477518	180671	172032	68147.9	59054.6	51631.4	91583	93562.8	147746	gac-miR-100-2-5p	aca-miR-100,age-miR-100,bbe-miR-100-5p,bfl-miR-100-5p,bta-miR-100,ccr-miR-100,cgr-miR-100-5p,chi-miR-100-5p,dre-miR-100-5p,eca-miR-100,fru-miR-100,gga-miR-100-5p,ggo-miR-100,hsa-miR-100-5p,ipu-miR-100,lla-miR-100,loc-mir-100-5p,mdo-miR-100-5p,mml-miR-100-5p,mmu-miR-100-5p,oan-miR-100-5p,oha-miR-100-5p,pma-miR-100a-5p,ppa-miR-100,ppy-miR-100,ptr-miR-100,rno-miR-100-5p,sha-miR-100,sla-miR-100,ssa-m…			gac-mir-100-2	aca-mir-100,age-mir-100,bbe-mir-100,bfl-mir-100,bta-mir-100,ccr-mir-100,cgr-mir-100,chi-mir-100,dre-mir-100-1,dre-mir-100-2,eca-mir-100,fru-mir-100,gga-mir-100,ggo-mir-100,hsa-mir-100,ipu-mir-100-1,ipu-mir-100-2,lla-mir-100,loc-mir-100,mdo-mir-100,mml-mir-100,mmu-mir-100,oan-mir-100,oha-mir-100,ola-mir-100-1,ola-mir-100-2,pma-mir-100a,ppa-mir-100,ppy-mir-100,ptr-mir-100,rno-mir-100,sha-mir-100,sl…	mir100-2	miRNA	0	0	0	False	False	False	False	False
AAACCCGTAGATCCGAACTTGT	AACCCGT	gl5293	s258	a10	groupVII:18314957-18314936	22=	2	AACCCGTAGATCCGAACTTGT	24	24	7	7	4	6	13	20	11.2047	4.37156	1.19752	1.5237	1.41797	1.43237	2.91609	6.1881			gac-miR-100-2-5p	ccr-miR-100,cgr-miR-100-5p,chi-miR-100-5p,loc-mir-100-5p,mdo-miR-100-5p,ola-miR-100,sha-miR-100,tgu-miR-100-5p	gac-mir-100-2	aca-mir-100,age-mir-100,bbe-mir-100,bfl-mir-100,bta-mir-100,ccr-mir-100,cgr-mir-100,chi-mir-100,dre-mir-100-1,dre-mir-100-2,fru-mir-100,gga-mir-100,ggo-mir-100,hsa-mir-100,lla-mir-100,loc-mir-100,mdo-mir-100,mml-mir-100,mmu-mir-100,oan-mir-100,oha-mir-100,ola-mir-100-1,ola-mir-100-2,pma-mir-100a,ppa-mir-100,ppy-mir-100,ptr-mir-100,rno-mir-100,sha-mir-100,sla-mir-100,ssc-mir-100,tgu-mir-100-1,tgu-…	mir100-2	miRNA	1	0	0	False	False	False	False	False
AACCCGTAGATCCGAAC	ACCCGTA	gl5293	s1	a10	groupVII:18314956-18314940	17=	2	AACCCGTAGATCCGAACTTGT	96	259	74	109	35	43	70	67	44.8187	47.1764	12.6595	23.7261	12.4072	10.2653	15.702	20.7301	gac-miR-100-2-5p	aca-miR-100,aca-miR-99b-5p,age-miR-100,bbe-miR-100-5p,bfl-miR-100-5p,bta-miR-100,ccr-miR-100,cgr-miR-100-5p,chi-miR-100-5p,dre-miR-100-5p,eca-miR-100,fru-miR-100,gga-miR-100-5p,ggo-miR-100,hsa-miR-100-5p,ipu-miR-100,lla-miR-100,loc-mir-100-5p,mdo-miR-100-5p,mml-miR-100-5p,mmu-miR-100-5p,oan-miR-100-5p,oha-miR-100-5p,oha-miR-99b-5p,ola-miR-100,pma-miR-100a-5p,ppa-miR-100,ppy-miR-100,ptr-miR-100,rn…			gac-mir-100-2	aca-mir-100,aca-mir-99b,age-mir-100,bbe-mir-100,bfl-mir-100,bta-mir-100,ccr-mir-100,cgr-mir-100,chi-mir-100,dre-mir-100-1,dre-mir-100-2,eca-mir-100,fru-mir-100,gga-mir-100,ggo-mir-100,hsa-mir-100,ipu-mir-100-1,ipu-mir-100-2,lla-mir-100,loc-mir-100,mdo-mir-100,mml-mir-100,mmu-mir-100,oan-mir-100,oha-mir-100,oha-mir-99b,ola-mir-100-1,ola-mir-100-2,pma-mir-100a,ppa-mir-100,ppy-mir-100,ptr-mir-100,rn…	mir100-2	miRNA	0	-4	0	False	False	False	False	False
AACCCGTAGATCCGAACT	ACCCGTA	gl5293	s1	a10	groupVII:18314956-18314939	18=	2	AACCCGTAGATCCGAACTTGT	1758	3858	1152	1091	443	457	892	1100	820.742	702.728	197.078	237.479	157.04	109.099	200.089	340.345	gac-miR-100-2-5p	aca-miR-100,aca-miR-99b-5p,age-miR-100,bbe-miR-100-5p,bfl-miR-100-5p,bta-miR-100,ccr-miR-100,cgr-miR-100-5p,chi-miR-100-5p,dre-miR-100-5p,eca-miR-100,fru-miR-100,gga-miR-100-5p,ggo-miR-100,hsa-miR-100-5p,ipu-miR-100,lla-miR-100,loc-mir-100-5p,mdo-miR-100-5p,mml-miR-100-5p,mmu-miR-100-5p,oan-miR-100-5p,oha-miR-100-5p,oha-miR-99b-5p,ola-miR-100,pma-miR-100a-5p,ppa-miR-100,ppy-miR-100,ptr-miR-100,rn…			gac-mir-100-2	aca-mir-100,aca-mir-99b,age-mir-100,bbe-mir-100,bfl-mir-100,bta-mir-100,ccr-mir-100,cgr-mir-100,chi-mir-100,dre-mir-100-1,dre-mir-100-2,eca-mir-100,fru-mir-100,gga-mir-100,ggo-mir-100,hsa-mir-100,ipu-mir-100-1,ipu-mir-100-2,lla-mir-100,loc-mir-100,mdo-mir-100,mml-mir-100,mmu-mir-100,oan-mir-100,oha-mir-100,oha-mir-99b,ola-mir-100-1,ola-mir-100-2,pma-mir-100a,ppa-mir-100,ppy-mir-100,ptr-mir-100,rn…	mir100-2	miRNA	0	-3	0	False	False	False	False	False
AACCCGTAGATCCGAACTT	ACCCGTA	gl5293	s1	a10	groupVII:18314956-18314938	19=	2	AACCCGTAGATCCGAACTTGT	1347	3079	1043	761	342	528	942	1226	628.862	560.835	178.431	165.648	121.236	126.049	211.304	379.33	gac-miR-100-2-5p	aca-miR-100,aca-miR-99b-5p,age-miR-100,bbe-miR-100-5p,bfl-miR-100-5p,bta-miR-100,ccr-miR-100,cgr-miR-100-5p,chi-miR-100-5p,dre-miR-100-5p,eca-miR-100,fru-miR-100,gga-miR-100-5p,ggo-miR-100,hsa-miR-100-5p,ipu-miR-100,lla-miR-100,loc-mir-100-5p,mdo-miR-100-5p,mml-miR-100-5p,mmu-miR-100-5p,oan-miR-100-5p,oha-miR-100-5p,oha-miR-99b-5p,ola-miR-100,pma-miR-100a-5p,ppa-miR-100,ppy-miR-100,ptr-miR-100,rn…			gac-mir-100-2	aca-mir-100,aca-mir-99b,age-mir-100,bbe-mir-100,bfl-mir-100,bta-mir-100,ccr-mir-100,cgr-mir-100,chi-mir-100,dre-mir-100-1,dre-mir-100-2,eca-mir-100,fru-mir-100,gga-mir-100,ggo-mir-100,hsa-mir-100,ipu-mir-100-1,ipu-mir-100-2,lla-mir-100,loc-mir-100,mdo-mir-100,mml-mir-100,mmu-mir-100,oan-mir-100,oha-mir-100,oha-mir-99b,ola-mir-100-1,ola-mir-100-2,pma-mir-100a,ppa-mir-100,ppy-mir-100,ptr-mir-100,rn…	mir100-2	miRNA	0	-2	0	False	False	False	False	False
AACCCGTAGATCCGAACTTG	ACCCGTA	gl5293	s1	a10	groupVII:18314956-18314937	20=	2	AACCCGTAGATCCGAACTTGT	1591	2972	1200	976	904	1193	1378	1333	742.776	541.345	205.29	212.447	320.46	284.803	309.106	412.437	gac-miR-100-2-5p	aca-miR-100,aca-miR-99b-5p,age-miR-100,bbe-miR-100-5p,bfl-miR-100-5p,bta-miR-100,ccr-miR-100,cgr-miR-100-5p,chi-miR-100-5p,dre-miR-100-5p,eca-miR-100,fru-miR-100,gga-miR-100-5p,ggo-miR-100,hsa-miR-100-5p,ipu-miR-100,lla-miR-100,loc-mir-100-5p,mdo-miR-100-5p,mml-miR-100-5p,mmu-miR-100-5p,oan-miR-100-5p,oha-miR-100-5p,oha-miR-99b-5p,pma-miR-100a-5p,ppa-miR-100,ppy-miR-100,ptr-miR-100,rno-miR-100-5p…			gac-mir-100-2	aca-mir-100,aca-mir-99b,age-mir-100,bbe-mir-100,bfl-mir-100,bta-mir-100,ccr-mir-100,cgr-mir-100,chi-mir-100,dre-mir-100-1,dre-mir-100-2,eca-mir-100,fru-mir-100,gga-mir-100,ggo-mir-100,hsa-mir-100,ipu-mir-100-1,ipu-mir-100-2,lla-mir-100,loc-mir-100,mdo-mir-100,mml-mir-100,mmu-mir-100,oan-mir-100,oha-mir-100,oha-mir-99b,ola-mir-100-1,ola-mir-100-2,pma-mir-100a,ppa-mir-100,ppy-mir-100,ptr-mir-100,rn…	mir100-2	miRNA	0	-1	0	False	False	False	False	False
AACCCGTAGATCCGAACTTGTG	ACCCGTA	gl5293	s1	a10	groupVII:18314956-18314935	22=	2	AACCCGTAGATCCGAACTTGT	42346	164010	65046	58243	34218	72256	69911	65620	19769.7	29874.1	11127.7	12677.8	12130	17249.6	15682.1	20303.1		aca-miR-100,age-miR-100,bbe-miR-100-5p,bfl-miR-100-5p,bta-miR-100,dre-miR-100-5p,eca-miR-100,fru-miR-100,gga-miR-100-5p,ggo-miR-100,hsa-miR-100-5p,ipu-miR-100,lla-miR-100,mml-miR-100-5p,mmu-miR-100-5p,oan-miR-100-5p,oha-miR-100-5p,pma-miR-100a-5p,ppa-miR-100,ppy-miR-100,ptr-miR-100,rno-miR-100-5p,sla-miR-100,ssa-miR-100a-5p,ssc-miR-100,tch-miR-100-5p,tni-miR-100,xtr-miR-100	gac-miR-100-2-5p	aca-miR-100,age-miR-100,bbe-miR-100-5p,bta-miR-100,ccr-miR-100,cgr-miR-100-5p,chi-miR-100-5p,dre-miR-100-5p,eca-miR-100,fru-miR-100,gga-miR-100-5p,ggo-miR-100,hsa-miR-100-5p,ipu-miR-100,lla-miR-100,loc-mir-100-5p,mdo-miR-100-5p,mml-miR-100-5p,mmu-miR-100-5p,oan-miR-100-5p,ola-miR-100,pma-miR-100a-5p,ppa-miR-100,ppy-miR-100,ptr-miR-100,rno-miR-100-5p,sha-miR-100,sla-miR-100,ssa-miR-100a-5p,ssc-miR…	gac-mir-100-2	aca-mir-100,age-mir-100,bbe-mir-100,bfl-mir-100,bta-mir-100,ccr-mir-100,cgr-mir-100,chi-mir-100,dre-mir-100-1,dre-mir-100-2,eca-mir-100,fru-mir-100,gga-mir-100,ggo-mir-100,hsa-mir-100,ipu-mir-100-1,ipu-mir-100-2,lla-mir-100,loc-mir-100,mdo-mir-100,mml-mir-100,mmu-mir-100,oan-mir-100,oha-mir-100,ola-mir-100-1,ola-mir-100-2,pma-mir-100a,ppa-mir-100,ppy-mir-100,ptr-mir-100,rno-mir-100,sha-mir-100,sl…	mir100-2	miRNA	0	1	0	False	False	False	False	False
AACCCGTAGATCCGAACTTGTGG	ACCCGTA	gl5293	s1	a10	groupVII:18314956-18314934	23=	2	AACCCGTAGATCCGAACTTGT	1335	4375	2602	2376	597	2243	1868	1901	623.26	796.899	445.137	517.186	211.632	535.468	419.02	588.179			gac-miR-100-2-5p	aca-miR-100,age-miR-100,bbe-miR-100-5p,bta-miR-100,ccr-miR-100,cgr-miR-100-5p,chi-miR-100-5p,dre-miR-100-5p,eca-miR-100,fru-miR-100,gga-miR-100-5p,ggo-miR-100,hsa-miR-100-5p,ipu-miR-100,lla-miR-100,loc-mir-100-5p,mdo-miR-100-5p,mml-miR-100-5p,mmu-miR-100-5p,oan-miR-100-5p,ola-miR-100,pma-miR-100a-5p,ppa-miR-100,ppy-miR-100,ptr-miR-100,rno-miR-100-5p,sha-miR-100,sla-miR-100,ssa-miR-100a-5p,ssc-miR…	gac-mir-100-2	age-mir-100,bta-mir-100,ccr-mir-100,chi-mir-100,dre-mir-100-1,dre-mir-100-2,eca-mir-100,fru-mir-100,gga-mir-100,ggo-mir-100,hsa-mir-100,ipu-mir-100-1,ipu-mir-100-2,lla-mir-100,loc-mir-100,mdo-mir-100,mml-mir-100,oan-mir-100,ola-mir-100-2,pma-mir-100a,ppa-mir-100,ppy-mir-100,ptr-mir-100,sha-mir-100,sla-mir-100,tch-mir-100,tni-mir-100	mir100-2	miRNA	0	2	0	False	False	False	False	False
AACCCGTAGATCCGAACTTGTGGT	ACCCGTA	gl5293	s1	a10	groupVII:18314956-18314933	24=	2	AACCCGTAGATCCGAACTTGT	19	54	28	41	15	32	24	21	8.87036	9.83601	4.7901	8.92451	5.31737	7.63932	5.38355	6.4975			gac-miR-100-2-5p	aca-miR-100,age-miR-100,bbe-miR-100-5p,bta-miR-100,ccr-miR-100,cgr-miR-100-5p,chi-miR-100-5p,dre-miR-100-5p,eca-miR-100,fru-miR-100,gga-miR-100-5p,ggo-miR-100,hsa-miR-100-5p,ipu-miR-100,lla-miR-100,loc-mir-100-5p,mdo-miR-100-5p,mml-miR-100-5p,mmu-miR-100-5p,oan-miR-100-5p,ola-miR-100,pma-miR-100a-5p,ppa-miR-100,ppy-miR-100,ptr-miR-100,rno-miR-100-5p,sha-miR-100,sla-miR-100,ssa-miR-100a-5p,ssc-miR…	gac-mir-100-2	age-mir-100,bta-mir-100,ccr-mir-100,chi-mir-100,dre-mir-100-1,dre-mir-100-2,eca-mir-100,fru-mir-100,gga-mir-100,ggo-mir-100,hsa-mir-100,ipu-mir-100-1,ipu-mir-100-2,lla-mir-100,loc-mir-100,mdo-mir-100,mml-mir-100,oan-mir-100,ola-mir-100-2,pma-mir-100a,ppa-mir-100,ppy-mir-100,ptr-mir-100,sha-mir-100,sla-mir-100,tch-mir-100,tni-mir-100	mir100-2	miRNA	0	3	0	False	False	False	False	False
ACCCGTAGATCCGAACT	CCCGTAG	gl5293	s238	a10	groupVII:18314955-18314939	17=	2	AACCCGTAGATCCGAACTTGT	4	24	10	18	2	0	0	0	1.86745	4.37156	1.71075	3.91808	0.708983	0	0	0	gac-miR-100-2-5p	aca-miR-100,aca-miR-99b-5p,age-miR-100,bbe-miR-100-5p,bfl-miR-100-5p,bta-miR-100,ccr-miR-100,cgr-miR-100-5p,chi-miR-100-5p,dre-miR-100-5p,eca-miR-100,fru-miR-100,gga-miR-100-5p,ggo-miR-100,hsa-miR-100-5p,ipu-miR-100,lla-miR-100,loc-mir-100-5p,mdo-miR-100-5p,mml-miR-100-5p,mmu-miR-100-5p,oan-miR-100-5p,oha-miR-100-5p,oha-miR-99b-5p,ola-miR-100,pma-miR-100a-5p,ppa-miR-100,ppy-miR-100,ptr-miR-100,rn…			gac-mir-100-2	aca-mir-100,aca-mir-99b,age-mir-100,bbe-mir-100,bfl-mir-100,bta-mir-100,ccr-mir-100,cgr-mir-100,chi-mir-100,dre-mir-100-1,dre-mir-100-2,eca-mir-100,fru-mir-100,gga-mir-100,ggo-mir-100,hsa-mir-100,ipu-mir-100-1,ipu-mir-100-2,lla-mir-100,loc-mir-100,mdo-mir-100,mml-mir-100,mmu-mir-100,oan-mir-100,oha-mir-100,oha-mir-99b,ola-mir-100-1,ola-mir-100-2,pma-mir-100a,ppa-mir-100,ppy-mir-100,ptr-mir-100,rn…	mir100-2	miRNA	-1	-3	0	False	False	False	False	False
ACCCGTAGATCCGAACTT	CCCGTAG	gl5293	s238	a10	groupVII:18314955-18314938	18=	2	AACCCGTAGATCCGAACTTGT	37	56	37	21	2	3	8	6	17.2739	10.2003	6.32977	4.57109	0.708983	0.716186	1.79452	1.85643	gac-miR-100-2-5p	aca-miR-100,aca-miR-99b-5p,age-miR-100,bbe-miR-100-5p,bfl-miR-100-5p,bta-miR-100,ccr-miR-100,cgr-miR-100-5p,chi-miR-100-5p,dre-miR-100-5p,eca-miR-100,fru-miR-100,gga-miR-100-5p,ggo-miR-100,hsa-miR-100-5p,ipu-miR-100,lla-miR-100,loc-mir-100-5p,mdo-miR-100-5p,mml-miR-100-5p,mmu-miR-100-5p,oan-miR-100-5p,oha-miR-100-5p,oha-miR-99b-5p,ola-miR-100,pma-miR-100a-5p,ppa-miR-100,ppy-miR-100,ptr-miR-100,rn…			gac-mir-100-2	aca-mir-100,aca-mir-99b,age-mir-100,bbe-mir-100,bfl-mir-100,bta-mir-100,ccr-mir-100,cgr-mir-100,chi-mir-100,dre-mir-100-1,dre-mir-100-2,eca-mir-100,fru-mir-100,gga-mir-100,ggo-mir-100,hsa-mir-100,ipu-mir-100-1,ipu-mir-100-2,lla-mir-100,loc-mir-100,mdo-mir-100,mml-mir-100,mmu-mir-100,oan-mir-100,oha-mir-100,oha-mir-99b,ola-mir-100-1,ola-mir-100-2,pma-mir-100a,ppa-mir-100,ppy-mir-100,ptr-mir-100,rn…	mir100-2	miRNA	-1	-2	0	False	False	False	False	False
ACCCGTAGATCCGAACTTG	CCCGTAG	gl5293	s238	a10	groupVII:18314955-18314937	19=	2	AACCCGTAGATCCGAACTTGT	46	90	78	62	17	13	21	26	21.4756	16.3934	13.3438	13.4956	6.02636	3.10347	4.71061	8.04453	gac-miR-100-2-5p	aca-miR-100,aca-miR-99b-5p,age-miR-100,bbe-miR-100-5p,bfl-miR-100-5p,bta-miR-100,ccr-miR-100,cgr-miR-100-5p,chi-miR-100-5p,dre-miR-100-5p,eca-miR-100,fru-miR-100,gga-miR-100-5p,ggo-miR-100,hsa-miR-100-5p,ipu-miR-100,lla-miR-100,loc-mir-100-5p,mdo-miR-100-5p,mml-miR-100-5p,mmu-miR-100-5p,oan-miR-100-5p,oha-miR-100-5p,oha-miR-99b-5p,pma-miR-100a-5p,ppa-miR-100,ppy-miR-100,ptr-miR-100,rno-miR-100-5p…			gac-mir-100-2	aca-mir-100,aca-mir-99b,age-mir-100,bbe-mir-100,bfl-mir-100,bta-mir-100,ccr-mir-100,cgr-mir-100,chi-mir-100,dre-mir-100-1,dre-mir-100-2,eca-mir-100,fru-mir-100,gga-mir-100,ggo-mir-100,hsa-mir-100,ipu-mir-100-1,ipu-mir-100-2,lla-mir-100,loc-mir-100,mdo-mir-100,mml-mir-100,mmu-mir-100,oan-mir-100,oha-mir-100,oha-mir-99b,ola-mir-100-1,ola-mir-100-2,pma-mir-100a,ppa-mir-100,ppy-mir-100,ptr-mir-100,rn…	mir100-2	miRNA	-1	-1	0	False	False	False	False	False
ACCCGTAGATCCGAACTTGT	CCCGTAG	gl5293	s238	a10	groupVII:18314955-18314936	20=	2	AACCCGTAGATCCGAACTTGT	4487	9223	5290	3687	537	1345	1273	1717	2094.81	1679.95	904.986	802.553	190.362	321.09	285.553	531.248	gac-miR-100-2-5p	aca-miR-100,age-miR-100,bbe-miR-100-5p,bfl-miR-100-5p,bta-miR-100,ccr-miR-100,cgr-miR-100-5p,chi-miR-100-5p,dre-miR-100-5p,eca-miR-100,fru-miR-100,gga-miR-100-5p,ggo-miR-100,hsa-miR-100-5p,ipu-miR-100,lla-miR-100,loc-mir-100-5p,mdo-miR-100-5p,mml-miR-100-5p,mmu-miR-100-5p,oan-miR-100-5p,oha-miR-100-5p,pma-miR-100a-5p,ppa-miR-100,ppy-miR-100,ptr-miR-100,rno-miR-100-5p,sha-miR-100,sla-miR-100,ssa-m…			gac-mir-100-2	aca-mir-100,age-mir-100,bbe-mir-100,bfl-mir-100,bta-mir-100,ccr-mir-100,cgr-mir-100,chi-mir-100,dre-mir-100-1,dre-mir-100-2,eca-mir-100,fru-mir-100,gga-mir-100,ggo-mir-100,hsa-mir-100,ipu-mir-100-1,ipu-mir-100-2,lla-mir-100,loc-mir-100,mdo-mir-100,mml-mir-100,mmu-mir-100,oan-mir-100,oha-mir-100,ola-mir-100-1,ola-mir-100-2,pma-mir-100a,ppa-mir-100,ppy-mir-100,ptr-mir-100,rno-mir-100,sha-mir-100,sl…	mir100-2	miRNA	-1	0	0	False	False	False	False	False
ACCCGTAGATCCGAACTTGTG	CCCGTAG	gl5293	s238	a10	groupVII:18314955-18314935	21=	2	AACCCGTAGATCCGAACTTGT	1010	3298	1583	1270	296	565	443	569	471.53	600.725	270.812	276.442	104.93	134.882	99.3714	176.051		aca-miR-100,age-miR-100,bbe-miR-100-5p,bfl-miR-100-5p,bta-miR-100,dre-miR-100-5p,eca-miR-100,fru-miR-100,gga-miR-100-5p,ggo-miR-100,hsa-miR-100-5p,ipu-miR-100,lla-miR-100,mml-miR-100-5p,mmu-miR-100-5p,oan-miR-100-5p,oha-miR-100-5p,pma-miR-100a-5p,ppa-miR-100,ppy-miR-100,ptr-miR-100,rno-miR-100-5p,sla-miR-100,ssa-miR-100a-5p,ssc-miR-100,tch-miR-100-5p,tni-miR-100,xtr-miR-100			gac-mir-100-2	aca-mir-100,age-mir-100,bbe-mir-100,bfl-mir-100,bta-mir-100,ccr-mir-100,cgr-mir-100,chi-mir-100,dre-mir-100-1,dre-mir-100-2,eca-mir-100,fru-mir-100,gga-mir-100,ggo-mir-100,hsa-mir-100,ipu-mir-100-1,ipu-mir-100-2,lla-mir-100,loc-mir-100,mdo-mir-100,mml-mir-100,mmu-mir-100,oan-mir-100,oha-mir-100,ola-mir-100-1,ola-mir-100-2,pma-mir-100a,ppa-mir-100,ppy-mir-100,ptr-mir-100,rno-mir-100,sha-mir-100,sl…	mir100-2	miRNA	-1	1	0	False	False	False	False	False
ACCCGTAGATCCGAACTTGTGG	CCCGTAG	gl5293	s238	a10	groupVII:18314955-18314934	22=	2	AACCCGTAGATCCGAACTTGT	14740	40685	24886	19886	3588	9350	8081	9477	6881.53	7410.7	4257.37	4328.61	1271.92	2232.11	1812.69	2932.23					gac-mir-100-2	age-mir-100,bta-mir-100,ccr-mir-100,chi-mir-100,dre-mir-100-1,dre-mir-100-2,eca-mir-100,fru-mir-100,gga-mir-100,ggo-mir-100,hsa-mir-100,ipu-mir-100-1,ipu-mir-100-2,lla-mir-100,loc-mir-100,mdo-mir-100,mml-mir-100,oan-mir-100,ola-mir-100-2,pma-mir-100a,ppa-mir-100,ppy-mir-100,ptr-mir-100,sha-mir-100,sla-mir-100,tch-mir-100,tni-mir-100	mir100-2	miRNA	-1	2	0	False	False	False	False	False
ACCCGTAGATCCGAACTTGTGGT	CCCGTAG	gl5293	s238	a10	groupVII:18314955-18314933	23=	2	AACCCGTAGATCCGAACTTGT	75	157	112	98	7	20	54	33	35.0146	28.5973	19.1604	21.3318	2.48144	4.77457	12.113	10.2104					gac-mir-100-2	age-mir-100,bta-mir-100,ccr-mir-100,chi-mir-100,dre-mir-100-1,dre-mir-100-2,eca-mir-100,fru-mir-100,gga-mir-100,ggo-mir-100,hsa-mir-100,ipu-mir-100-1,ipu-mir-100-2,lla-mir-100,loc-mir-100,mdo-mir-100,mml-mir-100,oan-mir-100,ola-mir-100-2,pma-mir-100a,ppa-mir-100,ppy-mir-100,ptr-mir-100,sha-mir-100,sla-mir-100,tch-mir-100,tni-mir-100	mir100-2	miRNA	-1	3	0	False	False	False	False	False
CCCGTAGATCCGAACTTGT	CCGTAGA	gl5293	s311	a10	groupVII:18314954-18314936	19=	2	AACCCGTAGATCCGAACTTGT	7	8	3	10	1	4	1	11	3.26803	1.45719	0.513225	2.17671	0.354492	0.954915	0.224315	3.40345	gac-miR-100-2-5p	aca-miR-100,age-miR-100,bbe-miR-100-5p,bfl-miR-100-5p,bta-miR-100,ccr-miR-100,cgr-miR-100-5p,chi-miR-100-5p,dre-miR-100-5p,eca-miR-100,fru-miR-100,gga-miR-100-5p,ggo-miR-100,hsa-miR-100-5p,ipu-miR-100,lla-miR-100,loc-mir-100-5p,mdo-miR-100-5p,mml-miR-100-5p,mmu-miR-100-5p,oan-miR-100-5p,oha-miR-100-5p,pma-miR-100a-5p,ppa-miR-100,ppy-miR-100,ptr-miR-100,rno-miR-100-5p,sha-miR-100,sla-miR-100,ssa-m…			gac-mir-100-2	aca-mir-100,age-mir-100,bbe-mir-100,bfl-mir-100,bta-mir-100,ccr-mir-100,cgr-mir-100,chi-mir-100,dre-mir-100-1,dre-mir-100-2,eca-mir-100,fru-mir-100,gga-mir-100,ggo-mir-100,hsa-mir-100,ipu-mir-100-1,ipu-mir-100-2,lla-mir-100,loc-mir-100,mdo-mir-100,mml-mir-100,mmu-mir-100,oan-mir-100,oha-mir-100,ola-mir-100-1,ola-mir-100-2,pma-mir-100a,ppa-mir-100,ppy-mir-100,ptr-mir-100,rno-mir-100,sha-mir-100,sl…	mir100-2	miRNA	-2	0	0	False	False	False	False	False
CCGTAGATCCGAACTTGT	CGTAGAT	gl5293	s261	a10	groupVII:18314953-18314936	18=	2	AACCCGTAGATCCGAACTTGT	46	405	51	225	19	108	31	57	21.4756	73.7701	8.72482	48.976	6.73534	25.7827	6.95375	17.6361	gac-miR-100-2-5p	aca-miR-100,age-miR-100,bbe-miR-100-5p,bfl-miR-100-5p,bta-miR-100,ccr-miR-100,cgr-miR-100-5p,chi-miR-100-5p,dre-miR-100-5p,eca-miR-100,fru-miR-100,gga-miR-100-5p,ggo-miR-100,hsa-miR-100-5p,ipu-miR-100,lla-miR-100,loc-mir-100-5p,mdo-miR-100-5p,mml-miR-100-5p,mmu-miR-100-5p,oan-miR-100-5p,oha-miR-100-5p,pma-miR-100a-5p,ppa-miR-100,ppy-miR-100,ptr-miR-100,rno-miR-100-5p,sha-miR-100,sla-miR-100,ssa-m…			gac-mir-100-2	aca-mir-100,age-mir-100,bbe-mir-100,bfl-mir-100,bta-mir-100,ccr-mir-100,cgr-mir-100,chi-mir-100,dre-mir-100-1,dre-mir-100-2,eca-mir-100,fru-mir-100,gga-mir-100,ggo-mir-100,hsa-mir-100,ipu-mir-100-1,ipu-mir-100-2,lla-mir-100,loc-mir-100,mdo-mir-100,mml-mir-100,mmu-mir-100,oan-mir-100,oha-mir-100,ola-mir-100-1,ola-mir-100-2,pma-mir-100a,ppa-mir-100,ppy-mir-100,ptr-mir-100,rno-mir-100,sha-mir-100,sl…	mir100-2	miRNA	-3	0	0	False	False	False	False	False
CCGTAGATCCGAACTTGTG	CGTAGAT	gl5293	s261	a10	groupVII:18314953-18314935	19=	2	AACCCGTAGATCCGAACTTGT	18	117	17	64	9	28	8	9	8.4035	21.3114	2.90827	13.9309	3.19042	6.6844	1.79452	2.78464		aca-miR-100,age-miR-100,bbe-miR-100-5p,bfl-miR-100-5p,bta-miR-100,dre-miR-100-5p,eca-miR-100,fru-miR-100,gga-miR-100-5p,ggo-miR-100,hsa-miR-100-5p,ipu-miR-100,lla-miR-100,mml-miR-100-5p,mmu-miR-100-5p,oan-miR-100-5p,oha-miR-100-5p,pma-miR-100a-5p,ppa-miR-100,ppy-miR-100,ptr-miR-100,rno-miR-100-5p,sla-miR-100,ssa-miR-100a-5p,ssc-miR-100,tch-miR-100-5p,tni-miR-100,xtr-miR-100			gac-mir-100-2	aca-mir-100,age-mir-100,bbe-mir-100,bfl-mir-100,bta-mir-100,ccr-mir-100,cgr-mir-100,chi-mir-100,dre-mir-100-1,dre-mir-100-2,eca-mir-100,fru-mir-100,gga-mir-100,ggo-mir-100,hsa-mir-100,ipu-mir-100-1,ipu-mir-100-2,lla-mir-100,loc-mir-100,mdo-mir-100,mml-mir-100,mmu-mir-100,oan-mir-100,oha-mir-100,ola-mir-100-1,ola-mir-100-2,pma-mir-100a,ppa-mir-100,ppy-mir-100,ptr-mir-100,rno-mir-100,sha-mir-100,sl…	mir100-2	miRNA	-3	1	0	False	False	False	False	False
CCGTAGATCCGAACTTGTGG	CGTAGAT	gl5293	s261	a10	groupVII:18314953-18314934	20=	2	AACCCGTAGATCCGAACTTGT	5	41	7	24	2	7	0	2	2.33431	7.46808	1.19752	5.2241	0.708983	1.6711	0	0.61881					gac-mir-100-2	age-mir-100,bta-mir-100,ccr-mir-100,chi-mir-100,dre-mir-100-1,dre-mir-100-2,eca-mir-100,fru-mir-100,gga-mir-100,ggo-mir-100,hsa-mir-100,ipu-mir-100-1,ipu-mir-100-2,lla-mir-100,loc-mir-100,mdo-mir-100,mml-mir-100,oan-mir-100,ola-mir-100-2,pma-mir-100a,ppa-mir-100,ppy-mir-100,ptr-mir-100,sha-mir-100,sla-mir-100,tch-mir-100,tni-mir-100	mir100-2	miRNA	-3	2	0	False	False	False	False	False
CGTAGATCCGAACTTGT	GTAGATC	gl5293	s255	a10	groupVII:18314952-18314936	17=	2	AACCCGTAGATCCGAACTTGT	44	595	47	393	26	160	32	50	20.5419	108.378	8.04052	85.5447	9.21678	38.1966	7.17807	15.4702	gac-miR-100-2-5p	aca-miR-100,age-miR-100,bbe-miR-100-5p,bfl-miR-100-5p,bta-miR-100,ccr-miR-100,cgr-miR-100-5p,chi-miR-100-5p,dre-miR-100-5p,eca-miR-100,fru-miR-100,gga-miR-100-5p,ggo-miR-100,hsa-miR-100-5p,ipu-miR-100,lla-miR-100,loc-mir-100-5p,mdo-miR-100-5p,mml-miR-100-5p,mmu-miR-100-5p,oan-miR-100-5p,oha-miR-100-5p,pma-miR-100a-5p,ppa-miR-100,ppy-miR-100,ptr-miR-100,rno-miR-100-5p,sha-miR-100,sla-miR-100,ssa-m…			gac-mir-100-2	aca-mir-100,age-mir-100,bbe-mir-100,bfl-mir-100,bta-mir-100,ccr-mir-100,cgr-mir-100,chi-mir-100,dre-mir-100-1,dre-mir-100-2,eca-mir-100,fru-mir-100,gga-mir-100,ggo-mir-100,hsa-mir-100,ipu-mir-100-1,ipu-mir-100-2,lla-mir-100,loc-mir-100,mdo-mir-100,mml-mir-100,mmu-mir-100,oan-mir-100,oha-mir-100,ola-mir-100-1,ola-mir-100-2,pma-mir-100a,ppa-mir-100,ppy-mir-100,ptr-mir-100,rno-mir-100,sha-mir-100,sl…	mir100-2	miRNA	-4	0	0	False	False	False	False	False
CGTAGATCCGAACTTGTG	GTAGATC	gl5293	s255	a10	groupVII:18314952-18314935	18=	2	AACCCGTAGATCCGAACTTGT	6	149	21	116	10	45	7	6	2.80117	27.1401	3.59257	25.2498	3.54492	10.7428	1.5702	1.85643		aca-miR-100,age-miR-100,bbe-miR-100-5p,bfl-miR-100-5p,bta-miR-100,dre-miR-100-5p,eca-miR-100,fru-miR-100,gga-miR-100-5p,ggo-miR-100,hsa-miR-100-5p,ipu-miR-100,lla-miR-100,mml-miR-100-5p,mmu-miR-100-5p,oan-miR-100-5p,oha-miR-100-5p,pma-miR-100a-5p,ppa-miR-100,ppy-miR-100,ptr-miR-100,rno-miR-100-5p,sla-miR-100,ssa-miR-100a-5p,ssc-miR-100,tch-miR-100-5p,tni-miR-100,xtr-miR-100			gac-mir-100-2	aca-mir-100,age-mir-100,bbe-mir-100,bfl-mir-100,bta-mir-100,ccr-mir-100,cgr-mir-100,chi-mir-100,dre-mir-100-1,dre-mir-100-2,eca-mir-100,fru-mir-100,gga-mir-100,ggo-mir-100,hsa-mir-100,ipu-mir-100-1,ipu-mir-100-2,lla-mir-100,loc-mir-100,mdo-mir-100,mml-mir-100,mmu-mir-100,oan-mir-100,oha-mir-100,ola-mir-100-1,ola-mir-100-2,pma-mir-100a,ppa-mir-100,ppy-mir-100,ptr-mir-100,rno-mir-100,sha-mir-100,sl…	mir100-2	miRNA	-4	1	0	False	False	False	False	False
CGTAGATCCGAACTTGTGG	GTAGATC	gl5293	s255	a10	groupVII:18314952-18314934	19=	2	AACCCGTAGATCCGAACTTGT	3	19	3	28	0	5	1	2	1.40058	3.46082	0.513225	6.09479	0	1.19364	0.224315	0.61881					gac-mir-100-2	age-mir-100,bta-mir-100,ccr-mir-100,chi-mir-100,dre-mir-100-1,dre-mir-100-2,eca-mir-100,fru-mir-100,gga-mir-100,ggo-mir-100,hsa-mir-100,ipu-mir-100-1,ipu-mir-100-2,lla-mir-100,loc-mir-100,mdo-mir-100,mml-mir-100,oan-mir-100,ola-mir-100-2,pma-mir-100a,ppa-mir-100,ppy-mir-100,ptr-mir-100,sha-mir-100,sla-mir-100,tch-mir-100,tni-mir-100	mir100-2	miRNA	-4	2	0	False	False	False	False	False
GTAGATCCGAACTTGTG	TAGATCC	gl5293	s334	a10	groupVII:18314951-18314935	17=	2	AACCCGTAGATCCGAACTTGT	6	38	8	31	2	5	0	9	2.80117	6.92164	1.3686	6.7478	0.708983	1.19364	0	2.78464		aca-miR-100,age-miR-100,bbe-miR-100-5p,bfl-miR-100-5p,bta-miR-100,dre-miR-100-5p,eca-miR-100,fru-miR-100,gga-miR-100-5p,ggo-miR-100,hsa-miR-100-5p,ipu-miR-100,lla-miR-100,mml-miR-100-5p,mmu-miR-100-5p,oan-miR-100-5p,oha-miR-100-5p,pma-miR-100a-5p,ppa-miR-100,ppy-miR-100,ptr-miR-100,rno-miR-100-5p,sla-miR-100,ssa-miR-100a-5p,ssc-miR-100,tch-miR-100-5p,tni-miR-100,xtr-miR-100			gac-mir-100-2	aca-mir-100,age-mir-100,bbe-mir-100,bfl-mir-100,bta-mir-100,ccr-mir-100,cgr-mir-100,chi-mir-100,dre-mir-100-1,dre-mir-100-2,eca-mir-100,fru-mir-100,gga-mir-100,ggo-mir-100,hsa-mir-100,ipu-mir-100-1,ipu-mir-100-2,lla-mir-100,loc-mir-100,mdo-mir-100,mml-mir-100,mmu-mir-100,oan-mir-100,oha-mir-100,ola-mir-100-1,ola-mir-100-2,pma-mir-100a,ppa-mir-100,ppy-mir-100,ptr-mir-100,rno-mir-100,sha-mir-100,sl…	mir100-2	miRNA	-5	1	0	False	False	False	False	False
AACCCGTAGATCCGAAAA	ACCCGTA	gl5293	s1	a10	groupVII:18314956-18314939	16=2X	3.3p	AACCCGTAGATCCGAACTTGT	7	19	13	6	2	2	1	6	3.26803	3.46082	2.22397	1.30603	0.708983	0.477457	0.224315	1.85643									0	-5	2	False	False	False	False	False
AACCCGTAGATCCGAAAAA	ACCCGTA	gl5293	s1	a10	groupVII:18314956-18314938	16=3X	3.3p	AACCCGTAGATCCGAACTTGT	13	40	28	31	10	10	10	12	6.0692	7.28593	4.7901	6.7478	3.54492	2.38729	2.24315	3.71286									0	-5	3	False	False	False	False	False
AACCCGTAGATCCGAACA	ACCCGTA	gl5293	s1	a10	groupVII:18314956-18314939	17=1X	3.3p	AACCCGTAGATCCGAACTTGT	29	56	25	31	9	12	5	28	13.539	10.2003	4.27687	6.7478	3.19042	2.86474	1.12157	8.66334									0	-4	1	False	False	False	False	False
AACCCGTAGATCCGAACAA	ACCCGTA	gl5293	s1	a10	groupVII:18314956-18314938	17=2X	3.3p	AACCCGTAGATCCGAACTTGT	6	16	8	7	3	4	2	9	2.80117	2.91437	1.3686	1.5237	1.06347	0.954915	0.448629	2.78464									0	-4	2	False	False	False	False	False
AACCCGTAGATCCGAACAAA	ACCCGTA	gl5293	s1	a10	groupVII:18314956-18314937	17=3X	3.3p	AACCCGTAGATCCGAACTTGT	3	16	5	1	1	9	3	0	1.40058	2.91437	0.855375	0.217671	0.354492	2.14856	0.672944	0									0	-4	3	False	False	False	False	False
AACCCGTAGATCCGAACC	ACCCGTA	gl5293	s1	a10	groupVII:18314956-18314939	17=1X	3.3p	AACCCGTAGATCCGAACTTGT	430	465	239	150	60	114	167	97	200.75	84.699	40.8869	32.6507	21.2695	27.2151	37.4605	30.0123									0	-4	1	False	False	False	False	False
AACCCGTAGATCCGAACTA	ACCCGTA	gl5293	s1	a10	groupVII:18314956-18314938	18=1X	3.3p	AACCCGTAGATCCGAACTTGT	23	62	19	14	3	8	11	5	10.7378	11.2932	3.25042	3.04739	1.06347	1.90983	2.46746	1.54702									0	-3	1	False	False	False	False	False
AACCCGTAGATCCGAACTAA	ACCCGTA	gl5293	s1	a10	groupVII:18314956-18314937	18=2X	3.3p	AACCCGTAGATCCGAACTTGT	12	97	17	18	8	21	18	15	5.60234	17.6684	2.90827	3.91808	2.83593	5.0133	4.03766	4.64107									0	-3	2	False	False	False	False	False
AACCCGTAGATCCGAACTAAA	ACCCGTA	gl5293	s1	a10	groupVII:18314956-18314936	18=3X	3.3p	AACCCGTAGATCCGAACTTGT	35	90	21	24	6	22	34	34	16.3401	16.3934	3.59257	5.2241	2.12695	5.25203	7.6267	10.5198									0	-3	3	False	False	False	False	False
AACCCGTAGATCCGAACTC	ACCCGTA	gl5293	s1	a10	groupVII:18314956-18314938	18=1X	3.3p	AACCCGTAGATCCGAACTTGT	117	52	26	27	11	9	20	8	54.6228	9.47171	4.44795	5.87712	3.89941	2.14856	4.48629	2.47524									0	-3	1	False	False	False	False	False
AACCCGTAGATCCGAACTTA	ACCCGTA	gl5293	s1	a10	groupVII:18314956-18314937	19=1X	3.3p	AACCCGTAGATCCGAACTTGT	69	119	46	34	16	40	64	51	32.2134	21.6757	7.86945	7.40081	5.67187	9.54915	14.3561	15.7796				ola-miR-100					0	-2	1	False	False	False	False	False
AACCCGTAGATCCGAACTTAA	ACCCGTA	gl5293	s1	a10	groupVII:18314956-18314936	19=2X	3.3p	AACCCGTAGATCCGAACTTGT	34	86	47	22	14	35	43	33	15.8733	15.6648	8.04052	4.78876	4.96288	8.3555	9.64553	10.2104				ola-miR-100					0	-2	2	False	False	False	False	False
AACCCGTAGATCCGAACTTAAA	ACCCGTA	gl5293	s1	a10	groupVII:18314956-18314935	19=3X	3.3p	AACCCGTAGATCCGAACTTGT	21	39	21	21	12	24	42	53	9.80409	7.10379	3.59257	4.57109	4.2539	5.72949	9.42121	16.3985				ola-miR-100					0	-2	3	False	False	False	False	False
AACCCGTAGATCCGAACTTAAT	ACCCGTA	gl5293	s1	a10	groupVII:18314956-18314935	19=3X	3.3p	AACCCGTAGATCCGAACTTGT	0	15	1	2	6	4	32	8	0	2.73223	0.171075	0.435342	2.12695	0.954915	7.17807	2.47524				ola-miR-100					0	-2	3	False	False	False	False	False
AACCCGTAGATCCGAACTTAC	ACCCGTA	gl5293	s1	a10	groupVII:18314956-18314936	19=2X	3.3p	AACCCGTAGATCCGAACTTGT	707	468	544	200	46	771	638	152	330.071	85.2454	93.0648	43.5342	16.3066	184.06	143.113	47.0295				ola-miR-100					0	-2	2	False	False	False	False	False
AACCCGTAGATCCGAACTTC	ACCCGTA	gl5293	s1	a10	groupVII:18314956-18314937	19=1X	3.3p	AACCCGTAGATCCGAACTTGT	12	8	3	1	1	7	5	0	5.60234	1.45719	0.513225	0.217671	0.354492	1.6711	1.12157	0				ola-miR-100					0	-2	1	False	False	False	False	False
AACCCGTAGATCCGAACTTCC	ACCCGTA	gl5293	s1	a10	groupVII:18314956-18314936	19=2X	3.3p	AACCCGTAGATCCGAACTTGT	10	4	6	1	0	6	2	2	4.66861	0.728593	1.02645	0.217671	0	1.43237	0.448629	0.61881				ola-miR-100					0	-2	2	False	False	False	False	False
AACCCGTAGATCCGAACTTGA	ACCCGTA	gl5293	s1	a10	groupVII:18314956-18314936	20=1X	3.3p	AACCCGTAGATCCGAACTTGT	1220	1662	833	585	365	1108	944	901	569.571	302.731	142.505	127.338	129.389	264.511	211.753	278.774				ola-miR-100					0	-1	1	False	False	False	False	False
AACCCGTAGATCCGAACTTGAA	ACCCGTA	gl5293	s1	a10	groupVII:18314956-18314935	20=2X	3.3p	AACCCGTAGATCCGAACTTGT	60	164	72	42	65	109	72	122	28.0117	29.8723	12.3174	9.14218	23.042	26.0214	16.1507	37.7474				ola-miR-100					0	-1	2	False	False	False	False	False
AACCCGTAGATCCGAACTTGAAA	ACCCGTA	gl5293	s1	a10	groupVII:18314956-18314934	20=3X	3.3p	AACCCGTAGATCCGAACTTGT	3	8	4	9	2	5	12	11	1.40058	1.45719	0.6843	1.95904	0.708983	1.19364	2.69178	3.40345				ola-miR-100					0	-1	3	False	False	False	False	False
AACCCGTAGATCCGAACTTGAC	ACCCGTA	gl5293	s1	a10	groupVII:18314956-18314935	20=2X	3.3p	AACCCGTAGATCCGAACTTGT	19	25	8	13	3	18	15	3	8.87036	4.55371	1.3686	2.82972	1.06347	4.29712	3.36472	0.928215				ola-miR-100					0	-1	2	False	False	False	False	False
AACCCGTAGATCCGAACTTGC	ACCCGTA	gl5293	s1	a10	groupVII:18314956-18314936	20=1X	3.3p	AACCCGTAGATCCGAACTTGT	96020	127639	84346	42811	17881	90352	94558	52114	44828	23249.2	14429.5	9318.71	6338.67	21569.6	21210.7	16124.3		aca-miR-99b-5p,oha-miR-99b-5p		ola-miR-100		aca-mir-99b,oha-mir-99b			0	-1	1	False	False	False	False	False
AACCCGTAGATCCGAACTTGCA	ACCCGTA	gl5293	s1	a10	groupVII:18314956-18314935	20=2X	3.3p	AACCCGTAGATCCGAACTTGT	5	9	6	2	1	15	8	3	2.33431	1.63934	1.02645	0.435342	0.354492	3.58093	1.79452	0.928215				ola-miR-100					0	-1	2	False	False	False	False	False
AACCCGTAGATCCGAACTTGCCA	ACCCGTA	gl5293	s1	a10	groupVII:18314956-18314934	20=3X	3.3p	AACCCGTAGATCCGAACTTGT	1	2	5	7	3	30	1	0	0.466861	0.364297	0.855375	1.5237	1.06347	7.16186	0.224315	0				ola-miR-100					0	-1	3	False	False	False	False	False
AACCCGTAGATCCGAACTTGG	ACCCGTA	gl5293	s1	a10	groupVII:18314956-18314936	20=1X	3.3p	AACCCGTAGATCCGAACTTGT	118	166	98	65	24	163	133	70	55.0896	30.2366	16.7653	14.1486	8.5078	38.9128	29.8338	21.6583				ola-miR-100					0	-1	1	False	False	False	False	False
AACCCGTAGATCCGAACTTGTA	ACCCGTA	gl5293	s1	a10	groupVII:18314956-18314935	21=1X	3.3p	AACCCGTAGATCCGAACTTGT	6288	17133	9502	6678	4309	8608	10404	11415	2935.62	3120.75	1625.55	1453.61	1527.5	2054.98	2333.77	3531.86			gac-miR-100-2-5p	ccr-miR-100,cgr-miR-100-5p,chi-miR-100-5p,loc-mir-100-5p,mdo-miR-100-5p,ola-miR-100,sha-miR-100,tgu-miR-100-5p					0	0	1	False	False	False	False	False
AACCCGTAGATCCGAACTTGTAA	ACCCGTA	gl5293	s1	a10	groupVII:18314956-18314934	21=2X	3.3p	AACCCGTAGATCCGAACTTGT	541	1469	1561	1300	514	901	1297	1941	252.572	267.576	267.048	282.972	182.209	215.095	290.936	600.555			gac-miR-100-2-5p	ccr-miR-100,cgr-miR-100-5p,chi-miR-100-5p,loc-mir-100-5p,mdo-miR-100-5p,ola-miR-100,sha-miR-100,tgu-miR-100-5p					0	0	2	False	False	False	False	False
AACCCGTAGATCCGAACTTGTAAA	ACCCGTA	gl5293	s1	a10	groupVII:18314956-18314933	21=3X	3.3p	AACCCGTAGATCCGAACTTGT	10	23	38	32	2	29	44	21	4.66861	4.18941	6.50085	6.96547	0.708983	6.92313	9.86984	6.4975			gac-miR-100-2-5p	ccr-miR-100,cgr-miR-100-5p,chi-miR-100-5p,loc-mir-100-5p,mdo-miR-100-5p,ola-miR-100,sha-miR-100,tgu-miR-100-5p					0	0	3	False	False	False	False	False
AACCCGTAGATCCGAACTTGTAC	ACCCGTA	gl5293	s1	a10	groupVII:18314956-18314934	21=2X	3.3p	AACCCGTAGATCCGAACTTGT	384	682	1167	514	190	1254	1492	488	179.275	124.225	199.644	111.883	67.3534	299.366	334.677	150.99			gac-miR-100-2-5p	ccr-miR-100,cgr-miR-100-5p,chi-miR-100-5p,loc-mir-100-5p,mdo-miR-100-5p,ola-miR-100,sha-miR-100,tgu-miR-100-5p					0	0	2	False	False	False	False	False
AACCCGTAGATCCGAACTTGTAT	ACCCGTA	gl5293	s1	a10	groupVII:18314956-18314934	21=2X	3.3p	AACCCGTAGATCCGAACTTGT	155	307	259	183	96	322	276	389	72.3635	55.9195	44.3084	39.8338	34.0312	76.8706	61.9108	120.359			gac-miR-100-2-5p	ccr-miR-100,cgr-miR-100-5p,chi-miR-100-5p,loc-mir-100-5p,mdo-miR-100-5p,ola-miR-100,sha-miR-100,tgu-miR-100-5p					0	0	2	False	False	False	False	False
AACCCGTAGATCCGAACTTGTC	ACCCGTA	gl5293	s1	a10	groupVII:18314956-18314935	21=1X	3.3p	AACCCGTAGATCCGAACTTGT	499	582	328	217	90	364	426	206	232.964	106.01	56.1126	47.2346	31.9042	86.8972	95.558	63.7374			gac-miR-100-2-5p	ccr-miR-100,cgr-miR-100-5p,chi-miR-100-5p,loc-mir-100-5p,mdo-miR-100-5p,ola-miR-100,sha-miR-100,tgu-miR-100-5p					0	0	1	False	False	False	False	False
AACCCGTAGATCCGAACTTGTCT	ACCCGTA	gl5293	s1	a10	groupVII:18314956-18314934	21=2X	3.3p	AACCCGTAGATCCGAACTTGT	0	13	7	5	2	11	9	7	0	2.36793	1.19752	1.08836	0.708983	2.62602	2.01883	2.16583			gac-miR-100-2-5p	ccr-miR-100,cgr-miR-100-5p,chi-miR-100-5p,loc-mir-100-5p,mdo-miR-100-5p,ola-miR-100,sha-miR-100,tgu-miR-100-5p					0	0	2	False	False	False	False	False
AACCCGTAGATCCGAACTTGTGA	ACCCGTA	gl5293	s1	a10	groupVII:18314956-18314934	22=1X	3.3p	AACCCGTAGATCCGAACTTGT	45122	117801	118509	63816	16166	77757	96935	113869	21065.7	21457.3	20273.9	13890.9	5730.71	18562.8	21743.9	35231.6			gac-miR-100-2-5p	aca-miR-100,age-miR-100,bbe-miR-100-5p,bta-miR-100,ccr-miR-100,cgr-miR-100-5p,chi-miR-100-5p,dre-miR-100-5p,eca-miR-100,fru-miR-100,gga-miR-100-5p,ggo-miR-100,hsa-miR-100-5p,ipu-miR-100,lla-miR-100,loc-mir-100-5p,mdo-miR-100-5p,mml-miR-100-5p,mmu-miR-100-5p,oan-miR-100-5p,ola-miR-100,pma-miR-100a-5p,ppa-miR-100,ppy-miR-100,ptr-miR-100,rno-miR-100-5p,sha-miR-100,sla-miR-100,ssa-miR-100a-5p,ssc-miR…					0	1	1	False	False	False	False	False
AACCCGTAGATCCGAACTTGTGAA	ACCCGTA	gl5293	s1	a10	groupVII:18314956-18314933	22=2X	3.3p	AACCCGTAGATCCGAACTTGT	210	556	802	347	126	516	564	625	98.0409	101.274	137.202	75.5318	44.6659	123.184	126.513	193.378			gac-miR-100-2-5p	aca-miR-100,age-miR-100,bbe-miR-100-5p,bta-miR-100,ccr-miR-100,cgr-miR-100-5p,chi-miR-100-5p,dre-miR-100-5p,eca-miR-100,fru-miR-100,gga-miR-100-5p,ggo-miR-100,hsa-miR-100-5p,ipu-miR-100,lla-miR-100,loc-mir-100-5p,mdo-miR-100-5p,mml-miR-100-5p,mmu-miR-100-5p,oan-miR-100-5p,ola-miR-100,pma-miR-100a-5p,ppa-miR-100,ppy-miR-100,ptr-miR-100,rno-miR-100-5p,sha-miR-100,sla-miR-100,ssa-miR-100a-5p,ssc-miR…					0	1	2	False	False	False	False	False
AACCCGTAGATCCGAACTTGTGAAA	ACCCGTA	gl5293	s1	a10	groupVII:18314956-18314932	22=3X	3.3p	AACCCGTAGATCCGAACTTGT	9	19	37	34	6	24	32	42	4.20175	3.46082	6.32977	7.40081	2.12695	5.72949	7.17807	12.995			gac-miR-100-2-5p	aca-miR-100,age-miR-100,bbe-miR-100-5p,bta-miR-100,ccr-miR-100,cgr-miR-100-5p,chi-miR-100-5p,dre-miR-100-5p,eca-miR-100,fru-miR-100,gga-miR-100-5p,ggo-miR-100,hsa-miR-100-5p,ipu-miR-100,lla-miR-100,loc-mir-100-5p,mdo-miR-100-5p,mml-miR-100-5p,mmu-miR-100-5p,oan-miR-100-5p,ola-miR-100,pma-miR-100a-5p,ppa-miR-100,ppy-miR-100,ptr-miR-100,rno-miR-100-5p,sha-miR-100,sla-miR-100,ssa-miR-100a-5p,ssc-miR…					0	1	3	False	False	False	False	False
AACCCGTAGATCCGAACTTGTGAAT	ACCCGTA	gl5293	s1	a10	groupVII:18314956-18314932	22=3X	3.3p	AACCCGTAGATCCGAACTTGT	4	22	20	20	15	53	28	19	1.86745	4.00726	3.4215	4.35342	5.31737	12.6526	6.28081	5.87869			gac-miR-100-2-5p	aca-miR-100,age-miR-100,bbe-miR-100-5p,bta-miR-100,ccr-miR-100,cgr-miR-100-5p,chi-miR-100-5p,dre-miR-100-5p,eca-miR-100,fru-miR-100,gga-miR-100-5p,ggo-miR-100,hsa-miR-100-5p,ipu-miR-100,lla-miR-100,loc-mir-100-5p,mdo-miR-100-5p,mml-miR-100-5p,mmu-miR-100-5p,oan-miR-100-5p,ola-miR-100,pma-miR-100a-5p,ppa-miR-100,ppy-miR-100,ptr-miR-100,rno-miR-100-5p,sha-miR-100,sla-miR-100,ssa-miR-100a-5p,ssc-miR…					0	1	3	False	False	False	False	False
AACCCGTAGATCCGAACTTGTGC	ACCCGTA	gl5293	s1	a10	groupVII:18314956-18314934	22=1X	3.3p	AACCCGTAGATCCGAACTTGT	26895	62112	69347	25220	8120	61487	78935	52565	12556.2	11313.6	11863.5	5489.66	2878.47	14678.7	17706.3	16263.9		oha-miR-100-5p	gac-miR-100-2-5p	aca-miR-100,age-miR-100,bbe-miR-100-5p,bta-miR-100,ccr-miR-100,cgr-miR-100-5p,chi-miR-100-5p,dre-miR-100-5p,eca-miR-100,fru-miR-100,gga-miR-100-5p,ggo-miR-100,hsa-miR-100-5p,ipu-miR-100,lla-miR-100,loc-mir-100-5p,mdo-miR-100-5p,mml-miR-100-5p,mmu-miR-100-5p,oan-miR-100-5p,ola-miR-100,pma-miR-100a-5p,ppa-miR-100,ppy-miR-100,ptr-miR-100,rno-miR-100-5p,sha-miR-100,sla-miR-100,ssa-miR-100a-5p,ssc-miR…		aca-mir-100,mmu-mir-100,oha-mir-100,rno-mir-100,ssa-mir-100a-1,ssc-mir-100,tgu-mir-100-1,tgu-mir-100-2,xtr-mir-100			0	1	1	False	False	False	False	False
AACCCGTAGATCCGAACTTGTGGA	ACCCGTA	gl5293	s1	a10	groupVII:18314956-18314933	23=1X	3.3p	AACCCGTAGATCCGAACTTGT	16	38	58	47	11	24	33	40	7.46978	6.92164	9.92235	10.2305	3.89941	5.72949	7.40238	12.3762			gac-miR-100-2-5p	aca-miR-100,age-miR-100,bbe-miR-100-5p,bta-miR-100,ccr-miR-100,cgr-miR-100-5p,chi-miR-100-5p,dre-miR-100-5p,eca-miR-100,fru-miR-100,gga-miR-100-5p,ggo-miR-100,hsa-miR-100-5p,ipu-miR-100,lla-miR-100,loc-mir-100-5p,mdo-miR-100-5p,mml-miR-100-5p,mmu-miR-100-5p,oan-miR-100-5p,ola-miR-100,pma-miR-100a-5p,ppa-miR-100,ppy-miR-100,ptr-miR-100,rno-miR-100-5p,sha-miR-100,sla-miR-100,ssa-miR-100a-5p,ssc-miR…					0	2	1	False	False	False	False	False
AACCCGTAGATCCGAACTTGTGGC	ACCCGTA	gl5293	s1	a10	groupVII:18314956-18314933	23=1X	3.3p	AACCCGTAGATCCGAACTTGT	5	14	13	4	0	7	5	3	2.33431	2.55008	2.22397	0.870684	0	1.6711	1.12157	0.928215			gac-miR-100-2-5p	aca-miR-100,age-miR-100,bbe-miR-100-5p,bta-miR-100,ccr-miR-100,cgr-miR-100-5p,chi-miR-100-5p,dre-miR-100-5p,eca-miR-100,fru-miR-100,gga-miR-100-5p,ggo-miR-100,hsa-miR-100-5p,ipu-miR-100,lla-miR-100,loc-mir-100-5p,mdo-miR-100-5p,mml-miR-100-5p,mmu-miR-100-5p,oan-miR-100-5p,ola-miR-100,pma-miR-100a-5p,ppa-miR-100,ppy-miR-100,ptr-miR-100,rno-miR-100-5p,sha-miR-100,sla-miR-100,ssa-miR-100a-5p,ssc-miR…					0	2	1	False	False	False	False	False
AACCCGTAGATCCGAACTTGTGT	ACCCGTA	gl5293	s1	a10	groupVII:18314956-18314934	22=1X	3.3p	AACCCGTAGATCCGAACTTGT	74154	191104	153870	126684	52780	134487	147080	193908	34619.6	34809.3	26323.3	27575.4	18710.1	32105.9	32992.2	59996.1		bfl-miR-100-5p	gac-miR-100-2-5p	aca-miR-100,age-miR-100,bbe-miR-100-5p,bfl-miR-100-5p,bta-miR-100,ccr-miR-100,cgr-miR-100-5p,chi-miR-100-5p,dre-miR-100-5p,eca-miR-100,fru-miR-100,gga-miR-100-5p,ggo-miR-100,hsa-miR-100-5p,ipu-miR-100,lla-miR-100,loc-mir-100-5p,mdo-miR-100-5p,mml-miR-100-5p,mmu-miR-100-5p,oan-miR-100-5p,ola-miR-100,pma-miR-100a-5p,ppa-miR-100,ppy-miR-100,ptr-miR-100,rno-miR-100-5p,sha-miR-100,sla-miR-100,ssa-miR-…		bbe-mir-100,bfl-mir-100,cgr-mir-100,ola-mir-100-1,ssa-mir-100a-2			0	1	1	False	False	False	False	False
AACCCGTAGATCCGAACTTGTGTA	ACCCGTA	gl5293	s1	a10	groupVII:18314956-18314933	22=2X	3.3p	AACCCGTAGATCCGAACTTGT	43	111	192	162	39	108	129	180	20.075	20.2185	32.8464	35.2627	13.8252	25.7827	28.9366	55.6929			gac-miR-100-2-5p	aca-miR-100,age-miR-100,bbe-miR-100-5p,bfl-miR-100-5p,bta-miR-100,ccr-miR-100,cgr-miR-100-5p,chi-miR-100-5p,dre-miR-100-5p,eca-miR-100,fru-miR-100,gga-miR-100-5p,ggo-miR-100,hsa-miR-100-5p,ipu-miR-100,lla-miR-100,loc-mir-100-5p,mdo-miR-100-5p,mml-miR-100-5p,mmu-miR-100-5p,oan-miR-100-5p,ola-miR-100,pma-miR-100a-5p,ppa-miR-100,ppy-miR-100,ptr-miR-100,rno-miR-100-5p,sha-miR-100,sla-miR-100,ssa-miR-…					0	1	2	False	False	False	False	False
AACCCGTAGATCCGAACTTGTGTAA	ACCCGTA	gl5293	s1	a10	groupVII:18314956-18314932	22=3X	3.3p	AACCCGTAGATCCGAACTTGT	1	3	4	8	2	5	4	5	0.466861	0.546445	0.6843	1.74137	0.708983	1.19364	0.897259	1.54702			gac-miR-100-2-5p	aca-miR-100,age-miR-100,bbe-miR-100-5p,bfl-miR-100-5p,bta-miR-100,ccr-miR-100,cgr-miR-100-5p,chi-miR-100-5p,dre-miR-100-5p,eca-miR-100,fru-miR-100,gga-miR-100-5p,ggo-miR-100,hsa-miR-100-5p,ipu-miR-100,lla-miR-100,loc-mir-100-5p,mdo-miR-100-5p,mml-miR-100-5p,mmu-miR-100-5p,oan-miR-100-5p,ola-miR-100,pma-miR-100a-5p,ppa-miR-100,ppy-miR-100,ptr-miR-100,rno-miR-100-5p,sha-miR-100,sla-miR-100,ssa-miR-…					0	1	3	False	False	False	False	False
AACCCGTAGATCCGAACTTGTGTAT	ACCCGTA	gl5293	s1	a10	groupVII:18314956-18314932	22=3X	3.3p	AACCCGTAGATCCGAACTTGT	7	16	27	26	8	24	10	6	3.26803	2.91437	4.61902	5.65945	2.83593	5.72949	2.24315	1.85643			gac-miR-100-2-5p	aca-miR-100,age-miR-100,bbe-miR-100-5p,bfl-miR-100-5p,bta-miR-100,ccr-miR-100,cgr-miR-100-5p,chi-miR-100-5p,dre-miR-100-5p,eca-miR-100,fru-miR-100,gga-miR-100-5p,ggo-miR-100,hsa-miR-100-5p,ipu-miR-100,lla-miR-100,loc-mir-100-5p,mdo-miR-100-5p,mml-miR-100-5p,mmu-miR-100-5p,oan-miR-100-5p,ola-miR-100,pma-miR-100a-5p,ppa-miR-100,ppy-miR-100,ptr-miR-100,rno-miR-100-5p,sha-miR-100,sla-miR-100,ssa-miR-…					0	1	3	False	False	False	False	False
AACCCGTAGATCCGAACTTGTGTC	ACCCGTA	gl5293	s1	a10	groupVII:18314956-18314933	22=2X	3.3p	AACCCGTAGATCCGAACTTGT	79	84	87	43	12	134	124	70	36.882	15.3005	14.8835	9.35985	4.2539	31.9896	27.815	21.6583			gac-miR-100-2-5p	aca-miR-100,age-miR-100,bbe-miR-100-5p,bfl-miR-100-5p,bta-miR-100,ccr-miR-100,cgr-miR-100-5p,chi-miR-100-5p,dre-miR-100-5p,eca-miR-100,fru-miR-100,gga-miR-100-5p,ggo-miR-100,hsa-miR-100-5p,ipu-miR-100,lla-miR-100,loc-mir-100-5p,mdo-miR-100-5p,mml-miR-100-5p,mmu-miR-100-5p,oan-miR-100-5p,ola-miR-100,pma-miR-100a-5p,ppa-miR-100,ppy-miR-100,ptr-miR-100,rno-miR-100-5p,sha-miR-100,sla-miR-100,ssa-miR-…		ola-mir-100-1			0	1	2	False	False	False	False	False
AACCCGTAGATCCGAACTTGTT	ACCCGTA	gl5293	s1	a10	groupVII:18314956-18314935	21=1X	3.3p	AACCCGTAGATCCGAACTTGT	1815	3987	1797	1094	686	1940	2446	3132	847.353	726.225	307.422	238.132	243.181	463.134	548.674	969.056			gac-miR-100-2-5p	ccr-miR-100,cgr-miR-100-5p,chi-miR-100-5p,loc-mir-100-5p,mdo-miR-100-5p,ola-miR-100,sha-miR-100,tgu-miR-100-5p					0	0	1	False	False	False	False	False
AACCCGTAGATCCGAACTTGTTA	ACCCGTA	gl5293	s1	a10	groupVII:18314956-18314934	21=2X	3.3p	AACCCGTAGATCCGAACTTGT	30	44	76	62	12	66	61	74	14.0058	8.01453	13.0017	13.4956	4.2539	15.7561	13.6832	22.896			gac-miR-100-2-5p	ccr-miR-100,cgr-miR-100-5p,chi-miR-100-5p,loc-mir-100-5p,mdo-miR-100-5p,ola-miR-100,sha-miR-100,tgu-miR-100-5p					0	0	2	False	False	False	False	False
AACCCGTAGATCCGAACTTGTTC	ACCCGTA	gl5293	s1	a10	groupVII:18314956-18314934	21=2X	3.3p	AACCCGTAGATCCGAACTTGT	8	10	9	14	3	19	26	13	3.73489	1.82148	1.53967	3.04739	1.06347	4.53584	5.83218	4.02226			gac-miR-100-2-5p	ccr-miR-100,cgr-miR-100-5p,chi-miR-100-5p,loc-mir-100-5p,mdo-miR-100-5p,ola-miR-100,sha-miR-100,tgu-miR-100-5p					0	0	2	False	False	False	False	False
AACCCGTAGATCCGAACTTGTTT	ACCCGTA	gl5293	s1	a10	groupVII:18314956-18314934	21=2X	3.3p	AACCCGTAGATCCGAACTTGT	65	92	102	55	14	76	89	154	30.346	16.7576	17.4496	11.9719	4.96288	18.1434	19.964	47.6484			gac-miR-100-2-5p	ccr-miR-100,cgr-miR-100-5p,chi-miR-100-5p,loc-mir-100-5p,mdo-miR-100-5p,ola-miR-100,sha-miR-100,tgu-miR-100-5p					0	0	2	False	False	False	False	False
AACCCGTAGATCCGAACTTT	ACCCGTA	gl5293	s1	a10	groupVII:18314956-18314937	19=1X	3.3p	AACCCGTAGATCCGAACTTGT	13	26	8	2	1	9	7	7	6.0692	4.73586	1.3686	0.435342	0.354492	2.14856	1.5702	2.16583				ola-miR-100					0	-2	1	False	False	False	False	False
AACCCGTAGATCCGAACTTTC	ACCCGTA	gl5293	s1	a10	groupVII:18314956-18314936	19=2X	3.3p	AACCCGTAGATCCGAACTTGT	18	16	13	7	2	22	31	10	8.4035	2.91437	2.22397	1.5237	0.708983	5.25203	6.95375	3.09405				ola-miR-100					0	-2	2	False	False	False	False	False
ACCCGTAGATCCGAACTTAC	CCCGTAG	gl5293	s238	a10	groupVII:18314955-18314936	18=2X	3.3p	AACCCGTAGATCCGAACTTGT	10	6	6	5	0	2	4	1	4.66861	1.09289	1.02645	1.08836	0	0.477457	0.897259	0.309405									-1	-2	2	False	False	False	False	False
ACCCGTAGATCCGAACTTGA	CCCGTAG	gl5293	s238	a10	groupVII:18314955-18314936	19=1X	3.3p	AACCCGTAGATCCGAACTTGT	22	42	31	26	2	6	8	6	10.2709	7.65023	5.30332	5.65945	0.708983	1.43237	1.79452	1.85643									-1	-1	1	False	False	False	False	False
ACCCGTAGATCCGAACTTGC	CCCGTAG	gl5293	s238	a10	groupVII:18314955-18314936	19=1X	3.3p	AACCCGTAGATCCGAACTTGT	1181	1353	1160	584	64	323	336	203	551.363	246.447	198.447	127.12	22.6875	77.1094	75.3697	62.8092		aca-miR-99b-5p,oha-miR-99b-5p				aca-mir-99b,oha-mir-99b			-1	-1	1	False	False	False	False	False
ACCCGTAGATCCGAACTTGTA	CCCGTAG	gl5293	s238	a10	groupVII:18314955-18314935	20=1X	3.3p	AACCCGTAGATCCGAACTTGT	65	152	70	54	10	21	22	22	30.346	27.6865	11.9752	11.7542	3.54492	5.0133	4.93492	6.80691									-1	0	1	False	False	False	False	False
ACCCGTAGATCCGAACTTGTAA	CCCGTAG	gl5293	s238	a10	groupVII:18314955-18314934	20=2X	3.3p	AACCCGTAGATCCGAACTTGT	96	279	207	131	25	45	57	87	44.8187	50.8194	35.4125	28.5149	8.86229	10.7428	12.7859	26.9182									-1	0	2	False	False	False	False	False
ACCCGTAGATCCGAACTTGTAAA	CCCGTAG	gl5293	s238	a10	groupVII:18314955-18314933	20=3X	3.3p	AACCCGTAGATCCGAACTTGT	6	11	13	11	0	5	8	10	2.80117	2.00363	2.22397	2.39438	0	1.19364	1.79452	3.09405									-1	0	3	False	False	False	False	False
ACCCGTAGATCCGAACTTGTAC	CCCGTAG	gl5293	s238	a10	groupVII:18314955-18314934	20=2X	3.3p	AACCCGTAGATCCGAACTTGT	35	39	55	13	2	34	22	7	16.3401	7.10379	9.40912	2.82972	0.708983	8.11677	4.93492	2.16583									-1	0	2	False	False	False	False	False
ACCCGTAGATCCGAACTTGTAT	CCCGTAG	gl5293	s238	a10	groupVII:18314955-18314934	20=2X	3.3p	AACCCGTAGATCCGAACTTGT	15	29	14	3	2	4	1	8	7.00292	5.2823	2.39505	0.653013	0.708983	0.954915	0.224315	2.47524									-1	0	2	False	False	False	False	False
ACCCGTAGATCCGAACTTGTC	CCCGTAG	gl5293	s238	a10	groupVII:18314955-18314935	20=1X	3.3p	AACCCGTAGATCCGAACTTGT	11	3	7	7	0	1	0	2	5.13547	0.546445	1.19752	1.5237	0	0.238729	0	0.61881									-1	0	1	False	False	False	False	False
ACCCGTAGATCCGAACTTGTGA	CCCGTAG	gl5293	s238	a10	groupVII:18314955-18314934	21=1X	3.3p	AACCCGTAGATCCGAACTTGT	7780	17522	15654	11379	1786	4303	4290	5919	3632.18	3191.6	2678.01	2476.88	633.122	1027.25	962.31	1831.37									-1	1	1	False	False	False	False	False
ACCCGTAGATCCGAACTTGTGAA	CCCGTAG	gl5293	s238	a10	groupVII:18314955-18314933	21=2X	3.3p	AACCCGTAGATCCGAACTTGT	136	298	496	399	53	75	89	184	63.4931	54.2802	84.8532	86.8507	18.7881	17.9046	19.964	56.9305									-1	1	2	False	False	False	False	False
ACCCGTAGATCCGAACTTGTGAAA	CCCGTAG	gl5293	s238	a10	groupVII:18314955-18314932	21=3X	3.3p	AACCCGTAGATCCGAACTTGT	2	5	17	12	5	6	2	1	0.933723	0.910742	2.90827	2.61205	1.77246	1.43237	0.448629	0.309405									-1	1	3	False	False	False	False	False
ACCCGTAGATCCGAACTTGTGC	CCCGTAG	gl5293	s238	a10	groupVII:18314955-18314934	21=1X	3.3p	AACCCGTAGATCCGAACTTGT	2031	3806	3401	1690	337	1322	1179	890	948.195	693.257	581.826	367.864	119.464	315.599	264.467	275.37		oha-miR-100-5p				aca-mir-100,mmu-mir-100,oha-mir-100,rno-mir-100,ssa-mir-100a-1,ssc-mir-100,tgu-mir-100-1,tgu-mir-100-2,xtr-mir-100			-1	1	1	False	False	False	False	False
ACCCGTAGATCCGAACTTGTGGA	CCCGTAG	gl5293	s238	a10	groupVII:18314955-18314933	22=1X	3.3p	AACCCGTAGATCCGAACTTGT	1258	3267	4308	3565	499	888	1120	1723	587.311	595.079	736.991	775.997	176.891	211.991	251.232	533.105									-1	2	1	False	False	False	False	False
ACCCGTAGATCCGAACTTGTGGAA	CCCGTAG	gl5293	s238	a10	groupVII:18314955-18314932	22=2X	3.3p	AACCCGTAGATCCGAACTTGT	5	19	60	53	3	6	12	18	2.33431	3.46082	10.2645	11.5366	1.06347	1.43237	2.69178	5.56929									-1	2	2	False	False	False	False	False
ACCCGTAGATCCGAACTTGTGGC	CCCGTAG	gl5293	s238	a10	groupVII:18314955-18314933	22=1X	3.3p	AACCCGTAGATCCGAACTTGT	26	38	64	40	4	9	15	16	12.1384	6.92164	10.9488	8.70684	1.41797	2.14856	3.36472	4.95048									-1	2	1	False	False	False	False	False
ACCCGTAGATCCGAACTTGTGGTT	CCCGTAG	gl5293	s238	a10	groupVII:18314955-18314932	23=1X	3.3p	AACCCGTAGATCCGAACTTGT	10	25	29	38	1	4	4	6	4.66861	4.55371	4.96117	8.2715	0.354492	0.954915	0.897259	1.85643									-1	3	1	False	False	False	False	False
ACCCGTAGATCCGAACTTGTGT	CCCGTAG	gl5293	s238	a10	groupVII:18314955-18314934	21=1X	3.3p	AACCCGTAGATCCGAACTTGT	4975	10443	6927	5179	996	2560	2029	2985	2322.63	1902.18	1185.04	1127.32	353.074	611.145	455.134	923.574		bfl-miR-100-5p				bbe-mir-100,bfl-mir-100,cgr-mir-100,ola-mir-100-1,ssa-mir-100a-2			-1	1	1	False	False	False	False	False
ACCCGTAGATCCGAACTTGTGTA	CCCGTAG	gl5293	s238	a10	groupVII:18314955-18314933	21=2X	3.3p	AACCCGTAGATCCGAACTTGT	16	26	34	37	3	6	5	12	7.46978	4.73586	5.81655	8.05383	1.06347	1.43237	1.12157	3.71286									-1	1	2	False	False	False	False	False
ACCCGTAGATCCGAACTTGTT	CCCGTAG	gl5293	s238	a10	groupVII:18314955-18314935	20=1X	3.3p	AACCCGTAGATCCGAACTTGT	31	50	15	20	2	7	4	8	14.4727	9.10742	2.56612	4.35342	0.708983	1.6711	0.897259	2.47524									-1	0	1	False	False	False	False	False
ACCCGTAGATCCGAACTTGTTA	CCCGTAG	gl5293	s238	a10	groupVII:18314955-18314934	20=2X	3.3p	AACCCGTAGATCCGAACTTGT	5	11	10	11	0	2	6	2	2.33431	2.00363	1.71075	2.39438	0	0.477457	1.34589	0.61881									-1	0	2	False	False	False	False	False
CCCGTAGATCCGAACTTGTGT	CCGTAGA	gl5293	s311	a10	groupVII:18314954-18314934	20=1X	3.3p	AACCCGTAGATCCGAACTTGT	2	7	3	6	1	4	6	5	0.933723	1.27504	0.513225	1.30603	0.354492	0.954915	1.34589	1.54702		bfl-miR-100-5p				bbe-mir-100,bfl-mir-100,cgr-mir-100,ola-mir-100-1,ssa-mir-100a-2			-2	1	1	False	False	False	False	False
CCGTAGATCCGAACTTGC	CGTAGAT	gl5293	s261	a10	groupVII:18314953-18314936	17=1X	3.3p	AACCCGTAGATCCGAACTTGT	12	69	8	50	3	32	9	6	5.60234	12.5682	1.3686	10.8836	1.06347	7.63932	2.01883	1.85643		aca-miR-99b-5p,oha-miR-99b-5p				aca-mir-99b,oha-mir-99b			-3	-1	1	False	False	False	False	False
CCGTAGATCCGAACTTGTGA	CGTAGAT	gl5293	s261	a10	groupVII:18314953-18314934	19=1X	3.3p	AACCCGTAGATCCGAACTTGT	3	67	22	132	14	30	9	20	1.40058	12.2039	3.76365	28.7326	4.96288	7.16186	2.01883	6.1881									-3	1	1	False	False	False	False	False
CCGTAGATCCGAACTTGTGC	CGTAGAT	gl5293	s261	a10	groupVII:18314953-18314934	19=1X	3.3p	AACCCGTAGATCCGAACTTGT	2	16	12	50	2	15	4	6	0.933723	2.91437	2.0529	10.8836	0.708983	3.58093	0.897259	1.85643		oha-miR-100-5p				aca-mir-100,mmu-mir-100,oha-mir-100,rno-mir-100,ssa-mir-100a-1,ssc-mir-100,tgu-mir-100-1,tgu-mir-100-2,xtr-mir-100			-3	1	1	False	False	False	False	False
CCGTAGATCCGAACTTGTGT	CGTAGAT	gl5293	s261	a10	groupVII:18314953-18314934	19=1X	3.3p	AACCCGTAGATCCGAACTTGT	10	73	26	127	3	57	11	29	4.66861	13.2968	4.44795	27.6442	1.06347	13.6075	2.46746	8.97274		bfl-miR-100-5p				bbe-mir-100,bfl-mir-100,cgr-mir-100,ola-mir-100-1,ssa-mir-100a-2			-3	1	1	False	False	False	False	False
CGTAGATCCGAACTTGC	GTAGATC	gl5293	s255	a10	groupVII:18314952-18314936	16=1X	3.3p	AACCCGTAGATCCGAACTTGT	10	73	10	81	2	44	5	5	4.66861	13.2968	1.71075	17.6314	0.708983	10.5041	1.12157	1.54702		aca-miR-99b-5p,oha-miR-99b-5p				aca-mir-99b,oha-mir-99b			-4	-1	1	False	False	False	False	False
CGTAGATCCGAACTTGTGA	GTAGATC	gl5293	s255	a10	groupVII:18314952-18314934	18=1X	3.3p	AACCCGTAGATCCGAACTTGT	11	106	23	234	5	50	5	21	5.13547	19.3077	3.93472	50.935	1.77246	11.9364	1.12157	6.4975									-4	1	1	False	False	False	False	False
CGTAGATCCGAACTTGTGC	GTAGATC	gl5293	s255	a10	groupVII:18314952-18314934	18=1X	3.3p	AACCCGTAGATCCGAACTTGT	3	42	11	94	5	30	0	13	1.40058	7.65023	1.88182	20.4611	1.77246	7.16186	0	4.02226		oha-miR-100-5p				aca-mir-100,mmu-mir-100,oha-mir-100,rno-mir-100,ssa-mir-100a-1,ssc-mir-100,tgu-mir-100-1,tgu-mir-100-2,xtr-mir-100			-4	1	1	False	False	False	False	False
CGTAGATCCGAACTTGTGT	GTAGATC	gl5293	s255	a10	groupVII:18314952-18314934	18=1X	3.3p	AACCCGTAGATCCGAACTTGT	8	145	28	232	23	68	5	44	3.73489	26.4115	4.7901	50.4997	8.15331	16.2335	1.12157	13.6138		bfl-miR-100-5p				bbe-mir-100,bfl-mir-100,cgr-mir-100,ola-mir-100-1,ssa-mir-100a-2			-4	1	1	False	False	False	False	False
GTAGATCCGAACTTGTGA	TAGATCC	gl5293	s334	a10	groupVII:18314951-18314934	17=1X	3.3p	AACCCGTAGATCCGAACTTGT	1	47	15	85	1	11	1	1	0.466861	8.56097	2.56612	18.502	0.354492	2.62602	0.224315	0.309405									-5	1	1	False	False	False	False	False
GTAGATCCGAACTTGTGT	TAGATCC	gl5293	s334	a10	groupVII:18314951-18314934	17=1X	3.3p	AACCCGTAGATCCGAACTTGT	2	23	7	39	1	4	3	2	0.933723	4.18941	1.19752	8.48917	0.354492	0.954915	0.672944	0.61881		bfl-miR-100-5p				bbe-mir-100,bfl-mir-100,cgr-mir-100,ola-mir-100-1,ssa-mir-100a-2			-5	1	1	False	False	False	False	False
AAACCGTAGATCCGAACTTGT	AACCGTA	gl5293	s499	a10	groupVII:18314956-18314936	2=1X18=	4	AACCCGTAGATCCGAACTTGT	30	60	20	14	13	31	22	20	14.0058	10.9289	3.4215	3.04739	4.60839	7.40059	4.93492	6.1881									0	0	0	False	False	False	False	False
AACACGTAGATCCGAACTTGT	ACACGTA	gl5293	s452	a10	groupVII:18314956-18314936	3=1X17=	4	AACCCGTAGATCCGAACTTGT	54	317	30	85	49	94	76	91	25.2105	57.741	5.13225	18.502	17.3701	22.4405	17.0479	28.1558									0	0	0	False	False	False	False	False
AACACGTAGATCCGAACTTGTG	ACACGTA	gl5293	s452	a10	groupVII:18314956-18314935	3=1X18=	4	AACCCGTAGATCCGAACTTGT	3	40	11	13	12	23	12	9	1.40058	7.28593	1.88182	2.82972	4.2539	5.49076	2.69178	2.78464									0	1	0	False	False	False	False	False
AACCAGTAGATCCGAACTTGT	ACCAGTA	gl5293	s428	a10	groupVII:18314956-18314936	4=1X16=	4	AACCCGTAGATCCGAACTTGT	353	1030	472	383	161	293	281	440	164.802	187.613	80.7474	83.368	57.0732	69.9475	63.0324	136.138									0	0	0	False	False	False	False	False
AACCAGTAGATCCGAACTTGTG	ACCAGTA	gl5293	s428	a10	groupVII:18314956-18314935	4=1X17=	4	AACCCGTAGATCCGAACTTGT	30	167	62	86	46	42	41	57	14.0058	30.4188	10.6066	18.7197	16.3066	10.0266	9.1969	17.6361									0	1	0	False	False	False	False	False
AACCCATAGATCCGAACTTGT	ACCCATA	gl5293	s459	a10	groupVII:18314956-18314936	5=1X15=	4	AACCCGTAGATCCGAACTTGT	100	120	79	41	16	62	75	81	46.6861	21.8578	13.5149	8.92451	5.67187	14.8012	16.8236	25.0618									0	0	0	False	False	False	False	False
AACCCATAGATCCGAACTTGTG	ACCCATA	gl5293	s459	a10	groupVII:18314956-18314935	5=1X16=	4	AACCCGTAGATCCGAACTTGT	10	14	16	9	1	18	12	14	4.66861	2.55008	2.7372	1.95904	0.354492	4.29712	2.69178	4.33167									0	1	0	False	False	False	False	False
AACCCCTAGATCCGAACTTGT	ACCCCTA	gl5293	s548	a10	groupVII:18314956-18314936	5=1X15=	4	AACCCGTAGATCCGAACTTGT	14	29	9	18	3	5	5	14	6.53606	5.2823	1.53967	3.91808	1.06347	1.19364	1.12157	4.33167									0	0	0	False	False	False	False	False
AACCCGAAGATCCGAACTTGT	ACCCGAA	gl5293	s536	a10	groupVII:18314956-18314936	6=1X14=	4	AACCCGTAGATCCGAACTTGT	16	28	16	9	2	17	14	18	7.46978	5.10015	2.7372	1.95904	0.708983	4.05839	3.1404	5.56929									0	0	0	False	False	False	False	False
AACCCGCAGATCCGAACTTGT	ACCCGCA	gl5293	s466	a10	groupVII:18314956-18314936	6=1X14=	4	AACCCGTAGATCCGAACTTGT	79	120	61	40	23	50	57	60	36.882	21.8578	10.4356	8.70684	8.15331	11.9364	12.7859	18.5643									0	0	0	False	False	False	False	False
AACCCGCAGATCCGAACTTGTG	ACCCGCA	gl5293	s466	a10	groupVII:18314956-18314935	6=1X15=	4	AACCCGTAGATCCGAACTTGT	11	17	10	4	2	7	3	6	5.13547	3.09652	1.71075	0.870684	0.708983	1.6711	0.672944	1.85643									0	1	0	False	False	False	False	False
AACCCGGAGATCCGAACTTGT	ACCCGGA	gl5293	s578	a10	groupVII:18314956-18314936	6=1X14=	4	AACCCGTAGATCCGAACTTGT	6	18	7	3	8	12	13	13	2.80117	3.27867	1.19752	0.653013	2.83593	2.86474	2.91609	4.02226									0	0	0	False	False	False	False	False
AACCCGTAAATCCGAACTTGT	ACCCGTA	gl5293	s1	a10	groupVII:18314956-18314936	8=1X12=	4	AACCCGTAGATCCGAACTTGT	42	86	23	16	12	41	27	47	19.6082	15.6648	3.93472	3.48274	4.2539	9.78788	6.05649	14.542									0	0	0	False	False	True	False	False
AACCCGTAAATCCGAACTTGTG	ACCCGTA	gl5293	s1	a10	groupVII:18314956-18314935	8=1X13=	4	AACCCGTAGATCCGAACTTGT	10	16	16	9	3	8	3	7	4.66861	2.91437	2.7372	1.95904	1.06347	1.90983	0.672944	2.16583									0	1	0	False	False	True	False	False
AACCCGTACATCCGAACTTGT	ACCCGTA	gl5293	s1	a10	groupVII:18314956-18314936	8=1X12=	4	AACCCGTAGATCCGAACTTGT	11	36	13	15	1	10	9	15	5.13547	6.55734	2.22397	3.26507	0.354492	2.38729	2.01883	4.64107									0	0	0	False	False	True	False	False
AACCCGTAGAACCGAACTTGT	ACCCGTA	gl5293	s1	a10	groupVII:18314956-18314936	10=1X10=	4	AACCCGTAGATCCGAACTTGT	19	38	10	19	6	15	14	26	8.87036	6.92164	1.71075	4.13575	2.12695	3.58093	3.1404	8.04453									0	0	0	False	False	True	False	False
AACCCGTAGACCCGAACTTGT	ACCCGTA	gl5293	s1	a10	groupVII:18314956-18314936	10=1X10=	4	AACCCGTAGATCCGAACTTGT	147	139	77	57	31	73	62	81	68.6286	25.3186	13.1728	12.4072	10.9892	17.4272	13.9075	25.0618									0	0	0	False	False	True	False	False
AACCCGTAGACCCGAACTTGTG	ACCCGTA	gl5293	s1	a10	groupVII:18314956-18314935	10=1X11=	4	AACCCGTAGATCCGAACTTGT	13	16	11	9	6	23	11	16	6.0692	2.91437	1.88182	1.95904	2.12695	5.49076	2.46746	4.95048									0	1	0	False	False	True	False	False
AACCCGTAGAGCCGAACTTGT	ACCCGTA	gl5293	s1	a10	groupVII:18314956-18314936	10=1X10=	4	AACCCGTAGATCCGAACTTGT	62	140	53	26	20	65	78	77	28.9454	25.5008	9.06697	5.65945	7.08983	15.5174	17.4965	23.8242									0	0	0	False	False	True	False	False
AACCCGTAGAGCCGAACTTGTG	ACCCGTA	gl5293	s1	a10	groupVII:18314956-18314935	10=1X11=	4	AACCCGTAGATCCGAACTTGT	4	18	7	9	9	13	19	4	1.86745	3.27867	1.19752	1.95904	3.19042	3.10347	4.26198	1.23762									0	1	0	False	False	True	False	False
AACCCGTAGATACGAACTTGT	ACCCGTA	gl5293	s1	a10	groupVII:18314956-18314936	11=1X9=	4	AACCCGTAGATCCGAACTTGT	12	73	14	8	12	29	14	23	5.60234	13.2968	2.39505	1.74137	4.2539	6.92313	3.1404	7.11631									0	0	0	False	False	True	False	False
AACCCGTAGATCAGAACTTGT	ACCCGTA	gl5293	s1	a10	groupVII:18314956-18314936	12=1X8=	4	AACCCGTAGATCCGAACTTGT	31	109	37	24	20	41	24	42	14.4727	19.8542	6.32977	5.2241	7.08983	9.78788	5.38355	12.995									0	0	0	False	False	False	False	False
AACCCGTAGATCAGAACTTGTG	ACCCGTA	gl5293	s1	a10	groupVII:18314956-18314935	12=1X9=	4	AACCCGTAGATCCGAACTTGT	1	13	9	5	1	9	4	6	0.466861	2.36793	1.53967	1.08836	0.354492	2.14856	0.897259	1.85643									0	1	0	False	False	False	False	False
AACCCGTAGATCCAAACTTGT	ACCCGTA	gl5293	s1	a10	groupVII:18314956-18314936	13=1X7=	4	AACCCGTAGATCCGAACTTGT	74	185	57	51	17	50	73	86	34.5477	33.6974	9.75127	11.1012	6.02636	11.9364	16.375	26.6088									0	0	0	False	False	False	False	False
AACCCGTAGATCCAAACTTGTG	ACCCGTA	gl5293	s1	a10	groupVII:18314956-18314935	13=1X8=	4	AACCCGTAGATCCGAACTTGT	10	24	15	10	3	15	11	8	4.66861	4.37156	2.56612	2.17671	1.06347	3.58093	2.46746	2.47524									0	1	0	False	False	False	False	False
AACCCGTAGATCCCAACTTGT	ACCCGTA	gl5293	s1	a10	groupVII:18314956-18314936	13=1X7=	4	AACCCGTAGATCCGAACTTGT	15	29	18	9	8	14	6	15	7.00292	5.2823	3.07935	1.95904	2.83593	3.3422	1.34589	4.64107									0	0	0	False	False	False	False	False
AACCCGTAGATCCGAAATTGT	ACCCGTA	gl5293	s1	a10	groupVII:18314956-18314936	16=1X4=	4	AACCCGTAGATCCGAACTTGT	12	28	20	14	5	18	17	13	5.60234	5.10015	3.4215	3.04739	1.77246	4.29712	3.81335	4.02226									0	0	0	False	False	False	False	False
AACCCGTAGATCCGAACATGT	ACCCGTA	gl5293	s1	a10	groupVII:18314956-18314936	17=1X3=	4	AACCCGTAGATCCGAACTTGT	8	11	3	4	2	5	11	8	3.73489	2.00363	0.513225	0.870684	0.708983	1.19364	2.46746	2.47524									0	0	0	False	False	False	False	True
AACCCGTAGATCCGAACCTGT	ACCCGTA	gl5293	s1	a10	groupVII:18314956-18314936	17=1X3=	4	AACCCGTAGATCCGAACTTGT	142	141	69	60	13	81	70	90	66.2943	25.6829	11.8042	13.0603	4.60839	19.337	15.702	27.8464									0	0	0	False	False	False	False	True
AACCCGTAGATCCGAACCTGTG	ACCCGTA	gl5293	s1	a10	groupVII:18314956-18314935	17=1X4=	4	AACCCGTAGATCCGAACTTGT	24	30	15	11	7	24	19	17	11.2047	5.46445	2.56612	2.39438	2.48144	5.72949	4.26198	5.25988									0	1	0	False	False	False	False	True
AACCCGTAGATCCGAACGTGT	ACCCGTA	gl5293	s1	a10	groupVII:18314956-18314936	17=1X3=	4	AACCCGTAGATCCGAACTTGT	11	38	17	9	9	21	33	20	5.13547	6.92164	2.90827	1.95904	3.19042	5.0133	7.40238	6.1881									0	0	0	False	False	False	False	True
AACCCGTAGATCCGAACTAGT	ACCCGTA	gl5293	s1	a10	groupVII:18314956-18314936	18=1X2=	4	AACCCGTAGATCCGAACTTGT	8	15	10	7	2	8	9	8	3.73489	2.73223	1.71075	1.5237	0.708983	1.90983	2.01883	2.47524									0	0	0	False	False	False	False	True
AACCCGTAGATCCGAACTCGT	ACCCGTA	gl5293	s1	a10	groupVII:18314956-18314936	18=1X2=	4	AACCCGTAGATCCGAACTTGT	107	110	45	31	10	38	32	45	49.9542	20.0363	7.69837	6.7478	3.54492	9.07169	7.17807	13.9232									0	0	0	False	False	False	False	True
AACCCGTAGATCCGAACTCGTG	ACCCGTA	gl5293	s1	a10	groupVII:18314956-18314935	18=1X3=	4	AACCCGTAGATCCGAACTTGT	11	23	12	4	4	12	10	7	5.13547	4.18941	2.0529	0.870684	1.41797	2.86474	2.24315	2.16583									0	1	0	False	False	False	False	True
AACCCGTAGATCCGAACTGGT	ACCCGTA	gl5293	s1	a10	groupVII:18314956-18314936	18=1X2=	4	AACCCGTAGATCCGAACTTGT	6	6	5	2	0	7	3	3	2.80117	1.09289	0.855375	0.435342	0	1.6711	0.672944	0.928215									0	0	0	False	False	False	False	True
AACCCGTAGATCCGAACTTAT	ACCCGTA	gl5293	s1	a10	groupVII:18314956-18314936	19=1X1=	4	AACCCGTAGATCCGAACTTGT	44	92	24	26	10	38	39	36	20.5419	16.7576	4.1058	5.65945	3.54492	9.07169	8.74827	11.1386				ola-miR-100					0	0	0	False	False	False	False	True
AACCCGTAGATCCGAACTTATG	ACCCGTA	gl5293	s1	a10	groupVII:18314956-18314935	19=1X2=	4	AACCCGTAGATCCGAACTTGT	4	29	6	3	6	11	4	6	1.86745	5.2823	1.02645	0.653013	2.12695	2.62602	0.897259	1.85643				ola-miR-100					0	1	0	False	False	False	False	True
AACCCGTAGATCCGAACTTCT	ACCCGTA	gl5293	s1	a10	groupVII:18314956-18314936	19=1X1=	4	AACCCGTAGATCCGAACTTGT	13	29	15	6	3	15	12	13	6.0692	5.2823	2.56612	1.30603	1.06347	3.58093	2.69178	4.02226				ola-miR-100					0	0	0	False	False	False	False	True
AACCCGTAGATCCGAACTTGAG	ACCCGTA	gl5293	s1	a10	groupVII:18314956-18314935	20=1X1=	4	AACCCGTAGATCCGAACTTGT	5	19	5	1	4	6	9	5	2.33431	3.46082	0.855375	0.217671	1.41797	1.43237	2.01883	1.54702				ola-miR-100					0	1	0	False	False	False	False	True
AACCCGTAGATCCGAACTTGCG	ACCCGTA	gl5293	s1	a10	groupVII:18314956-18314935	20=1X1=	4	AACCCGTAGATCCGAACTTGT	24	40	25	15	7	25	32	21	11.2047	7.28593	4.27687	3.26507	2.48144	5.96822	7.17807	6.4975		aca-miR-99b-5p,oha-miR-99b-5p		ola-miR-100		aca-mir-99b,oha-mir-99b			0	1	0	False	False	False	False	True
AACCCGTAGATCCGAACTTGGG	ACCCGTA	gl5293	s1	a10	groupVII:18314956-18314935	20=1X1=	4	AACCCGTAGATCCGAACTTGT	6	9	8	10	5	8	17	6	2.80117	1.63934	1.3686	2.17671	1.77246	1.90983	3.81335	1.85643				ola-miR-100					0	1	0	False	False	False	False	True
AACCCGTAGATCCGAACTTGTAG	ACCCGTA	gl5293	s1	a10	groupVII:18314956-18314934	21=1X1=	4	AACCCGTAGATCCGAACTTGT	7	31	9	14	18	19	16	19	3.26803	5.6466	1.53967	3.04739	6.38085	4.53584	3.58903	5.87869			gac-miR-100-2-5p	ccr-miR-100,cgr-miR-100-5p,chi-miR-100-5p,loc-mir-100-5p,mdo-miR-100-5p,ola-miR-100,sha-miR-100,tgu-miR-100-5p					0	2	0	False	False	False	False	True
AACCCGTAGATCCGAACTTTT	ACCCGTA	gl5293	s1	a10	groupVII:18314956-18314936	19=1X1=	4	AACCCGTAGATCCGAACTTGT	104	251	122	67	43	158	178	146	48.5536	45.7192	20.8711	14.584	15.2431	37.7191	39.928	45.1731				ola-miR-100					0	0	0	False	False	False	False	True
AACCCGTAGATCCGAACTTTTG	ACCCGTA	gl5293	s1	a10	groupVII:18314956-18314935	19=1X2=	4	AACCCGTAGATCCGAACTTGT	6	38	12	14	9	19	37	21	2.80117	6.92164	2.0529	3.04739	3.19042	4.53584	8.29964	6.4975				ola-miR-100					0	1	0	False	False	False	False	True
AACCCGTAGATCCGAAGTTGT	ACCCGTA	gl5293	s1	a10	groupVII:18314956-18314936	16=1X4=	4	AACCCGTAGATCCGAACTTGT	4	19	6	6	3	7	9	2	1.86745	3.46082	1.02645	1.30603	1.06347	1.6711	2.01883	0.61881									0	0	0	False	False	False	False	False
AACCCGTAGATCCGAATTTGT	ACCCGTA	gl5293	s1	a10	groupVII:18314956-18314936	16=1X4=	4	AACCCGTAGATCCGAACTTGT	90	220	76	48	35	76	93	114	42.0175	40.0726	13.0017	10.4482	12.4072	18.1434	20.8613	35.2722									0	0	0	False	False	False	False	False
AACCCGTAGATCCGAATTTGTG	ACCCGTA	gl5293	s1	a10	groupVII:18314956-18314935	16=1X5=	4	AACCCGTAGATCCGAACTTGT	4	21	9	8	3	13	6	4	1.86745	3.82512	1.53967	1.74137	1.06347	3.10347	1.34589	1.23762									0	1	0	False	False	False	False	False
AACCCGTAGATCCGGACTTGT	ACCCGTA	gl5293	s1	a10	groupVII:18314956-18314936	14=1X6=	4	AACCCGTAGATCCGAACTTGT	123	131	81	53	29	84	87	97	57.4239	23.8614	13.8571	11.5366	10.2803	20.0532	19.5154	30.0123									0	0	0	False	False	False	False	False
AACCCGTAGATCCGGACTTGTG	ACCCGTA	gl5293	s1	a10	groupVII:18314956-18314935	14=1X7=	4	AACCCGTAGATCCGAACTTGT	13	34	22	11	7	20	8	9	6.0692	6.19304	3.76365	2.39438	2.48144	4.77457	1.79452	2.78464									0	1	0	False	False	False	False	False
AACCCGTAGATCCGTACTTGT	ACCCGTA	gl5293	s1	a10	groupVII:18314956-18314936	14=1X6=	4	AACCCGTAGATCCGAACTTGT	15	36	18	9	4	4	20	22	7.00292	6.55734	3.07935	1.95904	1.41797	0.954915	4.48629	6.80691									0	0	0	False	False	False	False	False
AACCCGTAGATCCTAACTTGT	ACCCGTA	gl5293	s1	a10	groupVII:18314956-18314936	13=1X7=	4	AACCCGTAGATCCGAACTTGT	98	195	88	52	25	69	75	103	45.7524	35.5189	15.0546	11.3189	8.86229	16.4723	16.8236	31.8687									0	0	0	False	False	False	False	False
AACCCGTAGATCCTAACTTGTG	ACCCGTA	gl5293	s1	a10	groupVII:18314956-18314935	13=1X8=	4	AACCCGTAGATCCGAACTTGT	2	17	7	6	2	9	7	9	0.933723	3.09652	1.19752	1.30603	0.708983	2.14856	1.5702	2.78464									0	1	0	False	False	False	False	False
AACCCGTAGATCGGAACTTGT	ACCCGTA	gl5293	s1	a10	groupVII:18314956-18314936	12=1X8=	4	AACCCGTAGATCCGAACTTGT	19	30	14	8	4	14	8	9	8.87036	5.46445	2.39505	1.74137	1.41797	3.3422	1.79452	2.78464									0	0	0	False	False	False	False	False
AACCCGTAGATCTGAACTTGT	ACCCGTA	gl5293	s1	a10	groupVII:18314956-18314936	12=1X8=	4	AACCCGTAGATCCGAACTTGT	103	223	87	52	38	86	84	97	48.0867	40.6191	14.8835	11.3189	13.4707	20.5307	18.8424	30.0123									0	0	0	False	False	False	False	False
AACCCGTAGATCTGAACTTGTG	ACCCGTA	gl5293	s1	a10	groupVII:18314956-18314935	12=1X9=	4	AACCCGTAGATCCGAACTTGT	14	35	15	8	4	18	14	21	6.53606	6.37519	2.56612	1.74137	1.41797	4.29712	3.1404	6.4975									0	1	0	False	False	False	False	False
AACCCGTAGATGCGAACTTGT	ACCCGTA	gl5293	s1	a10	groupVII:18314956-18314936	11=1X9=	4	AACCCGTAGATCCGAACTTGT	9	15	6	7	1	4	7	10	4.20175	2.73223	1.02645	1.5237	0.354492	0.954915	1.5702	3.09405									0	0	0	False	False	True	False	False
AACCCGTAGATTCGAACTTGT	ACCCGTA	gl5293	s1	a10	groupVII:18314956-18314936	11=1X9=	4	AACCCGTAGATCCGAACTTGT	102	206	74	54	17	76	67	79	47.6198	37.5226	12.6595	11.7542	6.02636	18.1434	15.0291	24.443									0	0	0	False	False	True	False	False
AACCCGTAGATTCGAACTTGTG	ACCCGTA	gl5293	s1	a10	groupVII:18314956-18314935	11=1X10=	4	AACCCGTAGATCCGAACTTGT	8	63	13	11	7	14	18	32	3.73489	11.4753	2.22397	2.39438	2.48144	3.3422	4.03766	9.90096									0	1	0	False	False	True	False	False
AACCCGTAGGTCCGAACTTGT	ACCCGTA	gl5293	s1	a10	groupVII:18314956-18314936	9=1X11=	4	AACCCGTAGATCCGAACTTGT	126	117	76	46	13	81	43	53	58.8245	21.3114	13.0017	10.0129	4.60839	19.337	9.64553	16.3985									0	0	0	False	False	True	False	False
AACCCGTAGGTCCGAACTTGTG	ACCCGTA	gl5293	s1	a10	groupVII:18314956-18314935	9=1X12=	4	AACCCGTAGATCCGAACTTGT	20	28	12	14	2	12	7	10	9.33723	5.10015	2.0529	3.04739	0.708983	2.86474	1.5702	3.09405									0	1	0	False	False	True	False	False
AACCCGTAGTTCCGAACTTGT	ACCCGTA	gl5293	s1	a10	groupVII:18314956-18314936	9=1X11=	4	AACCCGTAGATCCGAACTTGT	14	51	19	17	7	21	25	24	6.53606	9.28957	3.25042	3.70041	2.48144	5.0133	5.60787	7.42572									0	0	0	False	False	True	False	False
AACCCGTATATCCGAACTTGT	ACCCGTA	gl5293	s1	a10	groupVII:18314956-18314936	8=1X12=	4	AACCCGTAGATCCGAACTTGT	43	77	51	30	8	34	34	47	20.075	14.0254	8.72482	6.53013	2.83593	8.11677	7.6267	14.542									0	0	0	False	False	True	False	False
AACCCGTATATCCGAACTTGTG	ACCCGTA	gl5293	s1	a10	groupVII:18314956-18314935	8=1X13=	4	AACCCGTAGATCCGAACTTGT	2	13	10	3	0	3	10	15	0.933723	2.36793	1.71075	0.653013	0	0.716186	2.24315	4.64107									0	1	0	False	False	True	False	False
AACCCGTCGATCCGAACTTGT	ACCCGTC	gl5293	s670	a10	groupVII:18314956-18314936	7=1X13=	4	AACCCGTAGATCCGAACTTGT	5	13	5	2	2	5	4	7	2.33431	2.36793	0.855375	0.435342	0.708983	1.19364	0.897259	2.16583									0	0	0	False	False	False	False	False
AACCCGTGGATCCGAACTTGT	ACCCGTG	gl5293	s454	a10	groupVII:18314956-18314936	7=1X13=	4	AACCCGTAGATCCGAACTTGT	118	196	99	58	26	86	75	76	55.0896	35.7011	16.9364	12.6249	9.21678	20.5307	16.8236	23.5148									0	0	0	False	False	False	False	False
AACCCGTGGATCCGAACTTGTG	ACCCGTG	gl5293	s454	a10	groupVII:18314956-18314935	7=1X14=	4	AACCCGTAGATCCGAACTTGT	13	30	19	13	5	12	15	5	6.0692	5.46445	3.25042	2.82972	1.77246	2.86474	3.36472	1.54702									0	1	0	False	False	False	False	False
AACCCGTTGATCCGAACTTGT	ACCCGTT	gl5293	s508	a10	groupVII:18314956-18314936	7=1X13=	4	AACCCGTAGATCCGAACTTGT	25	51	21	12	8	16	17	35	11.6715	9.28957	3.59257	2.61205	2.83593	3.81966	3.81335	10.8292									0	0	0	False	False	False	False	False
AACCCTTAGATCCGAACTTGT	ACCCTTA	gl5293	s504	a10	groupVII:18314956-18314936	5=1X15=	4	AACCCGTAGATCCGAACTTGT	31	45	30	16	6	15	23	26	14.4727	8.19668	5.13225	3.48274	2.12695	3.58093	5.15924	8.04453									0	0	0	False	False	False	False	False
AACCCTTAGATCCGAACTTGTG	ACCCTTA	gl5293	s504	a10	groupVII:18314956-18314935	5=1X16=	4	AACCCGTAGATCCGAACTTGT	2	16	6	3	1	2	5	8	0.933723	2.91437	1.02645	0.653013	0.354492	0.477457	1.12157	2.47524									0	1	0	False	False	False	False	False
AACCGGTAGATCCGAACTTGT	ACCGGTA	gl5293	s554	a10	groupVII:18314956-18314936	4=1X16=	4	AACCCGTAGATCCGAACTTGT	8	31	9	12	3	13	18	8	3.73489	5.6466	1.53967	2.61205	1.06347	3.10347	4.03766	2.47524									0	0	0	False	False	False	False	False
AACCGTAGATCCGAACTTGT	ACCGTAG	gl5293	s462	a10	groupVII:18314955-18314936	1=1X18=	4	AACCCGTAGATCCGAACTTGT	18	48	29	20	7	26	25	16	8.4035	8.74312	4.96117	4.35342	2.48144	6.20695	5.60787	4.95048									-1	0	0	False	False	False	False	False
AACCGTAGATCCGAACTTGTG	ACCGTAG	gl5293	s462	a10	groupVII:18314955-18314935	1=1X19=	4	AACCCGTAGATCCGAACTTGT	6	20	2	8	1	5	5	4	2.80117	3.64297	0.34215	1.74137	0.354492	1.19364	1.12157	1.23762									-1	1	0	False	False	False	False	False
AACCGTAGATCCGAACTTGTGG	ACCGTAG	gl5293	s462	a10	groupVII:18314955-18314934	1=1X20=	4	AACCCGTAGATCCGAACTTGT	50	156	90	98	21	61	53	54	23.3431	28.4151	15.3967	21.3318	7.44432	14.5624	11.8887	16.7079									-1	2	0	False	False	False	False	False
AACCTGTAGATCCGAACTTGT	ACCTGTA	gl5293	s450	a10	groupVII:18314956-18314936	4=1X16=	4	AACCCGTAGATCCGAACTTGT	123	202	93	77	38	95	104	107	57.4239	36.794	15.91	16.7607	13.4707	22.6792	23.3287	33.1063									0	0	0	False	False	False	False	False
AACCTGTAGATCCGAACTTGTG	ACCTGTA	gl5293	s450	a10	groupVII:18314956-18314935	4=1X17=	4	AACCCGTAGATCCGAACTTGT	14	30	17	13	9	16	8	8	6.53606	5.46445	2.90827	2.82972	3.19042	3.81966	1.79452	2.47524									0	1	0	False	False	False	False	False
AACGCGTAGATCCGAACTTGT	ACGCGTA	gl5293	s534	a10	groupVII:18314956-18314936	3=1X17=	4	AACCCGTAGATCCGAACTTGT	9	50	10	13	8	24	10	12	4.20175	9.10742	1.71075	2.82972	2.83593	5.72949	2.24315	3.71286									0	0	0	False	False	False	False	False
AACTCGTAGATCCGAACTTGT	ACTCGTA	gl5293	s456	a10	groupVII:18314956-18314936	3=1X17=	4	AACCCGTAGATCCGAACTTGT	105	149	74	44	16	80	75	72	49.0204	27.1401	12.6595	9.57752	5.67187	19.0983	16.8236	22.2772									0	0	0	False	False	False	False	False
AACTCGTAGATCCGAACTTGTG	ACTCGTA	gl5293	s456	a10	groupVII:18314956-18314935	3=1X18=	4	AACCCGTAGATCCGAACTTGT	5	30	15	17	9	15	11	7	2.33431	5.46445	2.56612	3.70041	3.19042	3.58093	2.46746	2.16583									0	1	0	False	False	False	False	False
AAGCCGTAGATCCGAACTTGT	AGCCGTA	gl5293	s697	a10	groupVII:18314956-18314936	2=1X18=	4	AACCCGTAGATCCGAACTTGT	4	19	3	1	1	3	4	4	1.86745	3.46082	0.513225	0.217671	0.354492	0.716186	0.897259	1.23762									0	0	0	False	False	False	False	False
AATCCGTAGATCCGAACTTGT	ATCCGTA	gl5293	s463	a10	groupVII:18314956-18314936	2=1X18=	4	AACCCGTAGATCCGAACTTGT	83	135	70	49	21	60	63	54	38.7495	24.59	11.9752	10.6659	7.44432	14.3237	14.1318	16.7079									0	0	0	False	False	False	False	False
AATCCGTAGATCCGAACTTGTG	ATCCGTA	gl5293	s463	a10	groupVII:18314956-18314935	2=1X19=	4	AACCCGTAGATCCGAACTTGT	4	31	9	8	0	20	14	7	1.86745	5.6466	1.53967	1.74137	0	4.77457	3.1404	2.16583									0	1	0	False	False	False	False	False
ACCCCGTAGATCCGAACTTGT	CCCCGTA	gl5293	s423	a10	groupVII:18314956-18314936	1=1X19=	4	AACCCGTAGATCCGAACTTGT	594	1861	719	516	501	1196	1316	1300	277.316	338.978	123.003	112.318	177.6	285.519	295.198	402.226									0	0	0	False	False	False	False	False
ACCCCGTAGATCCGAACTTGTG	CCCCGTA	gl5293	s423	a10	groupVII:18314956-18314935	1=1X20=	4	AACCCGTAGATCCGAACTTGT	62	290	109	103	128	207	223	187	28.9454	52.823	18.6472	22.4201	45.3749	49.4168	50.0222	57.8587									0	1	0	False	False	False	False	False
ACCCCGTAGATCCGAACTTGTGG	CCCCGTA	gl5293	s423	a10	groupVII:18314956-18314934	1=1X21=	4	AACCCGTAGATCCGAACTTGT	1	8	8	4	2	1	7	6	0.466861	1.45719	1.3686	0.870684	0.708983	0.238729	1.5702	1.85643									0	2	0	False	False	False	False	False
ACCCGTAGATCCGAACCTGTGG	CCCGTAG	gl5293	s238	a10	groupVII:18314955-18314934	16=1X5=	4	AACCCGTAGATCCGAACTTGT	8	7	3	6	1	5	0	1	3.73489	1.27504	0.513225	1.30603	0.354492	1.19364	0	0.309405									-1	2	0	False	False	False	False	True
ACCCGTAGATCCGAACTTGCGG	CCCGTAG	gl5293	s238	a10	groupVII:18314955-18314934	19=1X2=	4	AACCCGTAGATCCGAACTTGT	12	9	6	4	0	3	1	1	5.60234	1.63934	1.02645	0.870684	0	0.716186	0.224315	0.309405		aca-miR-99b-5p,oha-miR-99b-5p				aca-mir-99b,oha-mir-99b			-1	2	0	False	False	False	False	True
ACCCGTAGATCCGAACTTGTTG	CCCGTAG	gl5293	s238	a10	groupVII:18314955-18314934	20=1X1=	4	AACCCGTAGATCCGAACTTGT	3	5	4	2	1	7	6	2	1.40058	0.910742	0.6843	0.435342	0.354492	1.6711	1.34589	0.61881									-1	2	0	False	False	False	False	True
ACCCGTAGATCCTAACTTGTGG	CCCGTAG	gl5293	s238	a10	groupVII:18314955-18314934	12=1X9=	4	AACCCGTAGATCCGAACTTGT	5	18	6	8	5	9	5	4	2.33431	3.27867	1.02645	1.74137	1.77246	2.14856	1.12157	1.23762									-1	2	0	False	False	False	False	False
ACCCGTAGATCTGAACTTGTGG	CCCGTAG	gl5293	s238	a10	groupVII:18314955-18314934	11=1X10=	4	AACCCGTAGATCCGAACTTGT	10	8	7	2	2	1	3	4	4.66861	1.45719	1.19752	0.435342	0.708983	0.238729	0.672944	1.23762									-1	2	0	False	False	False	False	False
ACCCGTAGGTCCGAACTTGTGG	CCCGTAG	gl5293	s238	a10	groupVII:18314955-18314934	8=1X13=	4	AACCCGTAGATCCGAACTTGT	7	4	6	5	1	3	3	2	3.26803	0.728593	1.02645	1.08836	0.354492	0.716186	0.672944	0.61881									-1	2	0	False	False	True	False	False
ACCCGTCGATCCGAACTTGTGG	CCCGTCG	gl5293	s623	a10	groupVII:18314955-18314934	6=1X15=	4	AACCCGTAGATCCGAACTTGT	8	12	7	10	3	9	7	4	3.73489	2.18578	1.19752	2.17671	1.06347	2.14856	1.5702	1.23762									-1	2	0	False	False	False	False	False
ACCCTTAGATCCGAACTTGTGG	CCCTTAG	gl5293	s551	a10	groupVII:18314955-18314934	4=1X17=	4	AACCCGTAGATCCGAACTTGT	5	31	10	7	1	9	5	8	2.33431	5.6466	1.71075	1.5237	0.354492	2.14856	1.12157	2.47524									-1	2	0	False	False	False	False	False
ACCTGTAGATCCGAACTTGTGG	CCTGTAG	gl5293	s344	a10	groupVII:18314955-18314934	3=1X18=	4	AACCCGTAGATCCGAACTTGT	5	12	7	6	0	2	2	1	2.33431	2.18578	1.19752	1.30603	0	0.477457	0.448629	0.309405									-1	2	0	False	False	False	False	False
AGCCCGTAGATCCGAACT	GCCCGTA	gl5293	s425	a10	groupVII:18314956-18314939	1=1X16=	4	AACCCGTAGATCCGAACTTGT	3	4	9	7	0	2	3	4	1.40058	0.728593	1.53967	1.5237	0	0.477457	0.672944	1.23762									0	-3	0	False	False	False	False	False
AGCCCGTAGATCCGAACTTGT	GCCCGTA	gl5293	s425	a10	groupVII:18314956-18314936	1=1X19=	4	AACCCGTAGATCCGAACTTGT	623	1350	1609	829	198	592	530	638	290.855	245.9	275.26	180.449	70.1893	141.327	118.887	197.4									0	0	0	False	False	False	False	False
AGCCCGTAGATCCGAACTTGTG	GCCCGTA	gl5293	s425	a10	groupVII:18314956-18314935	1=1X20=	4	AACCCGTAGATCCGAACTTGT	80	304	357	192	52	123	122	90	37.3489	55.3731	61.0737	41.7928	18.4336	29.3636	27.3664	27.8464									0	1	0	False	False	False	False	False
AGCCCGTAGATCCGAACTTGTGG	GCCCGTA	gl5293	s425	a10	groupVII:18314956-18314934	1=1X21=	4	AACCCGTAGATCCGAACTTGT	1	8	11	3	2	5	3	3	0.466861	1.45719	1.88182	0.653013	0.708983	1.19364	0.672944	0.928215									0	2	0	False	False	False	False	False
ATCCCGTAGATCCGAACTTGT	TCCCGTA	gl5293	s496	a10	groupVII:18314956-18314936	1=1X19=	4	AACCCGTAGATCCGAACTTGT	33	59	35	21	9	25	17	21	15.4064	10.7468	5.98762	4.57109	3.19042	5.96822	3.81335	6.4975									0	0	0	False	False	False	False	False
ATCCCGTAGATCCGAACTTGTG	TCCCGTA	gl5293	s496	a10	groupVII:18314956-18314935	1=1X20=	4	AACCCGTAGATCCGAACTTGT	4	13	3	0	2	10	6	4	1.86745	2.36793	0.513225	0	0.708983	2.38729	1.34589	1.23762									0	1	0	False	False	False	False	False
AAACCGTAGATCCGAACTTGC	AACCGTA	gl5293	s499	a10	groupVII:18314956-18314936	2=1X17=1X	4.3p	AACCCGTAGATCCGAACTTGT	5	8	6	4	0	9	6	2	2.33431	1.45719	1.02645	0.870684	0	2.14856	1.34589	0.61881									0	-1	1	False	False	False	False	False
AAACCGTAGATCCGAACTTGTGA	AACCGTA	gl5293	s499	a10	groupVII:18314956-18314934	2=1X19=1X	4.3p	AACCCGTAGATCCGAACTTGT	1	7	11	8	4	4	10	8	0.466861	1.27504	1.88182	1.74137	1.41797	0.954915	2.24315	2.47524									0	1	1	False	False	False	False	False
AAACCGTAGATCCGAACTTGTGT	AACCGTA	gl5293	s499	a10	groupVII:18314956-18314934	2=1X19=1X	4.3p	AACCCGTAGATCCGAACTTGT	7	12	9	5	1	14	5	13	3.26803	2.18578	1.53967	1.08836	0.354492	3.3422	1.12157	4.02226									0	1	1	False	False	False	False	False
AACACGTAGATCCGAACTTGC	ACACGTA	gl5293	s452	a10	groupVII:18314956-18314936	3=1X16=1X	4.3p	AACCCGTAGATCCGAACTTGT	17	26	10	7	3	23	17	11	7.93664	4.73586	1.71075	1.5237	1.06347	5.49076	3.81335	3.40345									0	-1	1	False	False	False	False	False
AACACGTAGATCCGAACTTGTGA	ACACGTA	gl5293	s452	a10	groupVII:18314956-18314934	3=1X18=1X	4.3p	AACCCGTAGATCCGAACTTGT	9	16	6	6	2	9	6	10	4.20175	2.91437	1.02645	1.30603	0.708983	2.14856	1.34589	3.09405									0	1	1	False	False	False	False	False
AACACGTAGATCCGAACTTGTGC	ACACGTA	gl5293	s452	a10	groupVII:18314956-18314934	3=1X18=1X	4.3p	AACCCGTAGATCCGAACTTGT	2	14	10	3	3	4	5	8	0.933723	2.55008	1.71075	0.653013	1.06347	0.954915	1.12157	2.47524									0	1	1	False	False	False	False	False
AACACGTAGATCCGAACTTGTGT	ACACGTA	gl5293	s452	a10	groupVII:18314956-18314934	3=1X18=1X	4.3p	AACCCGTAGATCCGAACTTGT	10	26	16	13	8	12	29	13	4.66861	4.73586	2.7372	2.82972	2.83593	2.86474	6.50512	4.02226									0	1	1	False	False	False	False	False
AACCAGTAGATCCGAACTTGC	ACCAGTA	gl5293	s428	a10	groupVII:18314956-18314936	4=1X15=1X	4.3p	AACCCGTAGATCCGAACTTGT	87	128	121	72	17	85	63	59	40.6169	23.315	20.7001	15.6723	6.02636	20.2919	14.1318	18.2549									0	-1	1	False	False	False	False	False
AACCAGTAGATCCGAACTTGTA	ACCAGTA	gl5293	s428	a10	groupVII:18314956-18314935	4=1X16=1X	4.3p	AACCCGTAGATCCGAACTTGT	6	22	11	5	7	9	5	8	2.80117	4.00726	1.88182	1.08836	2.48144	2.14856	1.12157	2.47524									0	0	1	False	False	False	False	False
AACCAGTAGATCCGAACTTGTGA	ACCAGTA	gl5293	s428	a10	groupVII:18314956-18314934	4=1X17=1X	4.3p	AACCCGTAGATCCGAACTTGT	43	116	171	147	29	53	69	115	20.075	21.1292	29.2538	31.9976	10.2803	12.6526	15.4777	35.5816									0	1	1	False	False	False	False	False
AACCAGTAGATCCGAACTTGTGC	ACCAGTA	gl5293	s428	a10	groupVII:18314956-18314934	4=1X17=1X	4.3p	AACCCGTAGATCCGAACTTGT	29	65	85	59	10	43	64	57	13.539	11.8396	14.5414	12.8426	3.54492	10.2653	14.3561	17.6361									0	1	1	False	False	False	False	False
AACCAGTAGATCCGAACTTGTGT	ACCAGTA	gl5293	s428	a10	groupVII:18314956-18314934	4=1X17=1X	4.3p	AACCCGTAGATCCGAACTTGT	65	219	179	154	61	89	113	166	30.346	39.8905	30.6224	33.5213	21.624	21.2469	25.3476	51.3612									0	1	1	False	False	False	False	False
AACCCATAGATCCGAACTTGC	ACCCATA	gl5293	s459	a10	groupVII:18314956-18314936	5=1X14=1X	4.3p	AACCCGTAGATCCGAACTTGT	32	23	17	9	1	13	12	8	14.9396	4.18941	2.90827	1.95904	0.354492	3.10347	2.69178	2.47524									0	-1	1	False	False	False	False	False
AACCCATAGATCCGAACTTGTGA	ACCCATA	gl5293	s459	a10	groupVII:18314956-18314934	5=1X16=1X	4.3p	AACCCGTAGATCCGAACTTGT	9	9	22	15	9	12	13	23	4.20175	1.63934	3.76365	3.26507	3.19042	2.86474	2.91609	7.11631									0	1	1	False	False	False	False	False
AACCCATAGATCCGAACTTGTGC	ACCCATA	gl5293	s459	a10	groupVII:18314956-18314934	5=1X16=1X	4.3p	AACCCGTAGATCCGAACTTGT	4	15	11	7	1	9	12	7	1.86745	2.73223	1.88182	1.5237	0.354492	2.14856	2.69178	2.16583									0	1	1	False	False	False	False	False
AACCCATAGATCCGAACTTGTGT	ACCCATA	gl5293	s459	a10	groupVII:18314956-18314934	5=1X16=1X	4.3p	AACCCGTAGATCCGAACTTGT	23	16	13	18	13	21	23	19	10.7378	2.91437	2.22397	3.91808	4.60839	5.0133	5.15924	5.87869									0	1	1	False	False	False	False	False
AACCCCTAGATCCGAACTTGTGT	ACCCCTA	gl5293	s548	a10	groupVII:18314956-18314934	5=1X16=1X	4.3p	AACCCGTAGATCCGAACTTGT	1	9	4	3	1	7	1	8	0.466861	1.63934	0.6843	0.653013	0.354492	1.6711	0.224315	2.47524									0	1	1	False	False	False	False	False
AACCCGAAGATCCGAACTTGC	ACCCGAA	gl5293	s536	a10	groupVII:18314956-18314936	6=1X13=1X	4.3p	AACCCGTAGATCCGAACTTGT	5	8	4	2	1	6	7	0	2.33431	1.45719	0.6843	0.435342	0.354492	1.43237	1.5702	0									0	-1	1	False	False	False	False	False
AACCCGCAGATCCGAACTTGC	ACCCGCA	gl5293	s466	a10	groupVII:18314956-18314936	6=1X13=1X	4.3p	AACCCGTAGATCCGAACTTGT	23	15	8	6	0	5	9	9	10.7378	2.73223	1.3686	1.30603	0	1.19364	2.01883	2.78464									0	-1	1	False	False	False	False	False
AACCCGCAGATCCGAACTTGTGA	ACCCGCA	gl5293	s466	a10	groupVII:18314956-18314934	6=1X15=1X	4.3p	AACCCGTAGATCCGAACTTGT	9	15	20	7	2	7	13	15	4.20175	2.73223	3.4215	1.5237	0.708983	1.6711	2.91609	4.64107									0	1	1	False	False	False	False	False
AACCCGCAGATCCGAACTTGTGC	ACCCGCA	gl5293	s466	a10	groupVII:18314956-18314934	6=1X15=1X	4.3p	AACCCGTAGATCCGAACTTGT	12	5	9	2	3	8	14	4	5.60234	0.910742	1.53967	0.435342	1.06347	1.90983	3.1404	1.23762									0	1	1	False	False	False	False	False
AACCCGCAGATCCGAACTTGTGT	ACCCGCA	gl5293	s466	a10	groupVII:18314956-18314934	6=1X15=1X	4.3p	AACCCGTAGATCCGAACTTGT	27	19	23	19	10	15	15	31	12.6053	3.46082	3.93472	4.13575	3.54492	3.58093	3.36472	9.59155									0	1	1	False	False	False	False	False
AACCCGTAAATCCGAACTTGC	ACCCGTA	gl5293	s1	a10	groupVII:18314956-18314936	8=1X11=1X	4.3p	AACCCGTAGATCCGAACTTGT	14	14	9	6	2	7	6	8	6.53606	2.55008	1.53967	1.30603	0.708983	1.6711	1.34589	2.47524									0	-1	1	False	False	True	False	False
AACCCGTAAATCCGAACTTGTGA	ACCCGTA	gl5293	s1	a10	groupVII:18314956-18314934	8=1X13=1X	4.3p	AACCCGTAGATCCGAACTTGT	7	7	15	8	0	7	10	13	3.26803	1.27504	2.56612	1.74137	0	1.6711	2.24315	4.02226									0	1	1	False	False	True	False	False
AACCCGTAAATCCGAACTTGTGT	ACCCGTA	gl5293	s1	a10	groupVII:18314956-18314934	8=1X13=1X	4.3p	AACCCGTAGATCCGAACTTGT	12	18	19	12	3	16	11	11	5.60234	3.27867	3.25042	2.61205	1.06347	3.81966	2.46746	3.40345									0	1	1	False	False	True	False	False
AACCCGTAGAACCGAACTTGC	ACCCGTA	gl5293	s1	a10	groupVII:18314956-18314936	10=1X9=1X	4.3p	AACCCGTAGATCCGAACTTGT	7	8	4	1	1	6	6	5	3.26803	1.45719	0.6843	0.217671	0.354492	1.43237	1.34589	1.54702									0	-1	1	False	False	True	False	False
AACCCGTAGAACCGAACTTGTGA	ACCCGTA	gl5293	s1	a10	groupVII:18314956-18314934	10=1X11=1X	4.3p	AACCCGTAGATCCGAACTTGT	2	4	8	4	0	4	5	4	0.933723	0.728593	1.3686	0.870684	0	0.954915	1.12157	1.23762									0	1	1	False	False	True	False	False
AACCCGTAGAACCGAACTTGTGT	ACCCGTA	gl5293	s1	a10	groupVII:18314956-18314934	10=1X11=1X	4.3p	AACCCGTAGATCCGAACTTGT	4	2	6	8	4	8	4	5	1.86745	0.364297	1.02645	1.74137	1.41797	1.90983	0.897259	1.54702									0	1	1	False	False	True	False	False
AACCCGTAGACCCGAACTTGC	ACCCGTA	gl5293	s1	a10	groupVII:18314956-18314936	10=1X9=1X	4.3p	AACCCGTAGATCCGAACTTGT	35	16	24	15	3	26	20	5	16.3401	2.91437	4.1058	3.26507	1.06347	6.20695	4.48629	1.54702									0	-1	1	False	False	True	False	False
AACCCGTAGACCCGAACTTGTGA	ACCCGTA	gl5293	s1	a10	groupVII:18314956-18314934	10=1X11=1X	4.3p	AACCCGTAGATCCGAACTTGT	14	20	28	17	2	29	10	18	6.53606	3.64297	4.7901	3.70041	0.708983	6.92313	2.24315	5.56929									0	1	1	False	False	True	False	False
AACCCGTAGACCCGAACTTGTGC	ACCCGTA	gl5293	s1	a10	groupVII:18314956-18314934	10=1X11=1X	4.3p	AACCCGTAGATCCGAACTTGT	18	14	15	2	1	19	11	11	8.4035	2.55008	2.56612	0.435342	0.354492	4.53584	2.46746	3.40345									0	1	1	False	False	True	False	False
AACCCGTAGACCCGAACTTGTGT	ACCCGTA	gl5293	s1	a10	groupVII:18314956-18314934	10=1X11=1X	4.3p	AACCCGTAGATCCGAACTTGT	27	27	42	30	6	30	28	46	12.6053	4.91801	7.18515	6.53013	2.12695	7.16186	6.28081	14.2326									0	1	1	False	False	True	False	False
AACCCGTAGAGCCGAACTTGC	ACCCGTA	gl5293	s1	a10	groupVII:18314956-18314936	10=1X9=1X	4.3p	AACCCGTAGATCCGAACTTGT	13	21	9	5	4	16	6	6	6.0692	3.82512	1.53967	1.08836	1.41797	3.81966	1.34589	1.85643									0	-1	1	False	False	True	False	False
AACCCGTAGAGCCGAACTTGG	ACCCGTA	gl5293	s1	a10	groupVII:18314956-18314936	10=1X9=1X	4.3p	AACCCGTAGATCCGAACTTGT	2	11	4	3	2	7	12	6	0.933723	2.00363	0.6843	0.653013	0.708983	1.6711	2.69178	1.85643									0	-1	1	False	False	True	False	False
AACCCGTAGAGCCGAACTTGTGA	ACCCGTA	gl5293	s1	a10	groupVII:18314956-18314934	10=1X11=1X	4.3p	AACCCGTAGATCCGAACTTGT	5	21	23	10	2	12	18	6	2.33431	3.82512	3.93472	2.17671	0.708983	2.86474	4.03766	1.85643									0	1	1	False	False	True	False	False
AACCCGTAGAGCCGAACTTGTGC	ACCCGTA	gl5293	s1	a10	groupVII:18314956-18314934	10=1X11=1X	4.3p	AACCCGTAGATCCGAACTTGT	2	7	4	3	2	8	17	13	0.933723	1.27504	0.6843	0.653013	0.708983	1.90983	3.81335	4.02226									0	1	1	False	False	True	False	False
AACCCGTAGAGCCGAACTTGTGT	ACCCGTA	gl5293	s1	a10	groupVII:18314956-18314934	10=1X11=1X	4.3p	AACCCGTAGATCCGAACTTGT	6	37	22	22	7	19	20	27	2.80117	6.73949	3.76365	4.78876	2.48144	4.53584	4.48629	8.35393									0	1	1	False	False	True	False	False
AACCCGTAGATACGAACTTGTGA	ACCCGTA	gl5293	s1	a10	groupVII:18314956-18314934	11=1X10=1X	4.3p	AACCCGTAGATCCGAACTTGT	1	9	4	5	1	5	6	7	0.466861	1.63934	0.6843	1.08836	0.354492	1.19364	1.34589	2.16583									0	1	1	False	False	True	False	False
AACCCGTAGATACGAACTTGTGT	ACCCGTA	gl5293	s1	a10	groupVII:18314956-18314934	11=1X10=1X	4.3p	AACCCGTAGATCCGAACTTGT	1	15	5	12	0	4	7	14	0.466861	2.73223	0.855375	2.61205	0	0.954915	1.5702	4.33167									0	1	1	False	False	True	False	False
AACCCGTAGATCAGAACTTGC	ACCCGTA	gl5293	s1	a10	groupVII:18314956-18314936	12=1X7=1X	4.3p	AACCCGTAGATCCGAACTTGT	6	20	12	7	1	14	4	2	2.80117	3.64297	2.0529	1.5237	0.354492	3.3422	0.897259	0.61881									0	-1	1	False	False	False	False	False
AACCCGTAGATCAGAACTTGTGA	ACCCGTA	gl5293	s1	a10	groupVII:18314956-18314934	12=1X9=1X	4.3p	AACCCGTAGATCCGAACTTGT	5	11	6	6	0	10	3	7	2.33431	2.00363	1.02645	1.30603	0	2.38729	0.672944	2.16583									0	1	1	False	False	False	False	False
AACCCGTAGATCAGAACTTGTGC	ACCCGTA	gl5293	s1	a10	groupVII:18314956-18314934	12=1X9=1X	4.3p	AACCCGTAGATCCGAACTTGT	4	9	9	1	2	5	5	5	1.86745	1.63934	1.53967	0.217671	0.708983	1.19364	1.12157	1.54702									0	1	1	False	False	False	False	False
AACCCGTAGATCAGAACTTGTGT	ACCCGTA	gl5293	s1	a10	groupVII:18314956-18314934	12=1X9=1X	4.3p	AACCCGTAGATCCGAACTTGT	7	22	18	12	0	14	11	15	3.26803	4.00726	3.07935	2.61205	0	3.3422	2.46746	4.64107									0	1	1	False	False	False	False	False
AACCCGTAGATCCAAACTTGC	ACCCGTA	gl5293	s1	a10	groupVII:18314956-18314936	13=1X6=1X	4.3p	AACCCGTAGATCCGAACTTGT	26	15	13	9	1	12	15	6	12.1384	2.73223	2.22397	1.95904	0.354492	2.86474	3.36472	1.85643									0	-1	1	False	False	False	False	False
AACCCGTAGATCCAAACTTGTGA	ACCCGTA	gl5293	s1	a10	groupVII:18314956-18314934	13=1X8=1X	4.3p	AACCCGTAGATCCGAACTTGT	12	19	23	12	1	9	16	17	5.60234	3.46082	3.93472	2.61205	0.354492	2.14856	3.58903	5.25988									0	1	1	False	False	False	False	False
AACCCGTAGATCCAAACTTGTGC	ACCCGTA	gl5293	s1	a10	groupVII:18314956-18314934	13=1X8=1X	4.3p	AACCCGTAGATCCGAACTTGT	2	11	17	5	3	10	14	6	0.933723	2.00363	2.90827	1.08836	1.06347	2.38729	3.1404	1.85643									0	1	1	False	False	False	False	False
AACCCGTAGATCCAAACTTGTGT	ACCCGTA	gl5293	s1	a10	groupVII:18314956-18314934	13=1X8=1X	4.3p	AACCCGTAGATCCGAACTTGT	21	36	24	15	13	16	36	42	9.80409	6.55734	4.1058	3.26507	4.60839	3.81966	8.07533	12.995									0	1	1	False	False	False	False	False
AACCCGTAGATCCGAACCTGC	ACCCGTA	gl5293	s1	a10	groupVII:18314956-18314936	17=1X2=1X	4.3p	AACCCGTAGATCCGAACTTGT	31	22	17	11	5	16	20	13	14.4727	4.00726	2.90827	2.39438	1.77246	3.81966	4.48629	4.02226									0	-1	1	False	False	False	False	True
AACCCGTAGATCCGAACCTGTGA	ACCCGTA	gl5293	s1	a10	groupVII:18314956-18314934	17=1X4=1X	4.3p	AACCCGTAGATCCGAACTTGT	22	23	37	32	3	26	23	36	10.2709	4.18941	6.32977	6.96547	1.06347	6.20695	5.15924	11.1386									0	1	1	False	False	False	False	True
AACCCGTAGATCCGAACCTGTGC	ACCCGTA	gl5293	s1	a10	groupVII:18314956-18314934	17=1X4=1X	4.3p	AACCCGTAGATCCGAACTTGT	17	15	22	9	3	14	18	20	7.93664	2.73223	3.76365	1.95904	1.06347	3.3422	4.03766	6.1881									0	1	1	False	False	False	False	True
AACCCGTAGATCCGAACCTGTGT	ACCCGTA	gl5293	s1	a10	groupVII:18314956-18314934	17=1X4=1X	4.3p	AACCCGTAGATCCGAACTTGT	41	50	59	42	16	47	52	72	19.1413	9.10742	10.0934	9.14218	5.67187	11.2202	11.6644	22.2772									0	1	1	False	False	False	False	True
AACCCGTAGATCCGAACGTGTGT	ACCCGTA	gl5293	s1	a10	groupVII:18314956-18314934	17=1X4=1X	4.3p	AACCCGTAGATCCGAACTTGT	0	8	4	5	3	7	7	7	0	1.45719	0.6843	1.08836	1.06347	1.6711	1.5702	2.16583									0	1	1	False	False	False	False	True
AACCCGTAGATCCGAACTCGC	ACCCGTA	gl5293	s1	a10	groupVII:18314956-18314936	18=1X1=1X	4.3p	AACCCGTAGATCCGAACTTGT	19	7	7	9	1	9	14	10	8.87036	1.27504	1.19752	1.95904	0.354492	2.14856	3.1404	3.09405									0	-1	1	False	False	False	False	True
AACCCGTAGATCCGAACTCGTGA	ACCCGTA	gl5293	s1	a10	groupVII:18314956-18314934	18=1X3=1X	4.3p	AACCCGTAGATCCGAACTTGT	11	10	30	23	6	16	7	16	5.13547	1.82148	5.13225	5.00643	2.12695	3.81966	1.5702	4.95048									0	1	1	False	False	False	False	True
AACCCGTAGATCCGAACTCGTGC	ACCCGTA	gl5293	s1	a10	groupVII:18314956-18314934	18=1X3=1X	4.3p	AACCCGTAGATCCGAACTTGT	9	3	6	9	3	5	5	5	4.20175	0.546445	1.02645	1.95904	1.06347	1.19364	1.12157	1.54702									0	1	1	False	False	False	False	True
AACCCGTAGATCCGAACTTATGA	ACCCGTA	gl5293	s1	a10	groupVII:18314956-18314934	19=1X2=1X	4.3p	AACCCGTAGATCCGAACTTGT	11	10	5	9	3	6	10	12	5.13547	1.82148	0.855375	1.95904	1.06347	1.43237	2.24315	3.71286				ola-miR-100					0	1	1	False	False	False	False	True
AACCCGTAGATCCGAACTTATGC	ACCCGTA	gl5293	s1	a10	groupVII:18314956-18314934	19=1X2=1X	4.3p	AACCCGTAGATCCGAACTTGT	7	7	7	2	1	8	9	5	3.26803	1.27504	1.19752	0.435342	0.354492	1.90983	2.01883	1.54702				ola-miR-100					0	1	1	False	False	False	False	True
AACCCGTAGATCCGAACTTGAGA	ACCCGTA	gl5293	s1	a10	groupVII:18314956-18314934	20=1X1=1X	4.3p	AACCCGTAGATCCGAACTTGT	6	12	8	3	2	10	12	9	2.80117	2.18578	1.3686	0.653013	0.708983	2.38729	2.69178	2.78464				ola-miR-100					0	1	1	False	False	False	False	True
AACCCGTAGATCCGAACTTGAGC	ACCCGTA	gl5293	s1	a10	groupVII:18314956-18314934	20=1X1=1X	4.3p	AACCCGTAGATCCGAACTTGT	3	8	8	3	1	13	6	9	1.40058	1.45719	1.3686	0.653013	0.354492	3.10347	1.34589	2.78464				ola-miR-100					0	1	1	False	False	False	False	True
AACCCGTAGATCCGAACTTGCGA	ACCCGTA	gl5293	s1	a10	groupVII:18314956-18314934	20=1X1=1X	4.3p	AACCCGTAGATCCGAACTTGT	15	24	36	28	2	29	21	31	7.00292	4.37156	6.1587	6.09479	0.708983	6.92313	4.71061	9.59155				ola-miR-100					0	1	1	False	False	False	False	True
AACCCGTAGATCCGAACTTGCGC	ACCCGTA	gl5293	s1	a10	groupVII:18314956-18314934	20=1X1=1X	4.3p	AACCCGTAGATCCGAACTTGT	6	11	17	12	3	13	9	7	2.80117	2.00363	2.90827	2.61205	1.06347	3.10347	2.01883	2.16583				ola-miR-100					0	1	1	False	False	False	False	True
AACCCGTAGATCCGAACTTGGGA	ACCCGTA	gl5293	s1	a10	groupVII:18314956-18314934	20=1X1=1X	4.3p	AACCCGTAGATCCGAACTTGT	5	9	9	4	1	9	17	14	2.33431	1.63934	1.53967	0.870684	0.354492	2.14856	3.81335	4.33167				ola-miR-100					0	1	1	False	False	False	False	True
AACCCGTAGATCCGAACTTGTGTTA	ACCCGTA	gl5293	s1	a10	groupVII:18314956-18314932	22=1X1=1X	4.3p	AACCCGTAGATCCGAACTTGT	6	9	15	6	14	8	4	10	2.80117	1.63934	2.56612	1.30603	4.96288	1.90983	0.897259	3.09405			gac-miR-100-2-5p	aca-miR-100,age-miR-100,bbe-miR-100-5p,bfl-miR-100-5p,bta-miR-100,ccr-miR-100,cgr-miR-100-5p,chi-miR-100-5p,dre-miR-100-5p,eca-miR-100,fru-miR-100,gga-miR-100-5p,ggo-miR-100,hsa-miR-100-5p,ipu-miR-100,lla-miR-100,loc-mir-100-5p,mdo-miR-100-5p,mml-miR-100-5p,mmu-miR-100-5p,oan-miR-100-5p,ola-miR-100,pma-miR-100a-5p,ppa-miR-100,ppy-miR-100,ptr-miR-100,rno-miR-100-5p,sha-miR-100,sla-miR-100,ssa-miR-…					0	3	1	False	False	False	False	True
AACCCGTAGATCCGAACTTTTA	ACCCGTA	gl5293	s1	a10	groupVII:18314956-18314935	19=1X1=1X	4.3p	AACCCGTAGATCCGAACTTGT	1	9	4	2	2	4	6	7	0.466861	1.63934	0.6843	0.435342	0.708983	0.954915	1.34589	2.16583				ola-miR-100					0	0	1	False	False	False	False	True
AACCCGTAGATCCGAACTTTTGA	ACCCGTA	gl5293	s1	a10	groupVII:18314956-18314934	19=1X2=1X	4.3p	AACCCGTAGATCCGAACTTGT	9	11	29	13	6	17	20	13	4.20175	2.00363	4.96117	2.82972	2.12695	4.05839	4.48629	4.02226				ola-miR-100					0	1	1	False	False	False	False	True
AACCCGTAGATCCGAACTTTTGC	ACCCGTA	gl5293	s1	a10	groupVII:18314956-18314934	19=1X2=1X	4.3p	AACCCGTAGATCCGAACTTGT	7	13	19	7	6	22	26	17	3.26803	2.36793	3.25042	1.5237	2.12695	5.25203	5.83218	5.25988				ola-miR-100					0	1	1	False	False	False	False	True
AACCCGTAGATCCGAATTTGC	ACCCGTA	gl5293	s1	a10	groupVII:18314956-18314936	16=1X3=1X	4.3p	AACCCGTAGATCCGAACTTGT	34	37	24	14	5	16	28	14	15.8733	6.73949	4.1058	3.04739	1.77246	3.81966	6.28081	4.33167									0	-1	1	False	False	False	False	False
AACCCGTAGATCCGAATTTGTGA	ACCCGTA	gl5293	s1	a10	groupVII:18314956-18314934	16=1X5=1X	4.3p	AACCCGTAGATCCGAACTTGT	10	29	35	22	3	19	23	18	4.66861	5.2823	5.98762	4.78876	1.06347	4.53584	5.15924	5.56929									0	1	1	False	False	False	False	False
AACCCGTAGATCCGAATTTGTGC	ACCCGTA	gl5293	s1	a10	groupVII:18314956-18314934	16=1X5=1X	4.3p	AACCCGTAGATCCGAACTTGT	3	8	11	7	0	10	23	11	1.40058	1.45719	1.88182	1.5237	0	2.38729	5.15924	3.40345									0	1	1	False	False	False	False	False
AACCCGTAGATCCGAATTTGTGT	ACCCGTA	gl5293	s1	a10	groupVII:18314956-18314934	16=1X5=1X	4.3p	AACCCGTAGATCCGAACTTGT	22	45	26	35	11	15	17	26	10.2709	8.19668	4.44795	7.61849	3.89941	3.58093	3.81335	8.04453									0	1	1	False	False	False	False	False
AACCCGTAGATCCGATCTAAA	ACCCGTA	gl5293	s1	a10	groupVII:18314956-18314936	15=1X2=3X	4.3p	AACCCGTAGATCCGAACTTGT	32	65	85	57	11	20	5	8	14.9396	11.8396	14.5414	12.4072	3.89941	4.77457	1.12157	2.47524									0	-3	3	False	False	False	False	False
AACCCGTAGATCCGATCTTAAA	ACCCGTA	gl5293	s1	a10	groupVII:18314956-18314935	15=1X3=3X	4.3p	AACCCGTAGATCCGAACTTGT	22	44	78	43	10	14	11	25	10.2709	8.01453	13.3438	9.35985	3.54492	3.3422	2.46746	7.73512									0	-2	3	False	False	False	False	False
AACCCGTAGATCCGATCTTGAAA	ACCCGTA	gl5293	s1	a10	groupVII:18314956-18314934	15=1X4=3X	4.3p	AACCCGTAGATCCGAACTTGT	4	17	43	50	16	16	2	16	1.86745	3.09652	7.35622	10.8836	5.67187	3.81966	0.448629	4.95048				oar-miR-99a					0	-1	3	False	False	False	False	False
AACCCGTAGATCCGATCTTGCA	ACCCGTA	gl5293	s1	a10	groupVII:18314956-18314935	15=1X4=2X	4.3p	AACCCGTAGATCCGAACTTGT	6	12	29	20	2	16	4	6	2.80117	2.18578	4.96117	4.35342	0.708983	3.81966	0.897259	1.85643				oar-miR-99a					0	-1	2	False	False	False	False	False
AACCCGTAGATCCGATCTTGTAA	ACCCGTA	gl5293	s1	a10	groupVII:18314956-18314934	15=1X5=2X	4.3p	AACCCGTAGATCCGAACTTGT	679	1879	7069	5692	628	823	579	1158	316.999	342.257	1209.33	1238.98	222.621	196.474	129.878	358.291			gac-miR-99a-5p	bta-miR-99a-5p,ccr-miR-99,cfa-miR-99a,cgr-miR-99a-5p,chi-miR-99a-5p,loc-mir-99-5p,oan-miR-99-5p,oar-miR-99a,tgu-miR-99-5p					0	0	2	False	False	False	False	False
AACCCGTAGATCCGATCTTGTAAA	ACCCGTA	gl5293	s1	a10	groupVII:18314956-18314933	15=1X5=3X	4.3p	AACCCGTAGATCCGAACTTGT	12	22	143	111	8	10	15	33	5.60234	4.00726	24.4637	24.1615	2.83593	2.38729	3.36472	10.2104			gac-miR-99a-5p	bta-miR-99a-5p,ccr-miR-99,cfa-miR-99a,cgr-miR-99a-5p,chi-miR-99a-5p,loc-mir-99-5p,oan-miR-99-5p,oar-miR-99a,tgu-miR-99-5p					0	0	3	False	False	False	False	False
AACCCGTAGATCCGATCTTGTCA	ACCCGTA	gl5293	s1	a10	groupVII:18314956-18314934	15=1X5=2X	4.3p	AACCCGTAGATCCGAACTTGT	0	2	14	19	0	6	1	1	0	0.364297	2.39505	4.13575	0	1.43237	0.224315	0.309405			gac-miR-99a-5p	bta-miR-99a-5p,ccr-miR-99,cfa-miR-99a,cgr-miR-99a-5p,chi-miR-99a-5p,loc-mir-99-5p,oan-miR-99-5p,oar-miR-99a,tgu-miR-99-5p					0	0	2	False	False	False	False	False
AACCCGTAGATCCGATCTTGTGAA	ACCCGTA	gl5293	s1	a10	groupVII:18314956-18314933	15=1X6=2X	4.3p	AACCCGTAGATCCGAACTTGT	173	447	1815	1587	141	290	145	216	80.767	81.4203	310.501	345.444	49.9833	69.2313	32.5256	66.8315			gac-miR-99a-5p	aca-miR-99a-5p,bta-miR-99a-5p,ccr-miR-99,cfa-miR-99a,cgr-miR-99a-5p,chi-miR-99a-5p,dre-miR-99b-5p,eca-miR-99a,gga-miR-99a-5p,ggo-miR-99a,hsa-miR-99a-5p,ipu-miR-99a,ipu-miR-99b,lla-miR-99a,loc-mir-99-5p,mml-miR-99a-5p,mmu-miR-99a-5p,mne-miR-99a,oan-miR-99-5p,oar-miR-99a,oha-miR-99a-5p,ppa-miR-99a,ppy-miR-99a,ptr-miR-99a,rno-miR-99a-5p,ssa-miR-99-5p,ssc-miR-99a,tch-miR-99a-5p,tgu-miR-99-5p,xtr-miR-…					0	1	2	False	False	False	False	False
AACCCGTAGATCCGATCTTGTGAAA	ACCCGTA	gl5293	s1	a10	groupVII:18314956-18314932	15=1X6=3X	4.3p	AACCCGTAGATCCGAACTTGT	6	18	88	64	3	11	13	7	2.80117	3.27867	15.0546	13.9309	1.06347	2.62602	2.91609	2.16583			gac-miR-99a-5p	aca-miR-99a-5p,bta-miR-99a-5p,ccr-miR-99,cfa-miR-99a,cgr-miR-99a-5p,chi-miR-99a-5p,dre-miR-99b-5p,eca-miR-99a,gga-miR-99a-5p,ggo-miR-99a,hsa-miR-99a-5p,ipu-miR-99a,ipu-miR-99b,lla-miR-99a,loc-mir-99-5p,mml-miR-99a-5p,mmu-miR-99a-5p,mne-miR-99a,oan-miR-99-5p,oar-miR-99a,oha-miR-99a-5p,ppa-miR-99a,ppy-miR-99a,ptr-miR-99a,rno-miR-99a-5p,ssa-miR-99-5p,ssc-miR-99a,tch-miR-99a-5p,tgu-miR-99-5p,xtr-miR-…					0	1	3	False	False	False	False	False
AACCCGTAGATCCGATCTTGTGAAT	ACCCGTA	gl5293	s1	a10	groupVII:18314956-18314932	15=1X6=3X	4.3p	AACCCGTAGATCCGAACTTGT	4	9	50	55	10	11	9	4	1.86745	1.63934	8.55375	11.9719	3.54492	2.62602	2.01883	1.23762			gac-miR-99a-5p	aca-miR-99a-5p,bta-miR-99a-5p,ccr-miR-99,cfa-miR-99a,cgr-miR-99a-5p,chi-miR-99a-5p,dre-miR-99b-5p,eca-miR-99a,gga-miR-99a-5p,ggo-miR-99a,hsa-miR-99a-5p,ipu-miR-99a,ipu-miR-99b,lla-miR-99a,loc-mir-99-5p,mml-miR-99a-5p,mmu-miR-99a-5p,mne-miR-99a,oan-miR-99-5p,oar-miR-99a,oha-miR-99a-5p,ppa-miR-99a,ppy-miR-99a,ptr-miR-99a,rno-miR-99a-5p,ssa-miR-99-5p,ssc-miR-99a,tch-miR-99a-5p,tgu-miR-99-5p,xtr-miR-…					0	1	3	False	False	False	False	False
AACCCGTAGATCCGGACTTGC	ACCCGTA	gl5293	s1	a10	groupVII:18314956-18314936	14=1X5=1X	4.3p	AACCCGTAGATCCGAACTTGT	37	17	18	10	1	24	14	12	17.2739	3.09652	3.07935	2.17671	0.354492	5.72949	3.1404	3.71286									0	-1	1	False	False	False	False	False
AACCCGTAGATCCGGACTTGTGA	ACCCGTA	gl5293	s1	a10	groupVII:18314956-18314934	14=1X7=1X	4.3p	AACCCGTAGATCCGAACTTGT	17	13	21	13	4	20	17	23	7.93664	2.36793	3.59257	2.82972	1.41797	4.77457	3.81335	7.11631									0	1	1	False	False	False	False	False
AACCCGTAGATCCGGACTTGTGC	ACCCGTA	gl5293	s1	a10	groupVII:18314956-18314934	14=1X7=1X	4.3p	AACCCGTAGATCCGAACTTGT	15	10	17	5	1	18	6	7	7.00292	1.82148	2.90827	1.08836	0.354492	4.29712	1.34589	2.16583									0	1	1	False	False	False	False	False
AACCCGTAGATCCGGACTTGTGT	ACCCGTA	gl5293	s1	a10	groupVII:18314956-18314934	14=1X7=1X	4.3p	AACCCGTAGATCCGAACTTGT	30	27	30	18	17	23	21	29	14.0058	4.91801	5.13225	3.91808	6.02636	5.49076	4.71061	8.97274									0	1	1	False	False	False	False	False
AACCCGTAGATCCTAACTTGC	ACCCGTA	gl5293	s1	a10	groupVII:18314956-18314936	13=1X6=1X	4.3p	AACCCGTAGATCCGAACTTGT	8	12	8	9	0	7	10	3	3.73489	2.18578	1.3686	1.95904	0	1.6711	2.24315	0.928215									0	-1	1	False	False	False	False	False
AACCCGTAGATCCTAACTTGTGA	ACCCGTA	gl5293	s1	a10	groupVII:18314956-18314934	13=1X8=1X	4.3p	AACCCGTAGATCCGAACTTGT	3	7	31	5	1	7	5	7	1.40058	1.27504	5.30332	1.08836	0.354492	1.6711	1.12157	2.16583									0	1	1	False	False	False	False	False
AACCCGTAGATCCTAACTTGTGT	ACCCGTA	gl5293	s1	a10	groupVII:18314956-18314934	13=1X8=1X	4.3p	AACCCGTAGATCCGAACTTGT	10	17	23	21	2	10	17	27	4.66861	3.09652	3.93472	4.57109	0.708983	2.38729	3.81335	8.35393									0	1	1	False	False	False	False	False
AACCCGTAGATCGGAACTTGTGT	ACCCGTA	gl5293	s1	a10	groupVII:18314956-18314934	12=1X9=1X	4.3p	AACCCGTAGATCCGAACTTGT	5	9	2	2	2	7	4	5	2.33431	1.63934	0.34215	0.435342	0.708983	1.6711	0.897259	1.54702									0	1	1	False	False	False	False	False
AACCCGTAGATCTGAACTTGC	ACCCGTA	gl5293	s1	a10	groupVII:18314956-18314936	12=1X7=1X	4.3p	AACCCGTAGATCCGAACTTGT	25	30	22	13	2	13	18	12	11.6715	5.46445	3.76365	2.82972	0.708983	3.10347	4.03766	3.71286									0	-1	1	False	False	False	False	False
AACCCGTAGATCTGAACTTGTGA	ACCCGTA	gl5293	s1	a10	groupVII:18314956-18314934	12=1X9=1X	4.3p	AACCCGTAGATCCGAACTTGT	13	25	25	8	1	15	13	16	6.0692	4.55371	4.27687	1.74137	0.354492	3.58093	2.91609	4.95048									0	1	1	False	False	False	False	False
AACCCGTAGATCTGAACTTGTGC	ACCCGTA	gl5293	s1	a10	groupVII:18314956-18314934	12=1X9=1X	4.3p	AACCCGTAGATCCGAACTTGT	5	14	20	4	0	17	10	12	2.33431	2.55008	3.4215	0.870684	0	4.05839	2.24315	3.71286									0	1	1	False	False	False	False	False
AACCCGTAGATCTGAACTTGTGT	ACCCGTA	gl5293	s1	a10	groupVII:18314956-18314934	12=1X9=1X	4.3p	AACCCGTAGATCCGAACTTGT	16	40	36	24	4	42	18	47	7.46978	7.28593	6.1587	5.2241	1.41797	10.0266	4.03766	14.542									0	1	1	False	False	False	False	False
AACCCGTAGATTCGAACTTGC	ACCCGTA	gl5293	s1	a10	groupVII:18314956-18314936	11=1X8=1X	4.3p	AACCCGTAGATCCGAACTTGT	17	32	16	7	1	19	17	7	7.93664	5.82875	2.7372	1.5237	0.354492	4.53584	3.81335	2.16583									0	-1	1	False	False	True	False	False
AACCCGTAGATTCGAACTTGTGA	ACCCGTA	gl5293	s1	a10	groupVII:18314956-18314934	11=1X10=1X	4.3p	AACCCGTAGATCCGAACTTGT	8	24	19	12	2	5	21	19	3.73489	4.37156	3.25042	2.61205	0.708983	1.19364	4.71061	5.87869									0	1	1	False	False	True	False	False
AACCCGTAGATTCGAACTTGTGC	ACCCGTA	gl5293	s1	a10	groupVII:18314956-18314934	11=1X10=1X	4.3p	AACCCGTAGATCCGAACTTGT	3	18	8	5	1	9	11	12	1.40058	3.27867	1.3686	1.08836	0.354492	2.14856	2.46746	3.71286									0	1	1	False	False	True	False	False
AACCCGTAGATTCGAACTTGTGT	ACCCGTA	gl5293	s1	a10	groupVII:18314956-18314934	11=1X10=1X	4.3p	AACCCGTAGATCCGAACTTGT	13	45	31	28	15	25	40	49	6.0692	8.19668	5.30332	6.09479	5.31737	5.96822	8.97259	15.1608									0	1	1	False	False	True	False	False
AACCCGTAGGTCCGAACTTGC	ACCCGTA	gl5293	s1	a10	groupVII:18314956-18314936	9=1X10=1X	4.3p	AACCCGTAGATCCGAACTTGT	27	17	19	9	0	22	13	12	12.6053	3.09652	3.25042	1.95904	0	5.25203	2.91609	3.71286									0	-1	1	False	False	True	False	False
AACCCGTAGGTCCGAACTTGTGA	ACCCGTA	gl5293	s1	a10	groupVII:18314956-18314934	9=1X12=1X	4.3p	AACCCGTAGATCCGAACTTGT	21	16	21	14	1	15	10	24	9.80409	2.91437	3.59257	3.04739	0.354492	3.58093	2.24315	7.42572									0	1	1	False	False	True	False	False
AACCCGTAGGTCCGAACTTGTGC	ACCCGTA	gl5293	s1	a10	groupVII:18314956-18314934	9=1X12=1X	4.3p	AACCCGTAGATCCGAACTTGT	8	15	15	6	4	14	11	4	3.73489	2.73223	2.56612	1.30603	1.41797	3.3422	2.46746	1.23762									0	1	1	False	False	True	False	False
AACCCGTAGGTCCGAACTTGTGT	ACCCGTA	gl5293	s1	a10	groupVII:18314956-18314934	9=1X12=1X	4.3p	AACCCGTAGATCCGAACTTGT	30	29	29	30	5	25	18	20	14.0058	5.2823	4.96117	6.53013	1.77246	5.96822	4.03766	6.1881									0	1	1	False	False	True	False	False
AACCCGTAGTTCCGAACTTGTGT	ACCCGTA	gl5293	s1	a10	groupVII:18314956-18314934	9=1X12=1X	4.3p	AACCCGTAGATCCGAACTTGT	3	8	11	7	3	4	8	10	1.40058	1.45719	1.88182	1.5237	1.06347	0.954915	1.79452	3.09405									0	1	1	False	False	True	False	False
AACCCGTATATCCGAACTTGC	ACCCGTA	gl5293	s1	a10	groupVII:18314956-18314936	8=1X11=1X	4.3p	AACCCGTAGATCCGAACTTGT	10	12	15	5	0	4	12	5	4.66861	2.18578	2.56612	1.08836	0	0.954915	2.69178	1.54702									0	-1	1	False	False	True	False	False
AACCCGTATATCCGAACTTGTGA	ACCCGTA	gl5293	s1	a10	groupVII:18314956-18314934	8=1X13=1X	4.3p	AACCCGTAGATCCGAACTTGT	0	9	13	6	1	4	10	13	0	1.63934	2.22397	1.30603	0.354492	0.954915	2.24315	4.02226									0	1	1	False	False	True	False	False
AACCCGTATATCCGAACTTGTGC	ACCCGTA	gl5293	s1	a10	groupVII:18314956-18314934	8=1X13=1X	4.3p	AACCCGTAGATCCGAACTTGT	3	4	8	1	1	4	6	5	1.40058	0.728593	1.3686	0.217671	0.354492	0.954915	1.34589	1.54702									0	1	1	False	False	True	False	False
AACCCGTATATCCGAACTTGTGT	ACCCGTA	gl5293	s1	a10	groupVII:18314956-18314934	8=1X13=1X	4.3p	AACCCGTAGATCCGAACTTGT	13	18	12	14	5	4	8	22	6.0692	3.27867	2.0529	3.04739	1.77246	0.954915	1.79452	6.80691									0	1	1	False	False	True	False	False
AACCCGTGGATCCGAACTTGC	ACCCGTG	gl5293	s454	a10	groupVII:18314956-18314936	7=1X12=1X	4.3p	AACCCGTAGATCCGAACTTGT	29	20	18	18	4	13	15	7	13.539	3.64297	3.07935	3.91808	1.41797	3.10347	3.36472	2.16583									0	-1	1	False	False	False	False	False
AACCCGTGGATCCGAACTTGTGA	ACCCGTG	gl5293	s454	a10	groupVII:18314956-18314934	7=1X14=1X	4.3p	AACCCGTAGATCCGAACTTGT	15	27	30	13	2	22	14	19	7.00292	4.91801	5.13225	2.82972	0.708983	5.25203	3.1404	5.87869									0	1	1	False	False	False	False	False
AACCCGTGGATCCGAACTTGTGC	ACCCGTG	gl5293	s454	a10	groupVII:18314956-18314934	7=1X14=1X	4.3p	AACCCGTAGATCCGAACTTGT	11	11	25	7	4	12	15	8	5.13547	2.00363	4.27687	1.5237	1.41797	2.86474	3.36472	2.47524									0	1	1	False	False	False	False	False
AACCCGTGGATCCGAACTTGTGT	ACCCGTG	gl5293	s454	a10	groupVII:18314956-18314934	7=1X14=1X	4.3p	AACCCGTAGATCCGAACTTGT	25	26	36	24	15	42	28	37	11.6715	4.73586	6.1587	5.2241	5.31737	10.0266	6.28081	11.448									0	1	1	False	False	False	False	False
AACCCGTTGATCCGAACTTGTGA	ACCCGTT	gl5293	s508	a10	groupVII:18314956-18314934	7=1X14=1X	4.3p	AACCCGTAGATCCGAACTTGT	2	4	4	5	0	2	6	9	0.933723	0.728593	0.6843	1.08836	0	0.477457	1.34589	2.78464									0	1	1	False	False	False	False	False
AACCCGTTGATCCGAACTTGTGT	ACCCGTT	gl5293	s508	a10	groupVII:18314956-18314934	7=1X14=1X	4.3p	AACCCGTAGATCCGAACTTGT	5	1	9	2	2	11	4	4	2.33431	0.182148	1.53967	0.435342	0.708983	2.62602	0.897259	1.23762									0	1	1	False	False	False	False	False
AACCCTTAGATCCGAACTTGC	ACCCTTA	gl5293	s504	a10	groupVII:18314956-18314936	5=1X14=1X	4.3p	AACCCGTAGATCCGAACTTGT	7	7	10	3	0	1	5	1	3.26803	1.27504	1.71075	0.653013	0	0.238729	1.12157	0.309405									0	-1	1	False	False	False	False	False
AACCCTTAGATCCGAACTTGTGA	ACCCTTA	gl5293	s504	a10	groupVII:18314956-18314934	5=1X16=1X	4.3p	AACCCGTAGATCCGAACTTGT	2	5	6	9	0	3	10	14	0.933723	0.910742	1.02645	1.95904	0	0.716186	2.24315	4.33167									0	1	1	False	False	False	False	False
AACCCTTAGATCCGAACTTGTGC	ACCCTTA	gl5293	s504	a10	groupVII:18314956-18314934	5=1X16=1X	4.3p	AACCCGTAGATCCGAACTTGT	2	5	8	5	0	3	6	5	0.933723	0.910742	1.3686	1.08836	0	0.716186	1.34589	1.54702									0	1	1	False	False	False	False	False
AACCCTTAGATCCGAACTTGTGT	ACCCTTA	gl5293	s504	a10	groupVII:18314956-18314934	5=1X16=1X	4.3p	AACCCGTAGATCCGAACTTGT	2	11	16	8	3	4	7	12	0.933723	2.00363	2.7372	1.74137	1.06347	0.954915	1.5702	3.71286									0	1	1	False	False	False	False	False
AACCGTAGATCCGAACTTGC	ACCGTAG	gl5293	s462	a10	groupVII:18314955-18314936	1=1X17=1X	4.3p	AACCCGTAGATCCGAACTTGT	5	5	6	0	1	8	6	2	2.33431	0.910742	1.02645	0	0.354492	1.90983	1.34589	0.61881									-1	-1	1	False	False	False	False	False
AACCGTAGATCCGAACTTGTGA	ACCGTAG	gl5293	s462	a10	groupVII:18314955-18314934	1=1X19=1X	4.3p	AACCCGTAGATCCGAACTTGT	18	67	43	56	10	36	27	37	8.4035	12.2039	7.35622	12.1896	3.54492	8.59423	6.05649	11.448									-1	1	1	False	False	False	False	False
AACCGTAGATCCGAACTTGTGC	ACCGTAG	gl5293	s462	a10	groupVII:18314955-18314934	1=1X19=1X	4.3p	AACCCGTAGATCCGAACTTGT	7	17	11	9	7	15	10	6	3.26803	3.09652	1.88182	1.95904	2.48144	3.58093	2.24315	1.85643									-1	1	1	False	False	False	False	False
AACCGTAGATCCGAACTTGTGGA	ACCGTAG	gl5293	s462	a10	groupVII:18314955-18314933	1=1X20=1X	4.3p	AACCCGTAGATCCGAACTTGT	5	12	19	12	5	4	7	11	2.33431	2.18578	3.25042	2.61205	1.77246	0.954915	1.5702	3.40345									-1	2	1	False	False	False	False	False
AACCGTAGATCCGAACTTGTGT	ACCGTAG	gl5293	s462	a10	groupVII:18314955-18314934	1=1X19=1X	4.3p	AACCCGTAGATCCGAACTTGT	13	49	31	24	9	13	19	17	6.0692	8.92527	5.30332	5.2241	3.19042	3.10347	4.26198	5.25988									-1	1	1	False	False	False	False	False
AACCTGTAGATCCGAACTTGC	ACCTGTA	gl5293	s450	a10	groupVII:18314956-18314936	4=1X15=1X	4.3p	AACCCGTAGATCCGAACTTGT	28	25	13	11	9	25	21	12	13.0721	4.55371	2.22397	2.39438	3.19042	5.96822	4.71061	3.71286									0	-1	1	False	False	False	False	False
AACCTGTAGATCCGAACTTGTGA	ACCTGTA	gl5293	s450	a10	groupVII:18314956-18314934	4=1X17=1X	4.3p	AACCCGTAGATCCGAACTTGT	13	22	38	15	8	14	20	25	6.0692	4.00726	6.50085	3.26507	2.83593	3.3422	4.48629	7.73512									0	1	1	False	False	False	False	False
AACCTGTAGATCCGAACTTGTGC	ACCTGTA	gl5293	s450	a10	groupVII:18314956-18314934	4=1X17=1X	4.3p	AACCCGTAGATCCGAACTTGT	13	10	18	12	5	6	19	12	6.0692	1.82148	3.07935	2.61205	1.77246	1.43237	4.26198	3.71286									0	1	1	False	False	False	False	False
AACCTGTAGATCCGAACTTGTGT	ACCTGTA	gl5293	s450	a10	groupVII:18314956-18314934	4=1X17=1X	4.3p	AACCCGTAGATCCGAACTTGT	20	30	33	27	10	41	31	45	9.33723	5.46445	5.64547	5.87712	3.54492	9.78788	6.95375	13.9232									0	1	1	False	False	False	False	False
AACTCGTAGATCCGAACTTGC	ACTCGTA	gl5293	s456	a10	groupVII:18314956-18314936	3=1X16=1X	4.3p	AACCCGTAGATCCGAACTTGT	18	11	19	8	4	21	13	10	8.4035	2.00363	3.25042	1.74137	1.41797	5.0133	2.91609	3.09405									0	-1	1	False	False	False	False	False
AACTCGTAGATCCGAACTTGTGA	ACTCGTA	gl5293	s456	a10	groupVII:18314956-18314934	3=1X18=1X	4.3p	AACCCGTAGATCCGAACTTGT	12	12	24	20	7	14	14	13	5.60234	2.18578	4.1058	4.35342	2.48144	3.3422	3.1404	4.02226									0	1	1	False	False	False	False	False
AACTCGTAGATCCGAACTTGTGC	ACTCGTA	gl5293	s456	a10	groupVII:18314956-18314934	3=1X18=1X	4.3p	AACCCGTAGATCCGAACTTGT	7	14	17	9	2	10	14	9	3.26803	2.55008	2.90827	1.95904	0.708983	2.38729	3.1404	2.78464									0	1	1	False	False	False	False	False
AACTCGTAGATCCGAACTTGTGT	ACTCGTA	gl5293	s456	a10	groupVII:18314956-18314934	3=1X18=1X	4.3p	AACCCGTAGATCCGAACTTGT	7	23	38	26	7	23	27	31	3.26803	4.18941	6.50085	5.65945	2.48144	5.49076	6.05649	9.59155									0	1	1	False	False	False	False	False
AATCCGTAGATCCGAACTTGC	ATCCGTA	gl5293	s463	a10	groupVII:18314956-18314936	2=1X17=1X	4.3p	AACCCGTAGATCCGAACTTGT	18	18	11	4	0	17	13	7	8.4035	3.27867	1.88182	0.870684	0	4.05839	2.91609	2.16583									0	-1	1	False	False	False	False	False
AATCCGTAGATCCGAACTTGTGA	ATCCGTA	gl5293	s463	a10	groupVII:18314956-18314934	2=1X19=1X	4.3p	AACCCGTAGATCCGAACTTGT	5	19	18	11	2	13	17	15	2.33431	3.46082	3.07935	2.39438	0.708983	3.10347	3.81335	4.64107									0	1	1	False	False	False	False	False
AATCCGTAGATCCGAACTTGTGC	ATCCGTA	gl5293	s463	a10	groupVII:18314956-18314934	2=1X19=1X	4.3p	AACCCGTAGATCCGAACTTGT	10	9	8	7	2	12	10	9	4.66861	1.63934	1.3686	1.5237	0.708983	2.86474	2.24315	2.78464									0	1	1	False	False	False	False	False
AATCCGTAGATCCGAACTTGTGT	ATCCGTA	gl5293	s463	a10	groupVII:18314956-18314934	2=1X19=1X	4.3p	AACCCGTAGATCCGAACTTGT	15	26	30	17	8	28	20	22	7.00292	4.73586	5.13225	3.70041	2.83593	6.6844	4.48629	6.80691									0	1	1	False	False	False	False	False
ACCCCGTAGATCCGAACTTGC	CCCCGTA	gl5293	s423	a10	groupVII:18314956-18314936	1=1X18=1X	4.3p	AACCCGTAGATCCGAACTTGT	154	265	128	63	70	254	263	143	71.8966	48.2693	21.8976	13.7133	24.8144	60.6371	58.9947	44.2449									0	-1	1	False	False	False	False	False
ACCCCGTAGATCCGAACTTGTA	CCCCGTA	gl5293	s423	a10	groupVII:18314956-18314935	1=1X19=1X	4.3p	AACCCGTAGATCCGAACTTGT	9	31	18	13	10	25	30	32	4.20175	5.6466	3.07935	2.82972	3.54492	5.96822	6.72944	9.90096									0	0	1	False	False	False	False	False
ACCCCGTAGATCCGAACTTGTGA	CCCCGTA	gl5293	s423	a10	groupVII:18314956-18314934	1=1X20=1X	4.3p	AACCCGTAGATCCGAACTTGT	55	208	191	142	106	202	302	253	25.6774	37.8869	32.6753	30.9093	37.5761	48.2232	67.743	78.2794									0	1	1	False	False	False	False	False
ACCCCGTAGATCCGAACTTGTGC	CCCCGTA	gl5293	s423	a10	groupVII:18314956-18314934	1=1X20=1X	4.3p	AACCCGTAGATCCGAACTTGT	38	93	100	55	48	184	218	120	17.7407	16.9398	17.1075	11.9719	17.0156	43.9261	48.9006	37.1286									0	1	1	False	False	False	False	False
ACCCCGTAGATCCGAACTTGTGT	CCCCGTA	gl5293	s423	a10	groupVII:18314956-18314934	1=1X20=1X	4.3p	AACCCGTAGATCCGAACTTGT	110	354	246	239	181	398	431	484	51.3547	64.4805	42.0844	52.0234	64.163	95.014	96.6796	149.752									0	1	1	False	False	False	False	False
ACCCCGTAGATCCGAACTTGTT	CCCCGTA	gl5293	s423	a10	groupVII:18314956-18314935	1=1X19=1X	4.3p	AACCCGTAGATCCGAACTTGT	1	9	6	2	1	4	9	9	0.466861	1.63934	1.02645	0.435342	0.354492	0.954915	2.01883	2.78464									0	0	1	False	False	False	False	False
ACCCGTAGATCCGATCTTGTAA	CCCGTAG	gl5293	s238	a10	groupVII:18314955-18314934	14=1X5=2X	4.3p	AACCCGTAGATCCGAACTTGT	9	4	14	7	2	2	3	9	4.20175	0.728593	2.39505	1.5237	0.708983	0.477457	0.672944	2.78464									-1	0	2	False	False	False	False	False
ACCCGTAGATCCGATCTTGTGAA	CCCGTAG	gl5293	s238	a10	groupVII:18314955-18314933	14=1X6=2X	4.3p	AACCCGTAGATCCGAACTTGT	1	4	16	9	1	3	5	0	0.466861	0.728593	2.7372	1.95904	0.354492	0.716186	1.12157	0									-1	1	2	False	False	False	False	False
ACCCTTAGATCCGAACTTGTGA	CCCTTAG	gl5293	s551	a10	groupVII:18314955-18314934	4=1X16=1X	4.3p	AACCCGTAGATCCGAACTTGT	3	11	11	8	1	5	6	3	1.40058	2.00363	1.88182	1.74137	0.354492	1.19364	1.34589	0.928215									-1	1	1	False	False	False	False	False
AGCCCGTAGATCCGAACTTGC	GCCCGTA	gl5293	s425	a10	groupVII:18314956-18314936	1=1X18=1X	4.3p	AACCCGTAGATCCGAACTTGT	139	218	367	166	27	142	144	58	64.8937	39.7083	62.7845	36.1334	9.57127	33.8995	32.3013	17.9455									0	-1	1	False	False	False	False	False
AGCCCGTAGATCCGAACTTGTA	GCCCGTA	gl5293	s425	a10	groupVII:18314956-18314935	1=1X19=1X	4.3p	AACCCGTAGATCCGAACTTGT	10	22	42	28	5	12	16	12	4.66861	4.00726	7.18515	6.09479	1.77246	2.86474	3.58903	3.71286									0	0	1	False	False	False	False	False
AGCCCGTAGATCCGAACTTGTGA	GCCCGTA	gl5293	s425	a10	groupVII:18314956-18314934	1=1X20=1X	4.3p	AACCCGTAGATCCGAACTTGT	72	215	539	380	55	166	172	170	33.614	39.1619	92.2094	82.715	19.497	39.629	38.5821	52.5988									0	1	1	False	False	False	False	False
AGCCCGTAGATCCGAACTTGTGC	GCCCGTA	gl5293	s425	a10	groupVII:18314956-18314934	1=1X20=1X	4.3p	AACCCGTAGATCCGAACTTGT	58	115	281	121	31	98	108	87	27.078	20.9471	48.0721	26.3382	10.9892	23.3954	24.226	26.9182									0	1	1	False	False	False	False	False
AGCCCGTAGATCCGAACTTGTGT	GCCCGTA	gl5293	s425	a10	groupVII:18314956-18314934	1=1X20=1X	4.3p	AACCCGTAGATCCGAACTTGT	157	329	592	367	60	256	197	268	73.2972	59.9268	101.276	79.8853	21.2695	61.1145	44.19	82.9205									0	1	1	False	False	False	False	False
ATCCCGTAGATCCGAACTTGC	TCCCGTA	gl5293	s496	a10	groupVII:18314956-18314936	1=1X18=1X	4.3p	AACCCGTAGATCCGAACTTGT	6	7	6	6	0	5	5	4	2.80117	1.27504	1.02645	1.30603	0	1.19364	1.12157	1.23762									0	-1	1	False	False	False	False	False
ATCCCGTAGATCCGAACTTGTGA	TCCCGTA	gl5293	s496	a10	groupVII:18314956-18314934	1=1X20=1X	4.3p	AACCCGTAGATCCGAACTTGT	3	13	9	12	2	3	3	8	1.40058	2.36793	1.53967	2.61205	0.708983	0.716186	0.672944	2.47524									0	1	1	False	False	False	False	False
ATCCCGTAGATCCGAACTTGTGC	TCCCGTA	gl5293	s496	a10	groupVII:18314956-18314934	1=1X20=1X	4.3p	AACCCGTAGATCCGAACTTGT	1	5	6	4	2	7	6	3	0.466861	0.910742	1.02645	0.870684	0.708983	1.6711	1.34589	0.928215									0	1	1	False	False	False	False	False
ATCCCGTAGATCCGAACTTGTGT	TCCCGTA	gl5293	s496	a10	groupVII:18314956-18314934	1=1X20=1X	4.3p	AACCCGTAGATCCGAACTTGT	3	7	12	13	3	10	8	20	1.40058	1.27504	2.0529	2.82972	1.06347	2.38729	1.79452	6.1881									0	1	1	False	False	False	False	False
CAACCCGTAGATCCGAACTTGT	AACCCGT	gl5293	s258	a10	groupVII:18314957-18314936	1X21=	4.5p	AACCCGTAGATCCGAACTTGT	58	78	29	29	14	34	46	43	27.078	14.2076	4.96117	6.31246	4.96288	8.11677	10.3185	13.3044			gac-miR-100-2-5p	ccr-miR-100,cgr-miR-100-5p,chi-miR-100-5p,loc-mir-100-5p,mdo-miR-100-5p,ola-miR-100,sha-miR-100,tgu-miR-100-5p					1	0	0	False	False	False	False	False
CAACCCGTAGATCCGAACTTGTG	AACCCGT	gl5293	s258	a10	groupVII:18314957-18314935	1X22=	4.5p	AACCCGTAGATCCGAACTTGT	9	26	7	5	4	8	13	7	4.20175	4.73586	1.19752	1.08836	1.41797	1.90983	2.91609	2.16583			gac-miR-100-2-5p	aca-miR-100,age-miR-100,bbe-miR-100-5p,bta-miR-100,ccr-miR-100,cgr-miR-100-5p,chi-miR-100-5p,dre-miR-100-5p,eca-miR-100,fru-miR-100,gga-miR-100-5p,ggo-miR-100,hsa-miR-100-5p,ipu-miR-100,lla-miR-100,loc-mir-100-5p,mdo-miR-100-5p,mml-miR-100-5p,mmu-miR-100-5p,oan-miR-100-5p,ola-miR-100,pma-miR-100a-5p,ppa-miR-100,ppy-miR-100,ptr-miR-100,rno-miR-100-5p,sha-miR-100,sla-miR-100,ssa-miR-100a-5p,ssc-miR…					1	1	0	False	False	False	False	False
CACCCGTAGATCCGAACTT	ACCCGTA	gl5293	s1	a10	groupVII:18314956-18314938	1X18=	4.5p	AACCCGTAGATCCGAACTTGT	6	12	3	2	1	0	4	12	2.80117	2.18578	0.513225	0.435342	0.354492	0	0.897259	3.71286									0	-2	0	False	False	False	False	True
CACCCGTAGATCCGAACTTG	ACCCGTA	gl5293	s1	a10	groupVII:18314956-18314937	1X19=	4.5p	AACCCGTAGATCCGAACTTGT	8	8	2	3	6	8	16	11	3.73489	1.45719	0.34215	0.653013	2.12695	1.90983	3.58903	3.40345									0	-1	0	False	False	False	False	True
CACCCGTAGATCCGAACTTGT	ACCCGTA	gl5293	s1	a10	groupVII:18314956-18314936	1X20=	4.5p	AACCCGTAGATCCGAACTTGT	1287	4083	1399	1176	1146	2701	3023	2851	600.85	743.712	239.334	255.981	406.247	644.806	678.103	882.113									0	0	0	False	False	False	False	True
CACCCGTAGATCCGAACTTGTG	ACCCGTA	gl5293	s1	a10	groupVII:18314956-18314935	1X21=	4.5p	AACCCGTAGATCCGAACTTGT	142	707	256	231	237	479	512	367	66.2943	128.779	43.7952	50.282	84.0145	114.351	114.849	113.552									0	1	0	False	False	False	False	True
CACCCGTAGATCCGAACTTGTGG	ACCCGTA	gl5293	s1	a10	groupVII:18314956-18314934	1X22=	4.5p	AACCCGTAGATCCGAACTTGT	2	20	17	12	4	11	14	12	0.933723	3.64297	2.90827	2.61205	1.41797	2.62602	3.1404	3.71286									0	2	0	False	False	False	False	True
CCCCGTAGATCCGAACTTGT	CCCGTAG	gl5293	s238	a10	groupVII:18314955-18314936	1X19=	4.5p	AACCCGTAGATCCGAACTTGT	13	41	8	11	6	5	4	9	6.0692	7.46808	1.3686	2.39438	2.12695	1.19364	0.897259	2.78464									-1	0	0	False	False	False	False	False
CCCCGTAGATCCGAACTTGTG	CCCGTAG	gl5293	s238	a10	groupVII:18314955-18314935	1X20=	4.5p	AACCCGTAGATCCGAACTTGT	2	14	5	6	4	1	2	3	0.933723	2.55008	0.855375	1.30603	1.41797	0.238729	0.448629	0.928215									-1	1	0	False	False	False	False	False
CCCCGTAGATCCGAACTTGTGG	CCCGTAG	gl5293	s238	a10	groupVII:18314955-18314934	1X21=	4.5p	AACCCGTAGATCCGAACTTGT	39	148	60	73	25	74	45	48	18.2076	26.958	10.2645	15.89	8.86229	17.6659	10.0942	14.8514									-1	2	0	False	False	False	False	False
GAACCCGTAGATCCGAACTTG	AACCCGT	gl5293	s258	a10	groupVII:18314957-18314937	1X20=	4.5p	AACCCGTAGATCCGAACTTGT	6	17	1	4	3	4	7	10	2.80117	3.09652	0.171075	0.870684	1.06347	0.954915	1.5702	3.09405				ola-miR-100					1	-1	0	False	False	False	False	False
GAACCCGTAGATCCGAACTTGT	AACCCGT	gl5293	s258	a10	groupVII:18314957-18314936	1X21=	4.5p	AACCCGTAGATCCGAACTTGT	439	1192	660	453	451	1018	1045	1070	204.952	217.121	112.909	98.605	159.876	243.026	234.409	331.063			gac-miR-100-2-5p	ccr-miR-100,cgr-miR-100-5p,chi-miR-100-5p,loc-mir-100-5p,mdo-miR-100-5p,ola-miR-100,sha-miR-100,tgu-miR-100-5p					1	0	0	False	False	False	False	False
GAACCCGTAGATCCGAACTTGTG	AACCCGT	gl5293	s258	a10	groupVII:18314957-18314935	1X22=	4.5p	AACCCGTAGATCCGAACTTGT	6	21	17	6	12	34	22	27	2.80117	3.82512	2.90827	1.30603	4.2539	8.11677	4.93492	8.35393			gac-miR-100-2-5p	aca-miR-100,age-miR-100,bbe-miR-100-5p,bta-miR-100,ccr-miR-100,cgr-miR-100-5p,chi-miR-100-5p,dre-miR-100-5p,eca-miR-100,fru-miR-100,gga-miR-100-5p,ggo-miR-100,hsa-miR-100-5p,ipu-miR-100,lla-miR-100,loc-mir-100-5p,mdo-miR-100-5p,mml-miR-100-5p,mmu-miR-100-5p,oan-miR-100-5p,ola-miR-100,pma-miR-100a-5p,ppa-miR-100,ppy-miR-100,ptr-miR-100,rno-miR-100-5p,sha-miR-100,sla-miR-100,ssa-miR-100a-5p,ssc-miR…					1	1	0	False	False	False	False	False
GACCCGTAGATCCGAACT	ACCCGTA	gl5293	s1	a10	groupVII:18314956-18314939	1X17=	4.5p	AACCCGTAGATCCGAACTTGT	9	24	25	17	0	0	3	7	4.20175	4.37156	4.27687	3.70041	0	0	0.672944	2.16583									0	-3	0	False	False	False	False	True
GACCCGTAGATCCGAACTT	ACCCGTA	gl5293	s1	a10	groupVII:18314956-18314938	1X18=	4.5p	AACCCGTAGATCCGAACTTGT	16	11	20	13	1	1	2	3	7.46978	2.00363	3.4215	2.82972	0.354492	0.238729	0.448629	0.928215									0	-2	0	False	False	False	False	True
GACCCGTAGATCCGAACTTG	ACCCGTA	gl5293	s1	a10	groupVII:18314956-18314937	1X19=	4.5p	AACCCGTAGATCCGAACTTGT	5	16	28	14	3	8	5	6	2.33431	2.91437	4.7901	3.04739	1.06347	1.90983	1.12157	1.85643									0	-1	0	False	False	False	False	True
GACCCGTAGATCCGAACTTGT	ACCCGTA	gl5293	s1	a10	groupVII:18314956-18314936	1X20=	4.5p	AACCCGTAGATCCGAACTTGT	1964	5366	8323	4286	314	954	1245	1212	916.916	977.408	1423.86	932.938	111.31	227.747	279.272	374.999									0	0	0	False	False	False	False	True
GACCCGTAGATCCGAACTTGTG	ACCCGTA	gl5293	s1	a10	groupVII:18314956-18314935	1X21=	4.5p	AACCCGTAGATCCGAACTTGT	300	1336	1623	1164	87	198	216	211	140.058	243.35	277.655	253.369	30.8408	47.2683	48.452	65.2844									0	1	0	False	False	False	False	True
GACCCGTAGATCCGAACTTGTGG	ACCCGTA	gl5293	s1	a10	groupVII:18314956-18314934	1X22=	4.5p	AACCCGTAGATCCGAACTTGT	7	39	66	48	2	6	7	11	3.26803	7.10379	11.2909	10.4482	0.708983	1.43237	1.5702	3.40345									0	2	0	False	False	False	False	True
GCCCGTAGATCCGAACTTGT	CCCGTAG	gl5293	s238	a10	groupVII:18314955-18314936	1X19=	4.5p	AACCCGTAGATCCGAACTTGT	5	10	13	3	0	1	0	1	2.33431	1.82148	2.22397	0.653013	0	0.238729	0	0.309405									-1	0	0	False	False	False	False	False
GCCCGTAGATCCGAACTTGTGG	CCCGTAG	gl5293	s238	a10	groupVII:18314955-18314934	1X21=	4.5p	AACCCGTAGATCCGAACTTGT	28	48	37	24	6	9	12	12	13.0721	8.74312	6.32977	5.2241	2.12695	2.14856	2.69178	3.71286									-1	2	0	False	False	False	False	False
TACCCGTAGATCCGAACTTGT	ACCCGTA	gl5293	s1	a10	groupVII:18314956-18314936	1X20=	4.5p	AACCCGTAGATCCGAACTTGT	23	47	32	23	7	15	18	15	10.7378	8.56097	5.4744	5.00643	2.48144	3.58093	4.03766	4.64107									0	0	0	False	False	False	False	True
CAACCCGTAGATCCGAACTTGC	AACCCGT	gl5293	s258	a10	groupVII:18314957-18314936	1X20=1X	4.5p3p	AACCCGTAGATCCGAACTTGT	16	13	6	3	2	10	15	3	7.46978	2.36793	1.02645	0.653013	0.708983	2.38729	3.36472	0.928215				ola-miR-100					1	-1	1	False	False	False	False	False
CAACCCGTAGATCCGAACTTGTGA	AACCCGT	gl5293	s258	a10	groupVII:18314957-18314934	1X22=1X	4.5p3p	AACCCGTAGATCCGAACTTGT	4	17	23	10	0	13	17	30	1.86745	3.09652	3.93472	2.17671	0	3.10347	3.81335	9.28215			gac-miR-100-2-5p	aca-miR-100,age-miR-100,bbe-miR-100-5p,bta-miR-100,ccr-miR-100,cgr-miR-100-5p,chi-miR-100-5p,dre-miR-100-5p,eca-miR-100,fru-miR-100,gga-miR-100-5p,ggo-miR-100,hsa-miR-100-5p,ipu-miR-100,lla-miR-100,loc-mir-100-5p,mdo-miR-100-5p,mml-miR-100-5p,mmu-miR-100-5p,oan-miR-100-5p,ola-miR-100,pma-miR-100a-5p,ppa-miR-100,ppy-miR-100,ptr-miR-100,rno-miR-100-5p,sha-miR-100,sla-miR-100,ssa-miR-100a-5p,ssc-miR…					1	1	1	False	False	False	False	False
CAACCCGTAGATCCGAACTTGTGC	AACCCGT	gl5293	s258	a10	groupVII:18314957-18314934	1X22=1X	4.5p3p	AACCCGTAGATCCGAACTTGT	1	10	3	1	2	11	9	4	0.466861	1.82148	0.513225	0.217671	0.708983	2.62602	2.01883	1.23762			gac-miR-100-2-5p	aca-miR-100,age-miR-100,bbe-miR-100-5p,bta-miR-100,ccr-miR-100,cgr-miR-100-5p,chi-miR-100-5p,dre-miR-100-5p,eca-miR-100,fru-miR-100,gga-miR-100-5p,ggo-miR-100,hsa-miR-100-5p,ipu-miR-100,lla-miR-100,loc-mir-100-5p,mdo-miR-100-5p,mml-miR-100-5p,mmu-miR-100-5p,oan-miR-100-5p,ola-miR-100,pma-miR-100a-5p,ppa-miR-100,ppy-miR-100,ptr-miR-100,rno-miR-100-5p,sha-miR-100,sla-miR-100,ssa-miR-100a-5p,ssc-miR…					1	1	1	False	False	False	False	False
CAACCCGTAGATCCGAACTTGTGT	AACCCGT	gl5293	s258	a10	groupVII:18314957-18314934	1X22=1X	4.5p3p	AACCCGTAGATCCGAACTTGT	3	32	20	12	11	21	15	28	1.40058	5.82875	3.4215	2.61205	3.89941	5.0133	3.36472	8.66334			gac-miR-100-2-5p	aca-miR-100,age-miR-100,bbe-miR-100-5p,bfl-miR-100-5p,bta-miR-100,ccr-miR-100,cgr-miR-100-5p,chi-miR-100-5p,dre-miR-100-5p,eca-miR-100,fru-miR-100,gga-miR-100-5p,ggo-miR-100,hsa-miR-100-5p,ipu-miR-100,lla-miR-100,loc-mir-100-5p,mdo-miR-100-5p,mml-miR-100-5p,mmu-miR-100-5p,oan-miR-100-5p,ola-miR-100,pma-miR-100a-5p,ppa-miR-100,ppy-miR-100,ptr-miR-100,rno-miR-100-5p,sha-miR-100,sla-miR-100,ssa-miR-…					1	1	1	False	False	False	False	False
CACCCGTAGATCCGAACTTGA	ACCCGTA	gl5293	s1	a10	groupVII:18314956-18314936	1X19=1X	4.5p3p	AACCCGTAGATCCGAACTTGT	6	4	6	4	5	6	10	8	2.80117	0.728593	1.02645	0.870684	1.77246	1.43237	2.24315	2.47524									0	-1	1	False	False	False	False	True
CACCCGTAGATCCGAACTTGC	ACCCGTA	gl5293	s1	a10	groupVII:18314956-18314936	1X19=1X	4.5p3p	AACCCGTAGATCCGAACTTGT	285	500	250	150	137	587	632	311	133.055	91.0742	42.7687	32.6507	48.5654	140.134	141.767	96.2249									0	-1	1	False	False	False	False	True
CACCCGTAGATCCGAACTTGTA	ACCCGTA	gl5293	s1	a10	groupVII:18314956-18314935	1X20=1X	4.5p3p	AACCCGTAGATCCGAACTTGT	19	77	29	17	40	53	79	73	8.87036	14.0254	4.96117	3.70041	14.1797	12.6526	17.7209	22.5866									0	0	1	False	False	False	False	True
CACCCGTAGATCCGAACTTGTAA	ACCCGTA	gl5293	s1	a10	groupVII:18314956-18314934	1X20=2X	4.5p3p	AACCCGTAGATCCGAACTTGT	2	1	6	6	6	7	12	16	0.933723	0.182148	1.02645	1.30603	2.12695	1.6711	2.69178	4.95048									0	0	2	False	False	False	False	True
CACCCGTAGATCCGAACTTGTGA	ACCCGTA	gl5293	s1	a10	groupVII:18314956-18314934	1X21=1X	4.5p3p	AACCCGTAGATCCGAACTTGT	142	547	375	334	201	483	682	613	66.2943	99.6351	64.1531	72.7021	71.2528	115.306	152.983	189.665									0	1	1	False	False	False	False	True
CACCCGTAGATCCGAACTTGTGC	ACCCGTA	gl5293	s1	a10	groupVII:18314956-18314934	1X21=1X	4.5p3p	AACCCGTAGATCCGAACTTGT	84	255	213	126	93	369	574	253	39.2163	46.4478	36.439	27.4265	32.9677	88.0909	128.757	78.2794									0	1	1	False	False	False	False	True
CACCCGTAGATCCGAACTTGTGT	ACCCGTA	gl5293	s1	a10	groupVII:18314956-18314934	1X21=1X	4.5p3p	AACCCGTAGATCCGAACTTGT	202	791	536	512	331	898	1071	1085	94.306	144.079	91.6962	111.448	117.337	214.378	240.241	335.704									0	1	1	False	False	False	False	True
CACCCGTAGATCCGAACTTGTT	ACCCGTA	gl5293	s1	a10	groupVII:18314956-18314935	1X20=1X	4.5p3p	AACCCGTAGATCCGAACTTGT	5	24	4	10	2	25	20	18	2.33431	4.37156	0.6843	2.17671	0.708983	5.96822	4.48629	5.56929									0	0	1	False	False	False	False	True
CCCCGTAGATCCGAACTTGTGA	CCCGTAG	gl5293	s238	a10	groupVII:18314955-18314934	1X20=1X	4.5p3p	AACCCGTAGATCCGAACTTGT	26	74	50	38	14	24	35	25	12.1384	13.479	8.55375	8.2715	4.96288	5.72949	7.85101	7.73512									-1	1	1	False	False	False	False	False
CCCCGTAGATCCGAACTTGTGC	CCCGTAG	gl5293	s238	a10	groupVII:18314955-18314934	1X20=1X	4.5p3p	AACCCGTAGATCCGAACTTGT	6	12	10	4	1	5	7	2	2.80117	2.18578	1.71075	0.870684	0.354492	1.19364	1.5702	0.61881									-1	1	1	False	False	False	False	False
CCCCGTAGATCCGAACTTGTGGA	CCCGTAG	gl5293	s238	a10	groupVII:18314955-18314933	1X21=1X	4.5p3p	AACCCGTAGATCCGAACTTGT	6	14	16	15	5	3	11	11	2.80117	2.55008	2.7372	3.26507	1.77246	0.716186	2.46746	3.40345									-1	2	1	False	False	False	False	False
CCCCGTAGATCCGAACTTGTGT	CCCGTAG	gl5293	s238	a10	groupVII:18314955-18314934	1X20=1X	4.5p3p	AACCCGTAGATCCGAACTTGT	15	35	26	25	6	22	19	14	7.00292	6.37519	4.44795	5.44178	2.12695	5.25203	4.26198	4.33167									-1	1	1	False	False	False	False	False
GAACCCGTAGATCCGAACTTGC	AACCCGT	gl5293	s258	a10	groupVII:18314957-18314936	1X20=1X	4.5p3p	AACCCGTAGATCCGAACTTGT	111	146	162	62	49	253	243	113	51.8216	26.5937	27.7141	13.4956	17.3701	60.3984	54.5085	34.9628				ola-miR-100					1	-1	1	False	False	False	False	False
GAACCCGTAGATCCGAACTTGTGC	AACCCGT	gl5293	s258	a10	groupVII:18314957-18314934	1X22=1X	4.5p3p	AACCCGTAGATCCGAACTTGT	2	6	6	8	3	15	11	14	0.933723	1.09289	1.02645	1.74137	1.06347	3.58093	2.46746	4.33167			gac-miR-100-2-5p	aca-miR-100,age-miR-100,bbe-miR-100-5p,bta-miR-100,ccr-miR-100,cgr-miR-100-5p,chi-miR-100-5p,dre-miR-100-5p,eca-miR-100,fru-miR-100,gga-miR-100-5p,ggo-miR-100,hsa-miR-100-5p,ipu-miR-100,lla-miR-100,loc-mir-100-5p,mdo-miR-100-5p,mml-miR-100-5p,mmu-miR-100-5p,oan-miR-100-5p,ola-miR-100,pma-miR-100a-5p,ppa-miR-100,ppy-miR-100,ptr-miR-100,rno-miR-100-5p,sha-miR-100,sla-miR-100,ssa-miR-100a-5p,ssc-miR…					1	1	1	False	False	False	False	False
GAACCCGTAGATCCGAACTTGTGT	AACCCGT	gl5293	s258	a10	groupVII:18314957-18314934	1X22=1X	4.5p3p	AACCCGTAGATCCGAACTTGT	3	20	15	11	9	16	16	27	1.40058	3.64297	2.56612	2.39438	3.19042	3.81966	3.58903	8.35393			gac-miR-100-2-5p	aca-miR-100,age-miR-100,bbe-miR-100-5p,bfl-miR-100-5p,bta-miR-100,ccr-miR-100,cgr-miR-100-5p,chi-miR-100-5p,dre-miR-100-5p,eca-miR-100,fru-miR-100,gga-miR-100-5p,ggo-miR-100,hsa-miR-100-5p,ipu-miR-100,lla-miR-100,loc-mir-100-5p,mdo-miR-100-5p,mml-miR-100-5p,mmu-miR-100-5p,oan-miR-100-5p,ola-miR-100,pma-miR-100a-5p,ppa-miR-100,ppy-miR-100,ptr-miR-100,rno-miR-100-5p,sha-miR-100,sla-miR-100,ssa-miR-…					1	1	1	False	False	False	False	False
GACCCGTAGATCCGAACTTGA	ACCCGTA	gl5293	s1	a10	groupVII:18314956-18314936	1X19=1X	4.5p3p	AACCCGTAGATCCGAACTTGT	4	10	19	14	0	4	1	3	1.86745	1.82148	3.25042	3.04739	0	0.954915	0.224315	0.928215									0	-1	1	False	False	False	False	True
GACCCGTAGATCCGAACTTGC	ACCCGTA	gl5293	s1	a10	groupVII:18314956-18314936	1X19=1X	4.5p3p	AACCCGTAGATCCGAACTTGT	474	751	1771	800	35	236	293	120	221.292	136.793	302.974	174.137	12.4072	56.34	65.7242	37.1286									0	-1	1	False	False	False	False	True
GACCCGTAGATCCGAACTTGTA	ACCCGTA	gl5293	s1	a10	groupVII:18314956-18314935	1X20=1X	4.5p3p	AACCCGTAGATCCGAACTTGT	23	84	238	142	12	29	39	40	10.7378	15.3005	40.7158	30.9093	4.2539	6.92313	8.74827	12.3762									0	0	1	False	False	False	False	True
GACCCGTAGATCCGAACTTGTAA	ACCCGTA	gl5293	s1	a10	groupVII:18314956-18314934	1X20=2X	4.5p3p	AACCCGTAGATCCGAACTTGT	4	5	39	14	1	2	1	4	1.86745	0.910742	6.67192	3.04739	0.354492	0.477457	0.224315	1.23762									0	0	2	False	False	False	False	True
GACCCGTAGATCCGAACTTGTAC	ACCCGTA	gl5293	s1	a10	groupVII:18314956-18314934	1X20=2X	4.5p3p	AACCCGTAGATCCGAACTTGT	1	0	18	8	0	1	3	1	0.466861	0	3.07935	1.74137	0	0.238729	0.672944	0.309405									0	0	2	False	False	False	False	True
GACCCGTAGATCCGAACTTGTGA	ACCCGTA	gl5293	s1	a10	groupVII:18314956-18314934	1X21=1X	4.5p3p	AACCCGTAGATCCGAACTTGT	254	759	3081	2329	106	251	342	359	118.583	138.251	527.082	506.956	37.5761	59.9209	76.7156	111.076									0	1	1	False	False	False	False	True
GACCCGTAGATCCGAACTTGTGAA	ACCCGTA	gl5293	s1	a10	groupVII:18314956-18314933	1X21=2X	4.5p3p	AACCCGTAGATCCGAACTTGT	1	3	14	17	0	5	3	0	0.466861	0.546445	2.39505	3.70041	0	1.19364	0.672944	0									0	1	2	False	False	False	False	True
GACCCGTAGATCCGAACTTGTGC	ACCCGTA	gl5293	s1	a10	groupVII:18314956-18314934	1X21=1X	4.5p3p	AACCCGTAGATCCGAACTTGT	148	348	1213	642	31	160	188	175	69.0955	63.3876	207.514	139.745	10.9892	38.1966	42.1712	54.1459									0	1	1	False	False	False	False	True
GACCCGTAGATCCGAACTTGTGT	ACCCGTA	gl5293	s1	a10	groupVII:18314956-18314934	1X21=1X	4.5p3p	AACCCGTAGATCCGAACTTGT	354	1106	2693	1717	102	320	411	541	165.269	201.456	460.705	373.741	36.1581	76.3932	92.1933	167.388									0	1	1	False	False	False	False	True
GACCCGTAGATCCGAACTTGTT	ACCCGTA	gl5293	s1	a10	groupVII:18314956-18314935	1X20=1X	4.5p3p	AACCCGTAGATCCGAACTTGT	12	13	19	8	1	2	3	4	5.60234	2.36793	3.25042	1.74137	0.354492	0.477457	0.672944	1.23762									0	0	1	False	False	False	False	True
GCCCGTAGATCCGAACTTGTGA	CCCGTAG	gl5293	s238	a10	groupVII:18314955-18314934	1X20=1X	4.5p3p	AACCCGTAGATCCGAACTTGT	7	31	32	25	0	4	7	4	3.26803	5.6466	5.4744	5.44178	0	0.954915	1.5702	1.23762									-1	1	1	False	False	False	False	False
GCCCGTAGATCCGAACTTGTGT	CCCGTAG	gl5293	s238	a10	groupVII:18314955-18314934	1X20=1X	4.5p3p	AACCCGTAGATCCGAACTTGT	3	9	12	6	1	2	4	3	1.40058	1.63934	2.0529	1.30603	0.354492	0.477457	0.897259	0.928215									-1	1	1	False	False	False	False	False
TACCCGTAGATCCGAACTTGC	ACCCGTA	gl5293	s1	a10	groupVII:18314956-18314936	1X19=1X	4.5p3p	AACCCGTAGATCCGAACTTGT	4	8	3	5	0	2	5	4	1.86745	1.45719	0.513225	1.08836	0	0.477457	1.12157	1.23762									0	-1	1	False	False	False	False	True
TACCCGTAGATCCGAACTTGTGA	ACCCGTA	gl5293	s1	a10	groupVII:18314956-18314934	1X21=1X	4.5p3p	AACCCGTAGATCCGAACTTGT	1	5	8	4	0	6	4	5	0.466861	0.910742	1.3686	0.870684	0	1.43237	0.897259	1.54702									0	1	1	False	False	False	False	True
TACCCGTAGATCCGAACTTGTGT	ACCCGTA	gl5293	s1	a10	groupVII:18314956-18314934	1X21=1X	4.5p3p	AACCCGTAGATCCGAACTTGT	4	12	8	4	1	5	5	8	1.86745	2.18578	1.3686	0.870684	0.354492	1.19364	1.12157	2.47524									0	1	1	False	False	False	False	True
AACCCGTAGATCCGAACTAAT	ACCCGTA	gl5293	s1	a10	groupVII:18314956-18314936	18=2X1=	5	AACCCGTAGATCCGAACTTGT	2	239	6	5	12	37	188	46	0.933723	43.5335	1.02645	1.08836	4.2539	8.83296	42.1712	14.2326									0	0	0	False	False	False	False	True
AACCCGTAGATCCGAACTTGTAAT	ACCCGTA	gl5293	s1	a10	groupVII:18314956-18314933	21=2X1=	5	AACCCGTAGATCCGAACTTGT	2	76	11	9	7	28	131	33	0.933723	13.8433	1.88182	1.95904	2.48144	6.6844	29.3852	10.2104			gac-miR-100-2-5p	ccr-miR-100,cgr-miR-100-5p,chi-miR-100-5p,loc-mir-100-5p,mdo-miR-100-5p,ola-miR-100,sha-miR-100,tgu-miR-100-5p					0	3	0	False	False	False	False	True
AACCCGTGTATCCGAACTTGT	ACCCGTG	gl5293	s454	a10	groupVII:18314956-18314936	7=2X12=	5	AACCCGTAGATCCGAACTTGT	15	12	7	1	0	6	8	4	7.00292	2.18578	1.19752	0.217671	0	1.43237	1.79452	1.23762									0	0	0	False	False	True	False	False
AACCTTAGATCCGAACTTGTGG	ACCTTAG	gl5293	s765	a10	groupVII:18314955-18314934	1=1X2=1X17=	5	AACCCGTAGATCCGAACTTGT	3	7	6	3	2	9	1	3	1.40058	1.27504	1.02645	0.653013	0.708983	2.14856	0.224315	0.928215									-1	2	0	False	False	False	False	False
ACCCCGTAGATCCGAACTTTT	CCCCGTA	gl5293	s423	a10	groupVII:18314956-18314936	1=1X17=1X1=	5	AACCCGTAGATCCGAACTTGT	0	5	4	1	3	5	4	13	0	0.910742	0.6843	0.217671	1.06347	1.19364	0.897259	4.02226									0	0	0	False	False	False	False	True
ACCCGTAGATCCGAACTTGTAAT	CCCGTAG	gl5293	s238	a10	groupVII:18314955-18314933	20=2X1=	5	AACCCGTAGATCCGAACTTGT	0	16	4	2	0	1	19	5	0	2.91437	0.6843	0.435342	0	0.238729	4.26198	1.54702									-1	3	0	False	False	False	False	True
ACCCCGTAGATCCGATCTTGTAA	CCCCGTA	gl5293	s423	a10	groupVII:18314956-18314934	1=1X13=1X5=2X	5.3p	AACCCGTAGATCCGAACTTGT	1	4	10	8	2	3	1	1	0.466861	0.728593	1.71075	1.74137	0.708983	0.716186	0.224315	0.309405									0	0	2	False	False	False	False	False
AGCCCGTAGATCCGATCTTGTAA	GCCCGTA	gl5293	s425	a10	groupVII:18314956-18314934	1=1X13=1X5=2X	5.3p	AACCCGTAGATCCGAACTTGT	0	5	16	12	2	3	2	1	0	0.910742	2.7372	2.61205	0.708983	0.716186	0.448629	0.309405									0	0	2	False	False	False	False	False
CCCCCGTAGATCCGAACTTGT	CCCCGTA	gl5293	s423	a10	groupVII:18314956-18314936	2X19=	5.5p	AACCCGTAGATCCGAACTTGT	349	1223	499	344	346	806	940	842	162.935	222.767	85.3664	74.8788	122.654	192.415	210.856	260.519									0	0	0	False	False	False	False	True
CCCCCGTAGATCCGAACTTGTG	CCCCGTA	gl5293	s423	a10	groupVII:18314956-18314935	2X20=	5.5p	AACCCGTAGATCCGAACTTGT	36	183	71	77	79	124	134	96	16.807	33.3331	12.1463	16.7607	28.0048	29.6024	30.0582	29.7029									0	1	0	False	False	False	False	True
CCCCCGTAGATCCGAACTTGTGG	CCCCGTA	gl5293	s423	a10	groupVII:18314956-18314934	2X21=	5.5p	AACCCGTAGATCCGAACTTGT	0	3	4	2	1	9	8	3	0	0.546445	0.6843	0.435342	0.354492	2.14856	1.79452	0.928215									0	2	0	False	False	False	False	True
CGCCCGTAGATCCGAACTTGT	GCCCGTA	gl5293	s425	a10	groupVII:18314956-18314936	2X19=	5.5p	AACCCGTAGATCCGAACTTGT	7	4	7	5	1	6	3	3	3.26803	0.728593	1.19752	1.08836	0.354492	1.43237	0.672944	0.928215									0	0	0	False	False	False	False	True
GCCCCGTAGATCCGAACTTGT	CCCCGTA	gl5293	s423	a10	groupVII:18314956-18314936	2X19=	5.5p	AACCCGTAGATCCGAACTTGT	14	47	31	18	10	31	37	28	6.53606	8.56097	5.30332	3.91808	3.54492	7.40059	8.29964	8.66334									0	0	0	False	False	False	False	True
GCCCCGTAGATCCGAACTTGTG	CCCCGTA	gl5293	s423	a10	groupVII:18314956-18314935	2X20=	5.5p	AACCCGTAGATCCGAACTTGT	3	8	7	6	1	4	4	2	1.40058	1.45719	1.19752	1.30603	0.354492	0.954915	0.897259	0.61881									0	1	0	False	False	False	False	True
GGCCCGTAGATCCGAACTTGT	GCCCGTA	gl5293	s425	a10	groupVII:18314956-18314936	2X19=	5.5p	AACCCGTAGATCCGAACTTGT	10	75	65	33	2	1	8	10	4.66861	13.6611	11.1199	7.18314	0.708983	0.238729	1.79452	3.09405									0	0	0	False	False	False	False	True
GGCCCGTAGATCCGAACTTGTG	GCCCGTA	gl5293	s425	a10	groupVII:18314956-18314935	2X20=	5.5p	AACCCGTAGATCCGAACTTGT	0	18	19	7	0	0	2	7	0	3.27867	3.25042	1.5237	0	0	0.448629	2.16583									0	1	0	False	False	False	False	True
CACCCGTAGATCCGATCTTGTAA	ACCCGTA	gl5293	s1	a10	groupVII:18314956-18314934	1X14=1X5=2X	5.5p3p	AACCCGTAGATCCGAACTTGT	4	13	20	22	5	3	4	10	1.86745	2.36793	3.4215	4.78876	1.77246	0.716186	0.897259	3.09405									0	0	2	False	False	False	False	True
CCCCCGTAGATCCGAACTTGC	CCCCGTA	gl5293	s423	a10	groupVII:18314956-18314936	2X18=1X	5.5p3p	AACCCGTAGATCCGAACTTGT	95	156	83	45	35	172	226	86	44.3518	28.4151	14.1992	9.7952	12.4072	41.0613	50.6951	26.6088									0	-1	1	False	False	False	False	True
CCCCCGTAGATCCGAACTTGTA	CCCCGTA	gl5293	s423	a10	groupVII:18314956-18314935	2X19=1X	5.5p3p	AACCCGTAGATCCGAACTTGT	5	19	7	10	10	19	28	21	2.33431	3.46082	1.19752	2.17671	3.54492	4.53584	6.28081	6.4975									0	0	1	False	False	False	False	True
CCCCCGTAGATCCGAACTTGTGA	CCCCGTA	gl5293	s423	a10	groupVII:18314956-18314934	2X20=1X	5.5p3p	AACCCGTAGATCCGAACTTGT	46	158	123	104	70	133	204	167	21.4756	28.7794	21.0422	22.6378	24.8144	31.7509	45.7602	51.6706									0	1	1	False	False	False	False	True
CCCCCGTAGATCCGAACTTGTGC	CCCCGTA	gl5293	s423	a10	groupVII:18314956-18314934	2X20=1X	5.5p3p	AACCCGTAGATCCGAACTTGT	20	67	66	49	39	130	167	73	9.33723	12.2039	11.2909	10.6659	13.8252	31.0347	37.4605	22.5866									0	1	1	False	False	False	False	True
CCCCCGTAGATCCGAACTTGTGT	CCCCGTA	gl5293	s423	a10	groupVII:18314956-18314934	2X20=1X	5.5p3p	AACCCGTAGATCCGAACTTGT	74	252	173	157	124	288	307	315	34.5477	45.9014	29.596	34.1743	43.957	68.7539	68.8646	97.4625									0	1	1	False	False	False	False	True
CCCCCGTAGATCCGAACTTGTT	CCCCGTA	gl5293	s423	a10	groupVII:18314956-18314935	2X19=1X	5.5p3p	AACCCGTAGATCCGAACTTGT	0	7	1	2	3	3	9	8	0	1.27504	0.171075	0.435342	1.06347	0.716186	2.01883	2.47524									0	0	1	False	False	False	False	True
GACCCGTAGATCCGATCTTGTAA	ACCCGTA	gl5293	s1	a10	groupVII:18314956-18314934	1X14=1X5=2X	5.5p3p	AACCCGTAGATCCGAACTTGT	17	20	350	168	3	5	3	2	7.93664	3.64297	59.8762	36.5687	1.06347	1.19364	0.672944	0.61881									0	0	2	False	False	False	False	True
GACCCGTAGATCCGATCTTGTGAA	ACCCGTA	gl5293	s1	a10	groupVII:18314956-18314933	1X14=1X6=2X	5.5p3p	AACCCGTAGATCCGAACTTGT	1	6	108	55	0	0	0	0	0.466861	1.09289	18.4761	11.9719	0	0	0	0									0	1	2	False	False	False	False	True
GCCCCGTAGATCCGAACTTGTGA	CCCCGTA	gl5293	s423	a10	groupVII:18314956-18314934	2X20=1X	5.5p3p	AACCCGTAGATCCGAACTTGT	1	5	10	7	3	6	8	12	0.466861	0.910742	1.71075	1.5237	1.06347	1.43237	1.79452	3.71286									0	1	1	False	False	False	False	True
GCCCCGTAGATCCGAACTTGTGT	CCCCGTA	gl5293	s423	a10	groupVII:18314956-18314934	2X20=1X	5.5p3p	AACCCGTAGATCCGAACTTGT	3	10	5	3	0	7	16	22	1.40058	1.82148	0.855375	0.653013	0	1.6711	3.58903	6.80691									0	1	1	False	False	False	False	True
GGCCCGTAGATCCGAACTTGC	GCCCGTA	gl5293	s425	a10	groupVII:18314956-18314936	2X18=1X	5.5p3p	AACCCGTAGATCCGAACTTGT	6	12	23	4	0	0	1	0	2.80117	2.18578	3.93472	0.870684	0	0	0.224315	0									0	-1	1	False	False	False	False	True
GGCCCGTAGATCCGAACTTGTGA	GCCCGTA	gl5293	s425	a10	groupVII:18314956-18314934	2X20=1X	5.5p3p	AACCCGTAGATCCGAACTTGT	1	10	23	21	0	3	4	4	0.466861	1.82148	3.93472	4.57109	0	0.716186	0.897259	1.23762									0	1	1	False	False	False	False	True
GGCCCGTAGATCCGAACTTGTGC	GCCCGTA	gl5293	s425	a10	groupVII:18314956-18314934	2X20=1X	5.5p3p	AACCCGTAGATCCGAACTTGT	1	6	16	6	0	0	1	0	0.466861	1.09289	2.7372	1.30603	0	0	0.224315	0									0	1	1	False	False	False	False	True
GGCCCGTAGATCCGAACTTGTGT	GCCCGTA	gl5293	s425	a10	groupVII:18314956-18314934	2X20=1X	5.5p3p	AACCCGTAGATCCGAACTTGT	2	18	25	14	0	0	1	1	0.933723	3.27867	4.27687	3.04739	0	0	0.224315	0.309405									0	1	1	False	False	False	False	True
ACCCGTAGATCCGAGCTTGTGG	CCCGTAG	gl7467	s238	a10	groupVII:12385908-12385929;groupVII:18314955-18314934	14=1X7=;14=1X7=	4.0;4.0	AACCCGTAGATCCGAACTTGTGTT	11	13	23	9	1	6	2	3	5.13547	2.36793	3.93472	1.95904	0.354492	1.43237	0.448629	0.928215									NA	NA	NA	False	False	False	False	False
AACCCGTAGATCCGAACTTGTGAT	ACCCGTA	gl7467	s1	a10	groupVII:12385907-12385930;groupVII:18314956-18314933	15=1X6=2X;22=1X1=	4.3p;4.0	AACCCGTAGATCCGAACTTGTGTT	111	239	259	165	53	253	210	252	51.8216	43.5335	44.3084	35.9157	18.7881	60.3984	47.1061	77.97			gac-miR-100-2-5p	aca-miR-100,age-miR-100,bbe-miR-100-5p,bta-miR-100,ccr-miR-100,cgr-miR-100-5p,chi-miR-100-5p,dre-miR-100-5p,eca-miR-100,fru-miR-100,gga-miR-100-5p,ggo-miR-100,hsa-miR-100-5p,ipu-miR-100,lla-miR-100,loc-mir-100-5p,mdo-miR-100-5p,mml-miR-100-5p,mmu-miR-100-5p,oan-miR-100-5p,ola-miR-100,pma-miR-100a-5p,ppa-miR-100,ppy-miR-100,ptr-miR-100,rno-miR-100-5p,sha-miR-100,sla-miR-100,ssa-miR-100a-5p,ssc-miR…					NA	NA	NA	False	False	False	False	False
AACCCGTAGATCCGAACTTGTGTT	ACCCGTA	gl7467	s1	a10	groupVII:12385907-12385930;groupVII:18314956-18314933	15=1X6=2X;22=1X1=	4.3p;4.0	AACCCGTAGATCCGAACTTGTGTT	646	1294	977	841	277	1191	1210	1528	301.592	235.7	167.14	183.061	98.1942	284.326	271.421	472.771			gac-miR-100-2-5p	aca-miR-100,age-miR-100,bbe-miR-100-5p,bfl-miR-100-5p,bta-miR-100,ccr-miR-100,cgr-miR-100-5p,chi-miR-100-5p,dre-miR-100-5p,eca-miR-100,fru-miR-100,gga-miR-100-5p,ggo-miR-100,hsa-miR-100-5p,ipu-miR-100,lla-miR-100,loc-mir-100-5p,mdo-miR-100-5p,mml-miR-100-5p,mmu-miR-100-5p,oan-miR-100-5p,ola-miR-100,pma-miR-100a-5p,ppa-miR-100,ppy-miR-100,ptr-miR-100,rno-miR-100-5p,sha-miR-100,sla-miR-100,ssa-miR-…		bbe-mir-100,bfl-mir-100,cgr-mir-100,ssa-mir-100a-2			NA	NA	NA	False	False	False	False	False
ACCCGTAGATCCGAACTTGTGAT	CCCGTAG	gl7467	s238	a10	groupVII:12385908-12385930;groupVII:18314955-18314933	14=1X6=2X;21=1X1=	4.3p;4.0	AACCCGTAGATCCGAACTTGTGTT	13	38	40	22	4	11	6	7	6.0692	6.92164	6.843	4.78876	1.41797	2.62602	1.34589	2.16583									NA	NA	NA	False	False	False	False	False
ACCCGTAGATCCGAACTTGTGTT	CCCGTAG	gl7467	s238	a10	groupVII:12385908-12385930;groupVII:18314955-18314933	14=1X6=2X;21=1X1=	4.3p;4.0	AACCCGTAGATCCGAACTTGTGTT	34	58	69	42	4	9	14	19	15.8733	10.5646	11.8042	9.14218	1.41797	2.14856	3.1404	5.87869						bbe-mir-100,bfl-mir-100,cgr-mir-100,ssa-mir-100a-2			NA	NA	NA	False	False	False	False	False
AACCCGTAGATCCGAACTTGTGATT	ACCCGTA	gl7467	s1	a10	groupVII:12385907-12385931;groupVII:18314956-18314932	15=1X6=3X;22=1X1=1X	4.3p;4.3p	AACCCGTAGATCCGAACTTGTGTT	33	39	20	23	41	87	35	37	15.4064	7.10379	3.4215	5.00643	14.5342	20.7694	7.85101	11.448			gac-miR-100-2-5p	aca-miR-100,age-miR-100,bbe-miR-100-5p,bta-miR-100,ccr-miR-100,cgr-miR-100-5p,chi-miR-100-5p,dre-miR-100-5p,eca-miR-100,fru-miR-100,gga-miR-100-5p,ggo-miR-100,hsa-miR-100-5p,ipu-miR-100,lla-miR-100,loc-mir-100-5p,mdo-miR-100-5p,mml-miR-100-5p,mmu-miR-100-5p,oan-miR-100-5p,ola-miR-100,pma-miR-100a-5p,ppa-miR-100,ppy-miR-100,ptr-miR-100,rno-miR-100-5p,sha-miR-100,sla-miR-100,ssa-miR-100a-5p,ssc-miR…					NA	NA	NA	False	False	False	False	False
AACCCGTAGATCCGAACTTGTGTTC	ACCCGTA	gl7467	s1	a10	groupVII:12385907-12385931;groupVII:18314956-18314932	15=1X6=3X;22=1X1=1X	4.3p;4.3p	AACCCGTAGATCCGAACTTGTGTT	9	6	7	11	4	14	9	6	4.20175	1.09289	1.19752	2.39438	1.41797	3.3422	2.01883	1.85643			gac-miR-100-2-5p	aca-miR-100,age-miR-100,bbe-miR-100-5p,bfl-miR-100-5p,bta-miR-100,ccr-miR-100,cgr-miR-100-5p,chi-miR-100-5p,dre-miR-100-5p,eca-miR-100,fru-miR-100,gga-miR-100-5p,ggo-miR-100,hsa-miR-100-5p,ipu-miR-100,lla-miR-100,loc-mir-100-5p,mdo-miR-100-5p,mml-miR-100-5p,mmu-miR-100-5p,oan-miR-100-5p,ola-miR-100,pma-miR-100a-5p,ppa-miR-100,ppy-miR-100,ptr-miR-100,rno-miR-100-5p,sha-miR-100,sla-miR-100,ssa-miR-…					NA	NA	NA	False	False	False	False	False
AACCCGTAGATCCGAACTTGTGTTT	ACCCGTA	gl7467	s1	a10	groupVII:12385907-12385931;groupVII:18314956-18314932	15=1X6=3X;22=1X1=1X	4.3p;4.3p	AACCCGTAGATCCGAACTTGTGTT	62	146	60	59	36	126	110	94	28.9454	26.5937	10.2645	12.8426	12.7617	30.0798	24.6746	29.0841			gac-miR-100-2-5p	aca-miR-100,age-miR-100,bbe-miR-100-5p,bfl-miR-100-5p,bta-miR-100,ccr-miR-100,cgr-miR-100-5p,chi-miR-100-5p,dre-miR-100-5p,eca-miR-100,fru-miR-100,gga-miR-100-5p,ggo-miR-100,hsa-miR-100-5p,ipu-miR-100,lla-miR-100,loc-mir-100-5p,mdo-miR-100-5p,mml-miR-100-5p,mmu-miR-100-5p,oan-miR-100-5p,ola-miR-100,pma-miR-100a-5p,ppa-miR-100,ppy-miR-100,ptr-miR-100,rno-miR-100-5p,sha-miR-100,sla-miR-100,ssa-miR-…					NA	NA	NA	False	False	False	False	False
AACCCGTAGATCCGACCTTGTGA	ACCCGTA	gl7467	s1	a10	groupVII:12385907-12385929;groupVII:18314956-18314934	15=1X6=1X;15=1X6=1X	4.3p;4.3p	AACCCGTAGATCCGAACTTGTGTT	26	29	120	64	4	12	11	12	12.1384	5.2823	20.529	13.9309	1.41797	2.86474	2.46746	3.71286									NA	NA	NA	False	False	False	False	False
AACCCGTAGATCCGAGCTTGTGA	ACCCGTA	gl7467	s1	a10	groupVII:12385907-12385929;groupVII:18314956-18314934	15=1X6=1X;15=1X6=1X	4.3p;4.3p	AACCCGTAGATCCGAACTTGTGTT	27	42	116	59	10	41	45	40	12.6053	7.65023	19.8447	12.8426	3.54492	9.78788	10.0942	12.3762									NA	NA	NA	False	False	False	False	False
AACCCGTAGATCCGAGCTTGTGC	ACCCGTA	gl7467	s1	a10	groupVII:12385907-12385929;groupVII:18314956-18314934	15=1X6=1X;15=1X6=1X	4.3p;4.3p	AACCCGTAGATCCGAACTTGTGTT	15	16	26	11	5	17	19	9	7.00292	2.91437	4.44795	2.39438	1.77246	4.05839	4.26198	2.78464									NA	NA	NA	False	False	False	False	False
AACCCGTAGATCCGAGCTTGTGT	ACCCGTA	gl7467	s1	a10	groupVII:12385907-12385929;groupVII:18314956-18314934	15=1X6=1X;15=1X6=1X	4.3p;4.3p	AACCCGTAGATCCGAACTTGTGTT	45	47	78	55	10	43	31	48	21.0088	8.56097	13.3438	11.9719	3.54492	10.2653	6.95375	14.8514									NA	NA	NA	False	False	False	False	False
ACCCGTAGATCCGAGCTTGTGA	CCCGTAG	gl7467	s238	a10	groupVII:12385908-12385929;groupVII:18314955-18314934	14=1X6=1X;14=1X6=1X	4.3p;4.3p	AACCCGTAGATCCGAACTTGTGTT	5	13	52	30	1	5	5	1	2.33431	2.36793	8.8959	6.53013	0.354492	1.19364	1.12157	0.309405									NA	NA	NA	False	False	False	False	False
CACCCGTAGATCCGAACTTGTGTT	ACCCGTA	gl7467	s1	a10	groupVII:12385907-12385930;groupVII:18314956-18314933	1X14=1X6=2X;1X21=1X1=	5.5p3p;5.5p	AACCCGTAGATCCGAACTTGTGTT	2	8	5	6	1	10	9	10	0.933723	1.45719	0.855375	1.30603	0.354492	2.38729	2.01883	3.09405									NA	NA	NA	False	False	False	False	False
GACCCGTAGATCCGAGCTTGTGA	ACCCGTA	gl7467	s1	a10	groupVII:12385907-12385929;groupVII:18314956-18314934	1X14=1X6=1X;1X14=1X6=1X	5.5p3p;5.5p3p	AACCCGTAGATCCGAACTTGTGTT	1	5	30	14	0	1	1	0	0.466861	0.910742	5.13225	3.04739	0	0.238729	0.224315	0									NA	NA	NA	False	False	False	False	False
AACCCGTAGATCCGATCTTGT	ACCCGTA	gl1168	s1	a11	groupVII:12385907-12385927	21=	1	AACCCGTAGATCCGATCTTGT	310173	653998	987497	724464	101261	182391	136647	199482	144808	119125	168936	157695	35896.2	43542	30651.9	61720.7	gac-miR-99a-5p	aca-miR-99a-5p,bta-miR-99a-5p,ccr-miR-99,cfa-miR-99a,cgr-miR-99a-5p,chi-miR-99a-5p,dre-miR-99a-5p,dre-miR-99b-5p,eca-miR-99a,efu-miR-99a,gga-miR-99a-5p,ggo-miR-99a,hsa-miR-99a-5p,ipu-miR-99a,ipu-miR-99b,lla-miR-99a,loc-mir-99-5p,mml-miR-99a-5p,mmu-miR-99a-5p,mne-miR-99a,oan-miR-99-5p,oha-miR-99a-5p,ppa-miR-99a,ppy-miR-99a,ptr-miR-99a,rno-miR-99a-5p,ssa-miR-99-5p,ssc-miR-99a,tch-miR-99a-5p,tgu-miR…			gac-mir-99a	aca-mir-99a,bta-mir-99a,ccr-mir-99,cfa-mir-99a-1,cfa-mir-99a-2,cgr-mir-99a,chi-mir-99a,dre-mir-99a,dre-mir-99b,eca-mir-99a-2,efu-mir-99a,gga-mir-99a,ggo-mir-99a,hsa-mir-99a,ipu-mir-99a,ipu-mir-99b,lla-mir-99a,loc-mir-99,mml-mir-99a,mmu-mir-99a,mne-mir-99a,oan-mir-99,oar-mir-99a,oha-mir-99a,ola-mir-99,ppa-mir-99a,ppy-mir-99a,ptr-mir-99a,rno-mir-99a,ssa-mir-99-1,ssa-mir-99-2,ssc-mir-99a,tch-mir-99a…	mir99-2	miRNA	0	0	0	False	False	False	False	False
AAACCCGTAGATCCGATCTTGT	AACCCGT	gl1168	s258	a11	groupVII:12385906-12385927	22=	2	AACCCGTAGATCCGATCTTGT	150	295	380	274	22	77	30	70	70.0292	53.7338	65.0085	59.6419	7.79882	18.3821	6.72944	21.6583		efu-miR-99a	gac-miR-99a-5p	bta-miR-99a-5p,ccr-miR-99,cfa-miR-99a,cgr-miR-99a-5p,chi-miR-99a-5p,loc-mir-99-5p,oan-miR-99-5p,oar-miR-99a,tgu-miR-99-5p	gac-mir-99a	aca-mir-99a,bta-mir-99a,cgr-mir-99a,chi-mir-99a,dre-mir-99a,eca-mir-99a-2,efu-mir-99a,gga-mir-99a,ggo-mir-99a,hsa-mir-99a,lla-mir-99a,loc-mir-99,mml-mir-99a,mmu-mir-99a,mne-mir-99a,oan-mir-99,oar-mir-99a,oha-mir-99a,ola-mir-99,ppa-mir-99a,ppy-mir-99a,ptr-mir-99a,rno-mir-99a,ssc-mir-99a,tgu-mir-99-1,tgu-mir-99-2,xtr-mir-99	mir99-2	miRNA	1	0	0	False	False	False	False	False
AACCCGTAGATCCGATC	ACCCGTA	gl1168	s1	a11	groupVII:12385907-12385923	17=	2	AACCCGTAGATCCGATCTTGT	65	130	122	218	10	12	30	23	30.346	23.6793	20.8711	47.4523	3.54492	2.86474	6.72944	7.11631	gac-miR-99a-5p	aca-miR-99a-5p,bta-miR-99a-5p,ccr-miR-99,cfa-miR-99a,cgr-miR-99a-5p,chi-miR-99a-5p,dre-miR-99a-5p,dre-miR-99b-5p,eca-miR-99a,efu-miR-99a,gga-miR-99a-5p,ggo-miR-99a,hsa-miR-99a-5p,ipu-miR-99a,ipu-miR-99b,lla-miR-99a,loc-mir-99-5p,mml-miR-99a-5p,mmu-miR-99a-5p,mne-miR-99a,oan-miR-99-5p,oar-miR-99a,oha-miR-99a-5p,ppa-miR-99a,ppy-miR-99a,ptr-miR-99a,rno-miR-99a-5p,ssa-miR-99-5p,ssc-miR-99a,tch-miR-99…			gac-mir-99a	aca-mir-99a,bta-mir-99a,ccr-mir-99,cfa-mir-99a-1,cfa-mir-99a-2,cgr-mir-99a,chi-mir-99a,dre-mir-99a,dre-mir-99b,eca-mir-99a-2,efu-mir-99a,gga-mir-99a,ggo-mir-99a,hsa-mir-99a,ipu-mir-99a,ipu-mir-99b,lla-mir-99a,loc-mir-99,mml-mir-99a,mmu-mir-99a,mne-mir-99a,oan-mir-99,oar-mir-99a,oha-mir-99a,ola-mir-99,ppa-mir-99a,ppy-mir-99a,ptr-mir-99a,rno-mir-99a,ssa-mir-99-1,ssa-mir-99-2,ssc-mir-99a,tch-mir-99a…	mir99-2	miRNA	0	-4	0	False	False	False	False	False
AACCCGTAGATCCGATCT	ACCCGTA	gl1168	s1	a11	groupVII:12385907-12385924	18=	2	AACCCGTAGATCCGATCTTGT	1657	3120	2871	2548	179	262	369	603	773.589	568.303	491.156	554.626	63.454	62.5469	82.7721	186.571	gac-miR-99a-5p	aca-miR-99a-5p,bta-miR-99a-5p,ccr-miR-99,cfa-miR-99a,cgr-miR-99a-5p,chi-miR-99a-5p,dre-miR-99a-5p,dre-miR-99b-5p,eca-miR-99a,efu-miR-99a,gga-miR-99a-5p,ggo-miR-99a,hsa-miR-99a-5p,ipu-miR-99a,ipu-miR-99b,lla-miR-99a,loc-mir-99-5p,mml-miR-99a-5p,mmu-miR-99a-5p,mne-miR-99a,oan-miR-99-5p,oar-miR-99a,oha-miR-99a-5p,ppa-miR-99a,ppy-miR-99a,ptr-miR-99a,rno-miR-99a-5p,ssa-miR-99-5p,ssc-miR-99a,tch-miR-99…			gac-mir-99a	aca-mir-99a,bta-mir-99a,ccr-mir-99,cfa-mir-99a-1,cfa-mir-99a-2,cgr-mir-99a,chi-mir-99a,dre-mir-99a,dre-mir-99b,eca-mir-99a-2,efu-mir-99a,gga-mir-99a,ggo-mir-99a,hsa-mir-99a,ipu-mir-99a,ipu-mir-99b,lla-mir-99a,loc-mir-99,mml-mir-99a,mmu-mir-99a,mne-mir-99a,oan-mir-99,oar-mir-99a,oha-mir-99a,ola-mir-99,ppa-mir-99a,ppy-mir-99a,ptr-mir-99a,rno-mir-99a,ssa-mir-99-1,ssa-mir-99-2,ssc-mir-99a,tch-mir-99a…	mir99-2	miRNA	0	-3	0	False	False	False	False	False
AACCCGTAGATCCGATCTT	ACCCGTA	gl1168	s1	a11	groupVII:12385907-12385925	19=	2	AACCCGTAGATCCGATCTTGT	771	1656	1686	1511	169	168	343	468	359.95	301.638	288.432	328.901	59.9091	40.1064	76.9399	144.801	gac-miR-99a-5p	aca-miR-99a-5p,bta-miR-99a-5p,ccr-miR-99,cfa-miR-99a,cgr-miR-99a-5p,chi-miR-99a-5p,dre-miR-99a-5p,dre-miR-99b-5p,eca-miR-99a,efu-miR-99a,gga-miR-99a-5p,ggo-miR-99a,hsa-miR-99a-5p,ipu-miR-99a,ipu-miR-99b,lla-miR-99a,loc-mir-99-5p,mml-miR-99a-5p,mmu-miR-99a-5p,mne-miR-99a,oan-miR-99-5p,oar-miR-99a,oha-miR-99a-5p,ppa-miR-99a,ppy-miR-99a,ptr-miR-99a,rno-miR-99a-5p,ssa-miR-99-5p,ssc-miR-99a,tch-miR-99…			gac-mir-99a	aca-mir-99a,bta-mir-99a,ccr-mir-99,cfa-mir-99a-1,cfa-mir-99a-2,cgr-mir-99a,chi-mir-99a,dre-mir-99a,dre-mir-99b,eca-mir-99a-2,efu-mir-99a,gga-mir-99a,ggo-mir-99a,hsa-mir-99a,ipu-mir-99a,ipu-mir-99b,lla-mir-99a,loc-mir-99,mml-mir-99a,mmu-mir-99a,mne-mir-99a,oan-mir-99,oar-mir-99a,oha-mir-99a,ola-mir-99,ppa-mir-99a,ppy-mir-99a,ptr-mir-99a,rno-mir-99a,ssa-mir-99-1,ssa-mir-99-2,ssc-mir-99a,tch-mir-99a…	mir99-2	miRNA	0	-2	0	False	False	False	False	False
AACCCGTAGATCCGATCTTG	ACCCGTA	gl1168	s1	a11	groupVII:12385907-12385926	20=	2	AACCCGTAGATCCGATCTTGT	1261	2282	2733	2796	534	619	480	582	588.712	415.662	467.548	608.608	189.299	147.773	107.671	180.074	gac-miR-99a-5p	aca-miR-99a-5p,bta-miR-99a-5p,ccr-miR-99,cfa-miR-99a,cgr-miR-99a-5p,chi-miR-99a-5p,dre-miR-99a-5p,dre-miR-99b-5p,eca-miR-99a,efu-miR-99a,gga-miR-99a-5p,ggo-miR-99a,hsa-miR-99a-5p,ipu-miR-99a,ipu-miR-99b,lla-miR-99a,loc-mir-99-5p,mml-miR-99a-5p,mmu-miR-99a-5p,mne-miR-99a,oan-miR-99-5p,oar-miR-99a,oha-miR-99a-5p,ppa-miR-99a,ppy-miR-99a,ptr-miR-99a,rno-miR-99a-5p,ssa-miR-99-5p,ssc-miR-99a,tch-miR-99…			gac-mir-99a	aca-mir-99a,bta-mir-99a,ccr-mir-99,cfa-mir-99a-1,cfa-mir-99a-2,cgr-mir-99a,chi-mir-99a,dre-mir-99a,dre-mir-99b,eca-mir-99a-2,efu-mir-99a,gga-mir-99a,ggo-mir-99a,hsa-mir-99a,ipu-mir-99a,ipu-mir-99b,lla-mir-99a,loc-mir-99,mml-mir-99a,mmu-mir-99a,mne-mir-99a,oan-mir-99,oar-mir-99a,oha-mir-99a,ola-mir-99,ppa-mir-99a,ppy-mir-99a,ptr-mir-99a,rno-mir-99a,ssa-mir-99-1,ssa-mir-99-2,ssc-mir-99a,tch-mir-99a…	mir99-2	miRNA	0	-1	0	False	False	False	False	False
AACCCGTAGATCCGATCTTGTG	ACCCGTA	gl1168	s1	a11	groupVII:12385907-12385928	22=	2	AACCCGTAGATCCGATCTTGT	16227	47407	53552	54403	5215	9907	10321	11178	7575.76	8635.11	9161.4	11842	1848.67	2365.08	2315.15	3458.53		aca-miR-99a-5p,dre-miR-99a-5p,dre-miR-99b-5p,eca-miR-99a,efu-miR-99a,gga-miR-99a-5p,ggo-miR-99a,hsa-miR-99a-5p,ipu-miR-99a,ipu-miR-99b,lla-miR-99a,mml-miR-99a-5p,mmu-miR-99a-5p,mne-miR-99a,oha-miR-99a-5p,ppa-miR-99a,ppy-miR-99a,ptr-miR-99a,rno-miR-99a-5p,ssa-miR-99-5p,ssc-miR-99a,tch-miR-99a-5p,xtr-miR-99	gac-miR-99a-5p	aca-miR-99a-5p,bta-miR-99a-5p,ccr-miR-99,cfa-miR-99a,cgr-miR-99a-5p,chi-miR-99a-5p,eca-miR-99a,gga-miR-99a-5p,ggo-miR-99a,hsa-miR-99a-5p,ipu-miR-99a,lla-miR-99a,loc-mir-99-5p,mml-miR-99a-5p,mmu-miR-99a-5p,mne-miR-99a,oan-miR-99-5p,oar-miR-99a,oha-miR-99a-5p,ppa-miR-99a,ppy-miR-99a,ptr-miR-99a,rno-miR-99a-5p,ssa-miR-99-5p,ssc-miR-99a,tch-miR-99a-5p,tgu-miR-99-5p,xtr-miR-99	gac-mir-99a	aca-mir-99a,bta-mir-99a,ccr-mir-99,cfa-mir-99a-1,cfa-mir-99a-2,cgr-mir-99a,chi-mir-99a,dre-mir-99a,dre-mir-99b,eca-mir-99a-2,efu-mir-99a,gga-mir-99a,ggo-mir-99a,hsa-mir-99a,ipu-mir-99a,ipu-mir-99b,lla-mir-99a,loc-mir-99,mml-mir-99a,mmu-mir-99a,mne-mir-99a,oan-mir-99,oar-mir-99a,oha-mir-99a,ola-mir-99,ppa-mir-99a,ppy-mir-99a,ptr-mir-99a,rno-mir-99a,ssa-mir-99-1,ssa-mir-99-2,ssc-mir-99a,tch-mir-99a…	mir99-2	miRNA	0	1	0	False	False	False	False	False
AACCCGTAGATCCGATCTTGTGG	ACCCGTA	gl1168	s1	a11	groupVII:12385907-12385929	23=	2	AACCCGTAGATCCGATCTTGT	59	95	334	276	26	51	35	35	27.5448	17.3041	57.139	60.0772	9.21678	12.1752	7.85101	10.8292		dre-miR-99a-5p,efu-miR-99a	gac-miR-99a-5p	aca-miR-99a-5p,bta-miR-99a-5p,ccr-miR-99,cfa-miR-99a,cgr-miR-99a-5p,chi-miR-99a-5p,dre-miR-99a-5p,eca-miR-99a,gga-miR-99a-5p,ggo-miR-99a,hsa-miR-99a-5p,ipu-miR-99a,lla-miR-99a,loc-mir-99-5p,mml-miR-99a-5p,mmu-miR-99a-5p,mne-miR-99a,oan-miR-99-5p,oar-miR-99a,oha-miR-99a-5p,ppa-miR-99a,ppy-miR-99a,ptr-miR-99a,rno-miR-99a-5p,ssa-miR-99-5p,ssc-miR-99a,tch-miR-99a-5p,tgu-miR-99-5p,xtr-miR-99	gac-mir-99a	aca-mir-99a,bta-mir-99a,cfa-mir-99a-1,cfa-mir-99a-2,cgr-mir-99a,chi-mir-99a,dre-mir-99a,eca-mir-99a-2,efu-mir-99a,ggo-mir-99a,hsa-mir-99a,ipu-mir-99a,lla-mir-99a,loc-mir-99,mml-mir-99a,mmu-mir-99a,mne-mir-99a,oan-mir-99,oar-mir-99a,oha-mir-99a,ola-mir-99,ppa-mir-99a,ppy-mir-99a,ptr-mir-99a,rno-mir-99a,ssa-mir-99-1,ssa-mir-99-2,ssc-mir-99a,tch-mir-99a,xtr-mir-99	mir99-2	miRNA	0	2	0	False	False	False	False	False
ACCCGTAGATCCGATCTTGT	CCCGTAG	gl1168	s238	a11	groupVII:12385908-12385927	20=	2	AACCCGTAGATCCGATCTTGT	183	255	288	181	22	68	78	65	85.4356	46.4478	49.2696	39.3985	7.79882	16.2335	17.4965	20.1113	gac-miR-99a-5p	aca-miR-99a-5p,bta-miR-99a-5p,ccr-miR-99,cfa-miR-99a,cgr-miR-99a-5p,chi-miR-99a-5p,dre-miR-99a-5p,dre-miR-99b-5p,eca-miR-99a,efu-miR-99a,gga-miR-99a-5p,ggo-miR-99a,hsa-miR-99a-5p,ipu-miR-99a,ipu-miR-99b,lla-miR-99a,loc-mir-99-5p,mml-miR-99a-5p,mmu-miR-99a-5p,mne-miR-99a,oan-miR-99-5p,oha-miR-99a-5p,ppa-miR-99a,ppy-miR-99a,ptr-miR-99a,rno-miR-99a-5p,ssa-miR-99-5p,ssc-miR-99a,tch-miR-99a-5p,tgu-miR…			gac-mir-99a	aca-mir-99a,bta-mir-99a,ccr-mir-99,cfa-mir-99a-1,cfa-mir-99a-2,cgr-mir-99a,chi-mir-99a,dre-mir-99a,dre-mir-99b,eca-mir-99a-2,efu-mir-99a,gga-mir-99a,ggo-mir-99a,hsa-mir-99a,ipu-mir-99a,ipu-mir-99b,lla-mir-99a,loc-mir-99,mml-mir-99a,mmu-mir-99a,mne-mir-99a,oan-mir-99,oar-mir-99a,oha-mir-99a,ola-mir-99,ppa-mir-99a,ppy-mir-99a,ptr-mir-99a,rno-mir-99a,ssa-mir-99-1,ssa-mir-99-2,ssc-mir-99a,tch-mir-99a…	mir99-2	miRNA	-1	0	0	False	False	False	False	False
ACCCGTAGATCCGATCTTGTG	CCCGTAG	gl1168	s238	a11	groupVII:12385908-12385928	21=	2	AACCCGTAGATCCGATCTTGT	14	23	18	11	1	2	8	5	6.53606	4.18941	3.07935	2.39438	0.354492	0.477457	1.79452	1.54702		aca-miR-99a-5p,dre-miR-99a-5p,dre-miR-99b-5p,eca-miR-99a,efu-miR-99a,gga-miR-99a-5p,ggo-miR-99a,hsa-miR-99a-5p,ipu-miR-99a,ipu-miR-99b,lla-miR-99a,mml-miR-99a-5p,mmu-miR-99a-5p,mne-miR-99a,oha-miR-99a-5p,ppa-miR-99a,ppy-miR-99a,ptr-miR-99a,rno-miR-99a-5p,ssa-miR-99-5p,ssc-miR-99a,tch-miR-99a-5p,xtr-miR-99			gac-mir-99a	aca-mir-99a,bta-mir-99a,ccr-mir-99,cfa-mir-99a-1,cfa-mir-99a-2,cgr-mir-99a,chi-mir-99a,dre-mir-99a,dre-mir-99b,eca-mir-99a-2,efu-mir-99a,gga-mir-99a,ggo-mir-99a,hsa-mir-99a,ipu-mir-99a,ipu-mir-99b,lla-mir-99a,loc-mir-99,mml-mir-99a,mmu-mir-99a,mne-mir-99a,oan-mir-99,oar-mir-99a,oha-mir-99a,ola-mir-99,ppa-mir-99a,ppy-mir-99a,ptr-mir-99a,rno-mir-99a,ssa-mir-99-1,ssa-mir-99-2,ssc-mir-99a,tch-mir-99a…	mir99-2	miRNA	-1	1	0	False	False	False	False	False
CCCGTAGATCCGATCTTGT	CCGTAGA	gl1168	s311	a11	groupVII:12385909-12385927	19=	2	AACCCGTAGATCCGATCTTGT	15	38	27	41	4	4	7	10	7.00292	6.92164	4.61902	8.92451	1.41797	0.954915	1.5702	3.09405	gac-miR-99a-5p	aca-miR-99a-5p,bta-miR-99a-5p,ccr-miR-99,cfa-miR-99a,cgr-miR-99a-5p,chi-miR-99a-5p,dre-miR-99a-5p,dre-miR-99b-5p,eca-miR-99a,efu-miR-99a,gga-miR-99a-5p,ggo-miR-99a,hsa-miR-99a-5p,ipu-miR-99a,ipu-miR-99b,lla-miR-99a,loc-mir-99-5p,mml-miR-99a-5p,mmu-miR-99a-5p,mne-miR-99a,oan-miR-99-5p,oha-miR-99a-5p,ppa-miR-99a,ppy-miR-99a,ptr-miR-99a,rno-miR-99a-5p,ssa-miR-99-5p,ssc-miR-99a,tch-miR-99a-5p,tgu-miR…			gac-mir-99a	aca-mir-99a,bta-mir-99a,ccr-mir-99,cfa-mir-99a-1,cfa-mir-99a-2,cgr-mir-99a,chi-mir-99a,dre-mir-99a,dre-mir-99b,eca-mir-99a-2,efu-mir-99a,gga-mir-99a,ggo-mir-99a,hsa-mir-99a,ipu-mir-99a,ipu-mir-99b,lla-mir-99a,loc-mir-99,mml-mir-99a,mmu-mir-99a,mne-mir-99a,oan-mir-99,oar-mir-99a,oha-mir-99a,ola-mir-99,ppa-mir-99a,ppy-mir-99a,ptr-mir-99a,rno-mir-99a,ssa-mir-99-1,ssa-mir-99-2,ssc-mir-99a,tch-mir-99a…	mir99-2	miRNA	-2	0	0	False	False	False	False	False
CCGTAGATCCGATCTTGT	CGTAGAT	gl1168	s261	a11	groupVII:12385910-12385927	18=	2	AACCCGTAGATCCGATCTTGT	37	308	149	631	13	60	18	21	17.2739	56.1017	25.4902	137.35	4.60839	14.3237	4.03766	6.4975	gac-miR-99a-5p	aca-miR-99a-5p,bta-miR-99a-5p,ccr-miR-99,cfa-miR-99a,cgr-miR-99a-5p,chi-miR-99a-5p,dre-miR-99a-5p,dre-miR-99b-5p,eca-miR-99a,efu-miR-99a,gga-miR-99a-5p,ggo-miR-99a,hsa-miR-99a-5p,ipu-miR-99a,ipu-miR-99b,lla-miR-99a,loc-mir-99-5p,mml-miR-99a-5p,mmu-miR-99a-5p,mne-miR-99a,oan-miR-99-5p,oha-miR-99a-5p,ppa-miR-99a,ppy-miR-99a,ptr-miR-99a,rno-miR-99a-5p,ssa-miR-99-5p,ssc-miR-99a,tch-miR-99a-5p,tgu-miR…			gac-mir-99a	aca-mir-99a,bta-mir-99a,ccr-mir-99,cfa-mir-99a-1,cfa-mir-99a-2,cgr-mir-99a,chi-mir-99a,dre-mir-99a,dre-mir-99b,eca-mir-99a-2,efu-mir-99a,gga-mir-99a,ggo-mir-99a,hsa-mir-99a,ipu-mir-99a,ipu-mir-99b,lla-mir-99a,loc-mir-99,mml-mir-99a,mmu-mir-99a,mne-mir-99a,oan-mir-99,oar-mir-99a,oha-mir-99a,ola-mir-99,ppa-mir-99a,ppy-mir-99a,ptr-mir-99a,rno-mir-99a,ssa-mir-99-1,ssa-mir-99-2,ssc-mir-99a,tch-mir-99a…	mir99-2	miRNA	-3	0	0	False	False	False	False	False
CCGTAGATCCGATCTTGTG	CGTAGAT	gl1168	s261	a11	groupVII:12385910-12385928	19=	2	AACCCGTAGATCCGATCTTGT	1	10	0	15	4	1	4	0	0.466861	1.82148	0	3.26507	1.41797	0.238729	0.897259	0		aca-miR-99a-5p,dre-miR-99a-5p,dre-miR-99b-5p,eca-miR-99a,efu-miR-99a,gga-miR-99a-5p,ggo-miR-99a,hsa-miR-99a-5p,ipu-miR-99a,ipu-miR-99b,lla-miR-99a,mml-miR-99a-5p,mmu-miR-99a-5p,mne-miR-99a,oha-miR-99a-5p,ppa-miR-99a,ppy-miR-99a,ptr-miR-99a,rno-miR-99a-5p,ssa-miR-99-5p,ssc-miR-99a,tch-miR-99a-5p,xtr-miR-99			gac-mir-99a	aca-mir-99a,bta-mir-99a,ccr-mir-99,cfa-mir-99a-1,cfa-mir-99a-2,cgr-mir-99a,chi-mir-99a,dre-mir-99a,dre-mir-99b,eca-mir-99a-2,efu-mir-99a,gga-mir-99a,ggo-mir-99a,hsa-mir-99a,ipu-mir-99a,ipu-mir-99b,lla-mir-99a,loc-mir-99,mml-mir-99a,mmu-mir-99a,mne-mir-99a,oan-mir-99,oar-mir-99a,oha-mir-99a,ola-mir-99,ppa-mir-99a,ppy-mir-99a,ptr-mir-99a,rno-mir-99a,ssa-mir-99-1,ssa-mir-99-2,ssc-mir-99a,tch-mir-99a…	mir99-2	miRNA	-3	1	0	False	False	False	False	False
CGTAGATCCGATCTTGT	GTAGATC	gl1168	s255	a11	groupVII:12385911-12385927	17=	2	AACCCGTAGATCCGATCTTGT	74	471	164	1150	33	59	15	27	34.5477	85.7919	28.0563	250.322	11.6982	14.085	3.36472	8.35393	gac-miR-99a-5p	aca-miR-99a-5p,bta-miR-99a-5p,ccr-miR-99,cfa-miR-99a,cgr-miR-99a-5p,chi-miR-99a-5p,dre-miR-99a-5p,dre-miR-99b-5p,eca-miR-99a,efu-miR-99a,gga-miR-99a-5p,ggo-miR-99a,hsa-miR-99a-5p,ipu-miR-99a,ipu-miR-99b,lla-miR-99a,loc-mir-99-5p,mml-miR-99a-5p,mmu-miR-99a-5p,mne-miR-99a,oan-miR-99-5p,oha-miR-99a-5p,ppa-miR-99a,ppy-miR-99a,ptr-miR-99a,rno-miR-99a-5p,ssa-miR-99-5p,ssc-miR-99a,tch-miR-99a-5p,tgu-miR…			gac-mir-99a	aca-mir-99a,bta-mir-99a,ccr-mir-99,cfa-mir-99a-1,cfa-mir-99a-2,cgr-mir-99a,chi-mir-99a,dre-mir-99a,dre-mir-99b,eca-mir-99a-2,efu-mir-99a,gga-mir-99a,ggo-mir-99a,hsa-mir-99a,ipu-mir-99a,ipu-mir-99b,lla-mir-99a,loc-mir-99,mml-mir-99a,mmu-mir-99a,mne-mir-99a,oan-mir-99,oar-mir-99a,oha-mir-99a,ola-mir-99,ppa-mir-99a,ppy-mir-99a,ptr-mir-99a,rno-mir-99a,ssa-mir-99-1,ssa-mir-99-2,ssc-mir-99a,tch-mir-99a…	mir99-2	miRNA	-4	0	0	False	False	False	False	False
CGTAGATCCGATCTTGTG	GTAGATC	gl1168	s255	a11	groupVII:12385911-12385928	18=	2	AACCCGTAGATCCGATCTTGT	3	50	20	125	1	4	3	3	1.40058	9.10742	3.4215	27.2089	0.354492	0.954915	0.672944	0.928215		aca-miR-99a-5p,dre-miR-99a-5p,dre-miR-99b-5p,eca-miR-99a,efu-miR-99a,gga-miR-99a-5p,ggo-miR-99a,hsa-miR-99a-5p,ipu-miR-99a,ipu-miR-99b,lla-miR-99a,mml-miR-99a-5p,mmu-miR-99a-5p,mne-miR-99a,oha-miR-99a-5p,ppa-miR-99a,ppy-miR-99a,ptr-miR-99a,rno-miR-99a-5p,ssa-miR-99-5p,ssc-miR-99a,tch-miR-99a-5p,xtr-miR-99			gac-mir-99a	aca-mir-99a,bta-mir-99a,ccr-mir-99,cfa-mir-99a-1,cfa-mir-99a-2,cgr-mir-99a,chi-mir-99a,dre-mir-99a,dre-mir-99b,eca-mir-99a-2,efu-mir-99a,gga-mir-99a,ggo-mir-99a,hsa-mir-99a,ipu-mir-99a,ipu-mir-99b,lla-mir-99a,loc-mir-99,mml-mir-99a,mmu-mir-99a,mne-mir-99a,oan-mir-99,oar-mir-99a,oha-mir-99a,ola-mir-99,ppa-mir-99a,ppy-mir-99a,ptr-mir-99a,rno-mir-99a,ssa-mir-99-1,ssa-mir-99-2,ssc-mir-99a,tch-mir-99a…	mir99-2	miRNA	-4	1	0	False	False	False	False	False
GTAGATCCGATCTTGTG	TAGATCC	gl1168	s334	a11	groupVII:12385912-12385928	17=	2	AACCCGTAGATCCGATCTTGT	1	7	3	21	0	0	0	0	0.466861	1.27504	0.513225	4.57109	0	0	0	0		aca-miR-99a-5p,dre-miR-99a-5p,dre-miR-99b-5p,eca-miR-99a,efu-miR-99a,gga-miR-99a-5p,ggo-miR-99a,hsa-miR-99a-5p,ipu-miR-99a,ipu-miR-99b,lla-miR-99a,mml-miR-99a-5p,mmu-miR-99a-5p,mne-miR-99a,oha-miR-99a-5p,ppa-miR-99a,ppy-miR-99a,ptr-miR-99a,rno-miR-99a-5p,ssa-miR-99-5p,ssc-miR-99a,tch-miR-99a-5p,xtr-miR-99			gac-mir-99a	aca-mir-99a,bta-mir-99a,ccr-mir-99,cfa-mir-99a-1,cfa-mir-99a-2,cgr-mir-99a,chi-mir-99a,dre-mir-99a,dre-mir-99b,eca-mir-99a-2,efu-mir-99a,gga-mir-99a,ggo-mir-99a,hsa-mir-99a,ipu-mir-99a,ipu-mir-99b,lla-mir-99a,loc-mir-99,mml-mir-99a,mmu-mir-99a,mne-mir-99a,oan-mir-99,oar-mir-99a,oha-mir-99a,ola-mir-99,ppa-mir-99a,ppy-mir-99a,ptr-mir-99a,rno-mir-99a,ssa-mir-99-1,ssa-mir-99-2,ssc-mir-99a,tch-mir-99a…	mir99-2	miRNA	-5	1	0	False	False	False	False	False
AAACCCGTAGATCCGATCTTGC	AACCCGT	gl1168	s258	a11	groupVII:12385906-12385927	21=1X	3.3p	AACCCGTAGATCCGATCTTGT	42	49	89	33	1	20	5	10	19.6082	8.92527	15.2257	7.18314	0.354492	4.77457	1.12157	3.09405				oar-miR-99a					1	-1	1	False	False	False	False	False
AACCCGTAGATCCGATCA	ACCCGTA	gl1168	s1	a11	groupVII:12385907-12385924	17=1X	3.3p	AACCCGTAGATCCGATCTTGT	8	19	21	10	0	5	2	0	3.73489	3.46082	3.59257	2.17671	0	1.19364	0.448629	0									0	-4	1	False	False	False	False	False
AACCCGTAGATCCGATCC	ACCCGTA	gl1168	s1	a11	groupVII:12385907-12385924	17=1X	3.3p	AACCCGTAGATCCGATCTTGT	434	485	745	461	41	51	84	99	202.618	88.3419	127.451	100.346	14.5342	12.1752	18.8424	30.6311									0	-4	1	False	False	False	False	False
AACCCGTAGATCCGATCTA	ACCCGTA	gl1168	s1	a11	groupVII:12385907-12385925	18=1X	3.3p	AACCCGTAGATCCGATCTTGT	9	31	23	16	1	3	3	2	4.20175	5.6466	3.93472	3.48274	0.354492	0.716186	0.672944	0.61881									0	-3	1	False	False	False	False	False
AACCCGTAGATCCGATCTAA	ACCCGTA	gl1168	s1	a11	groupVII:12385907-12385926	18=2X	3.3p	AACCCGTAGATCCGATCTTGT	30	47	49	56	6	7	9	7	14.0058	8.56097	8.38267	12.1896	2.12695	1.6711	2.01883	2.16583									0	-3	2	False	False	False	False	False
AACCCGTAGATCCGATCTC	ACCCGTA	gl1168	s1	a11	groupVII:12385907-12385925	18=1X	3.3p	AACCCGTAGATCCGATCTTGT	43	31	48	58	1	8	4	7	20.075	5.6466	8.2116	12.6249	0.354492	1.90983	0.897259	2.16583									0	-3	1	False	False	False	False	False
AACCCGTAGATCCGATCTTA	ACCCGTA	gl1168	s1	a11	groupVII:12385907-12385926	19=1X	3.3p	AACCCGTAGATCCGATCTTGT	46	92	126	86	7	18	11	24	21.4756	16.7576	21.5554	18.7197	2.48144	4.29712	2.46746	7.42572									0	-2	1	False	False	False	False	False
AACCCGTAGATCCGATCTTAA	ACCCGTA	gl1168	s1	a11	groupVII:12385907-12385927	19=2X	3.3p	AACCCGTAGATCCGATCTTGT	22	45	61	43	19	21	7	27	10.2709	8.19668	10.4356	9.35985	6.73534	5.0133	1.5702	8.35393									0	-2	2	False	False	False	False	False
AACCCGTAGATCCGATCTTAC	ACCCGTA	gl1168	s1	a11	groupVII:12385907-12385927	19=2X	3.3p	AACCCGTAGATCCGATCTTGT	628	438	1749	668	59	498	268	97	293.189	79.781	299.21	145.404	20.915	118.887	60.1163	30.0123									0	-2	2	False	False	False	False	False
AACCCGTAGATCCGATCTTC	ACCCGTA	gl1168	s1	a11	groupVII:12385907-12385926	19=1X	3.3p	AACCCGTAGATCCGATCTTGT	11	7	15	13	2	3	3	2	5.13547	1.27504	2.56612	2.82972	0.708983	0.716186	0.672944	0.61881									0	-2	1	False	False	False	False	False
AACCCGTAGATCCGATCTTCC	ACCCGTA	gl1168	s1	a11	groupVII:12385907-12385927	19=2X	3.3p	AACCCGTAGATCCGATCTTGT	5	6	20	9	0	6	3	0	2.33431	1.09289	3.4215	1.95904	0	1.43237	0.672944	0									0	-2	2	False	False	False	False	False
AACCCGTAGATCCGATCTTGA	ACCCGTA	gl1168	s1	a11	groupVII:12385907-12385927	20=1X	3.3p	AACCCGTAGATCCGATCTTGT	1061	1442	2528	2005	414	882	378	476	495.34	262.658	432.477	436.43	146.76	210.559	84.7909	147.277				oar-miR-99a					0	-1	1	False	False	False	False	False
AACCCGTAGATCCGATCTTGAA	ACCCGTA	gl1168	s1	a11	groupVII:12385907-12385928	20=2X	3.3p	AACCCGTAGATCCGATCTTGT	71	211	287	281	94	123	38	85	33.1471	38.4333	49.0985	61.1656	33.3222	29.3636	8.52396	26.2994				oar-miR-99a					0	-1	2	False	False	False	False	False
AACCCGTAGATCCGATCTTGAC	ACCCGTA	gl1168	s1	a11	groupVII:12385907-12385928	20=2X	3.3p	AACCCGTAGATCCGATCTTGT	8	18	23	21	0	10	1	4	3.73489	3.27867	3.93472	4.57109	0	2.38729	0.224315	1.23762				oar-miR-99a					0	-1	2	False	False	False	False	False
AACCCGTAGATCCGATCTTGC	ACCCGTA	gl1168	s1	a11	groupVII:12385907-12385927	20=1X	3.3p	AACCCGTAGATCCGATCTTGT	77776	99565	227764	125348	13547	49110	35979	25037	36310.6	18135.6	38964.7	27284.6	4802.3	11724	8070.62	7746.57				oar-miR-99a					0	-1	1	False	False	False	False	False
AACCCGTAGATCCGATCTTGCCA	ACCCGTA	gl1168	s1	a11	groupVII:12385907-12385929	20=3X	3.3p	AACCCGTAGATCCGATCTTGT	4	5	10	15	1	23	0	1	1.86745	0.910742	1.71075	3.26507	0.354492	5.49076	0	0.309405				oar-miR-99a					0	-1	3	False	False	False	False	False
AACCCGTAGATCCGATCTTGG	ACCCGTA	gl1168	s1	a11	groupVII:12385907-12385927	20=1X	3.3p	AACCCGTAGATCCGATCTTGT	99	116	222	163	17	80	37	33	46.2193	21.1292	37.9786	35.4804	6.02636	19.0983	8.29964	10.2104				oar-miR-99a					0	-1	1	False	False	False	False	False
AACCCGTAGATCCGATCTTGTA	ACCCGTA	gl1168	s1	a11	groupVII:12385907-12385928	21=1X	3.3p	AACCCGTAGATCCGATCTTGT	8166	19703	34281	26068	3991	7143	5842	8850	3812.39	3588.87	5864.62	5674.25	1414.78	1705.24	1310.45	2738.23			gac-miR-99a-5p	bta-miR-99a-5p,ccr-miR-99,cfa-miR-99a,cgr-miR-99a-5p,chi-miR-99a-5p,loc-mir-99-5p,oan-miR-99-5p,oar-miR-99a,tgu-miR-99-5p					0	0	1	False	False	False	False	False
AACCCGTAGATCCGATCTTGTAC	ACCCGTA	gl1168	s1	a11	groupVII:12385907-12385929	21=2X	3.3p	AACCCGTAGATCCGATCTTGT	92	129	525	296	20	130	65	55	42.9512	23.4971	89.8143	64.4306	7.08983	31.0347	14.5805	17.0173			gac-miR-99a-5p	bta-miR-99a-5p,ccr-miR-99,cfa-miR-99a,cgr-miR-99a-5p,chi-miR-99a-5p,loc-mir-99-5p,oan-miR-99-5p,oar-miR-99a,tgu-miR-99-5p					0	0	2	False	False	False	False	False
AACCCGTAGATCCGATCTTGTAT	ACCCGTA	gl1168	s1	a11	groupVII:12385907-12385929	21=2X	3.3p	AACCCGTAGATCCGATCTTGT	301	611	1876	1450	119	387	209	419	140.525	111.293	320.937	315.623	42.1845	92.388	46.8818	129.641			gac-miR-99a-5p	bta-miR-99a-5p,ccr-miR-99,cfa-miR-99a,cgr-miR-99a-5p,chi-miR-99a-5p,loc-mir-99-5p,oan-miR-99-5p,oar-miR-99a,tgu-miR-99-5p					0	0	2	False	False	False	False	False
AACCCGTAGATCCGATCTTGTC	ACCCGTA	gl1168	s1	a11	groupVII:12385907-12385928	21=1X	3.3p	AACCCGTAGATCCGATCTTGT	197	255	400	322	29	107	80	50	91.9717	46.4478	68.43	70.0901	10.2803	25.544	17.9452	15.4702			gac-miR-99a-5p	bta-miR-99a-5p,ccr-miR-99,cfa-miR-99a,cgr-miR-99a-5p,chi-miR-99a-5p,loc-mir-99-5p,oan-miR-99-5p,oar-miR-99a,tgu-miR-99-5p					0	0	1	False	False	False	False	False
AACCCGTAGATCCGATCTTGTGA	ACCCGTA	gl1168	s1	a11	groupVII:12385907-12385929	22=1X	3.3p	AACCCGTAGATCCGATCTTGT	44699	109027	337797	317137	23268	43518	32354	49507	20868.2	19859.1	57788.6	69031.5	8248.31	10389	7257.48	15317.7		dre-miR-99b-5p,ipu-miR-99b	gac-miR-99a-5p	aca-miR-99a-5p,bta-miR-99a-5p,ccr-miR-99,cfa-miR-99a,cgr-miR-99a-5p,chi-miR-99a-5p,dre-miR-99b-5p,eca-miR-99a,gga-miR-99a-5p,ggo-miR-99a,hsa-miR-99a-5p,ipu-miR-99a,ipu-miR-99b,lla-miR-99a,loc-mir-99-5p,mml-miR-99a-5p,mmu-miR-99a-5p,mne-miR-99a,oan-miR-99-5p,oar-miR-99a,oha-miR-99a-5p,ppa-miR-99a,ppy-miR-99a,ptr-miR-99a,rno-miR-99a-5p,ssa-miR-99-5p,ssc-miR-99a,tch-miR-99a-5p,tgu-miR-99-5p,xtr-miR-…		ccr-mir-99,dre-mir-99b,ipu-mir-99b			0	1	1	False	False	False	False	False
AACCCGTAGATCCGATCTTGTGAT	ACCCGTA	gl1168	s1	a11	groupVII:12385907-12385930	22=2X	3.3p	AACCCGTAGATCCGATCTTGT	150	238	899	776	12	92	70	105	70.0292	43.3513	153.796	168.913	4.2539	21.963	15.702	32.4875			gac-miR-99a-5p	aca-miR-99a-5p,bta-miR-99a-5p,ccr-miR-99,cfa-miR-99a,cgr-miR-99a-5p,chi-miR-99a-5p,dre-miR-99b-5p,eca-miR-99a,gga-miR-99a-5p,ggo-miR-99a,hsa-miR-99a-5p,ipu-miR-99a,ipu-miR-99b,lla-miR-99a,loc-mir-99-5p,mml-miR-99a-5p,mmu-miR-99a-5p,mne-miR-99a,oan-miR-99-5p,oar-miR-99a,oha-miR-99a-5p,ppa-miR-99a,ppy-miR-99a,ptr-miR-99a,rno-miR-99a-5p,ssa-miR-99-5p,ssc-miR-99a,tch-miR-99a-5p,tgu-miR-99-5p,xtr-miR-…		ccr-mir-99,dre-mir-99b,ipu-mir-99b			0	1	2	False	False	False	False	False
AACCCGTAGATCCGATCTTGTGATT	ACCCGTA	gl1168	s1	a11	groupVII:12385907-12385931	22=3X	3.3p	AACCCGTAGATCCGATCTTGT	2	3	13	12	0	0	0	4	0.933723	0.546445	2.22397	2.61205	0	0	0	1.23762			gac-miR-99a-5p	aca-miR-99a-5p,bta-miR-99a-5p,ccr-miR-99,cfa-miR-99a,cgr-miR-99a-5p,chi-miR-99a-5p,dre-miR-99b-5p,eca-miR-99a,gga-miR-99a-5p,ggo-miR-99a,hsa-miR-99a-5p,ipu-miR-99a,ipu-miR-99b,lla-miR-99a,loc-mir-99-5p,mml-miR-99a-5p,mmu-miR-99a-5p,mne-miR-99a,oan-miR-99-5p,oar-miR-99a,oha-miR-99a-5p,ppa-miR-99a,ppy-miR-99a,ptr-miR-99a,rno-miR-99a-5p,ssa-miR-99-5p,ssc-miR-99a,tch-miR-99a-5p,tgu-miR-99-5p,xtr-miR-…					0	1	3	False	False	False	False	False
AACCCGTAGATCCGATCTTGTGC	ACCCGTA	gl1168	s1	a11	groupVII:12385907-12385929	22=1X	3.3p	AACCCGTAGATCCGATCTTGT	1532	3480	7581	6194	543	1748	1455	1118	715.231	633.876	1296.92	1348.25	192.489	417.298	326.378	345.915			gac-miR-99a-5p	aca-miR-99a-5p,bta-miR-99a-5p,ccr-miR-99,cfa-miR-99a,cgr-miR-99a-5p,chi-miR-99a-5p,eca-miR-99a,gga-miR-99a-5p,ggo-miR-99a,hsa-miR-99a-5p,ipu-miR-99a,lla-miR-99a,loc-mir-99-5p,mml-miR-99a-5p,mmu-miR-99a-5p,mne-miR-99a,oan-miR-99-5p,oar-miR-99a,oha-miR-99a-5p,ppa-miR-99a,ppy-miR-99a,ptr-miR-99a,rno-miR-99a-5p,ssa-miR-99-5p,ssc-miR-99a,tch-miR-99a-5p,tgu-miR-99-5p,xtr-miR-99					0	1	1	False	False	False	False	False
AACCCGTAGATCCGATCTTGTGT	ACCCGTA	gl1168	s1	a11	groupVII:12385907-12385929	22=1X	3.3p	AACCCGTAGATCCGATCTTGT	3831	9167	13935	16053	1285	3184	2300	3242	1788.55	1669.75	2383.93	3494.27	455.522	760.112	515.924	1003.09			gac-miR-99a-5p	aca-miR-99a-5p,bta-miR-99a-5p,ccr-miR-99,cfa-miR-99a,cgr-miR-99a-5p,chi-miR-99a-5p,eca-miR-99a,gga-miR-99a-5p,ggo-miR-99a,hsa-miR-99a-5p,ipu-miR-99a,lla-miR-99a,loc-mir-99-5p,mml-miR-99a-5p,mmu-miR-99a-5p,mne-miR-99a,oan-miR-99-5p,oar-miR-99a,oha-miR-99a-5p,ppa-miR-99a,ppy-miR-99a,ptr-miR-99a,rno-miR-99a-5p,ssa-miR-99-5p,ssc-miR-99a,tch-miR-99a-5p,tgu-miR-99-5p,xtr-miR-99		gga-mir-99a,tgu-mir-99-1,tgu-mir-99-2			0	1	1	False	False	False	False	False
AACCCGTAGATCCGATCTTGTGTA	ACCCGTA	gl1168	s1	a11	groupVII:12385907-12385930	22=2X	3.3p	AACCCGTAGATCCGATCTTGT	3	20	45	40	1	7	7	2	1.40058	3.64297	7.69837	8.70684	0.354492	1.6711	1.5702	0.61881			gac-miR-99a-5p	aca-miR-99a-5p,bta-miR-99a-5p,ccr-miR-99,cfa-miR-99a,cgr-miR-99a-5p,chi-miR-99a-5p,eca-miR-99a,gga-miR-99a-5p,ggo-miR-99a,hsa-miR-99a-5p,ipu-miR-99a,lla-miR-99a,loc-mir-99-5p,mml-miR-99a-5p,mmu-miR-99a-5p,mne-miR-99a,oan-miR-99-5p,oar-miR-99a,oha-miR-99a-5p,ppa-miR-99a,ppy-miR-99a,ptr-miR-99a,rno-miR-99a-5p,ssa-miR-99-5p,ssc-miR-99a,tch-miR-99a-5p,tgu-miR-99-5p,xtr-miR-99					0	1	2	False	False	False	False	False
AACCCGTAGATCCGATCTTGTT	ACCCGTA	gl1168	s1	a11	groupVII:12385907-12385928	21=1X	3.3p	AACCCGTAGATCCGATCTTGT	719	1516	2481	1810	250	614	443	580	335.673	276.137	424.437	393.985	88.6229	146.579	99.3714	179.455			gac-miR-99a-5p	bta-miR-99a-5p,ccr-miR-99,cfa-miR-99a,cgr-miR-99a-5p,chi-miR-99a-5p,loc-mir-99-5p,oan-miR-99-5p,oar-miR-99a,tgu-miR-99-5p					0	0	1	False	False	False	False	False
AACCCGTAGATCCGATCTTGTTA	ACCCGTA	gl1168	s1	a11	groupVII:12385907-12385929	21=2X	3.3p	AACCCGTAGATCCGATCTTGT	20	48	148	131	13	29	12	32	9.33723	8.74312	25.3191	28.5149	4.60839	6.92313	2.69178	9.90096			gac-miR-99a-5p	bta-miR-99a-5p,ccr-miR-99,cfa-miR-99a,cgr-miR-99a-5p,chi-miR-99a-5p,loc-mir-99-5p,oan-miR-99-5p,oar-miR-99a,tgu-miR-99-5p					0	0	2	False	False	False	False	False
AACCCGTAGATCCGATCTTGTTC	ACCCGTA	gl1168	s1	a11	groupVII:12385907-12385929	21=2X	3.3p	AACCCGTAGATCCGATCTTGT	7	8	7	10	0	2	4	2	3.26803	1.45719	1.19752	2.17671	0	0.477457	0.897259	0.61881			gac-miR-99a-5p	bta-miR-99a-5p,ccr-miR-99,cfa-miR-99a,cgr-miR-99a-5p,chi-miR-99a-5p,loc-mir-99-5p,oan-miR-99-5p,oar-miR-99a,tgu-miR-99-5p					0	0	2	False	False	False	False	False
AACCCGTAGATCCGATCTTGTTT	ACCCGTA	gl1168	s1	a11	groupVII:12385907-12385929	21=2X	3.3p	AACCCGTAGATCCGATCTTGT	31	72	120	107	11	36	17	40	14.4727	13.1147	20.529	23.2908	3.89941	8.59423	3.81335	12.3762			gac-miR-99a-5p	bta-miR-99a-5p,ccr-miR-99,cfa-miR-99a,cgr-miR-99a-5p,chi-miR-99a-5p,loc-mir-99-5p,oan-miR-99-5p,oar-miR-99a,tgu-miR-99-5p					0	0	2	False	False	False	False	False
AACCCGTAGATCCGATCTTT	ACCCGTA	gl1168	s1	a11	groupVII:12385907-12385926	19=1X	3.3p	AACCCGTAGATCCGATCTTGT	18	49	71	71	10	18	3	17	8.4035	8.92527	12.1463	15.4546	3.54492	4.29712	0.672944	5.25988									0	-2	1	False	False	False	False	False
AACCCGTAGATCCGATCTTTC	ACCCGTA	gl1168	s1	a11	groupVII:12385907-12385927	19=2X	3.3p	AACCCGTAGATCCGATCTTGT	6	20	33	27	3	5	10	5	2.80117	3.64297	5.64547	5.87712	1.06347	1.19364	2.24315	1.54702									0	-2	2	False	False	False	False	False
AACCCGTAGATCCGATCTTTGA	ACCCGTA	gl1168	s1	a11	groupVII:12385907-12385928	19=3X	3.3p	AACCCGTAGATCCGATCTTGT	2	4	12	13	0	0	2	3	0.933723	0.728593	2.0529	2.82972	0	0	0.448629	0.928215									0	-2	3	False	False	False	False	False
ACCCGTAGATCCGATCTTGC	CCCGTAG	gl1168	s238	a11	groupVII:12385908-12385927	19=1X	3.3p	AACCCGTAGATCCGATCTTGT	54	45	64	32	0	23	24	10	25.2105	8.19668	10.9488	6.96547	0	5.49076	5.38355	3.09405									-1	-1	1	False	False	False	False	False
ACCCGTAGATCCGATCTTGTA	CCCGTAG	gl1168	s238	a11	groupVII:12385908-12385928	20=1X	3.3p	AACCCGTAGATCCGATCTTGT	3	6	12	5	4	2	5	0	1.40058	1.09289	2.0529	1.08836	1.41797	0.477457	1.12157	0									-1	0	1	False	False	False	False	False
ACCCGTAGATCCGATCTTGTGA	CCCGTAG	gl1168	s238	a11	groupVII:12385908-12385929	21=1X	3.3p	AACCCGTAGATCCGATCTTGT	266	288	529	324	70	123	184	172	124.185	52.4587	90.4986	70.5254	24.8144	29.3636	41.2739	53.2176		dre-miR-99b-5p,ipu-miR-99b				ccr-mir-99,dre-mir-99b,ipu-mir-99b			-1	1	1	False	False	False	False	False
CCCGTAGATCCGATCTTGC	CCGTAGA	gl1168	s311	a11	groupVII:12385909-12385927	18=1X	3.3p	AACCCGTAGATCCGATCTTGT	1	8	8	7	3	1	1	2	0.466861	1.45719	1.3686	1.5237	1.06347	0.238729	0.224315	0.61881									-2	-1	1	False	False	False	False	False
CCCGTAGATCCGATCTTGTGA	CCGTAGA	gl1168	s311	a11	groupVII:12385909-12385929	20=1X	3.3p	AACCCGTAGATCCGATCTTGT	2	10	16	19	2	0	0	1	0.933723	1.82148	2.7372	4.13575	0.708983	0	0	0.309405		dre-miR-99b-5p,ipu-miR-99b				ccr-mir-99,dre-mir-99b,ipu-mir-99b			-2	1	1	False	False	False	False	False
CCGTAGATCCGATCTTGC	CGTAGAT	gl1168	s261	a11	groupVII:12385910-12385927	17=1X	3.3p	AACCCGTAGATCCGATCTTGT	6	50	21	122	3	17	5	1	2.80117	9.10742	3.59257	26.5559	1.06347	4.05839	1.12157	0.309405									-3	-1	1	False	False	False	False	False
CCGTAGATCCGATCTTGTA	CGTAGAT	gl1168	s261	a11	groupVII:12385910-12385928	18=1X	3.3p	AACCCGTAGATCCGATCTTGT	2	19	12	26	0	1	1	4	0.933723	3.46082	2.0529	5.65945	0	0.238729	0.224315	1.23762									-3	0	1	False	False	False	False	False
CCGTAGATCCGATCTTGTGA	CGTAGAT	gl1168	s261	a11	groupVII:12385910-12385929	19=1X	3.3p	AACCCGTAGATCCGATCTTGT	8	78	104	406	10	23	10	17	3.73489	14.2076	17.7918	88.3744	3.54492	5.49076	2.24315	5.25988		dre-miR-99b-5p,ipu-miR-99b				ccr-mir-99,dre-mir-99b,ipu-mir-99b			-3	1	1	False	False	False	False	False
CCGTAGATCCGATCTTGTGC	CGTAGAT	gl1168	s261	a11	groupVII:12385910-12385929	19=1X	3.3p	AACCCGTAGATCCGATCTTGT	0	8	9	42	0	3	1	0	0	1.45719	1.53967	9.14218	0	0.716186	0.224315	0									-3	1	1	False	False	False	False	False
CCGTAGATCCGATCTTGTGT	CGTAGAT	gl1168	s261	a11	groupVII:12385910-12385929	19=1X	3.3p	AACCCGTAGATCCGATCTTGT	3	40	12	79	1	5	1	1	1.40058	7.28593	2.0529	17.196	0.354492	1.19364	0.224315	0.309405						gga-mir-99a,tgu-mir-99-1,tgu-mir-99-2			-3	1	1	False	False	False	False	False
CGTAGATCCGATCTTGC	GTAGATC	gl1168	s255	a11	groupVII:12385911-12385927	16=1X	3.3p	AACCCGTAGATCCGATCTTGT	20	76	44	227	3	20	1	6	9.33723	13.8433	7.5273	49.4113	1.06347	4.77457	0.224315	1.85643									-4	-1	1	False	False	False	False	False
CGTAGATCCGATCTTGTA	GTAGATC	gl1168	s255	a11	groupVII:12385911-12385928	17=1X	3.3p	AACCCGTAGATCCGATCTTGT	0	16	7	47	0	3	0	0	0	2.91437	1.19752	10.2305	0	0.716186	0	0									-4	0	1	False	False	False	False	False
CGTAGATCCGATCTTGTGA	GTAGATC	gl1168	s255	a11	groupVII:12385911-12385929	18=1X	3.3p	AACCCGTAGATCCGATCTTGT	9	89	70	582	3	18	4	12	4.20175	16.2112	11.9752	126.685	1.06347	4.29712	0.897259	3.71286		dre-miR-99b-5p,ipu-miR-99b				ccr-mir-99,dre-mir-99b,ipu-mir-99b			-4	1	1	False	False	False	False	False
CGTAGATCCGATCTTGTGC	GTAGATC	gl1168	s255	a11	groupVII:12385911-12385929	18=1X	3.3p	AACCCGTAGATCCGATCTTGT	1	11	9	73	1	2	0	1	0.466861	2.00363	1.53967	15.89	0.354492	0.477457	0	0.309405									-4	1	1	False	False	False	False	False
CGTAGATCCGATCTTGTGT	GTAGATC	gl1168	s255	a11	groupVII:12385911-12385929	18=1X	3.3p	AACCCGTAGATCCGATCTTGT	0	39	22	241	3	3	1	8	0	7.10379	3.76365	52.4587	1.06347	0.716186	0.224315	2.47524						gga-mir-99a,tgu-mir-99-1,tgu-mir-99-2			-4	1	1	False	False	False	False	False
GTAGATCCGATCTTGTGA	TAGATCC	gl1168	s334	a11	groupVII:12385912-12385929	17=1X	3.3p	AACCCGTAGATCCGATCTTGT	5	19	26	169	2	2	0	3	2.33431	3.46082	4.44795	36.7864	0.708983	0.477457	0	0.928215		dre-miR-99b-5p,ipu-miR-99b				ccr-mir-99,dre-mir-99b,ipu-mir-99b			-5	1	1	False	False	False	False	False
GTAGATCCGATCTTGTGT	TAGATCC	gl1168	s334	a11	groupVII:12385912-12385929	17=1X	3.3p	AACCCGTAGATCCGATCTTGT	0	1	6	36	0	1	0	0	0	0.182148	1.02645	7.83616	0	0.238729	0	0						gga-mir-99a,tgu-mir-99-1,tgu-mir-99-2			-5	1	1	False	False	False	False	False
AAACCGTAGATCCGATCTTGT	AACCGTA	gl1168	s499	a11	groupVII:12385907-12385927	2=1X18=	4	AACCCGTAGATCCGATCTTGT	18	40	47	31	12	14	6	10	8.4035	7.28593	8.04052	6.7478	4.2539	3.3422	1.34589	3.09405									0	0	0	False	False	False	False	False
AACACGTAGATCCGATCTTGT	ACACGTA	gl1168	s452	a11	groupVII:12385907-12385927	3=1X17=	4	AACCCGTAGATCCGATCTTGT	45	83	126	81	15	32	22	22	21.0088	15.1183	21.5554	17.6314	5.31737	7.63932	4.93492	6.80691									0	0	0	False	False	False	False	False
AACCAGTAGATCCGATCTTGT	ACCAGTA	gl1168	s428	a11	groupVII:12385907-12385927	4=1X16=	4	AACCCGTAGATCCGATCTTGT	296	853	1225	1177	120	174	116	244	138.191	155.373	209.567	256.199	42.539	41.5388	26.0205	75.4948									0	0	0	False	False	False	False	False
AACCAGTAGATCCGATCTTGTG	ACCAGTA	gl1168	s428	a11	groupVII:12385907-12385928	4=1X17=	4	AACCCGTAGATCCGATCTTGT	17	82	69	86	3	13	9	13	7.93664	14.9362	11.8042	18.7197	1.06347	3.10347	2.01883	4.02226									0	1	0	False	False	False	False	False
AACCCATAGATCCGATCTTGT	ACCCATA	gl1168	s459	a11	groupVII:12385907-12385927	5=1X15=	4	AACCCGTAGATCCGATCTTGT	67	101	187	128	15	28	29	39	31.2797	18.397	31.991	27.8619	5.31737	6.6844	6.50512	12.0668									0	0	0	False	False	False	False	False
AACCCATAGATCCGATCTTGTG	ACCCATA	gl1168	s459	a11	groupVII:12385907-12385928	5=1X16=	4	AACCCGTAGATCCGATCTTGT	0	10	14	7	0	2	0	2	0	1.82148	2.39505	1.5237	0	0.477457	0	0.61881									0	1	0	False	False	False	False	False
AACCCCTAGATCCGATCTTGT	ACCCCTA	gl1168	s548	a11	groupVII:12385907-12385927	5=1X15=	4	AACCCGTAGATCCGATCTTGT	6	11	18	21	1	5	4	4	2.80117	2.00363	3.07935	4.57109	0.354492	1.19364	0.897259	1.23762									0	0	0	False	False	False	False	False
AACCCGAAGATCCGATCTTGT	ACCCGAA	gl1168	s536	a11	groupVII:12385907-12385927	6=1X14=	4	AACCCGTAGATCCGATCTTGT	10	24	29	24	4	7	5	5	4.66861	4.37156	4.96117	5.2241	1.41797	1.6711	1.12157	1.54702									0	0	0	False	False	False	False	False
AACCCGCAGATCCGATCTTGT	ACCCGCA	gl1168	s466	a11	groupVII:12385907-12385927	6=1X14=	4	AACCCGTAGATCCGATCTTGT	68	82	150	103	11	22	15	33	31.7466	14.9362	25.6612	22.4201	3.89941	5.25203	3.36472	10.2104									0	0	0	False	False	False	False	False
AACCCGGAGATCCGATCTTGT	ACCCGGA	gl1168	s578	a11	groupVII:12385907-12385927	6=1X14=	4	AACCCGTAGATCCGATCTTGT	4	15	14	19	5	4	5	3	1.86745	2.73223	2.39505	4.13575	1.77246	0.954915	1.12157	0.928215									0	0	0	False	False	False	False	False
AACCCGTAAATCCGATCTTGT	ACCCGTA	gl1168	s1	a11	groupVII:12385907-12385927	8=1X12=	4	AACCCGTAGATCCGATCTTGT	39	47	93	74	9	21	12	12	18.2076	8.56097	15.91	16.1077	3.19042	5.0133	2.69178	3.71286									0	0	0	False	False	True	False	False
AACCCGTACATCCGATCTTGT	ACCCGTA	gl1168	s1	a11	groupVII:12385907-12385927	8=1X12=	4	AACCCGTAGATCCGATCTTGT	12	16	23	13	1	1	3	4	5.60234	2.91437	3.93472	2.82972	0.354492	0.238729	0.672944	1.23762									0	0	0	False	False	True	False	False
AACCCGTAGAACCGATCTTGT	ACCCGTA	gl1168	s1	a11	groupVII:12385907-12385927	10=1X10=	4	AACCCGTAGATCCGATCTTGT	15	28	37	30	3	9	4	6	7.00292	5.10015	6.32977	6.53013	1.06347	2.14856	0.897259	1.85643									0	0	0	False	False	True	False	False
AACCCGTAGACCCGATCTTGT	ACCCGTA	gl1168	s1	a11	groupVII:12385907-12385927	10=1X10=	4	AACCCGTAGATCCGATCTTGT	125	88	227	159	13	42	29	29	58.3577	16.0291	38.834	34.6097	4.60839	10.0266	6.50512	8.97274									0	0	0	False	False	True	False	False
AACCCGTAGACCCGATCTTGTG	ACCCGTA	gl1168	s1	a11	groupVII:12385907-12385928	10=1X11=	4	AACCCGTAGATCCGATCTTGT	4	9	12	7	0	1	2	2	1.86745	1.63934	2.0529	1.5237	0	0.238729	0.448629	0.61881									0	1	0	False	False	True	False	False
AACCCGTAGAGCCGATCTTGT	ACCCGTA	gl1168	s1	a11	groupVII:12385907-12385927	10=1X10=	4	AACCCGTAGATCCGATCTTGT	45	128	146	105	17	26	24	24	21.0088	23.315	24.9769	22.8555	6.02636	6.20695	5.38355	7.42572									0	0	0	False	False	True	False	False
AACCCGTAGATACGATCTTGT	ACCCGTA	gl1168	s1	a11	groupVII:12385907-12385927	11=1X9=	4	AACCCGTAGATCCGATCTTGT	18	51	60	63	4	12	8	20	8.4035	9.28957	10.2645	13.7133	1.41797	2.86474	1.79452	6.1881									0	0	0	False	False	True	False	False
AACCCGTAGATCAGATCTTGT	ACCCGTA	gl1168	s1	a11	groupVII:12385907-12385927	12=1X8=	4	AACCCGTAGATCCGATCTTGT	30	68	109	86	17	31	9	24	14.0058	12.3861	18.6472	18.7197	6.02636	7.40059	2.01883	7.42572									0	0	0	False	False	False	False	False
AACCCGTAGATCAGATCTTGTG	ACCCGTA	gl1168	s1	a11	groupVII:12385907-12385928	12=1X9=	4	AACCCGTAGATCCGATCTTGT	1	14	10	11	2	0	0	2	0.466861	2.55008	1.71075	2.39438	0.708983	0	0	0.61881									0	1	0	False	False	False	False	False
AACCCGTAGATCCAATCTTGT	ACCCGTA	gl1168	s1	a11	groupVII:12385907-12385927	13=1X7=	4	AACCCGTAGATCCGATCTTGT	50	75	169	130	7	31	17	27	23.3431	13.6611	28.9117	28.2972	2.48144	7.40059	3.81335	8.35393									0	0	0	False	False	False	False	False
AACCCGTAGATCCAATCTTGTG	ACCCGTA	gl1168	s1	a11	groupVII:12385907-12385928	13=1X8=	4	AACCCGTAGATCCGATCTTGT	6	6	11	9	0	0	1	0	2.80117	1.09289	1.88182	1.95904	0	0	0.224315	0									0	1	0	False	False	False	False	False
AACCCGTAGATCCCATCTTGT	ACCCGTA	gl1168	s1	a11	groupVII:12385907-12385927	13=1X7=	4	AACCCGTAGATCCGATCTTGT	7	13	28	18	3	4	6	7	3.26803	2.36793	4.7901	3.91808	1.06347	0.954915	1.34589	2.16583									0	0	0	False	False	False	False	False
AACCCGTAGATCCGATATTGT	ACCCGTA	gl1168	s1	a11	groupVII:12385907-12385927	16=1X4=	4	AACCCGTAGATCCGATCTTGT	15	36	51	40	4	7	8	3	7.00292	6.55734	8.72482	8.70684	1.41797	1.6711	1.79452	0.928215									0	0	0	False	False	False	False	False
AACCCGTAGATCCGATCATGT	ACCCGTA	gl1168	s1	a11	groupVII:12385907-12385927	17=1X3=	4	AACCCGTAGATCCGATCTTGT	8	23	26	22	7	6	1	3	3.73489	4.18941	4.44795	4.78876	2.48144	1.43237	0.224315	0.928215									0	0	0	False	False	False	False	True
AACCCGTAGATCCGATCCTGT	ACCCGTA	gl1168	s1	a11	groupVII:12385907-12385927	17=1X3=	4	AACCCGTAGATCCGATCTTGT	115	118	272	172	15	45	27	45	53.689	21.4935	46.5324	37.4394	5.31737	10.7428	6.05649	13.9232									0	0	0	False	False	False	False	True
AACCCGTAGATCCGATCCTGTG	ACCCGTA	gl1168	s1	a11	groupVII:12385907-12385928	17=1X4=	4	AACCCGTAGATCCGATCTTGT	10	5	13	17	1	2	1	6	4.66861	0.910742	2.22397	3.70041	0.354492	0.477457	0.224315	1.85643									0	1	0	False	False	False	False	True
AACCCGTAGATCCGATCGTGT	ACCCGTA	gl1168	s1	a11	groupVII:12385907-12385927	17=1X3=	4	AACCCGTAGATCCGATCTTGT	11	21	28	25	2	6	7	15	5.13547	3.82512	4.7901	5.44178	0.708983	1.43237	1.5702	4.64107									0	0	0	False	False	False	False	True
AACCCGTAGATCCGATCTAGT	ACCCGTA	gl1168	s1	a11	groupVII:12385907-12385927	18=1X2=	4	AACCCGTAGATCCGATCTTGT	9	14	21	12	2	5	1	0	4.20175	2.55008	3.59257	2.61205	0.708983	1.19364	0.224315	0									0	0	0	False	False	False	False	True
AACCCGTAGATCCGATCTCGT	ACCCGTA	gl1168	s1	a11	groupVII:12385907-12385927	18=1X2=	4	AACCCGTAGATCCGATCTTGT	60	57	131	90	13	27	15	21	28.0117	10.3825	22.4108	19.5904	4.60839	6.44567	3.36472	6.4975									0	0	0	False	False	False	False	True
AACCCGTAGATCCGATCTCGTG	ACCCGTA	gl1168	s1	a11	groupVII:12385907-12385928	18=1X3=	4	AACCCGTAGATCCGATCTTGT	6	4	14	7	1	1	0	0	2.80117	0.728593	2.39505	1.5237	0.354492	0.238729	0	0									0	1	0	False	False	False	False	True
AACCCGTAGATCCGATCTGGT	ACCCGTA	gl1168	s1	a11	groupVII:12385907-12385927	18=1X2=	4	AACCCGTAGATCCGATCTTGT	2	6	11	6	0	3	0	2	0.933723	1.09289	1.88182	1.30603	0	0.716186	0	0.61881									0	0	0	False	False	False	False	True
AACCCGTAGATCCGATCTTAT	ACCCGTA	gl1168	s1	a11	groupVII:12385907-12385927	19=1X1=	4	AACCCGTAGATCCGATCTTGT	35	60	111	57	4	23	10	21	16.3401	10.9289	18.9893	12.4072	1.41797	5.49076	2.24315	6.4975									0	0	0	False	False	False	False	True
AACCCGTAGATCCGATCTTCT	ACCCGTA	gl1168	s1	a11	groupVII:12385907-12385927	19=1X1=	4	AACCCGTAGATCCGATCTTGT	26	31	86	27	1	23	10	3	12.1384	5.6466	14.7124	5.87712	0.354492	5.49076	2.24315	0.928215									0	0	0	False	False	False	False	True
AACCCGTAGATCCGATCTTGCG	ACCCGTA	gl1168	s1	a11	groupVII:12385907-12385928	20=1X1=	4	AACCCGTAGATCCGATCTTGT	6	19	20	16	0	4	5	3	2.80117	3.46082	3.4215	3.48274	0	0.954915	1.12157	0.928215				oar-miR-99a					0	1	0	False	False	False	False	True
AACCCGTAGATCCGATCTTGTAG	ACCCGTA	gl1168	s1	a11	groupVII:12385907-12385929	21=1X1=	4	AACCCGTAGATCCGATCTTGT	13	21	39	43	7	13	5	3	6.0692	3.82512	6.67192	9.35985	2.48144	3.10347	1.12157	0.928215			gac-miR-99a-5p	bta-miR-99a-5p,ccr-miR-99,cfa-miR-99a,cgr-miR-99a-5p,chi-miR-99a-5p,loc-mir-99-5p,oan-miR-99-5p,oar-miR-99a,tgu-miR-99-5p					0	2	0	False	False	False	False	True
AACCCGTAGATCCGATCTTGTGAC	ACCCGTA	gl1168	s1	a11	groupVII:12385907-12385930	22=1X1=	4	AACCCGTAGATCCGATCTTGT	69	73	301	225	92	42	31	28	32.2134	13.2968	51.4936	48.976	32.6132	10.0266	6.95375	8.66334			gac-miR-99a-5p	aca-miR-99a-5p,bta-miR-99a-5p,ccr-miR-99,cfa-miR-99a,cgr-miR-99a-5p,chi-miR-99a-5p,dre-miR-99b-5p,eca-miR-99a,gga-miR-99a-5p,ggo-miR-99a,hsa-miR-99a-5p,ipu-miR-99a,ipu-miR-99b,lla-miR-99a,loc-mir-99-5p,mml-miR-99a-5p,mmu-miR-99a-5p,mne-miR-99a,oan-miR-99-5p,oar-miR-99a,oha-miR-99a-5p,ppa-miR-99a,ppy-miR-99a,ptr-miR-99a,rno-miR-99a-5p,ssa-miR-99-5p,ssc-miR-99a,tch-miR-99a-5p,tgu-miR-99-5p,xtr-miR-…					0	3	0	False	False	False	False	True
AACCCGTAGATCCGATCTTTT	ACCCGTA	gl1168	s1	a11	groupVII:12385907-12385927	19=1X1=	4	AACCCGTAGATCCGATCTTGT	73	151	306	142	33	52	61	74	34.0809	27.5044	52.3489	30.9093	11.6982	12.4139	13.6832	22.896									0	0	0	False	False	False	False	True
AACCCGTAGATCCGATCTTTTG	ACCCGTA	gl1168	s1	a11	groupVII:12385907-12385928	19=1X2=	4	AACCCGTAGATCCGATCTTGT	1	11	17	13	0	7	2	2	0.466861	2.00363	2.90827	2.82972	0	1.6711	0.448629	0.61881									0	1	0	False	False	False	False	True
AACCCGTAGATCCGATGTTGT	ACCCGTA	gl1168	s1	a11	groupVII:12385907-12385927	16=1X4=	4	AACCCGTAGATCCGATCTTGT	3	5	11	13	3	4	4	3	1.40058	0.910742	1.88182	2.82972	1.06347	0.954915	0.897259	0.928215									0	0	0	False	False	False	False	False
AACCCGTAGATCCGATTTTGT	ACCCGTA	gl1168	s1	a11	groupVII:12385907-12385927	16=1X4=	4	AACCCGTAGATCCGATCTTGT	119	232	256	217	15	44	40	70	55.5565	42.2584	43.7952	47.2346	5.31737	10.5041	8.97259	21.6583									0	0	0	False	False	False	False	False
AACCCGTAGATCCGATTTTGTG	ACCCGTA	gl1168	s1	a11	groupVII:12385907-12385928	16=1X5=	4	AACCCGTAGATCCGATCTTGT	6	12	15	9	0	4	0	3	2.80117	2.18578	2.56612	1.95904	0	0.954915	0	0.928215									0	1	0	False	False	False	False	False
AACCCGTAGATCCGGTCTTGT	ACCCGTA	gl1168	s1	a11	groupVII:12385907-12385927	14=1X6=	4	AACCCGTAGATCCGATCTTGT	82	100	174	116	19	39	23	40	38.2826	18.2148	29.767	25.2498	6.73534	9.31042	5.15924	12.3762									0	0	0	False	False	False	False	False
AACCCGTAGATCCGGTCTTGTG	ACCCGTA	gl1168	s1	a11	groupVII:12385907-12385928	14=1X7=	4	AACCCGTAGATCCGATCTTGT	2	3	13	12	0	4	4	3	0.933723	0.546445	2.22397	2.61205	0	0.954915	0.897259	0.928215									0	1	0	False	False	False	False	False
AACCCGTAGATCCGTTCTTGT	ACCCGTA	gl1168	s1	a11	groupVII:12385907-12385927	14=1X6=	4	AACCCGTAGATCCGATCTTGT	20	34	43	35	5	11	5	4	9.33723	6.19304	7.35622	7.61849	1.77246	2.62602	1.12157	1.23762									0	0	0	False	False	False	False	False
AACCCGTAGATCCTATCTTGT	ACCCGTA	gl1168	s1	a11	groupVII:12385907-12385927	13=1X7=	4	AACCCGTAGATCCGATCTTGT	45	59	116	77	8	14	15	20	21.0088	10.7468	19.8447	16.7607	2.83593	3.3422	3.36472	6.1881									0	0	0	False	False	False	False	False
AACCCGTAGATCGGATCTTGT	ACCCGTA	gl1168	s1	a11	groupVII:12385907-12385927	12=1X8=	4	AACCCGTAGATCCGATCTTGT	7	34	42	35	2	8	2	12	3.26803	6.19304	7.18515	7.61849	0.708983	1.90983	0.448629	3.71286									0	0	0	False	False	False	False	False
AACCCGTAGATCTGATCTTGT	ACCCGTA	gl1168	s1	a11	groupVII:12385907-12385927	12=1X8=	4	AACCCGTAGATCCGATCTTGT	69	134	204	176	33	51	20	36	32.2134	24.4079	34.8993	38.3101	11.6982	12.1752	4.48629	11.1386									0	0	0	False	False	False	False	False
AACCCGTAGATCTGATCTTGTG	ACCCGTA	gl1168	s1	a11	groupVII:12385907-12385928	12=1X9=	4	AACCCGTAGATCCGATCTTGT	2	11	9	13	2	1	0	2	0.933723	2.00363	1.53967	2.82972	0.708983	0.238729	0	0.61881									0	1	0	False	False	False	False	False
AACCCGTAGATGCGATCTTGT	ACCCGTA	gl1168	s1	a11	groupVII:12385907-12385927	11=1X9=	4	AACCCGTAGATCCGATCTTGT	0	14	10	15	2	2	3	2	0	2.55008	1.71075	3.26507	0.708983	0.477457	0.672944	0.61881									0	0	0	False	False	True	False	False
AACCCGTAGATTCGATCTTGT	ACCCGTA	gl1168	s1	a11	groupVII:12385907-12385927	11=1X9=	4	AACCCGTAGATCCGATCTTGT	78	154	175	156	20	43	32	43	36.4152	28.0508	29.9381	33.9567	7.08983	10.2653	7.17807	13.3044									0	0	0	False	False	True	False	False
AACCCGTAGGTCCGATCTTGT	ACCCGTA	gl1168	s1	a11	groupVII:12385907-12385927	9=1X11=	4	AACCCGTAGATCCGATCTTGT	99	64	157	120	15	33	11	22	46.2193	11.6575	26.8588	26.1205	5.31737	7.87805	2.46746	6.80691									0	0	0	False	False	True	False	False
AACCCGTAGGTCCGATCTTGTG	ACCCGTA	gl1168	s1	a11	groupVII:12385907-12385928	9=1X12=	4	AACCCGTAGATCCGATCTTGT	5	3	12	4	1	0	4	2	2.33431	0.546445	2.0529	0.870684	0.354492	0	0.897259	0.61881									0	1	0	False	False	True	False	False
AACCCGTAGTTCCGATCTTGT	ACCCGTA	gl1168	s1	a11	groupVII:12385907-12385927	9=1X11=	4	AACCCGTAGATCCGATCTTGT	30	34	61	28	5	7	8	19	14.0058	6.19304	10.4356	6.09479	1.77246	1.6711	1.79452	5.87869									0	0	0	False	False	True	False	False
AACCCGTATATCCGATCTTGT	ACCCGTA	gl1168	s1	a11	groupVII:12385907-12385927	8=1X12=	4	AACCCGTAGATCCGATCTTGT	41	59	85	67	12	14	11	10	19.1413	10.7468	14.5414	14.584	4.2539	3.3422	2.46746	3.09405									0	0	0	False	False	True	False	False
AACCCGTCGATCCGATCTTGT	ACCCGTC	gl1168	s670	a11	groupVII:12385907-12385927	7=1X13=	4	AACCCGTAGATCCGATCTTGT	4	8	13	4	2	2	2	5	1.86745	1.45719	2.22397	0.870684	0.708983	0.477457	0.448629	1.54702									0	0	0	False	False	False	False	False
AACCCGTGGATCCGATCTTGT	ACCCGTG	gl1168	s454	a11	groupVII:12385907-12385927	7=1X13=	4	AACCCGTAGATCCGATCTTGT	95	106	211	171	10	44	21	35	44.3518	19.3077	36.0968	37.2217	3.54492	10.5041	4.71061	10.8292									0	0	0	False	False	False	False	False
AACCCGTGGATCCGATCTTGTG	ACCCGTG	gl1168	s454	a11	groupVII:12385907-12385928	7=1X14=	4	AACCCGTAGATCCGATCTTGT	5	16	10	13	1	3	1	2	2.33431	2.91437	1.71075	2.82972	0.354492	0.716186	0.224315	0.61881									0	1	0	False	False	False	False	False
AACCCGTTGATCCGATCTTGT	ACCCGTT	gl1168	s508	a11	groupVII:12385907-12385927	7=1X13=	4	AACCCGTAGATCCGATCTTGT	31	30	57	27	9	6	6	10	14.4727	5.46445	9.75127	5.87712	3.19042	1.43237	1.34589	3.09405									0	0	0	False	False	False	False	False
AACCCTTAGATCCGATCTTGT	ACCCTTA	gl1168	s504	a11	groupVII:12385907-12385927	5=1X15=	4	AACCCGTAGATCCGATCTTGT	20	49	74	47	4	9	9	12	9.33723	8.92527	12.6595	10.2305	1.41797	2.14856	2.01883	3.71286									0	0	0	False	False	False	False	False
AACCGGTAGATCCGATCTTGT	ACCGGTA	gl1168	s554	a11	groupVII:12385907-12385927	4=1X16=	4	AACCCGTAGATCCGATCTTGT	8	15	24	26	3	7	2	5	3.73489	2.73223	4.1058	5.65945	1.06347	1.6711	0.448629	1.54702									0	0	0	False	False	False	False	False
AACCGTAGATCCGATCTTGT	ACCGTAG	gl1168	s462	a11	groupVII:12385908-12385927	1=1X18=	4	AACCCGTAGATCCGATCTTGT	14	17	22	20	1	5	6	1	6.53606	3.09652	3.76365	4.35342	0.354492	1.19364	1.34589	0.309405									-1	0	0	False	False	False	False	False
AACCTGTAGATCCGATCTTGT	ACCTGTA	gl1168	s450	a11	groupVII:12385907-12385927	4=1X16=	4	AACCCGTAGATCCGATCTTGT	97	147	253	187	30	54	28	51	45.2855	26.7758	43.282	40.7045	10.6347	12.8913	6.28081	15.7796									0	0	0	False	False	False	False	False
AACCTGTAGATCCGATCTTGTG	ACCTGTA	gl1168	s450	a11	groupVII:12385907-12385928	4=1X17=	4	AACCCGTAGATCCGATCTTGT	6	16	9	14	1	3	3	1	2.80117	2.91437	1.53967	3.04739	0.354492	0.716186	0.672944	0.309405									0	1	0	False	False	False	False	False
AACGCGTAGATCCGATCTTGT	ACGCGTA	gl1168	s534	a11	groupVII:12385907-12385927	3=1X17=	4	AACCCGTAGATCCGATCTTGT	6	14	16	26	0	8	4	5	2.80117	2.55008	2.7372	5.65945	0	1.90983	0.897259	1.54702									0	0	0	False	False	False	False	False
AACTCGTAGATCCGATCTTGT	ACTCGTA	gl1168	s456	a11	groupVII:12385907-12385927	3=1X17=	4	AACCCGTAGATCCGATCTTGT	69	102	206	144	18	42	26	32	32.2134	18.5791	35.2414	31.3446	6.38085	10.0266	5.83218	9.90096									0	0	0	False	False	False	False	False
AACTCGTAGATCCGATCTTGTG	ACTCGTA	gl1168	s456	a11	groupVII:12385907-12385928	3=1X18=	4	AACCCGTAGATCCGATCTTGT	3	5	15	4	0	7	3	0	1.40058	0.910742	2.56612	0.870684	0	1.6711	0.672944	0									0	1	0	False	False	False	False	False
AAGCCGTAGATCCGATCTTGT	AGCCGTA	gl1168	s697	a11	groupVII:12385907-12385927	2=1X18=	4	AACCCGTAGATCCGATCTTGT	3	7	11	8	0	3	3	2	1.40058	1.27504	1.88182	1.74137	0	0.716186	0.672944	0.61881									0	0	0	False	False	False	False	False
AATCCGTAGATCCGATCTTGT	ATCCGTA	gl1168	s463	a11	groupVII:12385907-12385927	2=1X18=	4	AACCCGTAGATCCGATCTTGT	57	80	142	119	12	29	23	37	26.6111	14.5719	24.2926	25.9029	4.2539	6.92313	5.15924	11.448									0	0	0	False	False	False	False	False
AATCCGTAGATCCGATCTTGTG	ATCCGTA	gl1168	s463	a11	groupVII:12385907-12385928	2=1X19=	4	AACCCGTAGATCCGATCTTGT	3	8	10	7	1	3	2	0	1.40058	1.45719	1.71075	1.5237	0.354492	0.716186	0.448629	0									0	1	0	False	False	False	False	False
ACCCCGTAGATCCGATCTTGT	CCCCGTA	gl1168	s423	a11	groupVII:12385907-12385927	1=1X19=	4	AACCCGTAGATCCGATCTTGT	446	1335	1499	1333	350	550	436	486	208.22	243.168	256.441	290.155	124.072	131.301	97.8012	150.371									0	0	0	False	False	False	False	False
ACCCCGTAGATCCGATCTTGTG	CCCCGTA	gl1168	s423	a11	groupVII:12385907-12385928	1=1X20=	4	AACCCGTAGATCCGATCTTGT	25	97	79	113	16	32	37	31	11.6715	17.6684	13.5149	24.5968	5.67187	7.63932	8.29964	9.59155									0	1	0	False	False	False	False	False
AGACCCGTAGATCCGATCTTGT	GACCCGT	gl1168	s742	a11	groupVII:12385906-12385927	1=1X20=	4	AACCCGTAGATCCGATCTTGT	1	5	17	6	0	0	0	4	0.466861	0.910742	2.90827	1.30603	0	0	0	1.23762									1	0	0	False	False	False	False	True
AGCCCGTAGATCCGATCTTGT	GCCCGTA	gl1168	s425	a11	groupVII:12385907-12385927	1=1X19=	4	AACCCGTAGATCCGATCTTGT	417	729	2159	1063	84	237	136	186	194.681	132.786	369.351	231.384	29.7773	56.5787	30.5068	57.5493									0	0	0	False	False	False	False	False
AGCCCGTAGATCCGATCTTGTG	GCCCGTA	gl1168	s425	a11	groupVII:12385907-12385928	1=1X20=	4	AACCCGTAGATCCGATCTTGT	29	59	118	88	4	15	12	11	13.539	10.7468	20.1868	19.155	1.41797	3.58093	2.69178	3.40345									0	1	0	False	False	False	False	False
ATCCCGTAGATCCGATCTTGT	TCCCGTA	gl1168	s496	a11	groupVII:12385907-12385927	1=1X19=	4	AACCCGTAGATCCGATCTTGT	26	34	68	55	6	11	11	5	12.1384	6.19304	11.6331	11.9719	2.12695	2.62602	2.46746	1.54702									0	0	0	False	False	False	False	False
CTTAGATCCGATCTTGT	TTAGATC	gl1168	s738	a11	groupVII:12385911-12385927	1=1X15=	4	AACCCGTAGATCCGATCTTGT	2	3	4	22	0	1	0	0	0.933723	0.546445	0.6843	4.78876	0	0.238729	0	0									-4	0	0	False	False	False	False	False
AAACCGTAGATCCGATCTTGC	AACCGTA	gl1168	s499	a11	groupVII:12385907-12385927	2=1X17=1X	4.3p	AACCCGTAGATCCGATCTTGT	6	6	10	12	1	4	1	1	2.80117	1.09289	1.71075	2.61205	0.354492	0.954915	0.224315	0.309405									0	-1	1	False	False	False	False	False
AAACCGTAGATCCGATCTTGTGA	AACCGTA	gl1168	s499	a11	groupVII:12385907-12385929	2=1X19=1X	4.3p	AACCCGTAGATCCGATCTTGT	3	11	21	21	4	4	3	1	1.40058	2.00363	3.59257	4.57109	1.41797	0.954915	0.672944	0.309405									0	1	1	False	False	False	False	False
AACACGTAGATCCGATCTTGC	ACACGTA	gl1168	s452	a11	groupVII:12385907-12385927	3=1X16=1X	4.3p	AACCCGTAGATCCGATCTTGT	11	13	31	21	0	8	6	5	5.13547	2.36793	5.30332	4.57109	0	1.90983	1.34589	1.54702									0	-1	1	False	False	False	False	False
AACACGTAGATCCGATCTTGTGA	ACACGTA	gl1168	s452	a11	groupVII:12385907-12385929	3=1X18=1X	4.3p	AACCCGTAGATCCGATCTTGT	3	14	35	27	4	10	4	6	1.40058	2.55008	5.98762	5.87712	1.41797	2.38729	0.897259	1.85643									0	1	1	False	False	False	False	False
AACCAGTAGATCCGATCTTGC	ACCAGTA	gl1168	s428	a11	groupVII:12385907-12385927	4=1X15=1X	4.3p	AACCCGTAGATCCGATCTTGT	70	125	377	221	15	29	26	28	32.6803	22.7685	64.4952	48.1053	5.31737	6.92313	5.83218	8.66334									0	-1	1	False	False	False	False	False
AACCAGTAGATCCGATCTTGTA	ACCAGTA	gl1168	s428	a11	groupVII:12385907-12385928	4=1X16=1X	4.3p	AACCCGTAGATCCGATCTTGT	1	31	52	48	2	5	9	9	0.466861	5.6466	8.8959	10.4482	0.708983	1.19364	2.01883	2.78464									0	0	1	False	False	False	False	False
AACCAGTAGATCCGATCTTGTGA	ACCAGTA	gl1168	s428	a11	groupVII:12385907-12385929	4=1X17=1X	4.3p	AACCCGTAGATCCGATCTTGT	40	149	541	519	21	39	22	62	18.6745	27.1401	92.5515	112.971	7.44432	9.31042	4.93492	19.1831									0	1	1	False	False	False	False	False
AACCAGTAGATCCGATCTTGTGT	ACCAGTA	gl1168	s428	a11	groupVII:12385907-12385929	4=1X17=1X	4.3p	AACCCGTAGATCCGATCTTGT	2	10	22	19	0	2	0	6	0.933723	1.82148	3.76365	4.13575	0	0.477457	0	1.85643									0	1	1	False	False	False	False	False
AACCCATAGATCCGATCTTGC	ACCCATA	gl1168	s459	a11	groupVII:12385907-12385927	5=1X14=1X	4.3p	AACCCGTAGATCCGATCTTGT	22	16	44	24	3	14	2	6	10.2709	2.91437	7.5273	5.2241	1.06347	3.3422	0.448629	1.85643									0	-1	1	False	False	False	False	False
AACCCATAGATCCGATCTTGTGA	ACCCATA	gl1168	s459	a11	groupVII:12385907-12385929	5=1X16=1X	4.3p	AACCCGTAGATCCGATCTTGT	10	15	66	64	2	10	4	6	4.66861	2.73223	11.2909	13.9309	0.708983	2.38729	0.897259	1.85643									0	1	1	False	False	False	False	False
AACCCGAAGATCCGATCTTGTGA	ACCCGAA	gl1168	s536	a11	groupVII:12385907-12385929	6=1X15=1X	4.3p	AACCCGTAGATCCGATCTTGT	4	2	16	13	1	2	3	1	1.86745	0.364297	2.7372	2.82972	0.354492	0.477457	0.672944	0.309405									0	1	1	False	False	False	False	False
AACCCGCAGATCCGATCTTGC	ACCCGCA	gl1168	s466	a11	groupVII:12385907-12385927	6=1X13=1X	4.3p	AACCCGTAGATCCGATCTTGT	13	16	39	17	1	5	4	4	6.0692	2.91437	6.67192	3.70041	0.354492	1.19364	0.897259	1.23762									0	-1	1	False	False	False	False	False
AACCCGCAGATCCGATCTTGTGA	ACCCGCA	gl1168	s466	a11	groupVII:12385907-12385929	6=1X15=1X	4.3p	AACCCGTAGATCCGATCTTGT	5	16	50	43	6	10	3	4	2.33431	2.91437	8.55375	9.35985	2.12695	2.38729	0.672944	1.23762									0	1	1	False	False	False	False	False
AACCCGTAAATCCGATCTTGC	ACCCGTA	gl1168	s1	a11	groupVII:12385907-12385927	8=1X11=1X	4.3p	AACCCGTAGATCCGATCTTGT	8	10	24	24	1	3	2	3	3.73489	1.82148	4.1058	5.2241	0.354492	0.716186	0.448629	0.928215									0	-1	1	False	False	True	False	False
AACCCGTAAATCCGATCTTGTGA	ACCCGTA	gl1168	s1	a11	groupVII:12385907-12385929	8=1X13=1X	4.3p	AACCCGTAGATCCGATCTTGT	8	8	34	26	1	7	6	5	3.73489	1.45719	5.81655	5.65945	0.354492	1.6711	1.34589	1.54702									0	1	1	False	False	True	False	False
AACCCGTAGAACCGATCTTGC	ACCCGTA	gl1168	s1	a11	groupVII:12385907-12385927	10=1X9=1X	4.3p	AACCCGTAGATCCGATCTTGT	6	3	10	10	2	1	1	2	2.80117	0.546445	1.71075	2.17671	0.708983	0.238729	0.224315	0.61881									0	-1	1	False	False	True	False	False
AACCCGTAGAACCGATCTTGTGA	ACCCGTA	gl1168	s1	a11	groupVII:12385907-12385929	10=1X11=1X	4.3p	AACCCGTAGATCCGATCTTGT	1	2	18	17	1	4	0	5	0.466861	0.364297	3.07935	3.70041	0.354492	0.954915	0	1.54702									0	1	1	False	False	True	False	False
AACCCGTAGACCCGATCTTGC	ACCCGTA	gl1168	s1	a11	groupVII:12385907-12385927	10=1X9=1X	4.3p	AACCCGTAGATCCGATCTTGT	37	38	58	34	2	10	4	11	17.2739	6.92164	9.92235	7.40081	0.708983	2.38729	0.897259	3.40345									0	-1	1	False	False	True	False	False
AACCCGTAGACCCGATCTTGTGA	ACCCGTA	gl1168	s1	a11	groupVII:12385907-12385929	10=1X11=1X	4.3p	AACCCGTAGATCCGATCTTGT	21	22	59	77	4	14	4	12	9.80409	4.00726	10.0934	16.7607	1.41797	3.3422	0.897259	3.71286									0	1	1	False	False	True	False	False
AACCCGTAGAGCCGATCTTGC	ACCCGTA	gl1168	s1	a11	groupVII:12385907-12385927	10=1X9=1X	4.3p	AACCCGTAGATCCGATCTTGT	6	17	39	18	3	4	6	4	2.80117	3.09652	6.67192	3.91808	1.06347	0.954915	1.34589	1.23762									0	-1	1	False	False	True	False	False
AACCCGTAGAGCCGATCTTGG	ACCCGTA	gl1168	s1	a11	groupVII:12385907-12385927	10=1X9=1X	4.3p	AACCCGTAGATCCGATCTTGT	2	4	7	15	2	4	4	6	0.933723	0.728593	1.19752	3.26507	0.708983	0.954915	0.897259	1.85643									0	-1	1	False	False	True	False	False
AACCCGTAGAGCCGATCTTGTGA	ACCCGTA	gl1168	s1	a11	groupVII:12385907-12385929	10=1X11=1X	4.3p	AACCCGTAGATCCGATCTTGT	6	11	43	45	3	6	1	3	2.80117	2.00363	7.35622	9.7952	1.06347	1.43237	0.224315	0.928215									0	1	1	False	False	True	False	False
AACCCGTAGATACGATCTTGC	ACCCGTA	gl1168	s1	a11	groupVII:12385907-12385927	11=1X8=1X	4.3p	AACCCGTAGATCCGATCTTGT	3	13	16	11	1	3	2	0	1.40058	2.36793	2.7372	2.39438	0.354492	0.716186	0.448629	0									0	-1	1	False	False	True	False	False
AACCCGTAGATACGATCTTGTGA	ACCCGTA	gl1168	s1	a11	groupVII:12385907-12385929	11=1X10=1X	4.3p	AACCCGTAGATCCGATCTTGT	1	6	14	23	0	4	1	2	0.466861	1.09289	2.39505	5.00643	0	0.954915	0.224315	0.61881									0	1	1	False	False	True	False	False
AACCCGTAGATCAGATCTTGTGA	ACCCGTA	gl1168	s1	a11	groupVII:12385907-12385929	12=1X9=1X	4.3p	AACCCGTAGATCCGATCTTGT	2	11	28	31	0	5	2	2	0.933723	2.00363	4.7901	6.7478	0	1.19364	0.448629	0.61881									0	1	1	False	False	False	False	False
AACCCGTAGATCCAATCTTGC	ACCCGTA	gl1168	s1	a11	groupVII:12385907-12385927	13=1X6=1X	4.3p	AACCCGTAGATCCGATCTTGT	20	10	35	30	3	8	6	1	9.33723	1.82148	5.98762	6.53013	1.06347	1.90983	1.34589	0.309405									0	-1	1	False	False	False	False	False
AACCCGTAGATCCAATCTTGTGA	ACCCGTA	gl1168	s1	a11	groupVII:12385907-12385929	13=1X8=1X	4.3p	AACCCGTAGATCCGATCTTGT	16	16	58	64	5	6	5	18	7.46978	2.91437	9.92235	13.9309	1.77246	1.43237	1.12157	5.56929									0	1	1	False	False	False	False	False
AACCCGTAGATCCGATATTGC	ACCCGTA	gl1168	s1	a11	groupVII:12385907-12385927	16=1X3=1X	4.3p	AACCCGTAGATCCGATCTTGT	9	5	19	6	0	4	3	2	4.20175	0.910742	3.25042	1.30603	0	0.954915	0.672944	0.61881									0	-1	1	False	False	False	False	False
AACCCGTAGATCCGATATTGTGA	ACCCGTA	gl1168	s1	a11	groupVII:12385907-12385929	16=1X5=1X	4.3p	AACCCGTAGATCCGATCTTGT	1	8	27	9	1	0	1	1	0.466861	1.45719	4.61902	1.95904	0.354492	0	0.224315	0.309405									0	1	1	False	False	False	False	False
AACCCGTAGATCCGATCATGC	ACCCGTA	gl1168	s1	a11	groupVII:12385907-12385927	17=1X2=1X	4.3p	AACCCGTAGATCCGATCTTGT	5	4	16	3	0	1	2	1	2.33431	0.728593	2.7372	0.653013	0	0.238729	0.448629	0.309405									0	-1	1	False	False	False	False	True
AACCCGTAGATCCGATCATGTGA	ACCCGTA	gl1168	s1	a11	groupVII:12385907-12385929	17=1X4=1X	4.3p	AACCCGTAGATCCGATCTTGT	2	7	9	11	0	1	0	2	0.933723	1.27504	1.53967	2.39438	0	0.238729	0	0.61881									0	1	1	False	False	False	False	True
AACCCGTAGATCCGATCCTGC	ACCCGTA	gl1168	s1	a11	groupVII:12385907-12385927	17=1X2=1X	4.3p	AACCCGTAGATCCGATCTTGT	23	23	45	36	3	8	12	8	10.7378	4.18941	7.69837	7.83616	1.06347	1.90983	2.69178	2.47524									0	-1	1	False	False	False	False	True
AACCCGTAGATCCGATCCTGTA	ACCCGTA	gl1168	s1	a11	groupVII:12385907-12385928	17=1X3=1X	4.3p	AACCCGTAGATCCGATCTTGT	6	5	16	9	2	3	1	2	2.80117	0.910742	2.7372	1.95904	0.708983	0.716186	0.224315	0.61881									0	0	1	False	False	False	False	True
AACCCGTAGATCCGATCCTGTGA	ACCCGTA	gl1168	s1	a11	groupVII:12385907-12385929	17=1X4=1X	4.3p	AACCCGTAGATCCGATCTTGT	25	27	120	115	6	14	12	15	11.6715	4.91801	20.529	25.0322	2.12695	3.3422	2.69178	4.64107									0	1	1	False	False	False	False	True
AACCCGTAGATCCGATCTCGC	ACCCGTA	gl1168	s1	a11	groupVII:12385907-12385927	18=1X1=1X	4.3p	AACCCGTAGATCCGATCTTGT	26	15	37	22	2	7	9	5	12.1384	2.73223	6.32977	4.78876	0.708983	1.6711	2.01883	1.54702									0	-1	1	False	False	False	False	True
AACCCGTAGATCCGATCTCGTGA	ACCCGTA	gl1168	s1	a11	groupVII:12385907-12385929	18=1X3=1X	4.3p	AACCCGTAGATCCGATCTTGT	15	18	58	58	7	10	4	9	7.00292	3.27867	9.92235	12.6249	2.48144	2.38729	0.897259	2.78464									0	1	1	False	False	False	False	True
AACCCGTAGATCCGATCTTATGA	ACCCGTA	gl1168	s1	a11	groupVII:12385907-12385929	19=1X2=1X	4.3p	AACCCGTAGATCCGATCTTGT	4	9	28	33	10	8	2	11	1.86745	1.63934	4.7901	7.18314	3.54492	1.90983	0.448629	3.40345									0	1	1	False	False	False	False	True
AACCCGTAGATCCGATCTTCTGA	ACCCGTA	gl1168	s1	a11	groupVII:12385907-12385929	19=1X2=1X	4.3p	AACCCGTAGATCCGATCTTGT	1	4	15	19	1	0	1	2	0.466861	0.728593	2.56612	4.13575	0.354492	0	0.224315	0.61881									0	1	1	False	False	False	False	True
AACCCGTAGATCCGATCTTGAGA	ACCCGTA	gl1168	s1	a11	groupVII:12385907-12385929	20=1X1=1X	4.3p	AACCCGTAGATCCGATCTTGT	4	12	32	27	4	6	5	6	1.86745	2.18578	5.4744	5.87712	1.41797	1.43237	1.12157	1.85643				oar-miR-99a					0	1	1	False	False	False	False	True
AACCCGTAGATCCGATCTTGCGA	ACCCGTA	gl1168	s1	a11	groupVII:12385907-12385929	20=1X1=1X	4.3p	AACCCGTAGATCCGATCTTGT	22	25	102	95	2	16	4	10	10.2709	4.55371	17.4496	20.6787	0.708983	3.81966	0.897259	3.09405				oar-miR-99a					0	1	1	False	False	False	False	True
AACCCGTAGATCCGATCTTGGGA	ACCCGTA	gl1168	s1	a11	groupVII:12385907-12385929	20=1X1=1X	4.3p	AACCCGTAGATCCGATCTTGT	3	8	15	24	1	3	2	8	1.40058	1.45719	2.56612	5.2241	0.354492	0.716186	0.448629	2.47524				oar-miR-99a					0	1	1	False	False	False	False	True
AACCCGTAGATCCGATCTTTTGA	ACCCGTA	gl1168	s1	a11	groupVII:12385907-12385929	19=1X2=1X	4.3p	AACCCGTAGATCCGATCTTGT	10	17	72	54	2	7	7	5	4.66861	3.09652	12.3174	11.7542	0.708983	1.6711	1.5702	1.54702									0	1	1	False	False	False	False	True
AACCCGTAGATCCGATCTTTTGC	ACCCGTA	gl1168	s1	a11	groupVII:12385907-12385929	19=1X2=1X	4.3p	AACCCGTAGATCCGATCTTGT	1	4	9	9	1	3	2	1	0.466861	0.728593	1.53967	1.95904	0.354492	0.716186	0.448629	0.309405									0	1	1	False	False	False	False	True
AACCCGTAGATCCGATTTTGC	ACCCGTA	gl1168	s1	a11	groupVII:12385907-12385927	16=1X3=1X	4.3p	AACCCGTAGATCCGATCTTGT	41	40	87	34	3	12	8	8	19.1413	7.28593	14.8835	7.40081	1.06347	2.86474	1.79452	2.47524									0	-1	1	False	False	False	False	False
AACCCGTAGATCCGATTTTGTA	ACCCGTA	gl1168	s1	a11	groupVII:12385907-12385928	16=1X4=1X	4.3p	AACCCGTAGATCCGATCTTGT	2	5	8	9	1	3	6	14	0.933723	0.910742	1.3686	1.95904	0.354492	0.716186	1.34589	4.33167									0	0	1	False	False	False	False	False
AACCCGTAGATCCGATTTTGTGA	ACCCGTA	gl1168	s1	a11	groupVII:12385907-12385929	16=1X5=1X	4.3p	AACCCGTAGATCCGATCTTGT	12	17	67	52	4	7	10	5	5.60234	3.09652	11.462	11.3189	1.41797	1.6711	2.24315	1.54702									0	1	1	False	False	False	False	False
AACCCGTAGATCCGATTTTGTGT	ACCCGTA	gl1168	s1	a11	groupVII:12385907-12385929	16=1X5=1X	4.3p	AACCCGTAGATCCGATCTTGT	4	7	19	13	0	4	0	0	1.86745	1.27504	3.25042	2.82972	0	0.954915	0	0									0	1	1	False	False	False	False	False
AACCCGTAGATCCGGTCTTGC	ACCCGTA	gl1168	s1	a11	groupVII:12385907-12385927	14=1X5=1X	4.3p	AACCCGTAGATCCGATCTTGT	29	18	38	27	3	10	7	5	13.539	3.27867	6.50085	5.87712	1.06347	2.38729	1.5702	1.54702									0	-1	1	False	False	False	False	False
AACCCGTAGATCCGGTCTTGTGA	ACCCGTA	gl1168	s1	a11	groupVII:12385907-12385929	14=1X7=1X	4.3p	AACCCGTAGATCCGATCTTGT	13	21	70	70	4	8	5	10	6.0692	3.82512	11.9752	15.237	1.41797	1.90983	1.12157	3.09405									0	1	1	False	False	False	False	False
AACCCGTAGATCCTATCTTGC	ACCCGTA	gl1168	s1	a11	groupVII:12385907-12385927	13=1X6=1X	4.3p	AACCCGTAGATCCGATCTTGT	10	5	16	17	0	3	6	3	4.66861	0.910742	2.7372	3.70041	0	0.716186	1.34589	0.928215									0	-1	1	False	False	False	False	False
AACCCGTAGATCCTATCTTGTGA	ACCCGTA	gl1168	s1	a11	groupVII:12385907-12385929	13=1X8=1X	4.3p	AACCCGTAGATCCGATCTTGT	11	12	61	68	1	8	5	7	5.13547	2.18578	10.4356	14.8016	0.354492	1.90983	1.12157	2.16583									0	1	1	False	False	False	False	False
AACCCGTAGATCGGATCTTGC	ACCCGTA	gl1168	s1	a11	groupVII:12385907-12385927	12=1X7=1X	4.3p	AACCCGTAGATCCGATCTTGT	6	9	12	10	1	3	1	1	2.80117	1.63934	2.0529	2.17671	0.354492	0.716186	0.224315	0.309405									0	-1	1	False	False	False	False	False
AACCCGTAGATCGGATCTTGTGA	ACCCGTA	gl1168	s1	a11	groupVII:12385907-12385929	12=1X9=1X	4.3p	AACCCGTAGATCCGATCTTGT	4	5	15	16	3	2	2	0	1.86745	0.910742	2.56612	3.48274	1.06347	0.477457	0.448629	0									0	1	1	False	False	False	False	False
AACCCGTAGATCTGATCTTGC	ACCCGTA	gl1168	s1	a11	groupVII:12385907-12385927	12=1X7=1X	4.3p	AACCCGTAGATCCGATCTTGT	12	19	65	31	8	12	5	2	5.60234	3.46082	11.1199	6.7478	2.83593	2.86474	1.12157	0.61881									0	-1	1	False	False	False	False	False
AACCCGTAGATCTGATCTTGTGA	ACCCGTA	gl1168	s1	a11	groupVII:12385907-12385929	12=1X9=1X	4.3p	AACCCGTAGATCCGATCTTGT	12	21	69	78	4	12	4	12	5.60234	3.82512	11.8042	16.9783	1.41797	2.86474	0.897259	3.71286									0	1	1	False	False	False	False	False
AACCCGTAGATTCGATCTTGC	ACCCGTA	gl1168	s1	a11	groupVII:12385907-12385927	11=1X8=1X	4.3p	AACCCGTAGATCCGATCTTGT	14	25	32	23	1	9	11	6	6.53606	4.55371	5.4744	5.00643	0.354492	2.14856	2.46746	1.85643									0	-1	1	False	False	True	False	False
AACCCGTAGATTCGATCTTGTGA	ACCCGTA	gl1168	s1	a11	groupVII:12385907-12385929	11=1X10=1X	4.3p	AACCCGTAGATCCGATCTTGT	17	29	82	61	4	5	6	2	7.93664	5.2823	14.0281	13.2779	1.41797	1.19364	1.34589	0.61881									0	1	1	False	False	True	False	False
AACCCGTAGGTCCGATCTTGC	ACCCGTA	gl1168	s1	a11	groupVII:12385907-12385927	9=1X10=1X	4.3p	AACCCGTAGATCCGATCTTGT	21	9	38	18	0	9	3	5	9.80409	1.63934	6.50085	3.91808	0	2.14856	0.672944	1.54702									0	-1	1	False	False	True	False	False
AACCCGTAGGTCCGATCTTGTGA	ACCCGTA	gl1168	s1	a11	groupVII:12385907-12385929	9=1X12=1X	4.3p	AACCCGTAGATCCGATCTTGT	19	17	60	59	1	13	7	11	8.87036	3.09652	10.2645	12.8426	0.354492	3.10347	1.5702	3.40345									0	1	1	False	False	True	False	False
AACCCGTAGTTCCGATCTTGTGA	ACCCGTA	gl1168	s1	a11	groupVII:12385907-12385929	9=1X12=1X	4.3p	AACCCGTAGATCCGATCTTGT	7	7	18	12	0	3	1	2	3.26803	1.27504	3.07935	2.61205	0	0.716186	0.224315	0.61881									0	1	1	False	False	True	False	False
AACCCGTATATCCGATCTTGC	ACCCGTA	gl1168	s1	a11	groupVII:12385907-12385927	8=1X11=1X	4.3p	AACCCGTAGATCCGATCTTGT	11	6	15	12	0	1	1	1	5.13547	1.09289	2.56612	2.61205	0	0.238729	0.224315	0.309405									0	-1	1	False	False	True	False	False
AACCCGTATATCCGATCTTGTGA	ACCCGTA	gl1168	s1	a11	groupVII:12385907-12385929	8=1X13=1X	4.3p	AACCCGTAGATCCGATCTTGT	9	10	38	22	0	4	4	1	4.20175	1.82148	6.50085	4.78876	0	0.954915	0.897259	0.309405									0	1	1	False	False	True	False	False
AACCCGTGGATCCGATCTTGC	ACCCGTG	gl1168	s454	a11	groupVII:12385907-12385927	7=1X12=1X	4.3p	AACCCGTAGATCCGATCTTGT	24	20	56	23	3	15	11	3	11.2047	3.64297	9.5802	5.00643	1.06347	3.58093	2.46746	0.928215									0	-1	1	False	False	False	False	False
AACCCGTGGATCCGATCTTGTGA	ACCCGTG	gl1168	s454	a11	groupVII:12385907-12385929	7=1X14=1X	4.3p	AACCCGTAGATCCGATCTTGT	13	20	72	68	5	11	4	9	6.0692	3.64297	12.3174	14.8016	1.77246	2.62602	0.897259	2.78464									0	1	1	False	False	False	False	False
AACCCGTTGATCCGATCTTGTGA	ACCCGTT	gl1168	s508	a11	groupVII:12385907-12385929	7=1X14=1X	4.3p	AACCCGTAGATCCGATCTTGT	1	7	16	9	2	3	1	2	0.466861	1.27504	2.7372	1.95904	0.708983	0.716186	0.224315	0.61881									0	1	1	False	False	False	False	False
AACCCTTAGATCCGATCTTGC	ACCCTTA	gl1168	s504	a11	groupVII:12385907-12385927	5=1X14=1X	4.3p	AACCCGTAGATCCGATCTTGT	9	6	14	4	0	3	1	0	4.20175	1.09289	2.39505	0.870684	0	0.716186	0.224315	0									0	-1	1	False	False	False	False	False
AACCCTTAGATCCGATCTTGTGA	ACCCTTA	gl1168	s504	a11	groupVII:12385907-12385929	5=1X16=1X	4.3p	AACCCGTAGATCCGATCTTGT	2	7	27	31	1	1	4	5	0.933723	1.27504	4.61902	6.7478	0.354492	0.238729	0.897259	1.54702									0	1	1	False	False	False	False	False
AACCGTAGATCCGATCTTGTGA	ACCGTAG	gl1168	s462	a11	groupVII:12385908-12385929	1=1X19=1X	4.3p	AACCCGTAGATCCGATCTTGT	3	7	8	11	2	1	1	0	1.40058	1.27504	1.3686	2.39438	0.708983	0.238729	0.224315	0									-1	1	1	False	False	False	False	False
AACCTGTAGATCCGATCTTGC	ACCTGTA	gl1168	s450	a11	groupVII:12385907-12385927	4=1X15=1X	4.3p	AACCCGTAGATCCGATCTTGT	26	18	56	23	4	15	3	6	12.1384	3.27867	9.5802	5.00643	1.41797	3.58093	0.672944	1.85643									0	-1	1	False	False	False	False	False
AACCTGTAGATCCGATCTTGTA	ACCTGTA	gl1168	s450	a11	groupVII:12385907-12385928	4=1X16=1X	4.3p	AACCCGTAGATCCGATCTTGT	3	3	9	7	2	3	2	1	1.40058	0.546445	1.53967	1.5237	0.708983	0.716186	0.448629	0.309405									0	0	1	False	False	False	False	False
AACCTGTAGATCCGATCTTGTGA	ACCTGTA	gl1168	s450	a11	groupVII:12385907-12385929	4=1X17=1X	4.3p	AACCCGTAGATCCGATCTTGT	10	19	99	72	7	20	3	19	4.66861	3.46082	16.9364	15.6723	2.48144	4.77457	0.672944	5.87869									0	1	1	False	False	False	False	False
AACTCGTAGATCCGATCTTGC	ACTCGTA	gl1168	s456	a11	groupVII:12385907-12385927	3=1X16=1X	4.3p	AACCCGTAGATCCGATCTTGT	12	8	58	27	2	13	10	2	5.60234	1.45719	9.92235	5.87712	0.708983	3.10347	2.24315	0.61881									0	-1	1	False	False	False	False	False
AACTCGTAGATCCGATCTTGTGA	ACTCGTA	gl1168	s456	a11	groupVII:12385907-12385929	3=1X18=1X	4.3p	AACCCGTAGATCCGATCTTGT	12	14	78	60	8	13	7	6	5.60234	2.55008	13.3438	13.0603	2.83593	3.10347	1.5702	1.85643									0	1	1	False	False	False	False	False
AATCCGTAGATCCGATCTTGC	ATCCGTA	gl1168	s463	a11	groupVII:12385907-12385927	2=1X17=1X	4.3p	AACCCGTAGATCCGATCTTGT	17	12	46	19	2	7	3	4	7.93664	2.18578	7.86945	4.13575	0.708983	1.6711	0.672944	1.23762									0	-1	1	False	False	False	False	False
AATCCGTAGATCCGATCTTGTGA	ATCCGTA	gl1168	s463	a11	groupVII:12385907-12385929	2=1X19=1X	4.3p	AACCCGTAGATCCGATCTTGT	5	18	65	58	2	3	10	7	2.33431	3.27867	11.1199	12.6249	0.708983	0.716186	2.24315	2.16583									0	1	1	False	False	False	False	False
ACCCCGTAGATCCGATCTTGC	CCCCGTA	gl1168	s423	a11	groupVII:12385907-12385927	1=1X18=1X	4.3p	AACCCGTAGATCCGATCTTGT	99	186	350	237	55	141	111	55	46.2193	33.8796	59.8762	51.588	19.497	33.6607	24.8989	17.0173									0	-1	1	False	False	False	False	False
ACCCCGTAGATCCGATCTTGTA	CCCCGTA	gl1168	s423	a11	groupVII:12385907-12385928	1=1X19=1X	4.3p	AACCCGTAGATCCGATCTTGT	13	42	52	42	7	21	22	21	6.0692	7.65023	8.8959	9.14218	2.48144	5.0133	4.93492	6.4975									0	0	1	False	False	False	False	False
ACCCCGTAGATCCGATCTTGTGA	CCCCGTA	gl1168	s423	a11	groupVII:12385907-12385929	1=1X20=1X	4.3p	AACCCGTAGATCCGATCTTGT	55	202	463	468	67	119	86	106	25.6774	36.794	79.2077	101.87	23.7509	28.4087	19.2911	32.7969									0	1	1	False	False	False	False	False
ACCCCGTAGATCCGATCTTGTGC	CCCCGTA	gl1168	s423	a11	groupVII:12385907-12385929	1=1X20=1X	4.3p	AACCCGTAGATCCGATCTTGT	2	12	11	11	2	8	1	3	0.933723	2.18578	1.88182	2.39438	0.708983	1.90983	0.224315	0.928215									0	1	1	False	False	False	False	False
ACCCCGTAGATCCGATCTTGTGT	CCCCGTA	gl1168	s423	a11	groupVII:12385907-12385929	1=1X20=1X	4.3p	AACCCGTAGATCCGATCTTGT	3	17	20	25	1	9	10	8	1.40058	3.09652	3.4215	5.44178	0.354492	2.14856	2.24315	2.47524									0	1	1	False	False	False	False	False
AGCCCGTAGATCCGATCTTGC	GCCCGTA	gl1168	s425	a11	groupVII:12385907-12385927	1=1X18=1X	4.3p	AACCCGTAGATCCGATCTTGT	130	107	561	225	15	57	36	32	60.692	19.4899	95.973	48.976	5.31737	13.6075	8.07533	9.90096									0	-1	1	False	False	False	False	False
AGCCCGTAGATCCGATCTTGTA	GCCCGTA	gl1168	s425	a11	groupVII:12385907-12385928	1=1X19=1X	4.3p	AACCCGTAGATCCGATCTTGT	9	24	53	33	6	9	3	3	4.20175	4.37156	9.06697	7.18314	2.12695	2.14856	0.672944	0.928215									0	0	1	False	False	False	False	False
AGCCCGTAGATCCGATCTTGTGA	GCCCGTA	gl1168	s425	a11	groupVII:12385907-12385929	1=1X20=1X	4.3p	AACCCGTAGATCCGATCTTGT	45	103	723	490	15	42	33	63	21.0088	18.7613	123.687	106.659	5.31737	10.0266	7.40238	19.4925									0	1	1	False	False	False	False	False
AGCCCGTAGATCCGATCTTGTGC	GCCCGTA	gl1168	s425	a11	groupVII:12385907-12385929	1=1X20=1X	4.3p	AACCCGTAGATCCGATCTTGT	4	7	30	13	0	1	2	0	1.86745	1.27504	5.13225	2.82972	0	0.238729	0.448629	0									0	1	1	False	False	False	False	False
AGCCCGTAGATCCGATCTTGTGT	GCCCGTA	gl1168	s425	a11	groupVII:12385907-12385929	1=1X20=1X	4.3p	AACCCGTAGATCCGATCTTGT	6	23	64	40	2	3	3	3	2.80117	4.18941	10.9488	8.70684	0.708983	0.716186	0.672944	0.928215									0	1	1	False	False	False	False	False
ATCCCGTAGATCCGATCTTGC	TCCCGTA	gl1168	s496	a11	groupVII:12385907-12385927	1=1X18=1X	4.3p	AACCCGTAGATCCGATCTTGT	12	7	14	4	2	2	0	0	5.60234	1.27504	2.39505	0.870684	0.708983	0.477457	0	0									0	-1	1	False	False	False	False	False
ATCCCGTAGATCCGATCTTGTGA	TCCCGTA	gl1168	s496	a11	groupVII:12385907-12385929	1=1X20=1X	4.3p	AACCCGTAGATCCGATCTTGT	8	1	31	17	1	0	1	1	3.73489	0.182148	5.30332	3.70041	0.354492	0	0.224315	0.309405									0	1	1	False	False	False	False	False
CAACCCGTAGATCCGATCTTGT	AACCCGT	gl1168	s258	a11	groupVII:12385906-12385927	1X21=	4.5p	AACCCGTAGATCCGATCTTGT	112	220	370	281	29	87	48	60	52.2885	40.0726	63.2977	61.1656	10.2803	20.7694	10.7671	18.5643			gac-miR-99a-5p	bta-miR-99a-5p,ccr-miR-99,cfa-miR-99a,cgr-miR-99a-5p,chi-miR-99a-5p,loc-mir-99-5p,oan-miR-99-5p,oar-miR-99a,tgu-miR-99-5p					1	0	0	False	False	False	False	False
CAACCCGTAGATCCGATCTTGTG	AACCCGT	gl1168	s258	a11	groupVII:12385906-12385928	1X22=	4.5p	AACCCGTAGATCCGATCTTGT	5	18	27	20	0	5	3	2	2.33431	3.27867	4.61902	4.35342	0	1.19364	0.672944	0.61881			gac-miR-99a-5p	aca-miR-99a-5p,bta-miR-99a-5p,ccr-miR-99,cfa-miR-99a,cgr-miR-99a-5p,chi-miR-99a-5p,eca-miR-99a,gga-miR-99a-5p,ggo-miR-99a,hsa-miR-99a-5p,ipu-miR-99a,lla-miR-99a,loc-mir-99-5p,mml-miR-99a-5p,mmu-miR-99a-5p,mne-miR-99a,oan-miR-99-5p,oar-miR-99a,oha-miR-99a-5p,ppa-miR-99a,ppy-miR-99a,ptr-miR-99a,rno-miR-99a-5p,ssa-miR-99-5p,ssc-miR-99a,tch-miR-99a-5p,tgu-miR-99-5p,xtr-miR-99					1	1	0	False	False	False	False	False
CACCCGTAGATCCGATCTTGT	ACCCGTA	gl1168	s1	a11	groupVII:12385907-12385927	1X20=	4.5p	AACCCGTAGATCCGATCTTGT	999	2890	3403	3002	706	1165	1030	1151	466.394	526.409	582.168	653.448	250.271	278.119	231.044	356.125									0	0	0	False	False	False	False	True
CACCCGTAGATCCGATCTTGTG	ACCCGTA	gl1168	s1	a11	groupVII:12385907-12385928	1X21=	4.5p	AACCCGTAGATCCGATCTTGT	47	213	198	192	47	70	83	55	21.9425	38.7976	33.8728	41.7928	16.6611	16.711	18.6181	17.0173									0	1	0	False	False	False	False	True
GACCCGTAGATCCGATCT	ACCCGTA	gl1168	s1	a11	groupVII:12385907-12385924	1X17=	4.5p	AACCCGTAGATCCGATCTTGT	22	31	159	84	1	2	4	3	10.2709	5.6466	27.2009	18.2844	0.354492	0.477457	0.897259	0.928215									0	-3	0	False	False	False	False	True
GACCCGTAGATCCGATCTT	ACCCGTA	gl1168	s1	a11	groupVII:12385907-12385925	1X18=	4.5p	AACCCGTAGATCCGATCTTGT	26	25	69	39	0	0	0	6	12.1384	4.55371	11.8042	8.48917	0	0	0	1.85643									0	-2	0	False	False	False	False	True
GACCCGTAGATCCGATCTTG	ACCCGTA	gl1168	s1	a11	groupVII:12385907-12385926	1X19=	4.5p	AACCCGTAGATCCGATCTTGT	23	34	130	69	1	2	1	3	10.7378	6.19304	22.2397	15.0193	0.354492	0.477457	0.224315	0.928215									0	-1	0	False	False	False	False	True
GACCCGTAGATCCGATCTTGT	ACCCGTA	gl1168	s1	a11	groupVII:12385907-12385927	1X20=	4.5p	AACCCGTAGATCCGATCTTGT	6142	10850	46808	20132	331	835	1393	1462	2867.46	1976.31	8007.68	4382.15	117.337	199.338	312.47	452.35									0	0	0	False	False	False	False	True
GACCCGTAGATCCGATCTTGTG	ACCCGTA	gl1168	s1	a11	groupVII:12385907-12385928	1X21=	4.5p	AACCCGTAGATCCGATCTTGT	559	1405	3969	2215	20	55	147	112	260.975	255.918	678.996	482.141	7.08983	13.1301	32.9743	34.6533									0	1	0	False	False	False	False	True
GACCCGTAGATCCGATCTTGTGG	ACCCGTA	gl1168	s1	a11	groupVII:12385907-12385929	1X22=	4.5p	AACCCGTAGATCCGATCTTGT	1	2	28	12	0	0	0	0	0.466861	0.364297	4.7901	2.61205	0	0	0	0									0	2	0	False	False	False	False	True
TACCCGTAGATCCGATCTTGT	ACCCGTA	gl1168	s1	a11	groupVII:12385907-12385927	1X20=	4.5p	AACCCGTAGATCCGATCTTGT	15	43	98	60	5	7	10	11	7.00292	7.83238	16.7653	13.0603	1.77246	1.6711	2.24315	3.40345									0	0	0	False	False	False	False	True
CAACCCGTAGATCCGATCTTGC	AACCCGT	gl1168	s258	a11	groupVII:12385906-12385927	1X20=1X	4.5p3p	AACCCGTAGATCCGATCTTGT	29	33	77	44	6	16	13	1	13.539	6.0109	13.1728	9.57752	2.12695	3.81966	2.91609	0.309405				oar-miR-99a					1	-1	1	False	False	False	False	False
CAACCCGTAGATCCGATCTTGTGA	AACCCGT	gl1168	s258	a11	groupVII:12385906-12385929	1X22=1X	4.5p3p	AACCCGTAGATCCGATCTTGT	24	85	226	259	13	24	17	18	11.2047	15.4826	38.6629	56.3768	4.60839	5.72949	3.81335	5.56929			gac-miR-99a-5p	aca-miR-99a-5p,bta-miR-99a-5p,ccr-miR-99,cfa-miR-99a,cgr-miR-99a-5p,chi-miR-99a-5p,dre-miR-99b-5p,eca-miR-99a,gga-miR-99a-5p,ggo-miR-99a,hsa-miR-99a-5p,ipu-miR-99a,ipu-miR-99b,lla-miR-99a,loc-mir-99-5p,mml-miR-99a-5p,mmu-miR-99a-5p,mne-miR-99a,oan-miR-99-5p,oar-miR-99a,oha-miR-99a-5p,ppa-miR-99a,ppy-miR-99a,ptr-miR-99a,rno-miR-99a-5p,ssa-miR-99-5p,ssc-miR-99a,tch-miR-99a-5p,tgu-miR-99-5p,xtr-miR-…					1	1	1	False	False	False	False	False
CACCCGTAGATCCGATCTTGA	ACCCGTA	gl1168	s1	a11	groupVII:12385907-12385927	1X19=1X	4.5p3p	AACCCGTAGATCCGATCTTGT	6	5	7	9	2	9	1	3	2.80117	0.910742	1.19752	1.95904	0.708983	2.14856	0.224315	0.928215									0	-1	1	False	False	False	False	True
CACCCGTAGATCCGATCTTGTA	ACCCGTA	gl1168	s1	a11	groupVII:12385907-12385928	1X20=1X	4.5p3p	AACCCGTAGATCCGATCTTGT	25	84	105	117	30	50	35	47	11.6715	15.3005	17.9629	25.4675	10.6347	11.9364	7.85101	14.542									0	0	1	False	False	False	False	True
CACCCGTAGATCCGATCTTGTGA	ACCCGTA	gl1168	s1	a11	groupVII:12385907-12385929	1X21=1X	4.5p3p	AACCCGTAGATCCGATCTTGT	149	472	1009	1222	175	284	221	264	69.5623	85.974	172.615	265.994	62.036	67.7989	49.5735	81.6829									0	1	1	False	False	False	False	True
CACCCGTAGATCCGATCTTGTGC	ACCCGTA	gl1168	s1	a11	groupVII:12385907-12385929	1X21=1X	4.5p3p	AACCCGTAGATCCGATCTTGT	8	13	22	27	2	11	11	7	3.73489	2.36793	3.76365	5.87712	0.708983	2.62602	2.46746	2.16583									0	1	1	False	False	False	False	True
CACCCGTAGATCCGATCTTGTGT	ACCCGTA	gl1168	s1	a11	groupVII:12385907-12385929	1X21=1X	4.5p3p	AACCCGTAGATCCGATCTTGT	9	36	53	66	6	29	22	23	4.20175	6.55734	9.06697	14.3663	2.12695	6.92313	4.93492	7.11631									0	1	1	False	False	False	False	True
GACCCGTAGATCCGATCC	ACCCGTA	gl1168	s1	a11	groupVII:12385907-12385924	1X16=1X	4.5p3p	AACCCGTAGATCCGATCTTGT	5	4	58	18	0	0	0	1	2.33431	0.728593	9.92235	3.91808	0	0	0	0.309405									0	-4	1	False	False	False	False	True
GACCCGTAGATCCGATCTTAC	ACCCGTA	gl1168	s1	a11	groupVII:12385907-12385927	1X18=2X	4.5p3p	AACCCGTAGATCCGATCTTGT	17	8	86	20	0	0	3	0	7.93664	1.45719	14.7124	4.35342	0	0	0.672944	0									0	-2	2	False	False	False	False	True
GACCCGTAGATCCGATCTTGA	ACCCGTA	gl1168	s1	a11	groupVII:12385907-12385927	1X19=1X	4.5p3p	AACCCGTAGATCCGATCTTGT	12	17	89	44	3	5	3	3	5.60234	3.09652	15.2257	9.57752	1.06347	1.19364	0.672944	0.928215									0	-1	1	False	False	False	False	True
GACCCGTAGATCCGATCTTGC	ACCCGTA	gl1168	s1	a11	groupVII:12385907-12385927	1X19=1X	4.5p3p	AACCCGTAGATCCGATCTTGT	1605	1674	11122	3704	42	201	356	181	749.312	304.916	1902.7	806.253	14.8886	47.9845	79.856	56.0023									0	-1	1	False	False	False	False	True
GACCCGTAGATCCGATCTTGTA	ACCCGTA	gl1168	s1	a11	groupVII:12385907-12385928	1X20=1X	4.5p3p	AACCCGTAGATCCGATCTTGT	119	225	1732	849	16	44	77	73	55.5565	40.9834	296.302	184.803	5.67187	10.5041	17.2722	22.5866									0	0	1	False	False	False	False	True
GACCCGTAGATCCGATCTTGTAT	ACCCGTA	gl1168	s1	a11	groupVII:12385907-12385929	1X20=2X	4.5p3p	AACCCGTAGATCCGATCTTGT	2	9	47	20	1	1	1	0	0.933723	1.63934	8.04052	4.35342	0.354492	0.238729	0.224315	0									0	0	2	False	False	False	False	True
GACCCGTAGATCCGATCTTGTC	ACCCGTA	gl1168	s1	a11	groupVII:12385907-12385928	1X20=1X	4.5p3p	AACCCGTAGATCCGATCTTGT	4	6	15	8	0	1	1	0	1.86745	1.09289	2.56612	1.74137	0	0.238729	0.224315	0									0	0	1	False	False	False	False	True
GACCCGTAGATCCGATCTTGTGA	ACCCGTA	gl1168	s1	a11	groupVII:12385907-12385929	1X21=1X	4.5p3p	AACCCGTAGATCCGATCTTGT	891	1650	21316	10868	119	264	376	391	415.973	300.545	3646.63	2365.65	42.1845	63.0244	84.3423	120.977									0	1	1	False	False	False	False	True
[truncated: 17,880 more rows]

## Sheet: by_genomic_location
Loc_idx	BinStarter	Locations	CIGARs_5pto3p	Designations	gac_miRNA	other_species_miRNA	gac_miRNA_rev	other_species_miRNA_rev	gac_hairpin	other_species_hairpin	other_ncRNA	ncRNA_biotype	gac_miRNA_ambiguous?	gac_hairpin_ambiguous?	SB1_Brain	SB2_Brain	SB1_Heart	SB2_Heart	SB1_Testis	SB2_Testis	SB1_Ovary	SB2_Ovary	SB1_Brain_norm	SB2_Brain_norm	SB1_Heart_norm	SB2_Heart_norm	SB1_Testis_norm	SB2_Testis_norm	SB1_Ovary_norm	SB2_Ovary_norm	SB1_Brain_%seed_shifted	SB2_Brain_%seed_shifted	SB1_Heart_%seed_shifted	SB2_Heart_%seed_shifted	SB1_Testis_%seed_shifted	SB2_Testis_%seed_shifted	SB1_Ovary_%seed_shifted	SB2_Ovary_%seed_shifted	SB1_Brain_%seed_edited	SB2_Brain_%seed_edited	SB1_Heart_%seed_edited	SB2_Heart_%seed_edited	SB1_Testis_%seed_edited	SB2_Testis_%seed_edited	SB1_Ovary_%seed_edited	SB2_Ovary_%seed_edited	SB1_Brain_%central_edited	SB2_Brain_%central_edited	SB1_Heart_%central_edited
[truncated: 8,183 more rows]
[truncated: 38 more columns]

[truncated: 5 more sheets: by_annotation, by_seed, candidate_mirror-miRNAs, candidate_arm_switch, no_genomic_hits]
