# Supplementary material for: miRNA analysis with Prost! reveals evolutionary conservation of organ-enriched expression and post-transcriptional modifications in three-spined stickleback and zebrafish
Source: Sci Rep. 2019 Mar 8;9:3913. doi: 10.1038/s41598-019-40361-8 (PMC6408482; doi:10.1038/s41598-019-40361-8)
Supplement: Supplementary file 3 — Supplementary File 4 [file 41598_2019_40361_MOESM3_ESM.xlsx]

## Sheet: isomiRs
Sequence	Seed	Loc_idx	Seed_idx	Anno_idx	Locations	CIGARs_5pto3p	Designations	BinStarter	ZF1_Brain	ZF2_Brain	ZF1_Heart	ZF2_Heart	ZF1_Testis	ZF2_Testis	ZF1_Ovary	ZF2_Ovary	ZF1_Brain_norm	ZF2_Brain_norm	ZF1_Heart_norm	ZF2_Heart_norm	ZF1_Testis_norm	ZF2_Testis_norm	ZF1_Ovary_norm	ZF2_Ovary_norm	dre_miRNA	other_species_miRNA	dre_miRNA_rev	other_species_miRNA_rev	dre_hairpin	other_species_hairpin	other_ncRNA	ncRNA_biotype	iso_5p	iso_3p	iso_add	iso_snp_seed	iso_snp_central_offset	iso_snp_central	iso_snp_supp	iso_snp
AAAAAAAAAAAAAAAAA	AAAAAAA	gl6158					None	AAAAAAAAAAAAAAAAA	1	0	4	3	3	0	0	23	0.073314	0	0.357289	0.256753	0.742685	0	0	8.33709									NA	NA	NA	False	False	False	False	False
AAAAACATCGCCTCCTGACATCCC	AAAACAT	gl4980			MT:2966-2989	24=	1	AAAAACATCGCCTCCTGACATCCC	4	5	53	33	9	6	0	6	0.293256	0.442502	4.73407	2.82428	2.22805	1.18751	0	2.17489							AC024175.4	Mt_rRNA	0	0	0	False	False	False	False	False
AAAAACATCGCCTCCTGACA	AAAACAT	gl4980			MT:2966-2985	20=	2	AAAAACATCGCCTCCTGACATCCC	1	1	12	18	4	0	0	7	0.073314	0.0885005	1.07187	1.54052	0.990247	0	0	2.53737							AC024175.4	Mt_rRNA	0	-4	0	False	False	False	False	False
AAAAACATCGCCTCCTGACATCC	AAAACAT	gl4980			MT:2966-2988	23=	2	AAAAACATCGCCTCCTGACATCCC	2	1	17	6	1	0	2	4	0.146628	0.0885005	1.51848	0.513506	0.247562	0	1.95038	1.44993							AC024175.4	Mt_rRNA	0	-1	0	False	False	False	False	False
AAAACATCGCCTCCTGACA	AAACATC	gl4980			MT:2967-2985	19=	2	AAAAACATCGCCTCCTGACATCCC	0	2	11	9	2	1	2	6	0	0.177001	0.982544	0.770259	0.495123	0.197918	1.95038	2.17489							AC024175.4	Mt_rRNA	-1	-4	0	False	False	False	False	False
AAAACATCGCCTCCTGACATCC	AAACATC	gl4980			MT:2967-2988	22=	2	AAAAACATCGCCTCCTGACATCCC	6	3	16	12	1	3	0	3	0.439884	0.265501	1.42915	1.02701	0.247562	0.593753	0	1.08745							AC024175.4	Mt_rRNA	-1	-1	0	False	False	False	False	False
AAAACATCGCCTCCTGACATCCC	AAACATC	gl4980			MT:2967-2989	23=	2	AAAAACATCGCCTCCTGACATCCC	1	10	50	36	8	1	0	7	0.073314	0.885005	4.46611	3.08103	1.98049	0.197918	0	2.53737							AC024175.4	Mt_rRNA	-1	0	0	False	False	False	False	False
AAACATCGCCTCCTGACATCCC	AACATCG	gl4980			MT:2968-2989	22=	2	AAAAACATCGCCTCCTGACATCCC	2	3	25	13	3	4	0	4	0.146628	0.265501	2.23305	1.1126	0.742685	0.791671	0	1.44993							AC024175.4	Mt_rRNA	-2	0	0	False	False	False	False	False
AACATCGCCTCCTGACATCCC	ACATCGC	gl4980			MT:2969-2989	21=	2	AAAAACATCGCCTCCTGACATCCC	3	2	35	22	1	3	0	6	0.219942	0.177001	3.12628	1.88285	0.247562	0.593753	0	2.17489							AC024175.4	Mt_rRNA	-3	0	0	False	False	False	False	False
ACATCGCCTCCTGACATCCC	CATCGCC	gl4980			MT:2970-2989	20=	2	AAAAACATCGCCTCCTGACATCCC	3	0	13	12	2	1	0	1	0.219942	0	1.16119	1.02701	0.495123	0.197918	0	0.362482							AC024175.4	Mt_rRNA	-4	0	0	False	False	False	False	False
ATCGCCTCCTGACATCCC	TCGCCTC	gl4980			MT:2972-2989	18=	2	AAAAACATCGCCTCCTGACATCCC	1	2	15	13	2	1	0	3	0.073314	0.177001	1.33983	1.1126	0.495123	0.197918	0	1.08745							AC024175.4	Mt_rRNA	-6	0	0	False	False	False	False	False
CATCGCCTCCTGACATCCC	ATCGCCT	gl4980			MT:2971-2989	19=	2	AAAAACATCGCCTCCTGACATCCC	3	3	11	4	1	5	3	3	0.219942	0.265501	0.982544	0.342337	0.247562	0.989589	2.92557	1.08745							AC024175.4	Mt_rRNA	-5	0	0	False	False	False	False	False
TCGCCTCCTGACATCCC	CGCCTCC	gl4980			MT:2973-2989	17=	2	AAAAACATCGCCTCCTGACATCCC	1	1	11	22	1	2	1	2	0.073314	0.0885005	0.982544	1.88285	0.247562	0.395835	0.97519	0.724964							AC024175.4	Mt_rRNA	-7	0	0	False	False	False	False	False
AAAAACATGAGAGAAGCCAGGC	AAAACAT	gl1276			11:25390120-25390141;11:25390173-25390152	22=;22=	1	AAAAACATGAGAGAAGCCAGGC	34	50	2	0	28	37	2	1	2.49268	4.42502	0.178644	0	6.93173	7.32296	1.95038	0.362482									0	0	0	False	False	False	False	False
AAAAACCTGTAACCATTGACT	AAAACCT	gl493			TML:381	TML:381	1	AAAAACCTGTAACCATTGACT	2	0	32	34	4	2	0	0	0.146628	0	2.85831	2.90987	0.990247	0.395835	0	0									0	0	0	False	False	False	False	False
AAAAACCTGTAACCATTGACTT	AAAACCT	gl3926			TML:365	TML:365	1	AAAAACCTGTAACCATTGACTT	0	0	28	15	0	0	0	3	0	0	2.50102	1.28376	0	0	0	1.08745									0	0	0	False	False	False	False	False
AAAAACTGAATGAATTGTT	AAAACTG	gl4502			TML:259	TML:259	1	AAAAACTGAATGAATTGTT	0	0	0	0	163	111	0	16	0	0	0	0	40.3525	21.9689	0	5.79971									0	0	0	False	False	False	False	False
AAAAACTGAGAAAAATC	AAAACTG	gl756			11:27912051-27912067;15:25209534-25209550;19:14701250-14701266;21:43676940-43676956;21:43677940-43677956;22:37038983-37038999;25:427714-427698;MT:2853-2869	17=;17=;17=;17=;17=;17=;17=;17=	1	AAAAACTGAGAAAAATC	0	4	8	9	4	2	0	7	0	0.354002	0.714577	0.770259	0.990247	0.395835	0	2.53737							AC024175.4	Mt_rRNA	0	0	0	False	False	False	False	False
AAAAACTTTGCTGAGCCAA	AAAACTT	gl3236			19:16123822-16123804	19=	1	AAAAACTTTGCTGAGCCAA	0	6	12	16	32	20	0	38	0	0.531003	1.07187	1.36935	7.92197	3.95835	0	13.7743							SNORD103	snoRNA	0	0	0	False	False	False	False	False
AAAAAGTTACCATTACTGA	AAAAGTT	gl6967			12:19071553-19071535;17:15736638-15736656;19:46104027-46104045	10=1X8=;5=1X13=;5=1X13=	4.0;4.0;4.0	AAAAAGTTACCATTACTGA	2	1	6	28	0	0	0	0	0.146628	0.0885005	0.535933	2.39636	0	0	0	0									NA	NA	NA	False	False	False	False	False
AAAAAGTTACCATTACTGAG	AAAAGTT	gl7228			14:35341253-35341234;24:11317917-11317936;5:41671867-41671848	10=2X8=;3=2X15=;3=2X15=	5.0;5.0;5.0	AAAAAGTTACCATTACTGAG	3	1	10	39	1	2	0	2	0.219942	0.0885005	0.893222	3.33779	0.247562	0.395835	0	0.724964									NA	NA	NA	False	False	False	False	False
AAAAAGTTACCATTACTGAGT	AAAAGTT	gl7268			16:48146164-48146144;3:29133058-29133078;5:41671867-41671847	2=1X11=1X6=;14=1X2=1X3=;3=2X16=	5.0;5.0;5.0	AAAAAGTTACCATTACTGAGT	1	9	6	33	0	0	0	1	0.073314	0.796504	0.535933	2.82428	0	0	0	0.362482									NA	NA	NA	False	False	False	False	False
AAAAATAAGCCAAATTATCTGAGC	AAAATAA	gl167			11:7140771-7140794	24=	1	AAAAATAAGCCAAATTATCTGAGC	0	0	6	13	24	15	4	89	0	0	0.535933	1.1126	5.94148	2.96877	3.90076	32.2609							SNORD12	snoRNA	0	0	0	False	False	False	False	False
GAAAAATAAGCCAAATTATCTGAGC	AAAAATA	gl167			11:7140770-7140794	25=	2	AAAAATAAGCCAAATTATCTGAGC	0	0	1	1	3	14	10	36	0	0	0.0893222	0.0855843	0.742685	2.77085	9.7519	13.0494							SNORD12	snoRNA	1	0	0	False	False	False	False	False
AAAAATCCAGGGAAAGG	AAAATCC	gl5352			MT:10571-10587	17=	1	AAAAATCCAGGGAAAGG	0	14	10	3	0	1	21	14	0	1.23901	0.893222	0.256753	0	0.197918	20.479	5.07475							AC024175.12	Mt_tRNA	0	0	0	False	False	False	False	False
GAAAAATCCAGGGAAAG	AAAAATC	gl5352			MT:10570-10586	17=	2	AAAAATCCAGGGAAAGG	3	5	25	37	1	1	8	5	0.219942	0.442502	2.23305	3.16662	0.247562	0.197918	7.80152	1.81241							AC024175.12	Mt_tRNA	1	-1	0	False	False	False	False	False
GAAAAATCCAGGGAAAGG	AAAAATC	gl5352			MT:10570-10587	18=	2	AAAAATCCAGGGAAAGG	0	3	1	3	0	2	14	9	0	0.265501	0.0893222	0.256753	0	0.395835	13.6527	3.26234							AC024175.12	Mt_tRNA	1	0	0	False	False	False	False	False
GTGAAAAATCCAGGGAAA	TGAAAAA	gl5352			MT:10568-10585	18=	2	AAAAATCCAGGGAAAGG	0	4	9	12	0	0	2	11	0	0.354002	0.803899	1.02701	0	0	1.95038	3.9873							AC024175.12	Mt_tRNA	3	-2	0	False	False	False	False	False
GTGAAAAATCCAGGGAAAG	TGAAAAA	gl5352			MT:10568-10586	19=	2	AAAAATCCAGGGAAAGG	0	0	9	7	0	0	7	15	0	0	0.803899	0.59909	0	0	6.82633	5.43723							AC024175.12	Mt_tRNA	3	-1	0	False	False	False	False	False
TGAAAAATCCAGGGAAA	GAAAAAT	gl5352			MT:10569-10585	17=	2	AAAAATCCAGGGAAAGG	1	8	3	8	0	2	8	6	0.073314	0.708004	0.267966	0.684674	0	0.395835	7.80152	2.17489							AC024175.12	Mt_tRNA	2	-2	0	False	False	False	False	False
TGAAAAATCCAGGGAAAG	GAAAAAT	gl5352			MT:10569-10586	18=	2	AAAAATCCAGGGAAAGG	1	1	10	14	0	0	2	9	0.073314	0.0885005	0.893222	1.19818	0	0	1.95038	3.26234							AC024175.12	Mt_tRNA	2	-1	0	False	False	False	False	False
AAAAATGATGATACCAGAGA	AAAATGA	gl1018			17:11236232-11236213;17:11244090-11244071	20=;20=	1	AAAAATGATGATACCAGAGA	3	1	5	13	2	3	4	2	0.219942	0.0885005	0.446611	1.1126	0.495123	0.593753	3.90076	0.724964							SNORD53_SNORD92	snoRNA	0	0	0	False	False	False	False	False
AAAAATGATGATACCAGAGAA	AAAATGA	gl1018			17:11236232-11236212;17:11244090-11244070	21=;21=	2	AAAAATGATGATACCAGAGA	2	7	10	9	1	5	0	9	0.146628	0.619503	0.893222	0.770259	0.247562	0.989589	0	3.26234							SNORD53_SNORD92	snoRNA	0	1	0	False	False	False	False	False
AAAACAACACTTTCTGAGTGCG	AAACAAC	gl810			1:33979385-33979364	22=	1	AAAACAACACTTTCTGAGTGCG	6	0	28	52	7	1	0	3	0.439884	0	2.50102	4.45038	1.73293	0.197918	0	1.08745							SNORD58	snoRNA	0	0	0	False	False	False	False	False
AAAAACAACACTTTCTGAGTGCG	AAAACAA	gl810			1:33979386-33979364	23=	2	AAAACAACACTTTCTGAGTGCG	3	0	34	32	4	0	0	1	0.219942	0	3.03695	2.7387	0.990247	0	0	0.362482							SNORD58	snoRNA	1	0	0	False	False	False	False	False
AAAACCTAGAATTTGACT	AAACCTA	gl124			MT:8470-8487	18=	1	AAAACCTAGAATTTGACT	22	14	132	107	12	16	2	2	1.61291	1.23901	11.7905	9.15752	2.97074	3.16668	1.95038	0.724964									0	0	0	False	False	False	False	False
AAAACCTAGAATTTGACTC	AAACCTA	gl124			MT:8470-8488	19=	2	AAAACCTAGAATTTGACT	13	4	28	79	7	9	5	1	0.953083	0.354002	2.50102	6.76116	1.73293	1.78126	4.87595	0.362482									0	1	0	False	False	False	False	False
AAAACCTAGAATTTGACTCT	AAACCTA	gl124			MT:8470-8489	20=	2	AAAACCTAGAATTTGACT	3	3	13	7	3	3	0	1	0.219942	0.265501	1.16119	0.59909	0.742685	0.593753	0	0.362482									0	2	0	False	False	False	False	False
AAACCTAGAATTTGACTC	AACCTAG	gl124			MT:8471-8488	18=	2	AAAACCTAGAATTTGACT	3	0	10	16	0	2	0	0	0.219942	0	0.893222	1.36935	0	0.395835	0	0									-1	1	0	False	False	False	False	False
AACCTAGAATTTGACTC	ACCTAGA	gl124			MT:8472-8488	17=	2	AAAACCTAGAATTTGACT	12	13	41	60	3	6	0	0	0.879769	1.15051	3.66221	5.13506	0.742685	1.18751	0	0									-2	1	0	False	False	False	False	False
AAAACGTTACCATTACTGA	AAACGTT	gl6428			20:48168228-48168246;5:41671867-41671849	1=1X17=;3=1X15=	4.0;4.0	AAAACGTTACCATTACTGA	25	13	113	396	2	6	0	5	1.83285	1.15051	10.0934	33.8914	0.495123	1.18751	0	1.81241									NA	NA	NA	False	False	False	False	False
AAAACGTTACCATTACTGAA	AAACGTT	gl6428			20:48168228-48168247;5:41671867-41671848	1=1X17=1X;3=1X15=1X	4.3p;4.3p	AAAACGTTACCATTACTGA	0	0	9	19	1	1	0	0	0	0	0.803899	1.6261	0.247562	0.197918	0	0									NA	NA	NA	False	False	False	False	False
AAAACTGAGAAAAATCC	AAACTGA	gl4919			15:25209535-25209551;MT:2854-2870	17=;17=	1	AAAACTGAGAAAAATCC	1	0	12	9	2	7	3	13	0.073314	0	1.07187	0.770259	0.495123	1.38542	2.92557	4.71227							AC024175.4	Mt_rRNA	0	0	0	False	False	False	False	False
AAAAACTGAGAAAAATCC	AAAACTG	gl4919			15:25209534-25209551;MT:2853-2870	18=;18=	2	AAAACTGAGAAAAATCC	1	1	4	12	5	5	2	6	0.073314	0.0885005	0.357289	1.02701	1.23781	0.989589	1.95038	2.17489							AC024175.4	Mt_rRNA	1	0	0	False	False	False	False	False
AAAAGAACTTTGAAGAGAGAG	AAAGAAC	gl387			4:76321598-76321618;5:824835-824815;5:836482-836462;KN149861.1:6529-6509	21=;21=;21=;21=	1	AAAAGAACTTTGAAGAGAGAG	0	1	1	0	3	0	46	149	0	0.0885005	0.0893222	0	0.742685	0	44.8587	54.0098							CABZ01089907.1	lincRNA	0	0	0	False	False	False	False	False
AAAAGAACTTTGAAGAGAGA	AAAGAAC	gl387			4:76321598-76321617;5:824835-824816;5:836482-836463;KN149861.1:6529-6510	20=;20=;20=;20=	2	AAAAGAACTTTGAAGAGAGAG	0	0	4	0	3	4	10	22	0	0	0.357289	0	0.742685	0.791671	9.7519	7.9746							CABZ01089907.1	lincRNA	0	-1	0	False	False	False	False	False
AAAAGAACTTTGAAGAGAGAGT	AAAGAAC	gl387			4:76321598-76321619;5:824835-824814;5:836482-836461;KN149861.1:6529-6508	22=;22=;22=;22=	2	AAAAGAACTTTGAAGAGAGAG	0	2	6	2	7	6	24	46	0	0.177001	0.535933	0.171169	1.73293	1.18751	23.4046	16.6742							CABZ01089907.1	lincRNA	0	1	0	False	False	False	False	False
GAAAAGAACTTTGAAGAGAGAG	AAAAGAA	gl387			4:76321597-76321618;5:824836-824815;5:836483-836462;KN149861.1:6530-6509	22=;22=;22=;22=	2	AAAAGAACTTTGAAGAGAGAG	0	2	2	0	3	2	15	34	0	0.177001	0.178644	0	0.742685	0.395835	14.6279	12.3244							CABZ01089907.1	lincRNA	1	0	0	False	False	False	False	False
GAAAAGAACTTTGAAGAGAGAGT	AAAAGAA	gl387			4:76321597-76321619;5:824836-824814;5:836483-836461;KN149861.1:6530-6508	23=;23=;23=;23=	2	AAAAGAACTTTGAAGAGAGAG	0	1	1	0	7	4	6	12	0	0.0885005	0.0893222	0	1.73293	0.791671	5.85114	4.34978							CABZ01089907.1	lincRNA	1	1	0	False	False	False	False	False
TGAAAAGAACTTTGAAGAGAGA	GAAAAGA	gl387			4:76321596-76321617;5:824837-824816;5:836484-836463;KN149861.1:6531-6510	22=;22=;22=;22=	2	AAAAGAACTTTGAAGAGAGAG	1	1	4	2	5	8	0	11	0.073314	0.0885005	0.357289	0.171169	1.23781	1.58334	0	3.9873							CABZ01089907.1	lincRNA	2	-1	0	False	False	False	False	False
TGAAAAGAACTTTGAAGAGAGAG	GAAAAGA	gl387			4:76321596-76321618;5:824837-824815;5:836484-836462;KN149861.1:6531-6509	23=;23=;23=;23=	2	AAAAGAACTTTGAAGAGAGAG	1	2	4	1	7	4	12	56	0.073314	0.177001	0.357289	0.0855843	1.73293	0.791671	11.7023	20.299							CABZ01089907.1	lincRNA	2	0	0	False	False	False	False	False
TGAAAAGAACTTTGAAGAGAGAGT	GAAAAGA	gl387			4:76321596-76321619;5:824837-824814;5:836484-836461;KN149861.1:6531-6508	24=;24=;24=;24=	2	AAAAGAACTTTGAAGAGAGAG	2	3	10	1	4	9	5	26	0.146628	0.265501	0.893222	0.0855843	0.990247	1.78126	4.87595	9.42453							CABZ01089907.1	lincRNA	2	1	0	False	False	False	False	False
AAAAGACAGTCTCACCTTTGCACC	AAAGACA	gl3120			5:36232165-36232142	24=	1	AAAAGACAGTCTCACCTTTGCACC	0	0	28	14	0	0	0	0	0	0	2.50102	1.19818	0	0	0	0									0	0	0	False	False	False	False	False
AAAAGAGCATGAACTGAGCAGC	AAAGAGC	gl5465			20:3307966-3307945	22=	1	AAAAGAGCATGAACTGAGCAGC	0	0	2	0	0	0	10	83	0	0	0.178644	0	0	0	9.7519	30.086							ACEA_U3,U3	snoRNA,snoRNA	0	0	0	False	False	False	False	False
AAAAGAGCCTGAACTGAGCGGC	AAAGAGC	gl4469			20:3305125-3305104;20:3307003-3306982;20:3309910-3309889;20:3313976-3313955	22=;22=;22=;22=	1	AAAAGAGCCTGAACTGAGCGGC	0	0	0	0	1	1	17	251	0	0	0	0	0.247562	0.197918	16.5782	90.983							ACEA_U3,U3	snoRNA,snoRNA	0	0	0	False	False	False	False	False
AAAGAGCCTGAACTGAGCGGC	AAGAGCC	gl4469			20:3305124-3305104;20:3307002-3306982;20:3309909-3309889;20:3313975-3313955	21=;21=;21=;21=	2	AAAAGAGCCTGAACTGAGCGGC	0	0	0	0	0	0	7	29	0	0	0	0	0	0	6.82633	10.512							ACEA_U3,U3	snoRNA,snoRNA	-1	0	0	False	False	False	False	False
GAAAAGAGCCTGAACTGAGCGGC	AAAAGAG	gl4469			20:3305126-3305104;20:3307004-3306982;20:3309911-3309889;20:3313977-3313955	23=;23=;23=;23=	2	AAAAGAGCCTGAACTGAGCGGC	0	0	0	0	0	0	9	34	0	0	0	0	0	0	8.77671	12.3244							ACEA_U3,U3	snoRNA,snoRNA	1	0	0	False	False	False	False	False
AAAAGAGTATGAACTGAGCGGC	AAAGAGT	gl6066			20:3317063-3317042	22=	1	AAAAGAGTATGAACTGAGCGGC	0	0	0	0	0	0	7	151	0	0	0	0	0	0	6.82633	54.7348							ACEA_U3,U3	snoRNA,snoRNA	0	0	0	False	False	False	False	False
AAAAGAGTATGAGCAGAGTGG	AAAGAGT	gl4377			1:15765782-15765802;14:11291726-11291706;14:11295001-11294981;14:11298272-11298252;14:11303570-11303550;14:11306064-11306044;14:11308557-11308537;14:11311053-11311033;14:11313548-11313528;14:11318851-11318831;14:11321345-11321325;14:11323840-11323820;14:11326370-11326350;14:11328872-11328852;14:11331362-11331342	21=;21=;21=;21=;21=;21=;21=;21=;21=;21=;21=;21=;21=;21=;21=	1	AAAAGAGTATGAGCAGAGTGG	0	0	0	1	0	0	10	41	0	0	0	0.0855843	0	0	9.7519	14.8618							ACEA_U3,U3	snoRNA,snoRNA	0	0	0	False	False	False	False	False
GAAAAGAGTATGAGCAGAGTGG	AAAAGAG	gl4377			1:15765781-15765802;14:11291727-11291706;14:11295002-11294981;14:11298273-11298252;14:11303571-11303550;14:11306065-11306044;14:11308558-11308537;14:11311054-11311033;14:11313549-11313528;14:11318852-11318831;14:11321346-11321325;14:11323841-11323820;14:11326371-11326350;14:11328873-11328852;14:11331363-11331342	22=;22=;22=;22=;22=;22=;22=;22=;22=;22=;22=;22=;22=;22=;22=	2	AAAAGAGTATGAGCAGAGTGG	0	0	0	0	0	0	8	22	0	0	0	0	0	0	7.80152	7.9746							ACEA_U3,U3	snoRNA,snoRNA	1	0	0	False	False	False	False	False
AAAAGATCATGAACTGAGCAGC	AAAGATC	gl6008			20:3312033-3312012;20:3315132-3315111	22=;22=	1	AAAAGATCATGAACTGAGCAGC	0	0	1	0	0	0	33	298	0	0	0.0893222	0	0	0	32.1813	108.02							ACEA_U3,U3	snoRNA,snoRNA	0	0	0	False	False	False	False	False
AAAAGATCATGAACTGAG	AAAGATC	gl6008			20:3312033-3312016;20:3315132-3315115	18=;18=	2	AAAAGATCATGAACTGAGCAGC	0	0	0	0	0	0	0	40	0	0	0	0	0	0	0	14.4993							ACEA_U3,U3	snoRNA,snoRNA	0	-4	0	False	False	False	False	False
AAAAGATCATGAACTGAGC	AAAGATC	gl6008			20:3312033-3312015;20:3315132-3315114	19=;19=	2	AAAAGATCATGAACTGAGCAGC	0	0	0	0	0	0	1	78	0	0	0	0	0	0	0.97519	28.2736							ACEA_U3,U3	snoRNA,snoRNA	0	-3	0	False	False	False	False	False
AAAAGATCATGAACTGAGCA	AAAGATC	gl6008			20:3312033-3312014;20:3315132-3315113	20=;20=	2	AAAAGATCATGAACTGAGCAGC	0	0	0	0	0	0	0	110	0	0	0	0	0	0	0	39.873							ACEA_U3,U3	snoRNA,snoRNA	0	-2	0	False	False	False	False	False
AAAAGATCATGAACTGAGCAG	AAAGATC	gl6008			20:3312033-3312013;20:3315132-3315112	21=;21=	2	AAAAGATCATGAACTGAGCAGC	0	0	0	0	0	0	3	84	0	0	0	0	0	0	2.92557	30.4485							ACEA_U3,U3	snoRNA,snoRNA	0	-1	0	False	False	False	False	False
AAAAGATCATGAACTGAGCAA	AAAGATC	gl6008			20:3312033-3312013;20:3315132-3315112	20=1X;20=1X	3.3p;3.3p	AAAAGATCATGAACTGAGCAGC	0	0	0	0	0	0	0	36	0	0	0	0	0	0	0	13.0494									0	-2	1	False	False	False	False	False
AAAAGATCATGAACTGAGCAGA	AAAGATC	gl6008			20:3312033-3312012;20:3315132-3315111	21=1X;21=1X	3.3p;3.3p	AAAAGATCATGAACTGAGCAGC	0	0	0	0	0	0	7	43	0	0	0	0	0	0	6.82633	15.5867									0	-1	1	False	False	False	False	False
AAACGATCATGAACTGAGCAGC	AACGATC	gl6008			20:3312033-3312012;20:3315132-3315111	3=1X18=;3=1X18=	4.0;4.0	AAAAGATCATGAACTGAGCAGC	0	0	0	0	0	0	0	31	0	0	0	0	0	0	0	11.2369									0	0	0	False	False	False	False	False
AAAAGATTCGCTGGCATCC	AAAGATT	gl3307			11:12591080-12591098;12:34761672-34761654;14:44534781-44534799;15:44213999-44214017;15:42171671-42171653;16:22316139-22316121;2:19873955-19873937;2:19929945-19929927;2:31580776-31580758;22:2116346-2116328;24:12438605-12438623;4:40768531-40768549;7:64312277-64312295;7:22835377-22835359;KN150083.1:39240-39222	19=;19=;19=;19=;19=;19=;19=;19=;19=;19=;19=;19=;19=;19=;19=	1	AAAAGATTCGCTGGCATCC	0	0	0	0	1	33	1	0	0	0	0	0	0.247562	6.53128	0.97519	0									0	0	0	False	False	False	False	False
CGAAAAGATTCGCTGGCATCC	GAAAAGA	gl3307			11:12591078-12591098;12:34761674-34761654;14:44534779-44534799;15:44213997-44214017;15:42171673-42171653;16:22316141-22316121;2:19873957-19873937;2:19929947-19929927;2:31580778-31580758;22:2116348-2116328;24:12438603-12438623;4:40768529-40768549;7:64312275-64312295;7:22835379-22835359;KN150083.1:39242-39222	21=;21=;21=;21=;21=;21=;21=;21=;21=;21=;21=;21=;21=;21=;21=	2	AAAAGATTCGCTGGCATCC	0	0	0	0	1	30	0	0	0	0	0	0	0.247562	5.93753	0	0									2	0	0	False	False	False	False	False
AAAAGCGTACCAAACCGAACCA	AAAGCGT	gl565			TML:46	TML:46	1	AAAAGCGTACCAAACCGAACCA	5	31	0	0	0	0	0	0	0.36657	2.74351	0	0	0	0	0	0									0	0	0	False	False	False	False	False
AAAAGCGTACCAAACCGAACCG	AAAGCGT	gl566			TML:118	TML:118	1	AAAAGCGTACCAAACCGAACCG	22	42	2	0	2	2	0	0	1.61291	3.71702	0.178644	0	0.495123	0.395835	0	0									0	0	0	False	False	False	False	False
AAAAGCGTACCAAACTGAACCG	AAAGCGT	gl2647			TML:23	TML:23	1	AAAAGCGTACCAAACTGAACCG	2	4	13	19	21	5	4	0	0.146628	0.354002	1.16119	1.6261	5.19879	0.989589	3.90076	0									0	0	0	False	False	False	False	False
AAAAGGAGGCGTGGCACC	AAAGGAG	gl3680			TML:3498	TML:3498	1	AAAAGGAGGCGTGGCACC	0	1	22	15	0	2	0	0	0	0.0885005	1.96509	1.28376	0	0.395835	0	0							CABZ01018558.1,CABZ01059417.1,TCONS_00006661,TCONS_00032486	lincRNA,lincRNA,pri-miRNA,pri-miRNA	0	0	0	False	False	False	False	False
AAAAGTGATGATACCAGAGAA	AAAGTGA	gl3953			17:11232873-11232853	21=	1	AAAAGTGATGATACCAGAGAA	3	0	12	11	1	4	0	1	0.219942	0	1.07187	0.941427	0.247562	0.791671	0	0.362482							SNORD53_SNORD92	snoRNA	0	0	0	False	False	False	False	False
AAAAGTGCTGTTTGTGCAGGTAG	AAAGTGC	gl24	s17	a1	14:156746-156768	23=	1	AAAAGTGCTGTTTGTGCAGGTAG	2058	8053	2252	3141	13161	11766	2798	12891	150.88	712.694	201.154	268.82	3258.16	2328.7	2728.58	4672.75	dre-miR-93-5p	ccr-miR-93,ssa-miR-93a-5p			dre-mir-93	ccr-mir-93,ssa-mir-93a-1,ssa-mir-93a-2	dre-mir-93	miRNA	0	0	0	False	False	False	False	False
AAAAGTGCTGTTTGTGCAG	AAAGTGC	gl24	s17	a1	14:156746-156764	19=	2	AAAAGTGCTGTTTGTGCAGGTAG	6	10	7	3	3	0	0	6	0.439884	0.885005	0.625255	0.256753	0.742685	0	0	2.17489	dre-miR-93-5p	ccr-miR-93,ssa-miR-93a-5p			dre-mir-93	ccr-mir-93,ssa-mir-93a-1,ssa-mir-93a-2	dre-mir-93	miRNA	0	-4	0	False	False	False	False	False
AAAAGTGCTGTTTGTGCAGG	AAAGTGC	gl24	s17	a1	14:156746-156765	20=	2	AAAAGTGCTGTTTGTGCAGGTAG	38	119	26	25	57	37	12	68	2.78593	10.5316	2.32238	2.13961	14.111	7.32296	11.7023	24.6488	dre-miR-93-5p	ccr-miR-93,ssa-miR-93a-5p			dre-mir-93	ccr-mir-93,ssa-mir-93a-1,ssa-mir-93a-2	dre-mir-93	miRNA	0	-3	0	False	False	False	False	False
AAAAGTGCTGTTTGTGCAGGT	AAAGTGC	gl24	s17	a1	14:156746-156766	21=	2	AAAAGTGCTGTTTGTGCAGGTAG	290	955	354	471	779	856	110	729	21.2611	84.5179	31.62	40.3102	192.851	169.418	107.271	264.249	dre-miR-93-5p	ccr-miR-93,ssa-miR-93a-5p			dre-mir-93	ccr-mir-93,ssa-mir-93a-1,ssa-mir-93a-2	dre-mir-93	miRNA	0	-2	0	False	False	False	False	False
AAAAGTGCTGTTTGTGCAGGTA	AAAGTGC	gl24	s17	a1	14:156746-156767	22=	2	AAAAGTGCTGTTTGTGCAGGTAG	137	1178	152	263	852	1218	332	1253	10.044	104.254	13.577	22.5087	210.923	241.064	323.763	454.19	dre-miR-93-5p	ccr-miR-93,ssa-miR-93a-5p			dre-mir-93	ccr-mir-93,ssa-mir-93a-1,ssa-mir-93a-2	dre-mir-93	miRNA	0	-1	0	False	False	False	False	False
AAAAGTGCTGTTTGTGCAGGTAGT	AAAGTGC	gl24	s17	a1	14:156746-156769	24=	2	AAAAGTGCTGTTTGTGCAGGTAG	33	240	33	72	311	381	18	73	2.41936	21.2401	2.94763	6.16207	76.9917	75.4066	17.5534	26.4612			dre-miR-93-5p	ccr-miR-93,ssa-miR-93a-5p	dre-mir-93		dre-mir-93	miRNA	0	1	0	False	False	False	False	False
AAAGTGCTGTTTGTGCAGGTAG	AAGTGCT	gl24	s87	a1	14:156747-156768	22=	2	AAAAGTGCTGTTTGTGCAGGTAG	6	16	1	6	6	6	2	14	0.439884	1.41601	0.0893222	0.513506	1.48537	1.18751	1.95038	5.07475	dre-miR-93-5p	ccr-miR-93,loc-mir-93-5p,ssa-miR-93a-5p			dre-mir-93	ccr-mir-93,loc-mir-93,ssa-mir-93a-1,ssa-mir-93a-2	dre-mir-93	miRNA	-1	0	0	False	False	False	False	False
TAAAAGTGCTGTTTGTGCAGGT	AAAAGTG	gl24	s517	a1	14:156745-156766	22=	2	AAAAGTGCTGTTTGTGCAGGTAG	1	15	1	1	1	4	1	6	0.073314	1.32751	0.0893222	0.0855843	0.247562	0.791671	0.97519	2.17489					dre-mir-93	ccr-mir-93	dre-mir-93	miRNA	1	-2	0	False	False	False	False	False
AAAAGTGCTGTTTGTGCAGGA	AAAGTGC	gl24	s17	a1	14:156746-156766	20=1X	3.3p	AAAAGTGCTGTTTGTGCAGGTAG	45	145	23	39	33	32	12	40	3.29913	12.8326	2.05441	3.33779	8.16953	6.33337	11.7023	14.4993									0	-3	1	False	False	False	False	False
AAAAGTGCTGTTTGTGCAGGC	AAAGTGC	gl24	s17	a1	14:156746-156766	20=1X	3.3p	AAAAGTGCTGTTTGTGCAGGTAG	10	15	8	10	24	13	1	11	0.73314	1.32751	0.714577	0.855843	5.94148	2.57293	0.97519	3.9873									0	-3	1	False	False	False	False	False
AAAAGTGCTGTTTGTGCAGGTAA	AAAGTGC	gl24	s17	a1	14:156746-156768	22=1X	3.3p	AAAAGTGCTGTTTGTGCAGGTAG	62	337	69	84	167	175	31	314	4.54547	29.8247	6.16323	7.18908	41.3428	34.6356	30.2309	113.819									0	-1	1	False	False	False	False	False
AAAAGTGCTGTTTGTGCAGGTAC	AAAGTGC	gl24	s17	a1	14:156746-156768	22=1X	3.3p	AAAAGTGCTGTTTGTGCAGGTAG	8	15	3	4	28	10	2	28	0.586512	1.32751	0.267966	0.342337	6.93173	1.97918	1.95038	10.1495									0	-1	1	False	False	False	False	False
AAAAGTGCTGTTTGTGCAGGTAGA	AAAGTGC	gl24	s17	a1	14:156746-156769	23=1X	3.3p	AAAAGTGCTGTTTGTGCAGGTAG	35	187	24	35	415	544	149	531	2.56599	16.5496	2.14373	2.99545	102.738	107.667	145.303	192.478			dre-miR-93-5p	ccr-miR-93,ssa-miR-93a-5p		ssa-mir-93a-1			0	0	1	False	False	False	False	False
AAAAGTGCTGTTTGTGCAGGTAGAA	AAAGTGC	gl24	s17	a1	14:156746-156770	23=2X	3.3p	AAAAGTGCTGTTTGTGCAGGTAG	1	9	0	1	39	21	4	23	0.073314	0.796504	0	0.0855843	9.6549	4.15627	3.90076	8.33709			dre-miR-93-5p	ccr-miR-93,ssa-miR-93a-5p					0	0	2	False	False	False	False	False
AAAAGTGCTGTTTGTGCAGGTAT	AAAGTGC	gl24	s17	a1	14:156746-156768	22=1X	3.3p	AAAAGTGCTGTTTGTGCAGGTAG	70	381	86	92	202	135	12	230	5.13198	33.7187	7.68171	7.87375	50.0075	26.7189	11.7023	83.3709									0	-1	1	False	False	False	False	False
AAAAGTGCTGTTTGTGCAGGTT	AAAGTGC	gl24	s17	a1	14:156746-156767	21=1X	3.3p	AAAAGTGCTGTTTGTGCAGGTAG	12	36	2	9	29	12	0	32	0.879769	3.18602	0.178644	0.770259	7.17929	2.37501	0	11.5994									0	-2	1	False	False	False	False	False
AAAAGTGCTGTTTGTGCAGGAA	AAAGTGC	gl24	s17	a1	14:156746-156767	20=1X1=	4	AAAAGTGCTGTTTGTGCAGGTAG	38	85	18	34	12	14	1	22	2.78593	7.52254	1.6078	2.90987	2.97074	2.77085	0.97519	7.9746									0	-1	0	False	False	False	False	True
AAAAGTGCTGTTTGTGCAGGTCG	AAAGTGC	gl24	s17	a1	14:156746-156768	21=1X1=	4	AAAAGTGCTGTTTGTGCAGGTAG	1	11	1	3	14	19	1	11	0.073314	0.973505	0.0893222	0.256753	3.46586	3.76044	0.97519	3.9873									0	0	0	False	False	False	False	True
AAAAGTGCTGTTTGTGCCGGT	AAAGTGC	gl24	s17	a1	14:156746-156766	17=1X3=	4	AAAAGTGCTGTTTGTGCAGGTAG	6	37	16	15	31	45	8	38	0.439884	3.27452	1.42915	1.28376	7.67441	8.9063	7.80152	13.7743									0	-2	0	False	False	False	False	True
AAAAGTGCTGTTTGTGCCGGTA	AAAGTGC	gl24	s17	a1	14:156746-156767	17=1X4=	4	AAAAGTGCTGTTTGTGCAGGTAG	8	52	10	15	28	72	11	47	0.586512	4.60202	0.893222	1.28376	6.93173	14.2501	10.7271	17.0367									0	-1	0	False	False	False	False	True
AAAAGTGCTGTTTGTGCCGGTAG	AAAGTGC	gl24	s17	a1	14:156746-156768	17=1X5=	4	AAAAGTGCTGTTTGTGCAGGTAG	99	322	85	160	587	505	123	553	7.25809	28.4971	7.59238	13.6935	145.319	99.9484	119.948	200.453									0	0	0	False	False	False	False	True
AAAAGTGCTGTTTGTGCCGGTAGT	AAAGTGC	gl24	s17	a1	14:156746-156769	17=1X6=	4	AAAAGTGCTGTTTGTGCAGGTAG	0	9	1	5	15	14	0	4	0	0.796504	0.0893222	0.427921	3.71342	2.77085	0	1.44993									0	1	0	False	False	False	False	True
AAACGTGCTGTTTGTGCAGG	AACGTGC	gl24	s585	a1	14:156746-156765	3=1X16=	4	AAAAGTGCTGTTTGTGCAGGTAG	3	12	5	3	4	4	2	6	0.219942	1.06201	0.446611	0.256753	0.990247	0.791671	1.95038	2.17489									0	-3	0	False	False	False	False	False
AAACGTGCTGTTTGTGCAGGT	AACGTGC	gl24	s585	a1	14:156746-156766	3=1X17=	4	AAAAGTGCTGTTTGTGCAGGTAG	32	107	48	58	70	81	7	72	2.34605	9.46955	4.28746	4.96389	17.3293	16.0313	6.82633	26.0987									0	-2	0	False	False	False	False	False
AAACGTGCTGTTTGTGCAGGTA	AACGTGC	gl24	s585	a1	14:156746-156767	3=1X18=	4	AAAAGTGCTGTTTGTGCAGGTAG	16	126	14	19	78	105	26	107	1.17302	11.1511	1.25051	1.6261	19.3098	20.7814	25.3549	38.7856									0	-1	0	False	False	False	False	False
AAACGTGCTGTTTGTGCAGGTAG	AACGTGC	gl24	s585	a1	14:156746-156768	3=1X19=	4	AAAAGTGCTGTTTGTGCAGGTAG	179	731	193	254	1058	1030	225	1104	13.1232	64.6938	17.2392	21.7384	261.92	203.855	219.418	400.18									0	0	0	False	False	False	False	False
AAACGTGCTGTTTGTGCAGGTAGT	AACGTGC	gl24	s585	a1	14:156746-156769	3=1X20=	4	AAAAGTGCTGTTTGTGCAGGTAG	1	22	3	7	24	24	1	7	0.073314	1.94701	0.267966	0.59909	5.94148	4.75002	0.97519	2.53737									0	1	0	False	False	False	False	False
AAAAGTGCTGTTTGTGCCGGTAA	AAAGTGC	gl24	s17	a1	14:156746-156768	17=1X4=1X	4.3p	AAAAGTGCTGTTTGTGCAGGTAG	2	13	4	2	6	11	1	17	0.146628	1.15051	0.357289	0.171169	1.48537	2.17709	0.97519	6.16219									0	-1	1	False	False	False	False	True
AAAAGTGCTGTTTGTGCCGGTAGA	AAAGTGC	gl24	s17	a1	14:156746-156769	17=1X5=1X	4.3p	AAAAGTGCTGTTTGTGCAGGTAG	0	8	1	2	16	20	6	16	0	0.708004	0.0893222	0.171169	3.96099	3.95835	5.85114	5.79971									0	0	1	False	False	False	False	True
AAAAGTGCTGTTTGTGCCGGTAT	AAAGTGC	gl24	s17	a1	14:156746-156768	17=1X4=1X	4.3p	AAAAGTGCTGTTTGTGCAGGTAG	3	9	3	4	12	2	1	12	0.219942	0.796504	0.267966	0.342337	2.97074	0.395835	0.97519	4.34978									0	-1	1	False	False	False	False	True
AAACGTGCTGTTTGTGCAGGA	AACGTGC	gl24	s585	a1	14:156746-156766	3=1X16=1X	4.3p	AAAAGTGCTGTTTGTGCAGGTAG	6	16	2	4	4	4	5	3	0.439884	1.41601	0.178644	0.342337	0.990247	0.791671	4.87595	1.08745									0	-3	1	False	False	False	False	False
AAACGTGCTGTTTGTGCAGGTAA	AACGTGC	gl24	s585	a1	14:156746-156768	3=1X18=1X	4.3p	AAAAGTGCTGTTTGTGCAGGTAG	2	34	3	8	11	14	3	21	0.146628	3.00902	0.267966	0.684674	2.72318	2.77085	2.92557	7.61212									0	-1	1	False	False	False	False	False
AAACGTGCTGTTTGTGCAGGTAGA	AACGTGC	gl24	s585	a1	14:156746-156769	3=1X19=1X	4.3p	AAAAGTGCTGTTTGTGCAGGTAG	1	18	2	1	36	38	12	36	0.073314	1.59301	0.178644	0.0855843	8.91222	7.52087	11.7023	13.0494									0	0	1	False	False	False	False	False
AAACGTGCTGTTTGTGCAGGTAT	AACGTGC	gl24	s585	a1	14:156746-156768	3=1X18=1X	4.3p	AAAAGTGCTGTTTGTGCAGGTAG	8	23	8	6	12	7	0	15	0.586512	2.03551	0.714577	0.513506	2.97074	1.38542	0	5.43723									0	-1	1	False	False	False	False	False
CAAAAGTGCTGTTTGTGCAGGTAG	AAAAGTG	gl24	s517	a1	14:156745-156768	1X23=	4.5p	AAAAGTGCTGTTTGTGCAGGTAG	0	2	0	7	8	6	0	7	0	0.177001	0	0.59909	1.98049	1.18751	0	2.53737			dre-miR-93-5p	ccr-miR-93,ssa-miR-93a-5p					1	0	0	False	False	False	False	False
GAAAGTGCTGTTTGTGCAGGT	AAAGTGC	gl24	s17	a1	14:156746-156766	1X20=	4.5p	AAAAGTGCTGTTTGTGCAGGTAG	15	32	3	7	1	1	2	2	1.09971	2.83201	0.267966	0.59909	0.247562	0.197918	1.95038	0.724964									0	-2	0	False	False	False	False	True
GAAAGTGCTGTTTGTGCAGGTA	AAAGTGC	gl24	s17	a1	14:156746-156767	1X21=	4.5p	AAAAGTGCTGTTTGTGCAGGTAG	8	61	0	1	5	3	3	7	0.586512	5.39853	0	0.0855843	1.23781	0.593753	2.92557	2.53737									0	-1	0	False	False	False	False	True
GAAAGTGCTGTTTGTGCAGGTAG	AAAGTGC	gl24	s17	a1	14:156746-156768	1X22=	4.5p	AAAAGTGCTGTTTGTGCAGGTAG	107	227	10	27	33	22	8	27	7.8446	20.0896	0.893222	2.31078	8.16953	4.35419	7.80152	9.78701									0	0	0	False	False	False	False	True
AAAAGTGCTGTTTGTGCCGGTCG	AAAGTGC	gl24	s17	a1	14:156746-156768	17=1X3=1X1=	5	AAAAGTGCTGTTTGTGCAGGTAG	0	4	1	3	7	8	4	5	0	0.354002	0.0893222	0.256753	1.73293	1.58334	3.90076	1.81241									0	0	0	False	False	False	False	True
AAACGTGCTGTTTGTGCAGGTCG	AACGTGC	gl24	s585	a1	14:156746-156768	3=1X17=1X1=	5	AAAAGTGCTGTTTGTGCAGGTAG	14	53	9	14	61	65	11	79	1.0264	4.69052	0.803899	1.19818	15.1013	12.8647	10.7271	28.6361									0	0	0	False	False	False	False	True
AAAATAAAGCACGGCACCAC	AAATAAA	gl7096			1:37941480-37941499;17:52384047-52384066;17:50661166-50661147;5:39377492-39377511	8=1X1=1X9=;5=1X10=1X3=;8=1X8=1X2=;9=1X6=1X3=	5.0;5.0;5.0;5.0	AAAATAAAGCACGGCACCAC	31	46	36	40	2	5	0	1	2.27274	4.07102	3.2156	3.42337	0.495123	0.989589	0	0.362482									NA	NA	NA	False	False	False	False	False
AAAATACCTTGTCTGAAG	AAATACC	gl2519			8:16576486-16576469	18=	1	AAAATACCTTGTCTGAAG	12	19	86	136	24	86	10	155	0.879769	1.68151	7.68171	11.6395	5.94148	17.0209	9.7519	56.1847									0	0	0	False	False	False	False	False
AAATACCTTGTCTGAAG	AATACCT	gl2519			8:16576485-16576469	17=	2	AAAATACCTTGTCTGAAG	10	22	38	37	36	76	11	67	0.73314	1.94701	3.39424	3.16662	8.91222	15.0417	10.7271	24.2863									-1	0	0	False	False	False	False	False
ACCAAAATACCTTGTCTGAAG	CCAAAAT	gl2519			8:16576489-16576469	21=	2	AAAATACCTTGTCTGAAG	1	5	43	69	11	17	2	41	0.073314	0.442502	3.84085	5.90532	2.72318	3.3646	1.95038	14.8618									3	0	0	False	False	False	False	False
CAAAATACCTTGTCTGAAG	AAAATAC	gl2519			8:16576487-16576469	19=	2	AAAATACCTTGTCTGAAG	4	1	41	50	11	18	4	26	0.293256	0.0885005	3.66221	4.27921	2.72318	3.56252	3.90076	9.42453									1	0	0	False	False	False	False	False
CACCAAAATACCTTGTCTGAAG	ACCAAAA	gl2519			8:16576490-16576469	22=	2	AAAATACCTTGTCTGAAG	2	1	5	6	7	10	3	10	0.146628	0.0885005	0.446611	0.513506	1.73293	1.97918	2.92557	3.62482									4	0	0	False	False	False	False	False
CCAAAATACCTTGTCTGAAG	CAAAATA	gl2519			8:16576488-16576469	20=	2	AAAATACCTTGTCTGAAG	18	3	116	176	25	30	6	65	1.31965	0.265501	10.3614	15.0628	6.18904	5.93753	5.85114	23.5613									2	0	0	False	False	False	False	False
AAAATCTTCTAGTCTCTGCCA	AAATCTT	gl7184			13:21535821-21535801;MT:6090-6110	8=1X10=1X1=;18=2X1=	5.0;5.0	AAAATCTTCTAGTCTCTGCCA	4	5	26	23	4	4	0	3	0.293256	0.442502	2.32238	1.96844	0.990247	0.791671	0	1.08745									NA	NA	NA	False	False	False	False	False
AAAATGTGTAAAACTGTAAAAA	AAATGTG	gl776			TML:47	TML:47	1	AAAATGTGTAAAACTGTAAAAA	0	0	0	0	14	16	0	0	0	0	0	0	3.46586	3.16668	0	0									0	0	0	False	False	False	False	False
AAAATGTTGTCCTGTGCC	AAATGTT	gl2800			11:22068478-22068495;23:19786944-19786927	18=;18=	1	AAAATGTTGTCCTGTGCC	0	2	22	6	0	2	0	0	0	0.177001	1.96509	0.513506	0	0.395835	0	0									0	0	0	False	False	False	False	False
AAACAAGAAACTCTTAAAGATT	AACAAGA	gl3171			TML:34	TML:34	1	AAACAAGAAACTCTTAAAGATT	0	0	0	0	41	0	0	0	0	0	0	0	10.15	0	0	0									0	0	0	False	False	False	False	False
AAACAAGAAACTCTTAAAGAT	AACAAGA	gl3171			TML:34	TML:34	2	AAACAAGAAACTCTTAAAGATT	0	0	0	0	32	2	0	0	0	0	0	0	7.92197	0.395835	0	0									0	-1	0	False	False	False	False	False
AAACAATGATGAACTCCT	AACAATG	gl4557			17:24598229-24598246	18=	1	AAACAATGATGAACTCCT	27	6	77	89	37	28	3	48	1.97948	0.531003	6.87781	7.617	9.15978	5.5417	2.92557	17.3991									0	0	0	False	False	False	False	False
AAACAATGATGAACTCCTTTATCCC	AACAATG	gl5673			17:24598229-24598253	25=	1	AAACAATGATGAACTCCTTTATCCC	1	0	7	7	13	11	4	7	0.073314	0	0.625255	0.59909	3.2183	2.17709	3.90076	2.53737									0	0	0	False	False	False	False	False
AAACAATGATGAACTCCTTTATCC	AACAATG	gl5673			17:24598229-24598252	24=	2	AAACAATGATGAACTCCTTTATCCC	1	2	5	10	6	6	3	2	0.073314	0.177001	0.446611	0.855843	1.48537	1.18751	2.92557	0.724964									0	-1	0	False	False	False	False	False
AAACAATTAAGAGATATTTCTG	AACAATT	gl5918	s206	a2	17:25935580-25935601	22=	1	AAACAATTAAGAGATATTTCTG	2	4	0	0	0	1	1	69	0.146628	0.354002	0	0	0	0.197918	0.97519	25.0113	dre-miR-7552bOS-5p				dre-mir-7552bOS				0	0	0	False	False	False	False	False
AAACACAAACACGAGTA	AACACAA	gl5811			TML:564	TML:564	1	AAACACAAACACGAGTA	0	0	0	0	1	0	9	48	0	0	0	0	0.247562	0	8.77671	17.3991									0	0	0	False	False	False	False	False
AAACACAACACTGAAGC	AACACAA	gl1572			TML:210	TML:210	1	AAACACAACACTGAAGC	0	0	0	0	0	0	12	33	0	0	0	0	0	0	11.7023	11.9619									0	0	0	False	False	False	False	False
AAACACGTTGTCGTAGTGGGCC	AACACGT	gl2			MT:2599-2620	22=	1	AAACACGTTGTCGTAGTGGGCC	6	2	11	11	6	1	0	2	0.439884	0.177001	0.982544	0.941427	1.48537	0.197918	0	0.724964							AC024175.4	Mt_rRNA	0	0	0	False	False	False	False	False
AAACACTCATCTGAAAG	AACACTC	gl2920			17:31079844-31079860;7:279528-279512	17=;17=	1	AAACACTCATCTGAAAG	0	0	0	0	0	1	0	30	0	0	0	0	0	0.197918	0	10.8745									0	0	0	False	False	False	False	False
AAACACTCTAGTAAGAGCTCTTGCA	AACACTC	gl905			TML:41	TML:41	1	AAACACTCTAGTAAGAGCTCTTGCA	0	1	0	0	10	2	6	21	0	0.0885005	0	0	2.47562	0.395835	5.85114	7.61212									0	0	0	False	False	False	False	False
AAACACTGCAGTACATTC	AACACTG	gl1334			16:16956113-16956130;5:60667727-60667744	18=;18=	1	AAACACTGCAGTACATTC	1	0	1	6	6	10	3	8	0.073314	0	0.0893222	0.513506	1.48537	1.97918	2.92557	2.89986							SNORA18	snoRNA	0	0	0	False	False	False	False	False
AAACAGTGATGAACTCC	AACAGTG	gl3711			17:24598528-24598544;5:70482535-70482551	17=;17=	1	AAACAGTGATGAACTCC	32	8	53	55	33	6	1	19	2.34605	0.708004	4.73407	4.70714	8.16953	1.18751	0.97519	6.88716									0	0	0	False	False	False	False	False
AAACAGTGATGAACTCCTTTATCCC	AACAGTG	gl5095			17:24598528-24598552	25=	1	AAACAGTGATGAACTCCTTTATCCC	11	5	47	92	38	32	14	13	0.806455	0.442502	4.19814	7.87375	9.40734	6.33337	13.6527	4.71227									0	0	0	False	False	False	False	False
AAACAGTGATGAACTCCT	AACAGTG	gl5095			17:24598528-24598545	18=	2	AAACAGTGATGAACTCCTTTATCCC	24	2	50	34	39	15	0	44	1.75954	0.177001	4.46611	2.90987	9.6549	2.96877	0	15.9492									0	-7	0	False	False	False	False	False
AAACAGTGATGAACTCCTTTATCC	AACAGTG	gl5095			17:24598528-24598551	24=	2	AAACAGTGATGAACTCCTTTATCCC	15	20	42	97	21	11	11	12	1.09971	1.77001	3.75153	8.30168	5.19879	2.17709	10.7271	4.34978									0	-1	0	False	False	False	False	False
AACAGTGATGAACTCCT	ACAGTGA	gl5095			17:24598529-24598545	17=	2	AAACAGTGATGAACTCCTTTATCCC	11	2	10	15	12	4	1	29	0.806455	0.177001	0.893222	1.28376	2.97074	0.791671	0.97519	10.512									-1	-7	0	False	False	False	False	False
AACAGTGATGAACTCCTTTATCC	ACAGTGA	gl5095			17:24598529-24598551	23=	2	AAACAGTGATGAACTCCTTTATCCC	6	5	16	52	14	3	5	6	0.439884	0.442502	1.42915	4.45038	3.46586	0.593753	4.87595	2.17489									-1	-1	0	False	False	False	False	False
AACAGTGATGAACTCCTTTATCCC	ACAGTGA	gl5095			17:24598529-24598552	24=	2	AAACAGTGATGAACTCCTTTATCCC	5	11	23	53	16	8	12	11	0.36657	0.973505	2.05441	4.53597	3.96099	1.58334	11.7023	3.9873									-1	0	0	False	False	False	False	False
AACAGTGATGAACTCCTTTATCCCG	ACAGTGA	gl5095			17:24598529-24598553	25=	2	AAACAGTGATGAACTCCTTTATCCC	4	5	13	20	7	3	4	9	0.293256	0.442502	1.16119	1.71169	1.73293	0.593753	3.90076	3.26234									-1	1	0	False	False	False	False	False
AAACAGTGCTGTTGTTCTATTT	AACAGTG	gl1932			TML:58	TML:58	1	AAACAGTGCTGTTGTTCTATTT	0	0	0	0	0	0	0	49	0	0	0	0	0	0	0	17.7616									0	0	0	False	False	False	False	False
AAACAGTTACCATTACTGA	AACAGTT	gl6368			10:19741660-19741678;21:4880493-4880475;5:41671867-41671849	1X18=;14=1X4=;4=1X14=	4.5p;4.0;4.0	AAACAGTTACCATTACTGA	66	42	302	1082	4	27	5	3	4.83873	3.71702	26.9753	92.6022	0.990247	5.34378	4.87595	1.08745									NA	NA	NA	False	False	False	False	False
AAACAGTTACCATTACTGAA	AACAGTT	gl6815			21:4880493-4880474	14=1X5=	4	AAACAGTTACCATTACTGAA	2	1	20	51	0	1	0	1	0.146628	0.0885005	1.78644	4.3648	0	0.197918	0	0.362482									NA	NA	NA	False	False	False	False	False
AAACAGTTACCATTACTGAAA	AACAGTT	gl6815			21:4880493-4880473	14=1X5=1X	4.3p	AAACAGTTACCATTACTGAA	0	1	19	39	1	0	0	0	0	0.0885005	1.69712	3.33779	0.247562	0	0	0									NA	NA	NA	False	False	False	False	False
AAACAGTTACCATTACTGC	AACAGTT	gl7108			4:24656196-24656178;9:34004702-34004720	10=2X7=;4=2X13=	5.0;5.0	AAACAGTTACCATTACTGC	2	3	27	115	0	2	0	1	0.146628	0.265501	2.4117	9.84219	0	0.395835	0	0.362482									NA	NA	NA	False	False	False	False	False
AAACAGTTACCATTACTGCG	AACAGTT	gl6574			10:19741660-19741679	1X17=2X	4.5p3p	AAACAGTTACCATTACTGCG	7	13	27	132	1	6	0	2	0.513198	1.15051	2.4117	11.2971	0.247562	1.18751	0	0.724964									NA	NA	NA	False	False	False	False	False
AAACATGATGATACCAGAGAAT	AACATGA	gl4173			17:11241039-11241018	22=	1	AAACATGATGATACCAGAGAAT	2	0	14	15	6	2	0	3	0.146628	0	1.25051	1.28376	1.48537	0.395835	0	1.08745							SNORD53_SNORD92	snoRNA	0	0	0	False	False	False	False	False
AAACATGTTCTGAGTACG	AACATGT	gl3081			1:33979962-33979945	18=	1	AAACATGTTCTGAGTACG	0	0	7	16	8	9	2	13	0	0	0.625255	1.36935	1.98049	1.78126	1.95038	4.71227							SNORD58	snoRNA	0	0	0	False	False	False	False	False
AAAACATGTTCTGAGTACG	AAACATG	gl3081			1:33979963-33979945	19=	2	AAACATGTTCTGAGTACG	1	1	2	12	3	7	1	4	0.073314	0.0885005	0.178644	1.02701	0.742685	1.38542	0.97519	1.44993							SNORD58	snoRNA	1	0	0	False	False	False	False	False
AACATGTTCTGAGTACG	ACATGTT	gl3081			1:33979961-33979945	17=	2	AAACATGTTCTGAGTACG	0	6	11	8	3	4	2	9	0	0.531003	0.982544	0.684674	0.742685	0.791671	1.95038	3.26234							SNORD58	snoRNA	-1	0	0	False	False	False	False	False
AAACATGTTCTGAGTACT	AACATGT	gl3080			1:33976397-33976380	18=	1	AAACATGTTCTGAGTACT	1	1	3	8	3	2	0	14	0.073314	0.0885005	0.267966	0.684674	0.742685	0.395835	0	5.07475							SNORD58	snoRNA	0	0	0	False	False	False	False	False
AAACATTGGAGATGCTTAAAAC	AACATTG	gl5705			TML:131	TML:131	1	AAACATTGGAGATGCTTAAAAC	0	0	0	0	10	17	0	7	0	0	0	0	2.47562	3.3646	0	2.53737									0	0	0	False	False	False	False	False
AAACCAACAAGACTGAGACGC	AACCAAC	gl3598			TML:432	TML:432	1	AAACCAACAAGACTGAGACGC	0	0	0	0	1	0	6	23	0	0	0	0	0.247562	0	5.85114	8.33709									0	0	0	False	False	False	False	False
AAACCAGAGCCGAAAAAAC	AACCAGA	gl2255			5:63487108-63487090	19=	1	AAACCAGAGCCGAAAAAAC	0	0	21	16	0	0	0	0	0	0	1.87577	1.36935	0	0	0	0									0	0	0	False	False	False	False	False
AAACCATGCAGTGCACAACC	AACCATG	gl37			20:30470347-30470328	20=	1	AAACCATGCAGTGCACAACC	0	0	6	21	16	11	5	20	0	0	0.535933	1.79727	3.96099	2.17709	4.87595	7.24964							SNORA73	snoRNA	0	0	0	False	False	False	False	False
AAACCATGCAGTGCACACTA	AACCATG	gl1443			20:30469803-30469784	20=	1	AAACCATGCAGTGCACACTA	2	2	5	16	12	17	0	19	0.146628	0.177001	0.446611	1.36935	2.97074	3.3646	0	6.88716							SNORA73	snoRNA	0	0	0	False	False	False	False	False
AAACCATGCAGTGCACAGCC	AACCATG	gl3173			20:30471005-30470986	20=	1	AAACCATGCAGTGCACAGCC	1	4	8	27	14	11	1	18	0.073314	0.354002	0.714577	2.31078	3.46586	2.17709	0.97519	6.52468							SNORA73	snoRNA	0	0	0	False	False	False	False	False
AAACCATGCAGTGCACATAA	AACCATG	gl5243			20:30471826-30471807	20=	1	AAACCATGCAGTGCACATAA	1	1	6	8	7	5	0	8	0.073314	0.0885005	0.535933	0.684674	1.73293	0.989589	0	2.89986							SNORA73	snoRNA	0	0	0	False	False	False	False	False
AAACCATGGGAACATCT	AACCATG	gl2997			2:14343377-14343393;5:523534-523518;6:38057483-38057499;KN149747.1:7694-7678;KN150488.1:5608-5592	17=;17=;17=;17=;17=	1	AAACCATGGGAACATCT	0	0	0	0	23	26	0	31	0	0	0	0	5.69392	5.14586	0	11.2369									0	0	0	False	False	False	False	False
AAACCATGGGAACATCTG	AACCATG	gl2997			2:14343377-14343394;5:523534-523517;6:38057483-38057500;KN149747.1:7694-7677;KN150488.1:5608-5591	18=;18=;18=;18=;18=	2	AAACCATGGGAACATCT	0	0	1	1	16	11	0	19	0	0	0.0893222	0.0855843	3.96099	2.17709	0	6.88716									0	1	0	False	False	False	False	False
AAACCATGGGAACATCTGGGTTCGT	AACCATG	gl4666			2:14343377-14343401;5:523534-523510;KN149747.1:7694-7670;KN150488.1:5608-5584	25=;25=;25=;25=	1	AAACCATGGGAACATCTGGGTTCGT	0	0	0	1	78	48	0	16	0	0	0	0.0855843	19.3098	9.50005	0	5.79971									0	0	0	False	False	False	False	False
AAACCATGGGAACATCTGG	AACCATG	gl4666			2:14343377-14343395;5:523534-523516;KN149747.1:7694-7676;KN150488.1:5608-5590	19=;19=;19=;19=	2	AAACCATGGGAACATCTGGGTTCGT	0	0	1	0	27	15	0	60	0	0	0.0893222	0	6.68416	2.96877	0	21.7489									0	-6	0	False	False	False	False	False
AAACCATGGGAACATCTGGG	AACCATG	gl4666			2:14343377-14343396;5:523534-523515;KN149747.1:7694-7675;KN150488.1:5608-5589	20=;20=;20=;20=	2	AAACCATGGGAACATCTGGGTTCGT	0	0	0	0	41	16	0	7	0	0	0	0	10.15	3.16668	0	2.53737									0	-5	0	False	False	False	False	False
AAACCATGGGAACATCTGGGT	AACCATG	gl4666			2:14343377-14343397;5:523534-523514;KN149747.1:7694-7674;KN150488.1:5608-5588	21=;21=;21=;21=	2	AAACCATGGGAACATCTGGGTTCGT	0	0	0	0	60	2	0	11	0	0	0	0	14.8537	0.395835	0	3.9873									0	-4	0	False	False	False	False	False
AAACCATGGGAACATCTGGGTTC	AACCATG	gl4666			2:14343377-14343399;5:523534-523512;KN149747.1:7694-7672;KN150488.1:5608-5586	23=;23=;23=;23=	2	AAACCATGGGAACATCTGGGTTCGT	0	0	1	0	26	17	0	20	0	0	0.0893222	0	6.4366	3.3646	0	7.24964									0	-2	0	False	False	False	False	False
AAACCATTACCATTACTGA	AACCATT	gl6915			11:16203439-16203457;5:41671867-41671849;6:54675615-54675597	1X18=;5=1X13=;8=1X10=	4.5p;4.0;4.0	AAACCATTACCATTACTGA	1	2	8	38	0	0	0	0	0.073314	0.177001	0.714577	3.2522	0	0	0	0									NA	NA	NA	False	False	False	False	False
AAACCATTACCATTACTGAG	AACCATT	gl6812			11:16203439-16203458;5:41671867-41671848	1X18=1X;5=1X14=	4.5p3p;4.0	AAACCATTACCATTACTGAG	2	2	17	45	1	0	0	3	0.146628	0.177001	1.51848	3.85129	0.247562	0	0	1.08745									NA	NA	NA	False	False	False	False	False
AAACCATTACCATTACTGAGT	AACCATT	gl6888			5:41671867-41671847;6:54675615-54675595	5=1X15=;8=1X10=2X	4.0;4.3p	AAACCATTACCATTACTGAGT	0	4	10	26	1	2	0	3	0	0.354002	0.893222	2.22519	0.247562	0.395835	0	1.08745									NA	NA	NA	False	False	False	False	False
AAACCATTCCTGGAGTTTGATGAGC	AACCATT	gl4781			16:55282074-55282098	25=	1	AAACCATTCCTGGAGTTTGATGAGC	0	0	0	0	21	11	8	26	0	0	0	0	5.19879	2.17709	7.80152	9.42453									0	0	0	False	False	False	False	False
AAACCCTAGAATTTGACT	AACCCTA	gl6899			16:10971262-10971279;MT:8470-8487	7=1X10=;3=1X14=	4.0;4.0	AAACCCTAGAATTTGACT	4	0	19	16	0	2	1	0	0.293256	0	1.69712	1.36935	0	0.395835	0.97519	0									NA	NA	NA	False	False	False	False	False
AAACCGCAGAAACTGTC	AACCGCA	gl1245			TML:457	TML:457	1	AAACCGCAGAAACTGTC	0	0	0	0	0	0	2	35	0	0	0	0	0	0	1.95038	12.6869									0	0	0	False	False	False	False	False
AAACCGCTACCATTACTGA	AACCGCT	gl6244			21:13236589-13236607	18=1X	3.3p	AAACCGCTACCATTACTGAGT	1	4	35	103	0	0	0	0	0.073314	0.354002	3.12628	8.81518	0	0	0	0									NA	NA	NA	False	False	False	False	False
AAACCGCTACCATTACTGAGT	AACCGCT	gl6244			21:13236589-13236609	18=3X	3.3p	AAACCGCTACCATTACTGAGT	6	17	56	75	2	3	0	1	0.439884	1.50451	5.00204	6.41882	0.495123	0.593753	0	0.362482									NA	NA	NA	False	False	False	False	False
AAACCGTTACCATTACTGCA	AACCGTT	gl6244			21:13236589-13236608	6=1X12=1X	4.3p	AAACCGCTACCATTACTGAGT	28	18	219	457	2	8	0	5	2.05279	1.59301	19.5616	39.112	0.495123	1.58334	0	1.81241									NA	NA	NA	False	False	False	False	False
AAACCGTTACCATTACTGCGA	AACCGTT	gl6244			21:13236589-13236609	6=1X12=1X1=	5	AAACCGCTACCATTACTGAGT	314	176	1964	6716	38	117	16	55	23.0206	15.5761	175.429	574.784	9.40734	23.1564	15.603	19.9365									NA	NA	NA	False	False	False	False	False
AAACCGGGCGGAAACACCA	AACCGGG	gl6580			11:19080953-19080935	16=1X2=	4	AAACCGGGCGGAAACACCA	14	18	5	24	5	14	7	3	1.0264	1.59301	0.446611	2.05402	1.23781	2.77085	6.82633	1.08745									NA	NA	NA	False	False	False	False	False
AAACCGTTACCATTACCGA	AACCGTT	gl6879			14:49477449-49477431;5:41671867-41671849	17=1X1=;16=1X2=	4.0;4.0	AAACCGTTACCATTACTAA	1	1	7	53	0	0	0	0	0.073314	0.0885005	0.625255	4.53597	0	0	0	0									NA	NA	NA	False	False	False	False	False
AAACCGTTACCATTACTAA	AACCGTT	gl6879			14:49477449-49477431;5:41671867-41671849	16=1X2=;17=1X1=	4.0;4.0	AAACCGTTACCATTACTAA	2	0	15	44	0	1	0	0	0.146628	0	1.33983	3.76571	0	0.197918	0	0									NA	NA	NA	False	False	False	False	False
AAACCGTTACCATTACCGAG	AACCGTT	gl6879			14:49477449-49477430;5:41671867-41671848	17=1X1=1X;16=1X3=	4.3p;4.0	AAACCGTTACCATTACTAA	1	2	10	24	1	1	0	0	0.073314	0.177001	0.893222	2.05402	0.247562	0.197918	0	0									NA	NA	NA	False	False	False	False	False
AAACCGTTACCATTACCGAGT	AACCGTT	gl6879			14:49477449-49477429;5:41671867-41671847	17=1X1=2X;16=1X4=	4.3p;4.0	AAACCGTTACCATTACTAA	4	6	20	27	0	0	0	1	0.293256	0.531003	1.78644	2.31078	0	0	0	0.362482									NA	NA	NA	False	False	False	False	False
AAACCGTTACCATTACTAAGA	AACCGTT	gl7326			15:40155937-40155917;3:13094163-13094143	13=2X5=1X;3=1X1=1X15=	5.3p;5.0	AAACCGTTACCATTACTAAGA	2	0	8	20	1	0	0	0	0.146628	0	0.714577	1.71169	0.247562	0	0	0									NA	NA	NA	False	False	False	False	False
AAACCGTTACCATTACTGAAG	AACCGTT	gl7007			14:49477449-49477429;21:4880493-4880473	16=2X2=1X;4=1X9=1X6=	5.3p;5.0	AAACCGTTACCATTACTGAAG	65	45	519	1267	7	18	0	11	4.76541	3.98252	46.3582	108.435	1.73293	3.56252	0	3.9873				chi-miR-451-5p					NA	NA	NA	False	False	False	False	False
AAACCGTTACCATTACTGAGT	AACCGTT	gl5834	s9	a3	5:41671867-41671847	21=	1	AAACCGTTACCATTACTGAGT	21300	49665	114279	246702	5553	13387	1475	11228	1561.59	4395.38	10207.6	21113.8	1374.71	2649.52	1438.41	4069.95	dre-miR-451-5p	aca-miR-451-5p,bta-miR-451,cfa-miR-451,gac-miR-451-5p,gga-miR-451,hsa-miR-451a,mml-miR-451,mmu-miR-451a,oan-miR-451,oha-miR-451-??,ppy-miR-451,ptr-miR-451,rno-miR-451-5p,ssc-miR-451,tgu-miR-451,xtr-miR-451			dre-mir-451	aca-mir-451,bta-mir-451,cfa-mir-451,chi-mir-451,gac-mir-451,gga-mir-451,hsa-mir-451a,mml-mir-451,mmu-mir-451a,oan-mir-451,oha-mir-451,ppy-mir-451,ptr-mir-451,rno-mir-451,ssc-mir-451,tgu-mir-451,xtr-mir-451	TCONS_00066752,dre-mir-451	pri-miRNA,miRNA	0	0	0	False	False	False	False	False
AAACCGTTACCATTACT	AACCGTT	gl5834	s9	a3	5:41671867-41671851	17=	2	AAACCGTTACCATTACTGAGT	6	8	45	67	1	0	0	1	0.439884	0.708004	4.0195	5.73415	0.247562	0	0	0.362482	dre-miR-451-5p	aca-miR-451-5p,bta-miR-451,cfa-miR-451,chi-miR-451-5p,eca-miR-451,gac-miR-451-5p,gga-miR-451,hsa-miR-451a,loc-mir-451-5p,mdo-miR-451,mml-miR-451,mmu-miR-451a,oan-miR-451,oha-miR-451-??,ppy-miR-451,ptr-miR-451,rno-miR-451-5p,ssc-miR-451,tgu-miR-451,xtr-miR-451			dre-mir-451	aca-mir-451,bta-mir-451,cfa-mir-451,chi-mir-451,eca-mir-451,gac-mir-451,gga-mir-451,hsa-mir-451a,loc-mir-451,mdo-mir-451,mml-mir-451,mmu-mir-451a,oan-mir-451,oha-mir-451,ppy-mir-451,ptr-mir-451,rno-mir-451,ssc-mir-451,tgu-mir-451,xtr-mir-451	TCONS_00066752,dre-mir-451	pri-miRNA,miRNA	0	-4	0	False	False	False	False	False
AAACCGTTACCATTACTG	AACCGTT	gl5834	s9	a3	5:41671867-41671850	18=	2	AAACCGTTACCATTACTGAGT	32	56	92	237	2	7	2	9	2.34605	4.95603	8.21764	20.2835	0.495123	1.38542	1.95038	3.26234	dre-miR-451-5p	aca-miR-451-5p,bta-miR-451,cfa-miR-451,chi-miR-451-5p,eca-miR-451,gac-miR-451-5p,gga-miR-451,hsa-miR-451a,loc-mir-451-5p,mdo-miR-451,mml-miR-451,mmu-miR-451a,oan-miR-451,oha-miR-451-??,ppy-miR-451,ptr-miR-451,rno-miR-451-5p,ssc-miR-451,tgu-miR-451,xtr-miR-451			dre-mir-451	aca-mir-451,bta-mir-451,cfa-mir-451,chi-mir-451,eca-mir-451,gac-mir-451,gga-mir-451,hsa-mir-451a,loc-mir-451,mdo-mir-451,mml-mir-451,mmu-mir-451a,oan-mir-451,oha-mir-451,ppy-mir-451,ptr-mir-451,rno-mir-451,ssc-mir-451,tgu-mir-451,xtr-mir-451	TCONS_00066752,dre-mir-451	pri-miRNA,miRNA	0	-3	0	False	False	False	False	False
AAACCGTTACCATTACTGA	AACCGTT	gl5834	s9	a3	5:41671867-41671849	19=	2	AAACCGTTACCATTACTGAGT	12226	10484	80558	294885	1303	4701	479	1635	896.338	927.839	7195.61	25237.5	322.573	930.411	467.116	592.658	dre-miR-451-5p	aca-miR-451-5p,bta-miR-451,cfa-miR-451,chi-miR-451-5p,gac-miR-451-5p,gga-miR-451,hsa-miR-451a,loc-mir-451-5p,mml-miR-451,mmu-miR-451a,oan-miR-451,oha-miR-451-??,ppy-miR-451,ptr-miR-451,rno-miR-451-5p,ssc-miR-451,tgu-miR-451,xtr-miR-451			dre-mir-451	aca-mir-451,bta-mir-451,cfa-mir-451,chi-mir-451,gac-mir-451,gga-mir-451,hsa-mir-451a,loc-mir-451,mml-mir-451,mmu-mir-451a,oan-mir-451,oha-mir-451,ppy-mir-451,ptr-mir-451,rno-mir-451,ssc-mir-451,tgu-mir-451,xtr-mir-451	TCONS_00066752,dre-mir-451	pri-miRNA,miRNA	0	-2	0	False	False	False	False	False
AAACCGTTACCATTACTGAG	AACCGTT	gl5834	s9	a3	5:41671867-41671848	20=	2	AAACCGTTACCATTACTGAGT	16010	15987	113274	342699	2172	6385	638	3091	1173.76	1414.86	10117.9	29329.7	537.704	1263.7	622.171	1120.43	dre-miR-451-5p	aca-miR-451-5p,bta-miR-451,cfa-miR-451,gac-miR-451-5p,gga-miR-451,hsa-miR-451a,loc-mir-451-5p,mml-miR-451,mmu-miR-451a,oan-miR-451,oha-miR-451-??,ppy-miR-451,ptr-miR-451,rno-miR-451-5p,ssc-miR-451,tgu-miR-451,xtr-miR-451			dre-mir-451	aca-mir-451,bta-mir-451,cfa-mir-451,chi-mir-451,gac-mir-451,gga-mir-451,hsa-mir-451a,loc-mir-451,mml-mir-451,mmu-mir-451a,oan-mir-451,oha-mir-451,ppy-mir-451,ptr-mir-451,rno-mir-451,ssc-mir-451,tgu-mir-451,xtr-mir-451	TCONS_00066752,dre-mir-451	pri-miRNA,miRNA	0	-1	0	False	False	False	False	False
AAACCGTTACCATTACTGAGTT	AACCGTT	gl5834	s9	a3	5:41671867-41671846	22=	2	AAACCGTTACCATTACTGAGT	1163	2507	8135	14825	358	373	93	863	85.2642	221.871	726.636	1268.79	88.6271	73.8233	90.6927	312.822	dre-miR-451-5p	aca-miR-451-5p,bta-miR-451,cfa-miR-451,gga-miR-451,hsa-miR-451a,mml-miR-451,mmu-miR-451a,oan-miR-451,oha-miR-451-??,ppy-miR-451,ptr-miR-451,rno-miR-451-5p,ssc-miR-451,tgu-miR-451,xtr-miR-451			dre-mir-451	aca-mir-451,bta-mir-451,cfa-mir-451,chi-mir-451,gac-mir-451,gga-mir-451,hsa-mir-451a,mml-mir-451,mmu-mir-451a,oan-mir-451,oha-mir-451,ppy-mir-451,ptr-mir-451,rno-mir-451,ssc-mir-451,tgu-mir-451,xtr-mir-451	TCONS_00066752,dre-mir-451	pri-miRNA,miRNA	0	1	0	False	False	False	False	False
AAACCGTTACCATTACTGAGTTT	AACCGTT	gl5834	s9	a3	5:41671867-41671845	23=	2	AAACCGTTACCATTACTGAGT	109	93	1308	1391	36	20	3	66	7.99123	8.23054	116.833	119.048	8.91222	3.95835	2.92557	23.9238		bta-miR-451,gga-miR-451,oan-miR-451,oha-miR-451-??,tgu-miR-451	dre-miR-451-5p	aca-miR-451-5p,bta-miR-451,cfa-miR-451,chi-miR-451-5p,gac-miR-451-5p,gga-miR-451,hsa-miR-451a,mml-miR-451,mmu-miR-451a,oan-miR-451,oha-miR-451-??,ppy-miR-451,ptr-miR-451,rno-miR-451-5p,ssc-miR-451,tgu-miR-451,xtr-miR-451	dre-mir-451	aca-mir-451,bta-mir-451,cfa-mir-451,chi-mir-451,gac-mir-451,gga-mir-451,hsa-mir-451a,mml-mir-451,mmu-mir-451a,oan-mir-451,oha-mir-451,ppy-mir-451,ptr-mir-451,rno-mir-451,ssc-mir-451,tgu-mir-451,xtr-mir-451	TCONS_00066752,dre-mir-451	pri-miRNA,miRNA	0	2	0	False	False	False	False	False
AAACCGTTACCATTACTGAGTTTA	AACCGTT	gl5834	s9	a3	5:41671867-41671844	24=	2	AAACCGTTACCATTACTGAGT	1	4	53	107	3	0	0	2	0.073314	0.354002	4.73407	9.15752	0.742685	0	0	0.724964			dre-miR-451-5p	aca-miR-451-5p,bta-miR-451,cfa-miR-451,chi-miR-451-5p,gac-miR-451-5p,gga-miR-451,hsa-miR-451a,mml-miR-451,mmu-miR-451a,oan-miR-451,oha-miR-451-??,ppy-miR-451,ptr-miR-451,rno-miR-451-5p,ssc-miR-451,tgu-miR-451,xtr-miR-451	dre-mir-451	aca-mir-451,bta-mir-451,cfa-mir-451,chi-mir-451,gga-mir-451,hsa-mir-451a,mml-mir-451,mmu-mir-451a,oan-mir-451,oha-mir-451,ppy-mir-451,ptr-mir-451,rno-mir-451,ssc-mir-451,tgu-mir-451,xtr-mir-451	TCONS_00066752,dre-mir-451	pri-miRNA,miRNA	0	3	0	False	False	False	False	False
AAACCGTTACCATTACTGAGTTTAG	AACCGTT	gl5834	s9	a3	5:41671867-41671843	25=	2	AAACCGTTACCATTACTGAGT	1	4	54	177	0	0	1	1	0.073314	0.354002	4.8234	15.1484	0	0	0.97519	0.362482			dre-miR-451-5p	aca-miR-451-5p,bta-miR-451,cfa-miR-451,chi-miR-451-5p,gac-miR-451-5p,gga-miR-451,hsa-miR-451a,mml-miR-451,mmu-miR-451a,oan-miR-451,oha-miR-451-??,ppy-miR-451,ptr-miR-451,rno-miR-451-5p,ssc-miR-451,tgu-miR-451,xtr-miR-451	dre-mir-451	aca-mir-451,bta-mir-451,cfa-mir-451,chi-mir-451,gga-mir-451,hsa-mir-451a,mml-mir-451,mmu-mir-451a,oan-mir-451,oha-mir-451,ppy-mir-451,ptr-mir-451,rno-mir-451,ssc-mir-451,tgu-mir-451,xtr-mir-451	TCONS_00066752,dre-mir-451	pri-miRNA,miRNA	0	4	0	False	False	False	False	False
GAAACCGTTACCATTACTGA	AAACCGT	gl5834	s571	a3	5:41671868-41671849	20=	2	AAACCGTTACCATTACTGAGT	0	0	1	27	0	2	0	0	0	0	0.0893222	2.31078	0	0.395835	0	0				chi-miR-451-5p	dre-mir-451	aca-mir-451,bta-mir-451,cfa-mir-451,chi-mir-451,gga-mir-451,hsa-mir-451a,loc-mir-451,mml-mir-451,mmu-mir-451a,oan-mir-451,oha-mir-451,ppy-mir-451,ptr-mir-451,rno-mir-451,tgu-mir-451,xtr-mir-451	TCONS_00066752,dre-mir-451	pri-miRNA,miRNA	1	-2	0	False	False	False	False	False
AAACCGTTACCATTACTGAA	AACCGTT	gl5834	s9	a3	5:41671867-41671848	19=1X	3.3p	AAACCGTTACCATTACTGAGT	777	277	6502	12839	77	258	6	135	56.965	24.5146	580.773	1098.82	19.0622	51.0628	5.85114	48.9351				chi-miR-451-5p					0	-2	1	False	False	False	False	False
AAACCGTTACCATTACTGAAA	AACCGTT	gl5834	s9	a3	5:41671867-41671847	19=2X	3.3p	AAACCGTTACCATTACTGAGT	637	182	5659	9969	69	175	8	75	46.701	16.1071	505.474	853.19	17.0818	34.6356	7.80152	27.1861				chi-miR-451-5p					0	-2	2	False	False	False	False	False
AAACCGTTACCATTACTGAAAA	AACCGTT	gl5834	s9	a3	5:41671867-41671846	19=3X	3.3p	AAACCGTTACCATTACTGAGT	6	1	69	116	1	1	0	0	0.439884	0.0885005	6.16323	9.92778	0.247562	0.197918	0	0				chi-miR-451-5p					0	-2	3	False	False	False	False	False
AAACCGTTACCATTACTGAC	AACCGTT	gl5834	s9	a3	5:41671867-41671848	19=1X	3.3p	AAACCGTTACCATTACTGAGT	194	135	338	1987	22	32	3	25	14.2229	11.9476	30.1909	170.056	5.44636	6.33337	2.92557	9.06205				chi-miR-451-5p					0	-2	1	False	False	False	False	False
AAACCGTTACCATTACTGACA	AACCGTT	gl5834	s9	a3	5:41671867-41671847	19=2X	3.3p	AAACCGTTACCATTACTGAGT	2	1	11	49	1	0	0	1	0.146628	0.0885005	0.982544	4.19363	0.247562	0	0	0.362482				chi-miR-451-5p					0	-2	2	False	False	False	False	False
AAACCGTTACCATTACTGAGA	AACCGTT	gl5834	s9	a3	5:41671867-41671847	20=1X	3.3p	AAACCGTTACCATTACTGAGT	7925	4457	59528	194896	927	3112	528	1463	581.014	394.447	5317.17	16680	229.49	615.92	514.9	530.311				chi-miR-451-5p					0	-1	1	False	False	False	False	False
AAACCGTTACCATTACTGAGAA	AACCGTT	gl5834	s9	a3	5:41671867-41671846	20=2X	3.3p	AAACCGTTACCATTACTGAGT	131	59	1370	2724	16	44	13	16	9.60414	5.22153	122.371	233.132	3.96099	8.70838	12.6775	5.79971				chi-miR-451-5p					0	-1	2	False	False	False	False	False
AAACCGTTACCATTACTGAGAAA	AACCGTT	gl5834	s9	a3	5:41671867-41671845	20=3X	3.3p	AAACCGTTACCATTACTGAGT	6	1	79	111	2	0	0	0	0.439884	0.0885005	7.05645	9.49986	0.495123	0	0	0				chi-miR-451-5p					0	-1	3	False	False	False	False	False
AAACCGTTACCATTACTGAGAC	AACCGTT	gl5834	s9	a3	5:41671867-41671846	20=2X	3.3p	AAACCGTTACCATTACTGAGT	3	0	14	32	0	1	0	0	0.219942	0	1.25051	2.7387	0	0.197918	0	0				chi-miR-451-5p					0	-1	2	False	False	False	False	False
AAACCGTTACCATTACTGAGC	AACCGTT	gl5834	s9	a3	5:41671867-41671847	20=1X	3.3p	AAACCGTTACCATTACTGAGT	426	670	1116	3050	95	138	21	155	31.2318	59.2953	99.6835	261.032	23.5184	27.3126	20.479	56.1847		loc-mir-451-5p		chi-miR-451-5p		loc-mir-451			0	-1	1	False	False	False	False	False
AAACCGTTACCATTACTGAGCA	AACCGTT	gl5834	s9	a3	5:41671867-41671846	20=2X	3.3p	AAACCGTTACCATTACTGAGT	1	0	8	34	0	0	0	0	0.073314	0	0.714577	2.90987	0	0	0	0				chi-miR-451-5p					0	-1	2	False	False	False	False	False
AAACCGTTACCATTACTGAGG	AACCGTT	gl5834	s9	a3	5:41671867-41671847	20=1X	3.3p	AAACCGTTACCATTACTGAGT	69	123	452	1355	10	29	8	19	5.05867	10.8856	40.3736	115.967	2.47562	5.73961	7.80152	6.88716				chi-miR-451-5p					0	-1	1	False	False	False	False	False
AAACCGTTACCATTACTGAGGA	AACCGTT	gl5834	s9	a3	5:41671867-41671846	20=2X	3.3p	AAACCGTTACCATTACTGAGT	2	3	23	48	0	1	0	0	0.146628	0.265501	2.05441	4.10805	0	0.197918	0	0				chi-miR-451-5p					0	-1	2	False	False	False	False	False
AAACCGTTACCATTACTGAGTA	AACCGTT	gl5834	s9	a3	5:41671867-41671846	21=1X	3.3p	AAACCGTTACCATTACTGAGT	63	118	445	1248	12	32	9	23	4.61878	10.4431	39.7484	106.809	2.97074	6.33337	8.77671	8.33709				chi-miR-451-5p,gac-miR-451-5p					0	0	1	False	False	False	False	False
AAACCGTTACCATTACTGAGTAA	AACCGTT	gl5834	s9	a3	5:41671867-41671845	21=2X	3.3p	AAACCGTTACCATTACTGAGT	13	15	128	243	6	8	3	3	0.953083	1.32751	11.4332	20.797	1.48537	1.58334	2.92557	1.08745				chi-miR-451-5p,gac-miR-451-5p					0	0	2	False	False	False	False	False
AAACCGTTACCATTACTGAGTC	AACCGTT	gl5834	s9	a3	5:41671867-41671846	21=1X	3.3p	AAACCGTTACCATTACTGAGT	13	15	46	96	1	4	0	5	0.953083	1.32751	4.10882	8.21609	0.247562	0.791671	0	1.81241				chi-miR-451-5p,gac-miR-451-5p					0	0	1	False	False	False	False	False
AAACCGTTACCATTACTGAGTG	AACCGTT	gl5834	s9	a3	5:41671867-41671846	21=1X	3.3p	AAACCGTTACCATTACTGAGT	13	17	95	210	1	9	0	3	0.953083	1.50451	8.48561	17.9727	0.247562	1.78126	0	1.08745				chi-miR-451-5p,gac-miR-451-5p					0	0	1	False	False	False	False	False
AAACCGTTACCATTACTGAGTGA	AACCGTT	gl5834	s9	a3	5:41671867-41671845	21=2X	3.3p	AAACCGTTACCATTACTGAGT	0	3	9	27	0	0	0	0	0	0.265501	0.803899	2.31078	0	0	0	0				chi-miR-451-5p,gac-miR-451-5p					0	0	2	False	False	False	False	False
AAACCGTTACCATTACTGAGTTA	AACCGTT	gl5834	s9	a3	5:41671867-41671845	22=1X	3.3p	AAACCGTTACCATTACTGAGT	50	103	405	1217	16	29	23	23	3.6657	9.11555	36.1755	104.156	3.96099	5.73961	22.4294	8.33709			dre-miR-451-5p	aca-miR-451-5p,cfa-miR-451,chi-miR-451-5p,gac-miR-451-5p,hsa-miR-451a,mml-miR-451,mmu-miR-451a,ppy-miR-451,ptr-miR-451,rno-miR-451-5p,ssc-miR-451,xtr-miR-451					0	1	1	False	False	False	False	False
AAACCGTTACCATTACTGAGTTC	AACCGTT	gl5834	s9	a3	5:41671867-41671845	22=1X	3.3p	AAACCGTTACCATTACTGAGT	5	2	14	52	0	0	0	0	0.36657	0.177001	1.25051	4.45038	0	0	0	0			dre-miR-451-5p	aca-miR-451-5p,cfa-miR-451,chi-miR-451-5p,gac-miR-451-5p,hsa-miR-451a,mml-miR-451,mmu-miR-451a,ppy-miR-451,ptr-miR-451,rno-miR-451-5p,ssc-miR-451,xtr-miR-451					0	1	1	False	False	False	False	False
AAACCGTTACCATTACTGAGTTG	AACCGTT	gl5834	s9	a3	5:41671867-41671845	22=1X	3.3p	AAACCGTTACCATTACTGAGT	6	6	71	138	2	3	1	3	0.439884	0.531003	6.34187	11.8106	0.495123	0.593753	0.97519	1.08745			dre-miR-451-5p	aca-miR-451-5p,cfa-miR-451,chi-miR-451-5p,gac-miR-451-5p,hsa-miR-451a,mml-miR-451,mmu-miR-451a,ppy-miR-451,ptr-miR-451,rno-miR-451-5p,ssc-miR-451,xtr-miR-451					0	1	1	False	False	False	False	False
AAACCGTTACCATTACTGAT	AACCGTT	gl5834	s9	a3	5:41671867-41671848	19=1X	3.3p	AAACCGTTACCATTACTGAGT	15	9	82	101	1	2	0	5	1.09971	0.796504	7.32442	8.64401	0.247562	0.395835	0	1.81241				chi-miR-451-5p					0	-2	1	False	False	False	False	False
AAACCGTTACCATTACTGC	AACCGTT	gl5834	s9	a3	5:41671867-41671849	18=1X	3.3p	AAACCGTTACCATTACTGAGT	490	407	2686	10154	60	193	25	60	35.9239	36.0197	239.919	869.023	14.8537	38.1981	24.3798	21.7489									0	-3	1	False	False	False	False	False
AAACCGTTACCATTACTGCC	AACCGTT	gl5834	s9	a3	5:41671867-41671848	18=2X	3.3p	AAACCGTTACCATTACTGAGT	6	3	6	83	0	2	0	0	0.439884	0.265501	0.535933	7.1035	0	0.395835	0	0									0	-3	2	False	False	False	False	False
AAACCGTTACCATTACTGG	AACCGTT	gl5834	s9	a3	5:41671867-41671849	18=1X	3.3p	AAACCGTTACCATTACTGAGT	11	6	31	83	1	3	1	0	0.806455	0.531003	2.76899	7.1035	0.247562	0.593753	0.97519	0									0	-3	1	False	False	False	False	False
AAACCGTTACCATTACTGT	AACCGTT	gl5834	s9	a3	5:41671867-41671849	18=1X	3.3p	AAACCGTTACCATTACTGAGT	1	4	14	38	1	3	0	4	0.073314	0.354002	1.25051	3.2522	0.247562	0.593753	0	1.44993		eca-miR-451,mdo-miR-451				eca-mir-451,mdo-mir-451			0	-3	1	False	False	False	False	False
AAAACGTTACCATTACTGAG	AAACGTT	gl5834	s645	a3	5:41671867-41671848	3=1X16=	4	AAACCGTTACCATTACTGAGT	28	19	151	408	1	15	1	7	2.05279	1.68151	13.4876	34.9184	0.247562	2.96877	0.97519	2.53737									0	-1	0	False	False	False	False	False
AAAACGTTACCATTACTGAGT	AAACGTT	gl5834	s645	a3	5:41671867-41671847	3=1X17=	4	AAACCGTTACCATTACTGAGT	30	76	108	260	10	18	5	20	2.19942	6.72604	9.64679	22.2519	2.47562	3.56252	4.87595	7.24964									0	0	0	False	False	False	False	False
AAAACGTTACCATTACTGAGTT	AAACGTT	gl5834	s645	a3	5:41671867-41671846	3=1X18=	4	AAACCGTTACCATTACTGAGT	1	3	12	14	1	0	0	1	0.073314	0.265501	1.07187	1.19818	0.247562	0	0	0.362482									0	1	0	False	False	False	False	False
AAACAGTTACCATTACTGAG	AACAGTT	gl5834	s606	a3	5:41671867-41671848	4=1X15=	4	AAACCGTTACCATTACTGAGT	67	86	416	1463	7	39	6	16	4.91204	7.61104	37.158	125.21	1.73293	7.71879	5.85114	5.79971									0	-1	0	False	False	False	False	False
AAACAGTTACCATTACTGAGT	AACAGTT	gl5834	s606	a3	5:41671867-41671847	4=1X16=	4	AAACCGTTACCATTACTGAGT	92	216	358	1058	27	66	4	44	6.74489	19.1161	31.9773	90.5482	6.68416	13.0626	3.90076	15.9492									0	0	0	False	False	False	False	False
AAACAGTTACCATTACTGAGTT	AACAGTT	gl5834	s606	a3	5:41671867-41671846	4=1X17=	4	AAACCGTTACCATTACTGAGT	4	10	35	66	1	0	0	4	0.293256	0.885005	3.12628	5.64856	0.247562	0	0	1.44993									0	1	0	False	False	False	False	False
AAACCCTTACCATTACTGA	AACCCTT	gl5834	s782	a3	5:41671867-41671849	5=1X13=	4	AAACCGTTACCATTACTGAGT	0	1	17	57	0	2	0	1	0	0.0885005	1.51848	4.8783	0	0.395835	0	0.362482									0	-2	0	False	False	False	False	False
AAACCCTTACCATTACTGAG	AACCCTT	gl5834	s782	a3	5:41671867-41671848	5=1X14=	4	AAACCGTTACCATTACTGAGT	4	2	25	68	0	2	0	1	0.293256	0.177001	2.23305	5.81973	0	0.395835	0	0.362482									0	-1	0	False	False	False	False	False
AAACCCTTACCATTACTGAGT	AACCCTT	gl5834	s782	a3	5:41671867-41671847	5=1X15=	4	AAACCGTTACCATTACTGAGT	4	3	28	54	1	1	0	6	0.293256	0.265501	2.50102	4.62155	0.247562	0.197918	0	2.17489									0	0	0	False	False	False	False	False
AAACCGCTACCATTACTGAG	AACCGCT	gl5834	s742	a3	5:41671867-41671848	6=1X13=	4	AAACCGTTACCATTACTGAGT	4	4	35	122	1	0	0	1	0.293256	0.354002	3.12628	10.4413	0.247562	0	0	0.362482									0	-1	0	False	False	False	False	False
AAACCGTCACCATTACTGA	AACCGTC	gl5834	s610	a3	5:41671867-41671849	7=1X11=	4	AAACCGTTACCATTACTGAGT	1	3	15	41	0	1	0	1	0.073314	0.265501	1.33983	3.50896	0	0.197918	0	0.362482									0	-2	0	False	False	False	False	False
AAACCGTCACCATTACTGAG	AACCGTC	gl5834	s610	a3	5:41671867-41671848	7=1X12=	4	AAACCGTTACCATTACTGAGT	3	1	20	69	0	0	0	0	0.219942	0.0885005	1.78644	5.90532	0	0	0	0									0	-1	0	False	False	False	False	False
AAACCGTCACCATTACTGAGT	AACCGTC	gl5834	s610	a3	5:41671867-41671847	7=1X13=	4	AAACCGTTACCATTACTGAGT	3	7	14	35	0	3	0	0	0.219942	0.619503	1.25051	2.99545	0	0.593753	0	0									0	0	0	False	False	False	False	False
AAACCGTTACAATTACTGAG	AACCGTT	gl5834	s9	a3	5:41671867-41671848	10=1X9=	4	AAACCGTTACCATTACTGAGT	1	1	7	21	1	0	0	0	0.073314	0.0885005	0.625255	1.79727	0.247562	0	0	0									0	-1	0	False	False	True	False	False
AAACCGTTACCACTACTGA	AACCGTT	gl5834	s9	a3	5:41671867-41671849	12=1X6=	4	AAACCGTTACCATTACTGAGT	6	1	19	71	1	0	1	1	0.439884	0.0885005	1.69712	6.07648	0.247562	0	0.97519	0.362482									0	-2	0	False	False	False	False	False
AAACCGTTACCACTACTGAG	AACCGTT	gl5834	s9	a3	5:41671867-41671848	12=1X7=	4	AAACCGTTACCATTACTGAGT	2	3	31	67	0	1	0	0	0.146628	0.265501	2.76899	5.73415	0	0.197918	0	0									0	-1	0	False	False	False	False	False
AAACCGTTACCACTACTGAGT	AACCGTT	gl5834	s9	a3	5:41671867-41671847	12=1X8=	4	AAACCGTTACCATTACTGAGT	4	3	21	38	0	1	0	3	0.293256	0.265501	1.87577	3.2522	0	0.197918	0	1.08745									0	0	0	False	False	False	False	False
AAACCGTTACCAGTACTGAG	AACCGTT	gl5834	s9	a3	5:41671867-41671848	12=1X7=	4	AAACCGTTACCATTACTGAGT	3	2	6	22	0	0	1	0	0.219942	0.177001	0.535933	1.88285	0	0	0.97519	0									0	-1	0	False	False	False	False	False
AAACCGTTACCATCACTGAG	AACCGTT	gl5834	s9	a3	5:41671867-41671848	13=1X6=	4	AAACCGTTACCATTACTGAGT	0	2	6	19	1	2	0	2	0	0.177001	0.535933	1.6261	0.247562	0.395835	0	0.724964									0	-1	0	False	False	False	False	False
AAACCGTTACCATCACTGAGT	AACCGTT	gl5834	s9	a3	5:41671867-41671847	13=1X7=	4	AAACCGTTACCATTACTGAGT	2	1	13	16	1	0	0	0	0.146628	0.0885005	1.16119	1.36935	0.247562	0	0	0									0	0	0	False	False	False	False	False
AAACCGTTACCATTACTAAG	AACCGTT	gl5834	s9	a3	5:41671867-41671848	17=1X2=	4	AAACCGTTACCATTACTGAGT	3	1	19	32	0	1	0	0	0.219942	0.0885005	1.69712	2.7387	0	0.197918	0	0									0	-1	0	False	False	False	False	True
AAACCGTTACCATTACTAAGT	AACCGTT	gl5834	s9	a3	5:41671867-41671847	17=1X3=	4	AAACCGTTACCATTACTGAGT	5	6	13	22	0	1	0	0	0.36657	0.531003	1.16119	1.88285	0	0.197918	0	0									0	0	0	False	False	False	False	True
AAACCGTTACCATTACTCA	AACCGTT	gl5834	s9	a3	5:41671867-41671849	17=1X1=	4	AAACCGTTACCATTACTGAGT	0	3	14	29	0	1	1	0	0	0.265501	1.25051	2.48194	0	0.197918	0.97519	0									0	-2	0	False	False	False	False	True
AAACCGTTACCATTACTCAG	AACCGTT	gl5834	s9	a3	5:41671867-41671848	17=1X2=	4	AAACCGTTACCATTACTGAGT	5	5	12	32	0	0	0	0	0.36657	0.442502	1.07187	2.7387	0	0	0	0									0	-1	0	False	False	False	False	True
AAACCGTTACCATTACTCAGT	AACCGTT	gl5834	s9	a3	5:41671867-41671847	17=1X3=	4	AAACCGTTACCATTACTGAGT	1	7	8	29	0	2	0	1	0.073314	0.619503	0.714577	2.48194	0	0.395835	0	0.362482									0	0	0	False	False	False	False	True
AAACCGTTACCATTACTGAAT	AACCGTT	gl5834	s9	a3	5:41671867-41671847	19=1X1=	4	AAACCGTTACCATTACTGAGT	14	8	75	69	2	2	0	5	1.0264	0.708004	6.69916	5.90532	0.495123	0.395835	0	1.81241				chi-miR-451-5p					0	0	0	False	False	False	False	True
AAACCGTTACCATTACTGAGAT	AACCGTT	gl5834	s9	a3	5:41671867-41671846	20=1X1=	4	AAACCGTTACCATTACTGAGT	3	5	41	38	0	0	0	1	0.219942	0.442502	3.66221	3.2522	0	0	0	0.362482				chi-miR-451-5p					0	1	0	False	False	False	False	True
AAACCGTTACCATTACTGAGCT	AACCGTT	gl5834	s9	a3	5:41671867-41671846	20=1X1=	4	AAACCGTTACCATTACTGAGT	3	1	6	5	0	2	23	1	0.219942	0.0885005	0.535933	0.427921	0	0.395835	22.4294	0.362482		loc-mir-451-5p		chi-miR-451-5p,loc-mir-451-5p		loc-mir-451			0	1	0	False	False	False	False	True
AAACCGTTACCATTACTGAGTAT	AACCGTT	gl5834	s9	a3	5:41671867-41671845	21=1X1=	4	AAACCGTTACCATTACTGAGT	11	5	66	72	2	1	0	0	0.806455	0.442502	5.89526	6.16207	0.495123	0.197918	0	0				chi-miR-451-5p,gac-miR-451-5p					0	2	0	False	False	False	False	True
AAACCGTTACCATTACTGAGTTCA	AACCGTT	gl5834	s9	a3	5:41671867-41671844	22=1X1=	4	AAACCGTTACCATTACTGAGT	0	1	3	31	0	1	0	0	0	0.0885005	0.267966	2.65311	0	0.197918	0	0			dre-miR-451-5p	aca-miR-451-5p,cfa-miR-451,chi-miR-451-5p,gac-miR-451-5p,hsa-miR-451a,mml-miR-451,mmu-miR-451a,ppy-miR-451,ptr-miR-451,rno-miR-451-5p,ssc-miR-451,xtr-miR-451					0	3	0	False	False	False	False	True
AAACCGTTACCATTACTGATT	AACCGTT	gl5834	s9	a3	5:41671867-41671847	19=1X1=	4	AAACCGTTACCATTACTGAGT	0	2	7	18	0	0	1	3	0	0.177001	0.625255	1.54052	0	0	0.97519	1.08745				chi-miR-451-5p					0	0	0	False	False	False	False	True
AAACCGTTACCATTACTGCGTTT	AACCGTT	gl5834	s9	a3	5:41671867-41671845	18=1X4=	4	AAACCGTTACCATTACTGAGT	7	5	41	54	0	1	0	3	0.513198	0.442502	3.66221	4.62155	0	0.197918	0	1.08745									0	2	0	False	False	False	False	True
AAACCGTTACCATTACTGGGT	AACCGTT	gl5834	s9	a3	5:41671867-41671847	18=1X2=	4	AAACCGTTACCATTACTGAGT	3	4	24	35	3	1	0	3	0.219942	0.354002	2.14373	2.99545	0.742685	0.197918	0	1.08745									0	0	0	False	False	False	False	True
AAACCGTTACCATTACTGTG	AACCGTT	gl5834	s9	a3	5:41671867-41671848	18=1X1=	4	AAACCGTTACCATTACTGAGT	2	1	11	23	0	1	0	0	0.146628	0.0885005	0.982544	1.96844	0	0.197918	0	0		eca-miR-451,mdo-miR-451				eca-mir-451,mdo-mir-451			0	-1	0	False	False	False	False	True
AAACCGTTACCATTACTGTGT	AACCGTT	gl5834	s9	a3	5:41671867-41671847	18=1X2=	4	AAACCGTTACCATTACTGAGT	1	1	8	22	1	0	0	1	0.073314	0.0885005	0.714577	1.88285	0.247562	0	0	0.362482		eca-miR-451,mdo-miR-451				eca-mir-451,mdo-mir-451			0	0	0	False	False	False	False	True
AAACCGTTACCATTGCTGAGTT	AACCGTT	gl5834	s9	a3	5:41671867-41671846	14=1X7=	4	AAACCGTTACCATTACTGAGT	2	3	12	17	1	1	0	0	0.146628	0.265501	1.07187	1.45493	0.247562	0.197918	0	0									0	1	0	False	False	False	False	False
AAACCGTTACCGTTACTGA	AACCGTT	gl5834	s9	a3	5:41671867-41671849	11=1X7=	4	AAACCGTTACCATTACTGAGT	5	1	8	51	0	1	0	0	0.36657	0.0885005	0.714577	4.3648	0	0.197918	0	0									0	-2	0	False	False	True	False	False
AAACCGTTACCGTTACTGAG	AACCGTT	gl5834	s9	a3	5:41671867-41671848	11=1X8=	4	AAACCGTTACCATTACTGAGT	3	0	20	51	0	0	0	0	0.219942	0	1.78644	4.3648	0	0	0	0									0	-1	0	False	False	True	False	False
AAACCGTTACCGTTACTGAGT	AACCGTT	gl5834	s9	a3	5:41671867-41671847	11=1X9=	4	AAACCGTTACCATTACTGAGT	4	6	18	37	1	1	1	1	0.293256	0.531003	1.6078	3.16662	0.247562	0.197918	0.97519	0.362482									0	0	0	False	False	True	False	False
AAACCGTTAGCATTACTGAGT	AACCGTT	gl5834	s9	a3	5:41671867-41671847	9=1X11=	4	AAACCGTTACCATTACTGAGT	0	2	10	17	0	2	0	2	0	0.177001	0.893222	1.45493	0	0.395835	0	0.724964									0	0	0	False	False	True	False	False
AAACCGTTATCATTACTGA	AACCGTT	gl5834	s9	a3	5:41671867-41671849	9=1X9=	4	AAACCGTTACCATTACTGAGT	4	11	34	125	2	3	0	1	0.293256	0.973505	3.03695	10.698	0.495123	0.593753	0	0.362482									0	-2	0	False	False	True	False	False
AAACCGTTATCATTACTGAG	AACCGTT	gl5834	s9	a3	5:41671867-41671848	9=1X10=	4	AAACCGTTACCATTACTGAGT	7	14	51	152	0	7	0	5	0.513198	1.23901	4.55543	13.0088	0	1.38542	0	1.81241									0	-1	0	False	False	True	False	False
AAACCGTTATCATTACTGAGT	AACCGTT	gl5834	s9	a3	5:41671867-41671847	9=1X11=	4	AAACCGTTACCATTACTGAGT	9	31	58	200	6	3	1	7	0.659826	2.74351	5.18069	17.1169	1.48537	0.593753	0.97519	2.53737									0	0	0	False	False	True	False	False
AAACCGTTGCCATTACTGAG	AACCGTT	gl5834	s9	a3	5:41671867-41671848	8=1X11=	4	AAACCGTTACCATTACTGAGT	13	7	57	205	1	1	0	0	0.953083	0.619503	5.09136	17.5448	0.247562	0.197918	0	0									0	-1	0	False	False	True	False	False
AAATCGTTACCATTACTGA	AATCGTT	gl5834	s863	a3	5:41671867-41671849	3=1X15=	4	AAACCGTTACCATTACTGAGT	0	0	7	26	0	0	0	0	0	0	0.625255	2.22519	0	0	0	0									0	-2	0	False	False	False	False	False
AAATCGTTACCATTACTGAG	AATCGTT	gl5834	s863	a3	5:41671867-41671848	3=1X16=	4	AAACCGTTACCATTACTGAGT	2	1	8	32	0	0	0	0	0.146628	0.0885005	0.714577	2.7387	0	0	0	0									0	-1	0	False	False	False	False	False
AAATCGTTACCATTACTGAGT	AATCGTT	gl5834	s863	a3	5:41671867-41671847	3=1X17=	4	AAACCGTTACCATTACTGAGT	0	2	16	31	0	0	0	3	0	0.177001	1.42915	2.65311	0	0	0	1.08745									0	0	0	False	False	False	False	False
AGACCGTTACCATTACTGA	GACCGTT	gl5834	s867	a3	5:41671867-41671849	1=1X17=	4	AAACCGTTACCATTACTGAGT	0	0	11	39	0	0	0	0	0	0	0.982544	3.33779	0	0	0	0									0	-2	0	False	False	False	False	False
AGACCGTTACCATTACTGAGT	GACCGTT	gl5834	s867	a3	5:41671867-41671847	1=1X19=	4	AAACCGTTACCATTACTGAGT	2	5	19	29	1	1	0	0	0.146628	0.442502	1.69712	2.48194	0.247562	0.197918	0	0									0	0	0	False	False	False	False	False
AAAACGTTACCATTACTGAGA	AAACGTT	gl5834	s645	a3	5:41671867-41671847	3=1X16=1X	4.3p	AAACCGTTACCATTACTGAGT	13	8	65	179	2	3	1	4	0.953083	0.708004	5.80594	15.3196	0.495123	0.593753	0.97519	1.44993									0	-1	1	False	False	False	False	False
AAACAGTTACCATTACTGAGA	AACAGTT	gl5834	s606	a3	5:41671867-41671847	4=1X15=1X	4.3p	AAACCGTTACCATTACTGAGT	44	27	203	706	5	22	3	9	3.22582	2.38951	18.1324	60.4225	1.23781	4.35419	2.92557	3.26234									0	-1	1	False	False	False	False	False
AAACCATTACCATTACTGAGA	AACCATT	gl5834	s924	a3	5:41671867-41671847	5=1X14=1X	4.3p	AAACCGTTACCATTACTGAGT	1	0	6	25	0	1	0	0	0.073314	0	0.535933	2.13961	0	0.197918	0	0									0	-1	1	False	False	False	False	False
AAACCCTTACCATTACTGAGA	AACCCTT	gl5834	s782	a3	5:41671867-41671847	5=1X14=1X	4.3p	AAACCGTTACCATTACTGAGT	2	2	12	38	0	2	0	0	0.146628	0.177001	1.07187	3.2522	0	0.395835	0	0									0	-1	1	False	False	False	False	False
AAACCGCTACCATTACTGAGA	AACCGCT	gl5834	s742	a3	5:41671867-41671847	6=1X13=1X	4.3p	AAACCGTTACCATTACTGAGT	3	0	21	58	1	0	0	1	0.219942	0	1.87577	4.96389	0.247562	0	0	0.362482									0	-1	1	False	False	False	False	False
AAACCGTCACCATTACTGAGA	AACCGTC	gl5834	s610	a3	5:41671867-41671847	7=1X12=1X	4.3p	AAACCGTTACCATTACTGAGT	1	2	10	24	0	0	1	0	0.073314	0.177001	0.893222	2.05402	0	0	0.97519	0									0	-1	1	False	False	False	False	False
AAACCGTTACCACTACTGAGA	AACCGTT	gl5834	s9	a3	5:41671867-41671847	12=1X7=1X	4.3p	AAACCGTTACCATTACTGAGT	2	0	16	35	0	1	0	0	0.146628	0	1.42915	2.99545	0	0.197918	0	0									0	-1	1	False	False	False	False	False
AAACCGTTACCATTACTGCGC	AACCGTT	gl5834	s9	a3	5:41671867-41671847	18=1X1=1X	4.3p	AAACCGTTACCATTACTGAGT	24	35	39	120	3	5	1	7	1.75954	3.09752	3.48356	10.2701	0.742685	0.989589	0.97519	2.53737									0	-1	1	False	False	False	False	True
AAACCGTTACCATTACTGCGTA	AACCGTT	gl5834	s9	a3	5:41671867-41671846	18=1X2=1X	4.3p	AAACCGTTACCATTACTGAGT	2	3	23	37	1	2	0	2	0.146628	0.265501	2.05441	3.16662	0.247562	0.395835	0	0.724964									0	0	1	False	False	False	False	True
AAACCGTTACCATTACTGCGTTA	AACCGTT	gl5834	s9	a3	5:41671867-41671845	18=1X3=1X	4.3p	AAACCGTTACCATTACTGAGT	1	5	17	56	0	1	1	0	0.073314	0.442502	1.51848	4.79272	0	0.197918	0.97519	0									0	1	1	False	False	False	False	True
AAACCGTTACCATTGCTGAGA	AACCGTT	gl5834	s9	a3	5:41671867-41671847	14=1X5=1X	4.3p	AAACCGTTACCATTACTGAGT	3	3	20	38	1	0	0	1	0.219942	0.265501	1.78644	3.2522	0.247562	0	0	0.362482									0	-1	1	False	False	False	False	False
AAACCGTTACCGTTACTGAGA	AACCGTT	gl5834	s9	a3	5:41671867-41671847	11=1X8=1X	4.3p	AAACCGTTACCATTACTGAGT	1	0	17	35	1	0	0	0	0.073314	0	1.51848	2.99545	0.247562	0	0	0									0	-1	1	False	False	True	False	False
AAACCGTTACTATTACTGAGA	AACCGTT	gl5834	s9	a3	5:41671867-41671847	10=1X9=1X	4.3p	AAACCGTTACCATTACTGAGT	8	0	22	97	0	1	2	2	0.586512	0	1.96509	8.30168	0	0.197918	1.95038	0.724964									0	-1	1	False	False	True	False	False
AAACCGTTATCATTACTGAGA	AACCGTT	gl5834	s9	a3	5:41671867-41671847	9=1X10=1X	4.3p	AAACCGTTACCATTACTGAGT	21	12	78	172	1	7	3	4	1.53959	1.06201	6.96713	14.7205	0.247562	1.38542	2.92557	1.44993									0	-1	1	False	False	True	False	False
AAACCGTTGCCATTACTGAGA	AACCGTT	gl5834	s9	a3	5:41671867-41671847	8=1X11=1X	4.3p	AAACCGTTACCATTACTGAGT	7	3	26	75	1	5	0	0	0.513198	0.265501	2.32238	6.41882	0.247562	0.989589	0	0									0	-1	1	False	False	True	False	False
AAGCCGTTACCATTACTGAGA	AGCCGTT	gl5834	s912	a3	5:41671867-41671847	2=1X17=1X	4.3p	AAACCGTTACCATTACTGAGT	6	1	7	28	0	0	0	0	0.439884	0.0885005	0.625255	2.39636	0	0	0	0									0	-1	1	False	False	False	False	False
AGACCGTTACCATTACTGAGA	GACCGTT	gl5834	s867	a3	5:41671867-41671847	1=1X18=1X	4.3p	AAACCGTTACCATTACTGAGT	3	1	8	22	0	0	0	1	0.219942	0.0885005	0.714577	1.88285	0	0	0	0.362482									0	-1	1	False	False	False	False	False
AAAACCGTTACCATTACTGA	AAACCGT	gl5834	s571	a3	5:41671868-41671849	1X19=	4.5p	AAACCGTTACCATTACTGAGT	0	2	4	25	0	0	0	0	0	0.177001	0.357289	2.13961	0	0	0	0				chi-miR-451-5p					1	-2	0	False	False	False	False	False
AAAACCGTTACCATTACTGAGT	AAACCGT	gl5834	s571	a3	5:41671868-41671847	1X21=	4.5p	AAACCGTTACCATTACTGAGT	2	6	25	75	1	1	0	11	0.146628	0.531003	2.23305	6.41882	0.247562	0.197918	0	3.9873				chi-miR-451-5p,gac-miR-451-5p					1	0	0	False	False	False	False	False
CAAACCGTTACCATTACTGA	AAACCGT	gl5834	s571	a3	5:41671868-41671849	1X19=	4.5p	AAACCGTTACCATTACTGAGT	3	2	26	125	0	0	0	1	0.219942	0.177001	2.32238	10.698	0	0	0	0.362482				chi-miR-451-5p		gac-mir-451,ssc-mir-451			1	-2	0	False	False	False	False	False
CAAACCGTTACCATTACTGAG	AAACCGT	gl5834	s571	a3	5:41671868-41671848	1X20=	4.5p	AAACCGTTACCATTACTGAGT	4	8	34	199	0	2	0	2	0.293256	0.708004	3.03695	17.0313	0	0.395835	0	0.724964				chi-miR-451-5p		gac-mir-451,ssc-mir-451			1	-1	0	False	False	False	False	False
CAAACCGTTACCATTACTGAGT	AAACCGT	gl5834	s571	a3	5:41671868-41671847	1X21=	4.5p	AAACCGTTACCATTACTGAGT	7	27	34	151	3	2	2	12	0.513198	2.38951	3.03695	12.9232	0.742685	0.395835	1.95038	4.34978				chi-miR-451-5p,gac-miR-451-5p		gac-mir-451,ssc-mir-451			1	0	0	False	False	False	False	False
CAAACCGTTACCATTACTGAGTT	AAACCGT	gl5834	s571	a3	5:41671868-41671846	1X22=	4.5p	AAACCGTTACCATTACTGAGT	5	2	21	39	0	0	0	1	0.36657	0.177001	1.87577	3.33779	0	0	0	0.362482			dre-miR-451-5p	aca-miR-451-5p,cfa-miR-451,chi-miR-451-5p,gac-miR-451-5p,hsa-miR-451a,mml-miR-451,mmu-miR-451a,ppy-miR-451,ptr-miR-451,rno-miR-451-5p,ssc-miR-451,xtr-miR-451		gac-mir-451,ssc-mir-451			1	1	0	False	False	False	False	False
GAACCGTTACCATTACTGA	AACCGTT	gl5834	s9	a3	5:41671867-41671849	1X18=	4.5p	AAACCGTTACCATTACTGAGT	4	2	12	42	1	1	0	1	0.293256	0.177001	1.07187	3.59454	0.247562	0.197918	0	0.362482									0	-2	0	False	False	False	False	True
GAACCGTTACCATTACTGAG	AACCGTT	gl5834	s9	a3	5:41671867-41671848	1X19=	4.5p	AAACCGTTACCATTACTGAGT	8	3	19	50	0	0	0	0	0.586512	0.265501	1.69712	4.27921	0	0	0	0									0	-1	0	False	False	False	False	True
GAACCGTTACCATTACTGAGT	AACCGTT	gl5834	s9	a3	5:41671867-41671847	1X20=	4.5p	AAACCGTTACCATTACTGAGT	4	4	17	42	0	0	0	5	0.293256	0.354002	1.51848	3.59454	0	0	0	1.81241									0	0	0	False	False	False	False	True
TAAACCGTTACCATTACTGAGT	AAACCGT	gl5834	s571	a3	5:41671868-41671847	1X21=	4.5p	AAACCGTTACCATTACTGAGT	0	1	12	23	0	0	0	0	0	0.0885005	1.07187	1.96844	0	0	0	0				chi-miR-451-5p,gac-miR-451-5p					1	0	0	False	False	False	False	False
AAAACCGTTACCATTACTGAGA	AAACCGT	gl5834	s571	a3	5:41671868-41671847	1X20=1X	4.5p3p	AAACCGTTACCATTACTGAGT	0	3	20	48	0	1	0	0	0	0.265501	1.78644	4.10805	0	0.197918	0	0				chi-miR-451-5p					1	-1	1	False	False	False	False	False
CAAACCGTTACCATTACTGAGA	AAACCGT	gl5834	s571	a3	5:41671868-41671847	1X20=1X	4.5p3p	AAACCGTTACCATTACTGAGT	4	3	22	123	2	0	0	2	0.293256	0.265501	1.96509	10.5269	0.495123	0	0	0.724964				chi-miR-451-5p					1	-1	1	False	False	False	False	False
GAACCGTTACCATTACTGAGA	AACCGTT	gl5834	s9	a3	5:41671867-41671847	1X19=1X	4.5p3p	AAACCGTTACCATTACTGAGT	2	0	7	24	0	0	0	0	0.146628	0	0.625255	2.05402	0	0	0	0									0	-1	1	False	False	False	False	True
TAACCGTTACCATTACTGAGA	AACCGTT	gl5834	s9	a3	5:41671867-41671847	1X19=1X	4.5p3p	AAACCGTTACCATTACTGAGT	0	2	26	59	0	0	1	0	0	0.177001	2.32238	5.04947	0	0	0.97519	0									0	-1	1	False	False	False	False	True
AAACAGTTACCATTACTGCGT	AACAGTT	gl5834	s606	a3	5:41671867-41671847	4=1X13=1X2=	5	AAACCGTTACCATTACTGAGT	12	21	45	92	0	6	0	2	0.879769	1.85851	4.0195	7.87375	0	1.18751	0	0.724964									0	0	0	False	False	False	False	True
CAACCCGTTACCATTACTGAG	AACCCGT	gl5834	s321	a3	5:41671868-41671848	1X2=1X17=	5.5p	AAACCGTTACCATTACTGAGT	0	2	9	36	0	0	0	0	0	0.177001	0.803899	3.08103	0	0	0	0									1	-1	0	False	False	False	False	False
CAACCCGTTACCATTACTGAGT	AACCCGT	gl5834	s321	a3	5:41671868-41671847	1X2=1X18=	5.5p	AAACCGTTACCATTACTGAGT	1	3	7	20	1	0	0	2	0.073314	0.265501	0.625255	1.71169	0.247562	0	0	0.724964									1	0	0	False	False	False	False	False
AAACCGTTACCATTACTGATA	AACCGTT	gl7053			9:698161-698141;9:698511-698491;9:698716-698696	1=1X10=1X8=;1=1X10=1X8=;1=1X10=1X8=	5.0;5.0;5.0	AAACCGTTACCATTACTGATA	4	3	61	173	0	4	0	3	0.293256	0.265501	5.44865	14.8061	0	0.791671	0	1.08745				chi-miR-451-5p					NA	NA	NA	False	False	False	False	False
AAACCGTTACCATTACTGCAA	AACCGTT	gl7020			1:53742880-53742900;21:13236589-13236609;5:63285717-63285737	1X4=1X15=;6=1X12=1X1=;5=1X7=1X7=	5.5p;5.0;5.0	AAACCGTTACCATTACTGCAA	26	9	200	345	2	8	3	8	1.90617	0.796504	17.8644	29.5266	0.495123	1.58334	2.92557	2.89986									NA	NA	NA	False	False	False	False	False
AAACCGTTACCATTACTGCAG	AACCGTT	gl7251			3:23899946-23899926;9:34004702-34004722	1=1X6=1X12=;4=2X14=1X	5.0;5.3p	AAACCGTTACCATTACTGCAG	3	0	19	34	0	1	0	0	0.219942	0	1.69712	2.90987	0	0.197918	0	0									NA	NA	NA	False	False	False	False	False
AAACCGTTACCATTACTGCG	AACCGTT	gl6344			21:13236589-13236608;5:41671867-41671848	6=1X12=1X;18=1X1=	4.3p;4.0	AAACCGTTACCATTACTGCGT	655	613	3709	12004	93	251	29	113	48.0207	54.2508	331.296	1027.35	23.0232	49.6773	28.2805	40.9605									NA	NA	NA	False	False	False	False	False
AAACCGTTACCATTACTGCGT	AACCGTT	gl6344			21:13236589-13236609;5:41671867-41671847	6=1X12=2X;18=1X2=	4.3p;4.0	AAACCGTTACCATTACTGCGT	829	1919	3520	8715	204	523	61	454	60.7773	169.832	314.414	745.867	50.5026	103.511	59.4866	164.567									NA	NA	NA	False	False	False	False	False
AAACCGTTACCATTACTGCGTT	AACCGTT	gl6344			21:13236589-13236610;5:41671867-41671846	6=1X12=3X;18=1X3=	4.3p;4.0	AAACCGTTACCATTACTGCGT	55	88	272	568	17	15	9	37	4.03227	7.78804	24.2956	48.6119	4.20855	2.96877	8.77671	13.4118									NA	NA	NA	False	False	False	False	False
AAACCGTTACCATTACTGCGG	AACCGTT	gl6344			21:13236589-13236609;5:41671867-41671847	6=1X12=2X;18=1X1=1X	4.3p;4.3p	AAACCGTTACCATTACTGCGT	2	3	9	44	0	1	1	2	0.146628	0.265501	0.803899	3.76571	0	0.197918	0.97519	0.724964									NA	NA	NA	False	False	False	False	False
AAACCGTTACCATTACTGGG	AACCGTT	gl6717			13:39122929-39122948;5:41671867-41671848	1=1X16=2X;18=1X1=	4.3p;4.0	AAACCGTTACCATTACTGGG	4	3	22	70	0	1	0	3	0.293256	0.265501	1.96509	5.9909	0	0.197918	0	1.08745									NA	NA	NA	False	False	False	False	False
AGACCGTTACCATTACTGAG	GACCGTT	gl6717			13:39122929-39122948;5:41671867-41671848	1=1X16=2X;1=1X18=	4.3p;4.0	AAACCGTTACCATTACTGGG	0	1	16	34	0	1	0	0	0	0.0885005	1.42915	2.90987	0	0.197918	0	0									NA	NA	NA	False	False	False	False	False
AAAACCGTTACCATTACTGAG	AAACCGT	gl6717			13:39122928-39122948;5:41671868-41671848	2=1X16=2X;1X20=	4.3p;4.5p	AAACCGTTACCATTACTGGG	0	1	6	75	0	1	0	0	0	0.0885005	0.535933	6.41882	0	0.197918	0	0				chi-miR-451-5p					NA	NA	NA	False	False	False	False	False
AAACCGTTACCATTACTGTA	AACCGTT	gl6936			13:39122929-39122948	1=1X17=1X	4.3p	AAACCGTTACCATTACTGTA	3	1	19	23	0	0	0	0	0.219942	0.0885005	1.69712	1.96844	0	0	0	0									NA	NA	NA	False	False	False	False	False
AAACCGTTACCATTACTGTAA	AACCGTT	gl7170			13:39122929-39122949;4:64370672-64370692;5:15210335-15210315	1=1X17=1X1=;4=1X5=1X10=;9=1X3=1X7=	5.0;5.0;5.0	AAACCGTTACCATTACTGTAA	3	5	24	44	1	4	0	3	0.219942	0.442502	2.14373	3.76571	0.247562	0.791671	0	1.08745									NA	NA	NA	False	False	False	False	False
AAACCGTTACCATTACTTA	AACCGTT	gl6718			21:5609128-5609110;5:41671867-41671849	15=1X3=;17=1X1=	4.0;4.0	AAACCGTTACCATTATTGAGA	4	2	10	17	0	1	0	0	0.293256	0.177001	0.893222	1.45493	0	0.197918	0	0									NA	NA	NA	False	False	False	False	False
AAACCGTTACCATTACTTAG	AACCGTT	gl6718			21:5609128-5609109;5:41671867-41671848	15=1X4=;17=1X2=	4.0;4.0	AAACCGTTACCATTATTGAGA	1	2	4	29	0	1	0	0	0.073314	0.177001	0.357289	2.48194	0	0.197918	0	0									NA	NA	NA	False	False	False	False	False
AAACCGTTACCATTATTGA	AACCGTT	gl6718			21:5609128-5609110;5:41671867-41671849	17=1X1=;15=1X3=	4.0;4.0	AAACCGTTACCATTATTGAGA	2	6	13	43	0	2	0	0	0.146628	0.531003	1.16119	3.68012	0	0.395835	0	0									NA	NA	NA	False	False	False	False	False
AAACCGTTACCATTATTGAG	AACCGTT	gl6718			21:5609128-5609109;5:41671867-41671848	17=1X2=;15=1X4=	4.0;4.0	AAACCGTTACCATTATTGAGA	4	4	11	37	1	1	0	1	0.293256	0.354002	0.982544	3.16662	0.247562	0.197918	0	0.362482									NA	NA	NA	False	False	False	False	False
AAACCGTTACCATTACTTAGT	AACCGTT	gl6718			21:5609128-5609108;5:41671867-41671847	15=1X4=1X;17=1X3=	4.3p;4.0	AAACCGTTACCATTATTGAGA	2	2	7	18	0	2	0	0	0.146628	0.177001	0.625255	1.54052	0	0.395835	0	0									NA	NA	NA	False	False	False	False	False
AAACCGTTACCATTATTGAGT	AACCGTT	gl6718			21:5609128-5609108;5:41671867-41671847	17=1X2=1X;15=1X5=	4.3p;4.0	AAACCGTTACCATTATTGAGA	2	2	10	19	0	3	0	1	0.146628	0.177001	0.893222	1.6261	0	0.593753	0	0.362482									NA	NA	NA	False	False	False	False	False
AAACCGTTACCATTATTGAGA	AACCGTT	gl6718			21:5609128-5609108;5:41671867-41671847	17=1X2=1X;15=1X4=1X	4.3p;4.3p	AAACCGTTACCATTATTGAGA	2	3	20	78	0	1	0	2	0.146628	0.265501	1.78644	6.67557	0	0.197918	0	0.724964									NA	NA	NA	False	False	False	False	False
AAACCGTTACCATTGCTGA	AACCGTT	gl6654			21:4880493-4880475;4:21850303-21850321;5:41671867-41671849	4=1X14=;6=1X12=;14=1X4=	4.0;4.0;4.0	AAACCGTTACCATTGCTGAG	2	3	19	79	0	0	0	0	0.146628	0.265501	1.69712	6.76116	0	0	0	0									NA	NA	NA	False	False	False	False	False
AAACCGTTACCATTGCTGAG	AACCGTT	gl6654			21:4880493-4880474;4:21850303-21850322;5:41671867-41671848	4=1X14=1X;6=1X12=1X;14=1X5=	4.3p;4.3p;4.0	AAACCGTTACCATTGCTGAG	7	2	30	96	0	3	0	0	0.513198	0.177001	2.67966	8.21609	0	0.593753	0	0									NA	NA	NA	False	False	False	False	False
AAACCGTTACCATTGCTGAGT	AACCGTT	gl6492			21:4880493-4880473;5:41671867-41671847	4=1X14=2X;14=1X6=	4.3p;4.0	AAACCGTTACCATTGCTGAGT	20	26	79	133	2	4	1	7	1.46628	2.30101	7.05645	11.3827	0.495123	0.791671	0.97519	2.53737									NA	NA	NA	False	False	False	False	False
AAACCGTTACTATTACTGA	AACCGTT	gl6449			14:48555468-48555450;5:41671867-41671849	4=1X14=;10=1X8=	4.0;4.0	AAACCGTTACTATTACTGAG	1	2	24	66	0	2	2	0	0.073314	0.177001	2.14373	5.64856	0	0.395835	1.95038	0									NA	NA	NA	False	False	False	False	False
AAACCGTTACTATTACTGAG	AACCGTT	gl6449			14:48555468-48555449;5:41671867-41671848	4=1X14=1X;10=1X9=	4.3p;4.0	AAACCGTTACTATTACTGAG	23	25	84	305	3	3	0	7	1.68622	2.21251	7.50306	26.1032	0.742685	0.593753	0	2.53737									NA	NA	NA	False	False	False	False	False
AAACCGTTACTATTACTGAGT	AACCGTT	gl6449			14:48555468-48555448;5:41671867-41671847	4=1X14=2X;10=1X10=	4.3p;4.0	AAACCGTTACTATTACTGAG	16	48	84	112	6	18	1	19	1.17302	4.24802	7.50306	9.58544	1.48537	3.56252	0.97519	6.88716									NA	NA	NA	False	False	False	False	False
AAACCGTTGCCATTACTGA	AACCGTT	gl6529			23:21894447-21894465;5:41671867-41671849	1=1X17=;8=1X10=	4.0;4.0	AAACCGTTGCCATTACTGAGT	11	5	46	142	0	1	0	0	0.806455	0.442502	4.10882	12.153	0	0.197918	0	0									NA	NA	NA	False	False	False	False	False
AAACCGTTGCCATTACTGAGT	AACCGTT	gl6529			23:21894447-21894467;5:41671867-41671847	1=1X17=2X;8=1X12=	4.3p;4.0	AAACCGTTGCCATTACTGAGT	12	23	56	124	1	5	0	4	0.879769	2.03551	5.00204	10.6125	0.247562	0.989589	0	1.44993									NA	NA	NA	False	False	False	False	False
AAACCTCCCGTAGAGCA	AACCTCC	gl1938			14:42356335-42356351;4:34310953-34310969;4:53831969-53831985;4:53853294-53853310;4:53869490-53869506;4:53897622-53897638;4:76324736-76324752;4:31043484-31043468;4:66538288-66538272;4:75818995-75818979;KN150411.1:5323-5307	17=;17=;17=;17=;17=;17=;17=;17=;17=;17=;17=	1	AAACCTCCCGTAGAGCA	0	1	0	0	0	0	3	49	0	0.0885005	0	0	0	0	2.92557	17.7616									0	0	0	False	False	False	False	False
AAACCTGAGAAACTGGCATTCACTG	AACCTGA	gl1662			1:12912546-12912570;1:29275412-29275388;13:18109944-18109920;14:18693974-18693950;20:12764550-12764574;4:21311165-21311141;7:52805260-52805284;8:27390889-27390913;9:45843448-45843472	25=;25=;25=;25=;25=;25=;25=;25=;25=	1	AAACCTGAGAAACTGGCATTCACTG	0	0	0	0	26	25	1	1	0	0	0	0	6.4366	4.94794	0.97519	0.362482									0	0	0	False	False	False	False	False
AAACCTGAGAAACTGGCATTCAC	AACCTGA	gl1662			1:12912546-12912568;1:29275412-29275390;13:18109944-18109922;14:18693974-18693952;20:12764550-12764572;4:21311165-21311143;7:52805260-52805282;8:27390889-27390911;9:45843448-45843470	23=;23=;23=;23=;23=;23=;23=;23=;23=	2	AAACCTGAGAAACTGGCATTCACTG	0	0	0	0	23	13	0	0	0	0	0	0	5.69392	2.57293	0	0									0	-2	0	False	False	False	False	False
AAACCTGAGAAACTGGCATTCACT	AACCTGA	gl1662			1:12912546-12912569;1:29275412-29275389;13:18109944-18109921;14:18693974-18693951;20:12764550-12764573;4:21311165-21311142;7:52805260-52805283;8:27390889-27390912;9:45843448-45843471	24=;24=;24=;24=;24=;24=;24=;24=;24=	2	AAACCTGAGAAACTGGCATTCACTG	0	0	0	0	30	9	0	2	0	0	0	0	7.42685	1.78126	0	0.724964									0	-1	0	False	False	False	False	False
AACCTGAGAAACTGGCATTCACTGT	ACCTGAG	gl1662			1:12912547-12912571;1:29275411-29275387;13:18109943-18109919;14:18693973-18693949;20:12764551-12764575;4:21311164-21311140;7:52805261-52805285;8:27390890-27390914;9:45843449-45843473	25=;25=;25=;25=;25=;25=;25=;25=;25=	2	AAACCTGAGAAACTGGCATTCACTG	0	0	0	0	38	5	0	4	0	0	0	0	9.40734	0.989589	0	1.44993									-1	1	0	False	False	False	False	False
AAACCTGGGGACGAGGA	AACCTGG	gl264			15:8210729-8210745;MT:1108-1124	17=;17=	1	AAACCTGGGGACGAGGA	7	6	3	8	0	1	8	0	0.513198	0.531003	0.267966	0.684674	0	0.197918	7.80152	0							AC024175.17	Mt_rRNA	0	0	0	False	False	False	False	False
AAACCTGGGGACGAGGAGC	AACCTGG	gl5696			MT:1108-1126	19=	1	AAACCTGGGGACGAGGAGC	25	9	4	5	0	1	0	1	1.83285	0.796504	0.357289	0.427921	0	0.197918	0	0.362482							AC024175.17	Mt_rRNA	0	0	0	False	False	False	False	False
AAACCTGGGGACGAGGAG	AACCTGG	gl5696			MT:1108-1125	18=	2	AAACCTGGGGACGAGGAGC	16	2	4	5	3	0	0	0	1.17302	0.177001	0.357289	0.427921	0.742685	0	0	0							AC024175.17	Mt_rRNA	0	-1	0	False	False	False	False	False
AAACCTGGGGACGAGGAGCACC	AACCTGG	gl5696			MT:1108-1129	20=2X	3.3p	AAACCTGGGGACGAGGAGC	29	10	22	10	0	0	0	1	2.12611	0.885005	1.96509	0.855843	0	0	0	0.362482									0	1	2	False	False	False	False	False
AAACCTGGGGACGAGGAGCACCA	AACCTGG	gl5696			MT:1108-1130	20=3X	3.3p	AAACCTGGGGACGAGGAGC	102	28	76	59	0	2	0	0	7.47803	2.47801	6.78848	5.04947	0	0.395835	0	0									0	1	3	False	False	False	False	False
AAACCTGGGGACGAGGAGCAGA	AACCTGG	gl5696			MT:1108-1129	21=1X	3.3p	AAACCTGGGGACGAGGAGC	7	12	5	13	1	0	0	0	0.513198	1.06201	0.446611	1.1126	0.247562	0	0	0									0	2	1	False	False	False	False	False
AACCTGGGGACGAGGAGCACCA	ACCTGGG	gl5696			MT:1109-1130	19=3X	3.3p	AAACCTGGGGACGAGGAGC	28	7	44	52	0	0	0	0	2.05279	0.619503	3.93018	4.45038	0	0	0	0									-1	1	3	False	False	False	False	False
ACCTGGGGACGAGGAGCACC	CCTGGGG	gl5696			MT:1110-1129	18=2X	3.3p	AAACCTGGGGACGAGGAGC	16	3	19	4	0	0	0	1	1.17302	0.265501	1.69712	0.342337	0	0	0	0.362482									-2	1	2	False	False	False	False	False
ACCTGGGGACGAGGAGCACCA	CCTGGGG	gl5696			MT:1110-1130	18=3X	3.3p	AAACCTGGGGACGAGGAGC	26	4	97	41	0	0	0	1	1.90617	0.354002	8.66425	3.50896	0	0	0	0.362482									-2	1	3	False	False	False	False	False
CAAACCTGGGGACGAGGAGCACCA	AAACCTG	gl5696			MT:1107-1130	21=3X	3.3p	AAACCTGGGGACGAGGAGC	24	22	11	26	0	1	0	1	1.75954	1.94701	0.982544	2.22519	0	0.197918	0	0.362482									1	1	3	False	False	False	False	False
TGGGGACGAGGAGCAGA	GGGGACG	gl5696			MT:1113-1129	16=1X	3.3p	AAACCTGGGGACGAGGAGC	3	0	15	25	0	0	0	0	0.219942	0	1.33983	2.13961	0	0	0	0									-5	2	1	False	False	False	False	False
AAACCTGTAACCATTGACTTCC	AACCTGT	gl3987			TML:2423	TML:2423	1	AAACCTGTAACCATTGACTTCC	0	2	13	20	0	4	0	3	0	0.177001	1.16119	1.71169	0	0.791671	0	1.08745							CABZ01043499.1,CABZ01084774.2,CR925768.5,CU138547.1,TCONS_00006244	lincRNA,miRNA,lincRNA,lincRNA,pri-miRNA	0	0	0	False	False	False	False	False
AAACCTGTAGCTGCCTA	AACCTGT	gl100			15:17202618-17202602	17=	1	AAACCTGTAGCTGCCTA	3	2	17	12	0	9	0	0	0.219942	0.177001	1.51848	1.02701	0	1.78126	0	0					dre-mir-ENSGACG00000022167				0	0	0	False	False	False	False	False
AAACCTTGGTGCTTACC	AACCTTG	gl6280			15:5231472-5231456	15=2X	3.3p	AAACCTTGGTGCTTACC	2	2	19	18	0	0	1	11	0.146628	0.177001	1.69712	1.54052	0	0	0.97519	3.9873									NA	NA	NA	False	False	False	False	False
AAACGAAAGCCATTGACATCCA	AACGAAA	gl3991			3:16293971-16293950	22=	1	AAACGAAAGCCATTGACATCCA	1	3	0	0	13	37	0	5	0.073314	0.265501	0	0	3.2183	7.32296	0	1.81241									0	0	0	False	False	False	False	False
AAACGAGGAATTACAAAAACCTGAG	AACGAGG	gl1393			22:38889542-38889566;24:7128607-7128583;4:34835694-34835718;4:7120985-7120961;4:66743961-66743937;KN150064.1:356-332	25=;25=;25=;25=;25=;25=	1	AAACGAGGAATTACAAAAACCTGAG	0	0	0	0	18	13	0	3	0	0	0	0	4.45611	2.57293	0	1.08745									0	0	0	False	False	False	False	False
AAACGGGTGGGGACCGCACC	AACGGGT	gl5927			4:76321648-76321667	20=	1	AAACGGGTGGGGACCGCACC	0	0	0	2	0	0	7	27	0	0	0	0.171169	0	0	6.82633	9.78701									0	0	0	False	False	False	False	False
AACGGGTGGGGACCGCACC	ACGGGTG	gl5927			4:76321649-76321667	19=	2	AAACGGGTGGGGACCGCACC	0	0	0	1	0	0	8	21	0	0	0	0.0855843	0	0	7.80152	7.61212									-1	0	0	False	False	False	False	False
ACGGGTGGGGACCGCACC	CGGGTGG	gl5927			4:76321650-76321667	18=	2	AAACGGGTGGGGACCGCACC	1	0	0	1	0	0	3	31	0.073314	0	0	0.0855843	0	0	2.92557	11.2369									-2	0	0	False	False	False	False	False
AAACGTCGTAACATGAGAATGTGA	AACGTCG	gl2941			TML:31	TML:31	1	AAACGTCGTAACATGAGAATGTGA	0	0	0	0	31	4	0	0	0	0	0	0	7.67441	0.791671	0	0									0	0	0	False	False	False	False	False
AAACGTGCTGTTTGTGCCGGT	AACGTGC	gl7004			1:34963259-34963279;14:156746-156766	3=1X15=1X1=;3=1X13=1X3=	5.0;5.0	AAACGTGCTGTTTGTGCCGGTAG	4	16	6	6	11	14	2	16	0.293256	1.41601	0.535933	0.513506	2.72318	2.77085	1.95038	5.79971									NA	NA	NA	False	False	False	False	False
AAACGTGCTGTTTGTGCCGGTA	AACGTGC	gl7004			1:34963259-34963280;14:156746-156767	3=1X15=1X1=1X;3=1X13=1X4=	5.3p;5.0	AAACGTGCTGTTTGTGCCGGTAG	0	22	3	1	15	18	1	18	0	1.94701	0.267966	0.0855843	3.71342	3.56252	0.97519	6.52468									NA	NA	NA	False	False	False	False	False
AAACGTGCTGTTTGTGCCGGTAG	AACGTGC	gl7004			1:34963259-34963281;14:156746-156768	3=1X15=1X1=2X;3=1X13=1X5=	5.3p;5.0	AAACGTGCTGTTTGTGCCGGTAG	45	135	30	47	191	189	40	188	3.29913	11.9476	2.67966	4.02246	47.2843	37.4064	39.0076	68.1466									NA	NA	NA	False	False	False	False	False
AAACTAAAGCACGGCACCA	AACTAAA	gl7198			11:25520064-25520082;12:48556750-48556732;17:44019016-44018998;21:25527149-25527131;22:17926375-17926393;9:47644421-47644403	4=1X8=1X5=;8=1X2=1X7=;1X7=1X10=;11=1X2=1X4=;11=1X4=1X2=;4=1X3=1X10=	5.0;5.0;5.5p;5.0;5.0;5.0	AAACTAAAGCACGGCACCA	13	10	26	19	3	3	0	0	0.953083	0.885005	2.32238	1.6261	0.742685	0.593753	0	0									NA	NA	NA	False	False	False	False	False
AAACTAAAGCACGGCACT	AACTAAA	gl5937			13:15051972-15051955	18=	1	AAACTAAAGCACGGCACT	44	45	24	17	8	31	0	0	3.22582	3.98252	2.14373	1.45493	1.98049	6.13545	0	0									0	0	0	False	False	False	False	False
AAACTAAAGCACGGCAC	AACTAAA	gl5937			13:15051972-15051956	17=	2	AAACTAAAGCACGGCACT	5	7	6	7	1	11	0	0	0.36657	0.619503	0.535933	0.59909	0.247562	2.17709	0	0									0	-1	0	False	False	False	False	False
TAAACTAAAGCACGGCACT	AAACTAA	gl5937			13:15051973-15051955	19=	2	AAACTAAAGCACGGCACT	7	10	17	6	1	14	0	0	0.513198	0.885005	1.51848	0.513506	0.247562	2.77085	0	0									1	0	0	False	False	False	False	False
AAACTAAAGCACGGCACTG	AACTAAA	gl5937			13:15051972-15051954	18=1X	3.3p	AAACTAAAGCACGGCACT	4	0	25	5	4	0	0	0	0.293256	0	2.23305	0.427921	0.990247	0	0	0									0	0	1	False	False	False	False	False
TAACCTAAAGCACGGCACT	AACCTAA	gl5937			13:15051973-15051955	3=1X15=	4	AAACTAAAGCACGGCACT	10	12	10	1	2	10	1	2	0.73314	1.06201	0.893222	0.0855843	0.495123	1.97918	0.97519	0.724964									1	0	0	False	False	False	False	False
AAACTAAGGACAGAGGCTGGCA	AACTAAG	gl4801			4:40748350-40748371;4:48698054-48698075;4:59687566-59687587;4:62143638-62143659;4:65335549-65335528	22=;22=;22=;22=;22=	1	AAACTAAGGACAGAGGCTGGCA	0	1	0	0	10	0	44	2	0	0.0885005	0	0	2.47562	0	42.9084	0.724964									0	0	0	False	False	False	False	False
AAACTAAGGACAGAGGC	AACTAAG	gl4801			4:40748350-40748366;4:48698054-48698070;4:59687566-59687582;4:62143638-62143654;4:65335549-65335533	17=;17=;17=;17=;17=	2	AAACTAAGGACAGAGGCTGGCA	0	0	0	0	4	0	38	1	0	0	0	0	0.990247	0	37.0572	0.362482									0	-5	0	False	False	False	False	False
AAACTAAGGACAGAGGCTGGCAGTG	AACTAAG	gl4801			4:40748350-40748374;4:48698054-48698078;4:59687566-59687590;4:62143638-62143662;4:65335549-65335525	25=;25=;25=;25=;25=	2	AAACTAAGGACAGAGGCTGGCA	0	0	1	0	21	0	39	0	0	0	0.0893222	0	5.19879	0	38.0324	0									0	3	0	False	False	False	False	False
AAACTAATTTTTTGATGCCC	AACTAAT	gl413			20:16528286-16528305;22:16251319-16251338	20=;20=	1	AAACTAATTTTTTGATGCCC	2	0	0	0	7	32	126	32	0.146628	0	0	0	1.73293	6.33337	122.874	11.5994							U5	snRNA	0	0	0	False	False	False	False	False
AAACTAATTTTTTGATGCC	AACTAAT	gl413			20:16528286-16528304;22:16251319-16251337	19=;19=	2	AAACTAATTTTTTGATGCCC	0	1	0	0	1	12	44	7	0	0.0885005	0	0	0.247562	2.37501	42.9084	2.53737							U5	snRNA	0	-1	0	False	False	False	False	False
AAACTAATTTTTTGATGCCCT	AACTAAT	gl413			20:16528286-16528306;22:16251319-16251339	21=;21=	2	AAACTAATTTTTTGATGCCC	0	0	0	0	1	31	5	4	0	0	0	0	0.247562	6.13545	4.87595	1.44993							U5	snRNA	0	1	0	False	False	False	False	False
AAACTAATTTTTTGATGCCCTGCC	AACTAAT	gl413			20:16528286-16528309;22:16251319-16251342	24=;24=	2	AAACTAATTTTTTGATGCCC	0	0	0	0	8	37	3	2	0	0	0	0	1.98049	7.32296	2.92557	0.724964							U5	snRNA	0	4	0	False	False	False	False	False
AACTAATTTTTTGATGCCCTGCC	ACTAATT	gl413			20:16528287-16528309;22:16251320-16251342	23=;23=	2	AAACTAATTTTTTGATGCCC	1	1	0	0	17	18	1	2	0.073314	0.0885005	0	0	4.20855	3.56252	0.97519	0.724964							U5	snRNA	-1	4	0	False	False	False	False	False
AGTATAAACTAATTTTTTGATGCCC	GTATAAA	gl413			20:16528281-16528305;22:16251314-16251338	25=;25=	2	AAACTAATTTTTTGATGCCC	0	0	0	0	0	5	22	4	0	0	0	0	0	0.989589	21.4542	1.44993							U5	snRNA	5	0	0	False	False	False	False	False
ATAAACTAATTTTTTGATGCC	TAAACTA	gl413			20:16528284-16528304;22:16251317-16251337	21=;21=	2	AAACTAATTTTTTGATGCCC	5	6	0	21	15	9	16	1	0.36657	0.531003	0	1.79727	3.71342	1.78126	15.603	0.362482							U5	snRNA	2	-1	0	False	False	False	False	False
ATAAACTAATTTTTTGATGCCC	TAAACTA	gl413			20:16528284-16528305;22:16251317-16251338	22=;22=	2	AAACTAATTTTTTGATGCCC	3	17	13	53	21	44	57	16	0.219942	1.50451	1.16119	4.53597	5.19879	8.70838	55.5858	5.79971							U5	snRNA	2	0	0	False	False	False	False	False
ATAAACTAATTTTTTGATGCCCT	TAAACTA	gl413			20:16528284-16528306;22:16251317-16251339	23=;23=	2	AAACTAATTTTTTGATGCCC	4	7	13	13	11	6	3	2	0.293256	0.619503	1.16119	1.1126	2.72318	1.18751	2.92557	0.724964							U5	snRNA	2	1	0	False	False	False	False	False
TAAACTAATTTTTTGATGCCC	AAACTAA	gl413			20:16528285-16528305;22:16251318-16251338	21=;21=	2	AAACTAATTTTTTGATGCCC	2	0	0	2	20	36	39	7	0.146628	0	0	0.171169	4.95123	7.12504	38.0324	2.53737							U5	snRNA	1	0	0	False	False	False	False	False
TATAAACTAATTTTTTGATGCCC	ATAAACT	gl413			20:16528283-16528305;22:16251316-16251338	23=;23=	2	AAACTAATTTTTTGATGCCC	1	1	3	3	16	33	70	18	0.073314	0.0885005	0.267966	0.256753	3.96099	6.53128	68.2633	6.52468							U5	snRNA	3	0	0	False	False	False	False	False
AAACTACCTTGTCTGAAG	AACTACC	gl6669			19:17428563-17428546;8:16576486-16576469	11=1X6=;3=1X14=	4.0;4.0	AAACTACCTTGTCTGAAG	0	1	9	21	4	7	2	12	0	0.0885005	0.803899	1.79727	0.990247	1.38542	1.95038	4.34978									NA	NA	NA	False	False	False	False	False
AAACTCCATCTAAGGCTAAATACC	AACTCCA	gl4434			4:53850226-53850249;4:53866422-53866445;4:53881982-53882005;4:76321532-76321555;4:53796609-53796586;4:66541354-66541331;5:824901-824878;5:836548-836525;KN149861.1:6595-6572	24=;24=;24=;24=;24=;24=;24=;24=;24=	1	AAACTCCATCTAAGGCTAAATACC	0	0	0	0	0	0	27	9	0	0	0	0	0	0	26.3301	3.26234							CABZ01089907.1	lincRNA	0	0	0	False	False	False	False	False
AAACTCTGCAGGACACCAGC	AACTCTG	gl4690			TML:90	TML:90	1	AAACTCTGCAGGACACCAGC	14	35	0	1	1	10	0	0	1.0264	3.09752	0	0.0855843	0.247562	1.97918	0	0							BX511111.1,CT573316.1	lincRNA,lincRNA	0	0	0	False	False	False	False	False
AAACTCTGCAGGACACCAGCT	AACTCTG	gl4230			17:371366-371386;17:47039933-47039953;2:32663959-32663979;23:42504940-42504960;3:1905058-1905038;3:47468014-47467994;4:42571275-42571295;4:71900912-71900932;4:57940820-57940800;5:10220969-10220989;5:53825542-53825522;6:18113076-18113096;8:31419347-31419367;9:14111238-14111218;KN150083.1:26895-26875	21=;21=;21=;21=;21=;21=;21=;21=;21=;21=;21=;21=;21=;21=;21=	1	AAACTCTGCAGGACACCAGCT	70	144	10	7	11	19	0	0	5.13198	12.7441	0.893222	0.59909	2.72318	3.76044	0	0							BX511111.1	lincRNA	0	0	0	False	False	False	False	False
AAACTGCGAATGGCTCATTAAATC	AACTGCG	gl2652			14:49180434-49180457;20:55333556-55333533;4:53827811-53827834;4:53847093-53847116;4:53863290-53863313;4:53878850-53878873;4:76318478-76318501;4:76330029-76330052;4:53799741-53799718;4:66544485-66544462;5:816152-816129;5:827805-827782;8:39400312-39400335;KN149861.1:9462-9439;KN150411.1:12366-12343	24=;24=;24=;24=;24=;24=;24=;24=;24=;24=;24=;24=;24=;24=;24=	1	AAACTGCGAATGGCTCATTAAATC	1	0	1	1	25	15	0	11	0.073314	0	0.0893222	0.0855843	6.18904	2.96877	0	3.9873									0	0	0	False	False	False	False	False
AAACTGTTACCATTACTGA	AACTGTT	gl6881			1:10031196-10031178;10:36135625-36135643;13:8130203-8130185;14:48555468-48555450;24:11317917-11317935;3:42129558-42129540;4:35297421-35297403;5:41671867-41671849	1=1X17=;1=1X17=;1=1X17=;10=1X8=;3=1X15=;1=1X17=;12=1X6=;4=1X14=	4.0;4.0;4.0;4.0;4.0;4.0;4.0;4.0	AAACTGTTACCATTACTGA	1	3	13	38	1	2	0	0	0.073314	0.265501	1.16119	3.2522	0.247562	0.395835	0	0									NA	NA	NA	False	False	False	False	False
AAACTGTTACCATTACTGAGA	AACTGTT	gl6912			24:11317917-11317937	3=1X17=	4	AAACTGTTACCATTACTGAGA	3	2	6	39	0	0	0	0	0.219942	0.177001	0.535933	3.33779	0	0	0	0									NA	NA	NA	False	False	False	False	False
AAACCGTTACCATTACTGAGAG	AACCGTT	gl6912			24:11317917-11317938	3=2X16=1X	5.3p	AAACTGTTACCATTACTGAGA	3	1	30	49	0	1	0	0	0.219942	0.0885005	2.67966	4.19363	0	0.197918	0	0				chi-miR-451-5p					NA	NA	NA	False	False	False	False	False
AAACTGTTACCATTACTGAG	AACTGTT	gl6741			24:11317917-11317936;5:41671867-41671848	3=1X16=;4=1X15=	4.0;4.0	AAACTGTTACCATTACTGAGT	0	6	14	53	1	0	1	0	0	0.531003	1.25051	4.53597	0.247562	0	0.97519	0									NA	NA	NA	False	False	False	False	False
AAACTGTTACCATTACTGAGT	AACTGTT	gl6741			24:11317917-11317937;5:41671867-41671847	3=1X16=1X;4=1X16=	4.3p;4.0	AAACTGTTACCATTACTGAGT	3	8	21	45	2	2	0	4	0.219942	0.708004	1.87577	3.85129	0.495123	0.395835	0	1.44993									NA	NA	NA	False	False	False	False	False
AAACTTGATCCTCTAGA	AACTTGA	gl3200			5:826071-826055;5:837718-837702	17=;17=	1	AAACTTGATCCTCTAGA	2	1	3	0	1	4	68	8	0.146628	0.0885005	0.267966	0	0.247562	0.791671	66.3129	2.89986									0	0	0	False	False	False	False	False
AAACTTGATCCTCTAGAG	AACTTGA	gl3200			5:826071-826054;5:837718-837701	18=;18=	2	AAACTTGATCCTCTAGA	0	0	2	2	0	1	25	8	0	0	0.178644	0.171169	0	0.197918	24.3798	2.89986									0	1	0	False	False	False	False	False
ATCAAACTTGATCCTCTAGA	TCAAACT	gl3200			5:826074-826055;5:837721-837702	20=;20=	2	AAACTTGATCCTCTAGA	0	0	0	0	0	0	30	3	0	0	0	0	0	0	29.2557	1.08745									3	0	0	False	False	False	False	False
AAACTTGTAAGATATGC	AACTTGT	gl3884			8:45681574-45681590	17=	1	AAACTTGTAAGATATGC	0	0	0	0	2	0	2	34	0	0	0	0	0.495123	0	1.95038	12.3244									0	0	0	False	False	False	False	False
AAACTTGTAAGATATGCA	AACTTGT	gl3884			8:45681574-45681591	18=	2	AAACTTGTAAGATATGC	0	0	0	0	2	1	1	32	0	0	0	0	0.495123	0.197918	0.97519	11.5994									0	1	0	False	False	False	False	False
AAACTTTCGTTGCGTAGCACCGTG	AACTTTC	gl1428			TML:24	TML:24	1	AAACTTTCGTTGCGTAGCACCGTG	0	0	0	0	2	11	1	30	0	0	0	0	0.495123	2.17709	0.97519	10.8745									0	0	0	False	False	False	False	False
AAAGAAAGACCTTTGATTTCG	AAGAAAG	gl6463			14:30251479-30251459;MT:10952-10972	1X19=1X;11=1X9=	4.5p3p;4.0	AAAGAAAGACCTTTGATTTC	5	10	15	6	3	0	1	37	0.36657	0.885005	1.33983	0.513506	0.742685	0	0.97519	13.4118									NA	NA	NA	False	False	False	False	False
AAAGAAAGACCTTTGATTTC	AAGAAAG	gl6463			14:30251479-30251460;MT:10952-10971	1X19=;11=1X8=	4.5p;4.0	AAAGAAAGACCTTTGATTTC	11	22	39	25	2	1	2	69	0.806455	1.94701	3.48356	2.13961	0.495123	0.197918	1.95038	25.0113									NA	NA	NA	False	False	False	False	False
AAAGAAGAACTGACATTTCTGATC	AAGAAGA	gl1567			21:43712629-43712652	24=	1	AAAGAAGAACTGACATTTCTGATC	0	2	3	0	8	3	0	17	0	0.177001	0.267966	0	1.98049	0.593753	0	6.16219									0	0	0	False	False	False	False	False
AAAGACAACTCTCATGGCC	AAGACAA	gl3258			14:2489455-2489437	19=	1	AAAGACAACTCTCATGGCC	3	1	65	56	4	1	0	0	0.219942	0.0885005	5.80594	4.79272	0.990247	0.197918	0	0					dre-mir-733-2		Vault	misc_RNA	0	0	0	False	False	False	False	False
AAAAGACAACTCTCATGGCC	AAAGACA	gl3258			14:2489456-2489437	20=	2	AAAGACAACTCTCATGGCC	0	1	34	16	1	2	0	0	0	0.0885005	3.03695	1.36935	0.247562	0.395835	0	0					dre-mir-733-2		Vault	misc_RNA	1	0	0	False	False	False	False	False
AAAGACAACTCTCATGGCCGCC	AAGACAA	gl3258			14:2489455-2489434	22=	2	AAAGACAACTCTCATGGCC	0	1	37	21	0	2	0	1	0	0.0885005	3.30492	1.79727	0	0.395835	0	0.362482					dre-mir-733-2		Vault	misc_RNA	0	3	0	False	False	False	False	False
AAAGACCTTTGATTTCG	AAGACCT	gl6247			14:30251475-30251459;3:54011873-54011857	16=1X;16=1X	3.3p;3.3p	AAAGACCTTTGATTTCG	6	10	52	48	5	5	0	6	0.439884	0.885005	4.64475	4.10805	1.23781	0.989589	0	2.17489									NA	NA	NA	False	False	False	False	False
AAAGACTAATCGAACCA	AAGACTA	gl5130			17:413040-413056;17:775859-775875;4:53851091-53851107;4:53867287-53867303;4:53882847-53882863;4:76322441-76322457;4:53795744-53795728;4:66540489-66540473;5:824000-823984;5:835647-835631	17=;17=;17=;17=;17=;17=;17=;17=;17=;17=	1	AAAGACTAATCGAACCA	1	0	0	0	1	1	25	8	0.073314	0	0	0	0.247562	0.197918	24.3798	2.89986									0	0	0	False	False	False	False	False
AAAGACTAATCGAACCATC	AAGACTA	gl1543			4:53851091-53851109;4:53867287-53867305;4:53882847-53882865;4:76322441-76322459;4:53795744-53795726;4:66540489-66540471;5:824000-823982;5:835647-835629	19=;19=;19=;19=;19=;19=;19=;19=	1	AAAGACTAATCGAACCATC	1	0	1	0	3	2	16	7	0.073314	0	0.0893222	0	0.742685	0.395835	15.603	2.53737									0	0	0	False	False	False	False	False
AAAGAGCTTAGAATGACCAAGA	AAGAGCT	gl2694			TML:663	TML:663	1	AAAGAGCTTAGAATGACCAAGA	0	0	0	0	8	39	0	0	0	0	0	0	1.98049	7.71879	0	0							FO082779.2	lincRNA	0	0	0	False	False	False	False	False
AAAGAGGCATAGGGCATGGGA	AAGAGGC	gl409	s86	a4	13:50287764-50287784	21=	1	AAAGAGGCATAGGGCATGGGA	0	0	2	0	340	434	326	551	0	0	0.178644	0	84.171	85.8963	317.912	199.728	dre-miR-202-3p	ssa-miR-202-5p			dre-mir-202	ipu-mir-202,ssa-mir-202	dre-mir-202	miRNA	0	0	0	False	False	False	False	False
AAAGAGGCATAGGGCATGG	AAGAGGC	gl409	s86	a4	13:50287764-50287782	19=	2	AAAGAGGCATAGGGCATGGGA	0	0	0	0	6	10	1	13	0	0	0	0	1.48537	1.97918	0.97519	4.71227	dre-miR-202-3p	ssa-miR-202-5p			dre-mir-202	fru-mir-202,ipu-mir-202,ssa-mir-202,tni-mir-202	dre-mir-202	miRNA	0	-2	0	False	False	False	False	False
AAAGAGGCATAGGGCATGGG	AAGAGGC	gl409	s86	a4	13:50287764-50287783	20=	2	AAAGAGGCATAGGGCATGGGA	0	0	0	0	10	14	12	14	0	0	0	0	2.47562	2.77085	11.7023	5.07475	dre-miR-202-3p	ssa-miR-202-5p			dre-mir-202	fru-mir-202,ipu-mir-202,ssa-mir-202,tni-mir-202	dre-mir-202	miRNA	0	-1	0	False	False	False	False	False
AAAGAGGCATAGGGCATGGGAA	AAGAGGC	gl409	s86	a4	13:50287764-50287785	22=	2	AAAGAGGCATAGGGCATGGGA	0	0	2	2	387	370	122	712	0	0	0.178644	0.171169	95.8064	73.2296	118.973	258.087		ssa-miR-202-5p	dre-miR-202-3p	ssa-miR-202-5p	dre-mir-202	ipu-mir-202,ssa-mir-202	dre-mir-202	miRNA	0	1	0	False	False	False	False	False
AAAGAGGCATAGGGCATGGGAAA	AAGAGGC	gl409	s86	a4	13:50287764-50287786	23=	2	AAAGAGGCATAGGGCATGGGA	1	1	0	0	171	125	62	238	0.073314	0.0885005	0	0	42.333	24.7397	60.4618	86.2707			dre-miR-202-3p	ssa-miR-202-5p	dre-mir-202	ipu-mir-202	dre-mir-202	miRNA	0	2	0	False	False	False	False	False
AAAGAGGCATAGGGCATGGGAAAA	AAGAGGC	gl409	s86	a4	13:50287764-50287787	24=	2	AAAGAGGCATAGGGCATGGGA	0	0	0	4	101	108	33	145	0	0	0	0.342337	25.0037	21.3751	32.1813	52.5599			dre-miR-202-3p	fru-miR-202,ssa-miR-202-5p,tni-miR-202	dre-mir-202	ipu-mir-202	dre-mir-202	miRNA	0	3	0	False	False	False	False	False
AAGAGGCATAGGGCATGGGA	AGAGGCA	gl409	s363	a4	13:50287765-50287784	20=	2	AAAGAGGCATAGGGCATGGGA	0	0	0	0	11	23	19	34	0	0	0	0	2.72318	4.55211	18.5286	12.3244	dre-miR-202-3p	ssa-miR-202-5p			dre-mir-202	ipu-mir-202,ssa-mir-202	dre-mir-202	miRNA	-1	0	0	False	False	False	False	False
AAGAGGCATAGGGCATGGGAA	AGAGGCA	gl409	s363	a4	13:50287765-50287785	21=	2	AAAGAGGCATAGGGCATGGGA	0	0	0	0	30	13	14	39	0	0	0	0	7.42685	2.57293	13.6527	14.1368		ssa-miR-202-5p			dre-mir-202	ipu-mir-202,ssa-mir-202	dre-mir-202	miRNA	-1	1	0	False	False	False	False	False
AAGAGGCATAGGGCATGGGAAA	AGAGGCA	gl409	s363	a4	13:50287765-50287786	22=	2	AAAGAGGCATAGGGCATGGGA	0	0	0	0	17	17	13	40	0	0	0	0	4.20855	3.3646	12.6775	14.4993					dre-mir-202	ipu-mir-202	dre-mir-202	miRNA	-1	2	0	False	False	False	False	False
AGAGGCATAGGGCATGGGA	GAGGCAT	gl409	s333	a4	13:50287766-50287784	19=	2	AAAGAGGCATAGGGCATGGGA	0	0	0	0	47	92	22	61	0	0	0	0	11.6354	18.2084	21.4542	22.1114	dre-miR-202-3p	fru-miR-202,ssa-miR-202-5p,tni-miR-202			dre-mir-202	ipu-mir-202,ssa-mir-202	dre-mir-202	miRNA	-2	0	0	False	False	False	False	False
AGAGGCATAGGGCATGGGAA	GAGGCAT	gl409	s333	a4	13:50287766-50287785	20=	2	AAAGAGGCATAGGGCATGGGA	1	0	1	0	81	101	21	103	0.073314	0	0.0893222	0	20.0525	19.9897	20.479	37.3356		fru-miR-202,ssa-miR-202-5p,tni-miR-202			dre-mir-202	ipu-mir-202,ssa-mir-202	dre-mir-202	miRNA	-2	1	0	False	False	False	False	False
AGAGGCATAGGGCATGGGAAA	GAGGCAT	gl409	s333	a4	13:50287766-50287786	21=	2	AAAGAGGCATAGGGCATGGGA	1	0	0	0	93	70	17	114	0.073314	0	0	0	23.0232	13.8542	16.5782	41.3229		fru-miR-202,tni-miR-202			dre-mir-202	ipu-mir-202	dre-mir-202	miRNA	-2	2	0	False	False	False	False	False
AGAGGCATAGGGCATGGGAAAA	GAGGCAT	gl409	s333	a4	13:50287766-50287787	22=	2	AAAGAGGCATAGGGCATGGGA	0	0	0	1	64	72	20	75	0	0	0	0.0855843	15.8439	14.2501	19.5038	27.1861		fru-miR-202,tni-miR-202		fru-miR-202,tni-miR-202	dre-mir-202	ipu-mir-202	dre-mir-202	miRNA	-2	3	0	False	False	False	False	False
AGAGGCATAGGGCATGGGAAAAT	GAGGCAT	gl409	s333	a4	13:50287766-50287788	23=	2	AAAGAGGCATAGGGCATGGGA	0	0	0	1	65	26	4	56	0	0	0	0.0855843	16.0915	5.14586	3.90076	20.299				fru-miR-202,tni-miR-202	dre-mir-202		dre-mir-202	miRNA	-2	4	0	False	False	False	False	False
AAAGAGGCATAGGGCATGGGAAT	AAGAGGC	gl409	s86	a4	13:50287764-50287786	22=1X	3.3p	AAAGAGGCATAGGGCATGGGA	0	0	0	0	127	26	12	135	0	0	0	0	31.4403	5.14586	11.7023	48.9351			dre-miR-202-3p	ssa-miR-202-5p					0	1	1	False	False	False	False	False
AAAGAGGCATAGGGCATGGGAT	AAGAGGC	gl409	s86	a4	13:50287764-50287785	21=1X	3.3p	AAAGAGGCATAGGGCATGGGA	0	0	1	0	73	15	9	82	0	0	0.0893222	0	18.072	2.96877	8.77671	29.7235			dre-miR-202-3p						0	0	1	False	False	False	False	False
AAAGAGGCATAGGGCATGGGATT	AAGAGGC	gl409	s86	a4	13:50287764-50287786	21=2X	3.3p	AAAGAGGCATAGGGCATGGGA	0	0	0	0	25	4	0	18	0	0	0	0	6.18904	0.791671	0	6.52468			dre-miR-202-3p						0	0	2	False	False	False	False	False
AAAGAGGCATAGGGCATGGGT	AAGAGGC	gl409	s86	a4	13:50287764-50287784	20=1X	3.3p	AAAGAGGCATAGGGCATGGGA	0	0	0	0	26	6	3	28	0	0	0	0	6.4366	1.18751	2.92557	10.1495									0	-1	1	False	False	False	False	False
AGAGGCATAGGGCATGGGAAT	GAGGCAT	gl409	s333	a4	13:50287766-50287786	20=1X	3.3p	AAAGAGGCATAGGGCATGGGA	0	0	0	0	19	7	0	21	0	0	0	0	4.70367	1.38542	0	7.61212									-2	1	1	False	False	False	False	False
AAAGCGGCATAGGGCATGGGA	AAGCGGC	gl409	s692	a4	13:50287764-50287784	4=1X16=	4	AAAGAGGCATAGGGCATGGGA	0	0	0	0	17	26	6	28	0	0	0	0	4.20855	5.14586	5.85114	10.1495									0	0	0	False	False	False	False	False
AAAGCGGCATAGGGCATGGGAA	AAGCGGC	gl409	s692	a4	13:50287764-50287785	4=1X17=	4	AAAGAGGCATAGGGCATGGGA	0	0	0	0	22	11	2	29	0	0	0	0	5.44636	2.17709	1.95038	10.512									0	1	0	False	False	False	False	False
AAAGAGTAGTTTGCTGTCCGGCC	AAGAGTA	gl489			11:18689317-18689339;14:38489423-38489445;16:15890246-15890268;20:46021801-46021779;22:8272376-8272354;4:43342013-43342035;4:47074311-47074289;9:45049672-45049694;KN149948.1:82169-82191;KN150477.1:27065-27043	23=;23=;23=;23=;23=;23=;23=;23=;23=;23=	1	AAAGAGTAGTTTGCTGTCCGGCC	0	0	0	0	24	84	3	6	0	0	0	0	5.94148	16.6251	2.92557	2.17489									0	0	0	False	False	False	False	False
AAAGAGTAGTTTGCTGTCCGGCCG	AAGAGTA	gl489			11:18689317-18689340;14:38489423-38489446;16:15890246-15890269;20:46021801-46021778;22:8272376-8272353;4:43342013-43342036;4:47074311-47074288;9:45049672-45049695;KN149948.1:82169-82192;KN150477.1:27065-27042	24=;24=;24=;24=;24=;24=;24=;24=;24=;24=	2	AAAGAGTAGTTTGCTGTCCGGCC	0	1	0	0	24	41	0	7	0	0.0885005	0	0	5.94148	8.11463	0	2.53737									0	1	0	False	False	False	False	False
AAAGATCTAACACGGCT	AAGATCT	gl3531			25:13183141-13183125;4:55383162-55383178;4:31868147-31868131;4:31902813-31902797;4:61026658-61026642	17=;17=;17=;17=;17=	1	AAAGATCTAACACGGCT	0	0	0	0	0	0	0	36	0	0	0	0	0	0	0	13.0494									0	0	0	False	False	False	False	False
AAAGATTAGCCAGGGTATCTGCTGT	AAGATTA	gl2428			TML:86	TML:86	1	AAAGATTAGCCAGGGTATCTGCTGT	0	0	0	0	21	23	0	25	0	0	0	0	5.19879	4.55211	0	9.06205									0	0	0	False	False	False	False	False
AAAGATTGCAAACTTCCTGCTGGCC	AAGATTG	gl3487			15:10948105-10948129;16:15537099-15537123;18:40467417-40467441;5:57693659-57693683;5:46001108-46001084;8:37851368-37851344	25=;25=;25=;25=;25=;25=	1	AAAGATTGCAAACTTCCTGCTGGCC	0	0	0	0	26	54	1	8	0	0	0	0	6.4366	10.6876	0.97519	2.89986									0	0	0	False	False	False	False	False
AAAGCAAAATCTTTCTGAGA	AAGCAAA	gl5331			KN149795.1:19388-19369;KN149795.1:21208-21189	20=;20=	1	AAAGCAAAATCTTTCTGAGA	8	2	7	17	15	21	22	260	0.586512	0.177001	0.625255	1.45493	3.71342	4.15627	21.4542	94.2453							SNORD49	snoRNA	0	0	0	False	False	False	False	False
AAAGCAAAATCTTTCTGAGAC	AAGCAAA	gl5331			KN149795.1:19388-19368;KN149795.1:21208-21188	21=;21=	2	AAAGCAAAATCTTTCTGAGA	3	1	2	0	18	26	0	7	0.219942	0.0885005	0.178644	0	4.45611	5.14586	0	2.53737									0	1	0	False	False	False	False	False
AAGCAAAATCTTTCTGAGA	AGCAAAA	gl5331			KN149795.1:19387-19369;KN149795.1:21207-21189	19=;19=	2	AAAGCAAAATCTTTCTGAGA	2	3	5	17	6	17	14	129	0.146628	0.265501	0.446611	1.45493	1.48537	3.3646	13.6527	46.7602							SNORD49	snoRNA	-1	0	0	False	False	False	False	False
CAAAGCAAAATCTTTCTGAGA	AAAGCAA	gl5331			KN149795.1:19389-19369;KN149795.1:21209-21189	21=;21=	2	AAAGCAAAATCTTTCTGAGA	2	0	2	0	4	7	20	88	0.146628	0	0.178644	0	0.990247	1.38542	19.5038	31.8984							SNORD49	snoRNA	1	0	0	False	False	False	False	False
GCAAAGCAAAATCTTTCTGAGA	CAAAGCA	gl5331			KN149795.1:19390-19369;KN149795.1:21210-21189	22=;22=	2	AAAGCAAAATCTTTCTGAGA	1	1	0	2	0	2	8	48	0.073314	0.0885005	0	0.171169	0	0.395835	7.80152	17.3991							SNORD49	snoRNA	2	0	0	False	False	False	False	False
AAAGCAGAGAGTTTGGTCTTGTG	AAGCAGA	gl5871			TML:82	TML:82	1	AAAGCAGAGAGTTTGGTCTTGTG	0	0	0	0	2	4	2	22	0	0	0	0	0.495123	0.791671	1.95038	7.9746									0	0	0	False	False	False	False	False
AAAGCAGGGTCGGGCCTGG	AAGCAGG	gl1020			TML:2792	TML:2792	1	AAAGCAGGGTCGGGCCTGG	0	0	1	0	0	1	6	23	0	0	0.0893222	0	0	0.197918	5.85114	8.33709							5S_rRNA	rRNA	0	0	0	False	False	False	False	False
AAAGCATCGCGAAGGCCC	AAGCATC	gl5917			4:53852718-53852735;4:53868914-53868931;4:53897046-53897063;4:76324124-76324141;4:53794117-53794100;4:66538864-66538847;5:822416-822399;5:834063-834046	18=;18=;18=;18=;18=;18=;18=;18=	1	AAAGCATCGCGAAGGCCC	1	2	5	3	0	3	119	70	0.073314	0.177001	0.446611	0.256753	0	0.593753	116.048	25.3737		mmu-miR-6240				mmu-mir-6240			0	0	0	False	False	False	False	False
AAACAAAGCATCGCGAAGGCCC	AACAAAG	gl5917			4:53852714-53852735;4:53868910-53868931;4:53897042-53897063;4:76324120-76324141;4:53794121-53794100;4:66538868-66538847;5:822420-822399;5:834067-834046	22=;22=;22=;22=;22=;22=;22=;22=	2	AAAGCATCGCGAAGGCCC	0	0	1	3	3	5	11	9	0	0	0.0893222	0.256753	0.742685	0.989589	10.7271	3.26234									4	0	0	False	False	False	False	False
AAAGCATCGCGAAGGCC	AAGCATC	gl5917			4:53852718-53852734;4:53868914-53868930;4:53897046-53897062;4:76324124-76324140;4:53794117-53794101;4:66538864-66538848;5:822416-822400;5:834063-834047	17=;17=;17=;17=;17=;17=;17=;17=	2	AAAGCATCGCGAAGGCCC	1	0	0	1	0	1	21	18	0.073314	0	0	0.0855843	0	0.197918	20.479	6.52468		mmu-miR-6240				mmu-mir-6240			0	-1	0	False	False	False	False	False
AACAAAGCATCGCGAAGGCCC	ACAAAGC	gl5917			4:53852715-53852735;4:53868911-53868931;4:53897043-53897063;4:76324121-76324141;4:53794120-53794100;4:66538867-66538847;5:822419-822399;5:834066-834046	21=;21=;21=;21=;21=;21=;21=;21=	2	AAAGCATCGCGAAGGCCC	0	1	0	3	6	0	26	25	0	0.0885005	0	0.256753	1.48537	0	25.3549	9.06205									3	0	0	False	False	False	False	False
AAGCATCGCGAAGGCCC	AGCATCG	gl5917			4:53852719-53852735;4:53868915-53868931;4:53897047-53897063;4:76324125-76324141;4:53794116-53794100;4:66538863-66538847;5:822415-822399;5:834062-834046	17=;17=;17=;17=;17=;17=;17=;17=	2	AAAGCATCGCGAAGGCCC	0	0	0	2	1	1	40	25	0	0	0	0.171169	0.247562	0.197918	39.0076	9.06205		mmu-miR-6240				mmu-mir-6240			-1	0	0	False	False	False	False	False
ACAAAGCATCGCGAAGGCCC	CAAAGCA	gl5917			4:53852716-53852735;4:53868912-53868931;4:53897044-53897063;4:76324122-76324141;4:53794119-53794100;4:66538866-66538847;5:822418-822399;5:834065-834046	20=;20=;20=;20=;20=;20=;20=;20=	2	AAAGCATCGCGAAGGCCC	1	0	2	4	6	8	44	26	0.073314	0	0.178644	0.342337	1.48537	1.58334	42.9084	9.42453									2	0	0	False	False	False	False	False
CAAAGCATCGCGAAGGCC	AAAGCAT	gl5917			4:53852717-53852734;4:53868913-53868930;4:53897045-53897062;4:76324123-76324140;4:53794118-53794101;4:66538865-66538848;5:822417-822400;5:834064-834047	18=;18=;18=;18=;18=;18=;18=;18=	2	AAAGCATCGCGAAGGCCC	0	0	0	0	0	0	24	13	0	0	0	0	0	0	23.4046	4.71227		mmu-miR-6240				mmu-mir-6240			1	-1	0	False	False	False	False	False
CAAAGCATCGCGAAGGCCC	AAAGCAT	gl5917			4:53852717-53852735;4:53868913-53868931;4:53897045-53897063;4:76324123-76324141;4:53794118-53794100;4:66538865-66538847;5:822417-822399;5:834064-834046	19=;19=;19=;19=;19=;19=;19=;19=	2	AAAGCATCGCGAAGGCCC	0	0	3	1	1	1	53	39	0	0	0.267966	0.0855843	0.247562	0.197918	51.6851	14.1368		mmu-miR-6240				mmu-mir-6240			1	0	0	False	False	False	False	False
AAAGCATCGCGAAGGCCCT	AAGCATC	gl3315			4:53852718-53852736;4:53868914-53868932;4:53897046-53897064;4:76324124-76324142;4:53794117-53794099;4:66538864-66538846	19=;19=;19=;19=;19=;19=	1	AAAGCATCGCGAAGGCCCT	0	0	0	0	0	0	0	53	0	0	0	0	0	0	0	19.2115									0	0	0	False	False	False	False	False
AAAGCGCACAGGTTCATCTTT	AAGCGCA	gl4370			11:29566877-29566857;14:40985358-40985378;15:33826653-33826673;19:47174891-47174911	21=;21=;21=;21=	1	AAAGCGCACAGGTTCATCTTT	40	57	7	8	12	4	0	11	2.93256	5.04453	0.625255	0.684674	2.97074	0.791671	0	3.9873									0	0	0	False	False	False	False	False
AAAGCGCACAGGTTCATCTTTT	AAGCGCA	gl4370			11:29566877-29566856;14:40985358-40985379;15:33826653-33826674;19:47174891-47174912	22=;22=;22=;22=	2	AAAGCGCACAGGTTCATCTTT	12	14	3	5	4	4	0	9	0.879769	1.23901	0.267966	0.427921	0.990247	0.791671	0	3.26234									0	1	0	False	False	False	False	False
TGTAAAGCGCACAGGTTCATCTTT	GTAAAGC	gl4370			11:29566880-29566857;14:40985355-40985378;15:33826650-33826673;19:47174888-47174911	24=;24=;24=;24=	2	AAAGCGCACAGGTTCATCTTT	15	13	5	1	10	4	0	1	1.09971	1.15051	0.446611	0.0855843	2.47562	0.791671	0	0.362482									3	0	0	False	False	False	False	False
AAAGCGTACCAAACCGAACCA	AAGCGTA	gl5503			TML:47	TML:47	1	AAAGCGTACCAAACCGAACCA	13	27	1	1	0	0	1	0	0.953083	2.38951	0.0893222	0.0855843	0	0	0.97519	0									0	0	0	False	False	False	False	False
AAAGCGTACCAAACCGAACCG	AAGCGTA	gl2034			TML:123	TML:123	1	AAAGCGTACCAAACCGAACCG	28	60	3	4	0	2	1	0	2.05279	5.31003	0.267966	0.342337	0	0.395835	0.97519	0									0	0	0	False	False	False	False	False
AAAGCGTACCAAACTGAACCG	AAGCGTA	gl177			TML:27	TML:27	1	AAAGCGTACCAAACTGAACCG	88	64	255	127	151	81	14	1	6.45164	5.66403	22.7772	10.8692	37.3818	16.0313	13.6527	0.362482									0	0	0	False	False	False	False	False
AAAGCGTACCAAACTGAACCGA	AAGCGTA	gl1642			24:42234169-42234148;KN150483.1:5885-5864	22=;22=	1	AAAGCGTACCAAACTGAACCGA	7	9	14	14	7	13	5	0	0.513198	0.796504	1.25051	1.19818	1.73293	2.57293	4.87595	0									0	0	0	False	False	False	False	False
AAAGCGTACCAAACTGAACCGT	AAGCGTA	gl3484			TML:25	TML:25	1	AAAGCGTACCAAACTGAACCGT	23	22	38	18	100	41	5	0	1.68622	1.94701	3.39424	1.54052	24.7562	8.11463	4.87595	0									0	0	0	False	False	False	False	False
AAGCGTACCAAACTGAACCGT	AGCGTAC	gl3484			TML:25	TML:25	2	AAAGCGTACCAAACTGAACCGT	5	7	11	7	20	9	0	0	0.36657	0.619503	0.982544	0.59909	4.95123	1.78126	0	0									-1	0	0	False	False	False	False	False
AAGCGTACCAAACTGAACCGTT	AGCGTAC	gl3484			TML:25	TML:25	3	AAAGCGTACCAAACTGAACCGT	2	2	14	8	15	4	0	0	0.146628	0.177001	1.25051	0.684674	3.71342	0.791671	0	0									-1	0	1	False	False	False	False	False
AAAGCGTACCGAACCAAACC	AAGCGTA	gl5690			TML:57	TML:57	1	AAAGCGTACCGAACCAAACC	10	1	5	8	5	10	0	6	0.73314	0.0885005	0.446611	0.684674	1.23781	1.97918	0	2.17489									0	0	0	False	False	False	False	False
AAAGCGTACCGAACCAAACCC	AAGCGTA	gl5690			TML:57	TML:57	3	AAAGCGTACCGAACCAAACC	0	1	0	0	5	20	2	20	0	0.0885005	0	0	1.23781	3.95835	1.95038	7.24964									0	0	1	False	False	False	False	False
AAAGCGTACCGAACCAAACCG	AAGCGTA	gl6127			TML:47	TML:47	1	AAAGCGTACCGAACCAAACCG	54	78	64	129	43	76	5	11	3.95896	6.90304	5.71662	11.0404	10.6452	15.0417	4.87595	3.9873									0	0	0	False	False	False	False	False
AAAGCGTACCGAACCAAACCGA	AAGCGTA	gl6127			TML:47	TML:47	3	AAAGCGTACCGAACCAAACCG	9	14	12	21	14	16	4	15	0.659826	1.23901	1.07187	1.79727	3.46586	3.16668	3.90076	5.43723									0	0	1	False	False	False	False	False
AAAGCGTACCGAACCAAACCGT	AAGCGTA	gl3606			TML:45	TML:45	1	AAAGCGTACCGAACCAAACCGT	18	9	26	44	44	41	0	12	1.31965	0.796504	2.32238	3.76571	10.8927	8.11463	0	4.34978									0	0	0	False	False	False	False	False
AAAGCGTACCGAACCAAACTGT	AAGCGTA	gl4947			16:50459450-50459471;19:20629980-20629959;19:20783170-20783149;2:54310598-54310577;20:2010511-2010490	22=;22=;22=;22=;22=	1	AAAGCGTACCGAACCAAACTGT	20	4	2	0	2	6	0	3	1.46628	0.354002	0.178644	0	0.495123	1.18751	0	1.08745									0	0	0	False	False	False	False	False
AAAGGAAGGAATTGAACC	AAGGAAG	gl6903			13:30257935-30257952;20:30246061-30246078;MT:7980-7997	11=1X6=;16=1X1=;6=1X11=	4.0;4.0;4.0	AAAGGAAGGAATTGAACC	2	0	40	8	1	0	0	0	0.146628	0	3.57289	0.684674	0.247562	0	0	0									NA	NA	NA	False	False	False	False	False
AAAGGAAGGAATTGAACCC	AAGGAAG	gl6788			20:30246061-30246079;MT:7980-7998	16=1X2=;6=1X12=	4.0;4.0	AAAGGAAGGAATTGAACCC	1	1	54	22	1	2	0	0	0.073314	0.0885005	4.8234	1.88285	0.247562	0.395835	0	0									NA	NA	NA	False	False	False	False	False
AAAGGAAGGAATTGAACCCC	AAGGAAG	gl6788			20:30246061-30246080;MT:7980-7999	16=1X3=;6=1X13=	4.0;4.0	AAAGGAAGGAATTGAACCC	1	0	34	46	0	1	0	0	0.073314	0	3.03695	3.93688	0	0.197918	0	0									NA	NA	NA	False	False	False	False	False
AAGGAAGGAATTGAACCCC	AGGAAGG	gl6788			20:30246062-30246080;MT:7981-7999	15=1X3=;5=1X13=	4.0;4.0	AAAGGAAGGAATTGAACCC	1	1	19	19	1	1	0	0	0.073314	0.0885005	1.69712	1.6261	0.247562	0.197918	0	0									NA	NA	NA	False	False	False	False	False
AAAGGACTGAAACAGCC	AAGGACT	gl682			TML:188	TML:188	1	AAAGGACTGAAACAGCC	0	0	1	1	13	28	0	4	0	0	0.0893222	0.0855843	3.2183	5.5417	0	1.44993									0	0	0	False	False	False	False	False
AAAGGAGAGCTAAAACC	AAGGAGA	gl4371			MT:3691-3707	17=	1	AAAGGAGAGCTAAAACC	1	7	12	5	1	2	1	4	0.073314	0.619503	1.07187	0.427921	0.247562	0.395835	0.97519	1.44993							AC024175.4	Mt_rRNA	0	0	0	False	False	False	False	False
AAAAGGAGAGCTAAAACC	AAAGGAG	gl4371			MT:3690-3707	18=	2	AAAGGAGAGCTAAAACC	1	4	8	10	2	3	0	3	0.073314	0.354002	0.714577	0.855843	0.495123	0.593753	0	1.08745							AC024175.4	Mt_rRNA	1	0	0	False	False	False	False	False
AAAGGAGGCGTGGCACC	AAGGAGG	gl720			TML:3574	TML:3574	1	AAAGGAGGCGTGGCACC	1	0	36	22	1	0	0	0	0.073314	0	3.2156	1.88285	0.247562	0	0	0							CABZ01018558.1,CABZ01059417.1,TCONS_00006661,TCONS_00032486	lincRNA,lincRNA,pri-miRNA,pri-miRNA	0	0	0	False	False	False	False	False
AAAGGCATGGTCCCGAAA	AAGGCAT	gl6523			11:29511648-29511665;7:62140891-62140908	8=1X9=;16=1X1=	4.0;4.0	AAAGGCATGGTCCCGAAA	0	3	4	10	0	3	19	4	0	0.265501	0.357289	0.855843	0	0.593753	18.5286	1.44993									NA	NA	NA	False	False	False	False	False
AAAGGCATGGTCCCGACC	AAGGCAT	gl6040			MT:1021-1038	18=	1	AAAGGCATGGTCCCGACC	92	126	343	303	38	57	37	108	6.74489	11.1511	30.6375	25.932	9.40734	11.2813	36.082	39.1481							AC024175.17	Mt_rRNA	0	0	0	False	False	False	False	False
CAAAGGCATGGTCCCGACC	AAAGGCA	gl6040			MT:1020-1038	19=	2	AAAGGCATGGTCCCGACC	6	6	10	15	2	1	1	1	0.439884	0.531003	0.893222	1.28376	0.495123	0.197918	0.97519	0.362482							AC024175.17	Mt_rRNA	1	0	0	False	False	False	False	False
AAAGGCATGGTCCCGACCTTTTGA	AAGGCAT	gl4794			MT:1021-1044	24=	1	AAAGGCATGGTCCCGACCTTTTGA	15	26	29	79	4	5	0	3	1.09971	2.30101	2.59034	6.76116	0.990247	0.989589	0	1.08745							AC024175.17	Mt_rRNA	0	0	0	False	False	False	False	False
AAAGGCATGGTCCCGACCTTTTGAA	AAGGCAT	gl4794			MT:1021-1045	24=1X	3.3p	AAAGGCATGGTCCCGACCTTTTGA	3	6	10	8	0	2	0	1	0.219942	0.531003	0.893222	0.684674	0	0.395835	0	0.362482									0	0	1	False	False	False	False	False
AAAGGCGTACCGAACCAAACCG	AAGGCGT	gl4688			TML:101	TML:101	1	AAAGGCGTACCGAACCAAACCG	15	6	8	9	4	4	1	3	1.09971	0.531003	0.714577	0.770259	0.990247	0.791671	0.97519	1.08745									0	0	0	False	False	False	False	False
AAAGGCGTACCGAACCAAACTGT	AAGGCGT	gl5839			10:1143608-1143630;10:4713986-4713964;16:39511105-39511083;16:46888623-46888601;20:6142938-6142960;20:24039523-24039545;5:3592129-3592151;7:57013507-57013529;9:24063209-24063187	23=;23=;23=;23=;23=;23=;23=;23=;23=	1	AAAGGCGTACCGAACCAAACTGT	10	6	31	23	0	0	0	0	0.73314	0.531003	2.76899	1.96844	0	0	0	0									0	0	0	False	False	False	False	False
AAAGGCGTACCGAACCAATCT	AAGGCGT	gl5254			12:2651876-2651896	21=	1	AAAGGCGTACCGAACCAATCT	2	2	10	5	11	5	1	3	0.146628	0.177001	0.893222	0.427921	2.72318	0.989589	0.97519	1.08745									0	0	0	False	False	False	False	False
AAAGGCGTACCGAACCAATCTGT	AAGGCGT	gl5254			12:2651876-2651898	23=	2	AAAGGCGTACCGAACCAATCT	6	1	12	5	8	13	0	1	0.439884	0.0885005	1.07187	0.427921	1.98049	2.57293	0	0.362482									0	2	0	False	False	False	False	False
AGGCGTACCGAACCAATCTGT	GGCGTAC	gl5254			12:2651878-2651898	21=	2	AAAGGCGTACCGAACCAATCT	1	1	13	0	6	5	0	6	0.073314	0.0885005	1.16119	0	1.48537	0.989589	0	2.17489									-2	2	0	False	False	False	False	False
AAAGTCAATACTCTGACGAAAGCC	AAGTCAA	gl3073			6:40752758-40752735	24=	1	AAAGTCAATACTCTGACGAAAGCC	0	0	0	0	18	22	0	0	0	0	0	0	4.45611	4.35419	0	0									0	0	0	False	False	False	False	False
AAAGTCACCAAAGCACTGATC	AAGTCAC	gl2709			7:24773836-24773856	21=	1	AAAGTCACCAAAGCACTGATC	15	3	38	38	63	44	0	118	1.09971	0.265501	3.39424	3.2522	15.5964	8.70838	0	42.7729									0	0	0	False	False	False	False	False
AAAGTCACCAAAGCACTGATCA	AAGTCAC	gl2709			7:24773836-24773857	22=	2	AAAGTCACCAAAGCACTGATC	0	0	3	7	11	4	1	5	0	0	0.267966	0.59909	2.72318	0.791671	0.97519	1.81241									0	1	0	False	False	False	False	False
ATTAAAGTCACCAAAGCACTGATC	TTAAAGT	gl2709			7:24773833-24773856	24=	2	AAAGTCACCAAAGCACTGATC	5	1	8	3	20	17	1	33	0.36657	0.0885005	0.714577	0.256753	4.95123	3.3646	0.97519	11.9619									3	0	0	False	False	False	False	False
CATTAAAGTCACCAAAGCACTGATC	ATTAAAG	gl2709			7:24773832-24773856	25=	2	AAAGTCACCAAAGCACTGATC	2	0	11	5	6	10	0	19	0.146628	0	0.982544	0.427921	1.48537	1.97918	0	6.88716									4	0	0	False	False	False	False	False
TTAAAGTCACCAAAGCACTGATC	TAAAGTC	gl2709			7:24773834-24773856	23=	2	AAAGTCACCAAAGCACTGATC	7	1	18	18	8	7	0	29	0.513198	0.0885005	1.6078	1.54052	1.98049	1.38542	0	10.512									2	0	0	False	False	False	False	False
AAAGTCAGCCCTCGATC	AAGTCAG	gl4154			20:55338490-55338474;4:76325457-76325473;5:821135-821119;5:832782-832766;7:61535702-61535686;KN149861.1:4295-4279;KN150411.1:4602-4586;KN150411.1:13910-13894	17=;17=;17=;17=;17=;17=;17=;17=	1	AAAGTCAGCCCTCGATC	0	5	3	0	2	3	8	9	0	0.442502	0.267966	0	0.495123	0.593753	7.80152	3.26234									0	0	0	False	False	False	False	False
AAAGTCTGAGTAAGAATTCCA	AAGTCTG	gl7281			24:5285320-5285340;3:40896164-40896184	1X14=1X5=;9=1X3=1X7=	5.5p;5.0	AAAGTCTGAGTAAGAATTCCA	7	10	5	12	0	2	0	3	0.513198	0.885005	0.446611	1.02701	0	0.395835	0	1.08745									NA	NA	NA	False	False	False	False	False
AAAGTGACGAGTCCCCC	AAGTGAC	gl1413			1:15765643-15765659	17=	1	AAAGTGACGAGTCCCCC	1	0	1	1	14	239	0	7	0.073314	0	0.0893222	0.0855843	3.46586	47.3023	0	2.53737							ACEA_U3,U3	snoRNA,snoRNA	0	0	0	False	False	False	False	False
GAAAGTGACGAGTCCCCC	AAAGTGA	gl1413			1:15765642-15765659	18=	2	AAAGTGACGAGTCCCCC	0	1	1	3	5	29	0	1	0	0.0885005	0.0893222	0.256753	1.23781	5.73961	0	0.362482							ACEA_U3,U3	snoRNA,snoRNA	1	0	0	False	False	False	False	False
TTCGAAAGTGACGAGTCCCCC	TCGAAAG	gl1413			1:15765639-15765659	21=	2	AAAGTGACGAGTCCCCC	0	0	5	0	8	68	0	0	0	0	0.446611	0	1.98049	13.4584	0	0							ACEA_U3,U3	snoRNA,snoRNA	4	0	0	False	False	False	False	False
AAAGTGCTATCAAGTTGGGGTAG	AAGTGCT	gl4315	s87	a5	4:28739033-28739055;4:28739624-28739646;4:28740775-28740797;4:28741365-28741387;4:28742516-28742538;4:28743120-28743142;4:28743710-28743732;4:28744860-28744882;4:28745472-28745494;4:28746623-28746645;4:28747249-28747271;4:28747861-28747883;4:28749012-28749034;4:28749602-28749624;4:28750752-28750774;4:28751364-28751386;4:28752515-28752537;4:28753105-28753127;4:28754255-28754277;4:28754859-28754881	23=;23=;23=;23=;23=;23=;23=;23=;23=;23=;23=;23=;23=;23=;23=;23=;23=;23=;23=;23=	1	AAAGTGCTATCAAGTTGGGGTAG	0	0	24	17	27	14	24	1737	0	0	2.14373	1.45493	6.68416	2.77085	23.4046	629.631	dre-miR-430b-3p				dre-mir-430b-1,dre-mir-430b-10,dre-mir-430b-11,dre-mir-430b-12,dre-mir-430b-13,dre-mir-430b-14,dre-mir-430b-15,dre-mir-430b-16,dre-mir-430b-17,dre-mir-430b-18,dre-mir-430b-19,dre-mir-430b-2,dre-mir-430b-20,dre-mir-430b-3,dre-mir-430b-4,dre-mir-430b-5,dre-mir-430b-6,dre-mir-430b-7,dre-mir-430b-8,dre-mir-430b-9		dre-mir-430b-1,dre-mir-430b-10,dre-mir-430b-18,dre-mir-430b-4,dre-mir-430b-6,dre-mir-430b-9	miRNA,miRNA,miRNA,miRNA,miRNA,miRNA	0	0	0	False	False	False	False	False
AAAGTGCTATCAAGTTGGGGT	AAGTGCT	gl4315	s87	a5	4:28739033-28739053;4:28739624-28739644;4:28740775-28740795;4:28741365-28741385;4:28742516-28742536;4:28743120-28743140;4:28743710-28743730;4:28744860-28744880;4:28745472-28745492;4:28746623-28746643;4:28747249-28747269;4:28747861-28747881;4:28749012-28749032;4:28749602-28749622;4:28750752-28750772;4:28751364-28751384;4:28752515-28752535;4:28753105-28753125;4:28754255-28754275;4:28754859-28754879	21=;21=;21=;21=;21=;21=;21=;21=;21=;21=;21=;21=;21=;21=;21=;21=;21=;21=;21=;21=	2	AAAGTGCTATCAAGTTGGGGTAG	0	1	2	3	1	2	1	49	0	0.0885005	0.178644	0.256753	0.247562	0.395835	0.97519	17.7616	dre-miR-430b-3p				dre-mir-430b-1,dre-mir-430b-10,dre-mir-430b-11,dre-mir-430b-12,dre-mir-430b-13,dre-mir-430b-14,dre-mir-430b-15,dre-mir-430b-16,dre-mir-430b-17,dre-mir-430b-18,dre-mir-430b-19,dre-mir-430b-2,dre-mir-430b-20,dre-mir-430b-3,dre-mir-430b-4,dre-mir-430b-5,dre-mir-430b-6,dre-mir-430b-7,dre-mir-430b-8,dre-mir-430b-9		dre-mir-430b-1,dre-mir-430b-10,dre-mir-430b-18,dre-mir-430b-4,dre-mir-430b-6,dre-mir-430b-9	miRNA,miRNA,miRNA,miRNA,miRNA,miRNA	0	-2	0	False	False	False	False	False
AAAGTGCTATCAAGTTGGGGTA	AAGTGCT	gl4315	s87	a5	4:28739033-28739054;4:28739624-28739645;4:28740775-28740796;4:28741365-28741386;4:28742516-28742537;4:28743120-28743141;4:28743710-28743731;4:28744860-28744881;4:28745472-28745493;4:28746623-28746644;4:28747249-28747270;4:28747861-28747882;4:28749012-28749033;4:28749602-28749623;4:28750752-28750773;4:28751364-28751385;4:28752515-28752536;4:28753105-28753126;4:28754255-28754276;4:28754859-28754880	22=;22=;22=;22=;22=;22=;22=;22=;22=;22=;22=;22=;22=;22=;22=;22=;22=;22=;22=;22=	2	AAAGTGCTATCAAGTTGGGGTAG	7	5	10	14	7	3	2	79	0.513198	0.442502	0.893222	1.19818	1.73293	0.593753	1.95038	28.6361	dre-miR-430b-3p				dre-mir-430b-1,dre-mir-430b-10,dre-mir-430b-11,dre-mir-430b-12,dre-mir-430b-13,dre-mir-430b-14,dre-mir-430b-15,dre-mir-430b-16,dre-mir-430b-17,dre-mir-430b-18,dre-mir-430b-19,dre-mir-430b-2,dre-mir-430b-20,dre-mir-430b-3,dre-mir-430b-4,dre-mir-430b-5,dre-mir-430b-6,dre-mir-430b-7,dre-mir-430b-8,dre-mir-430b-9		dre-mir-430b-1,dre-mir-430b-10,dre-mir-430b-18,dre-mir-430b-4,dre-mir-430b-6,dre-mir-430b-9	miRNA,miRNA,miRNA,miRNA,miRNA,miRNA	0	-1	0	False	False	False	False	False
AAAGTGCTATCAAGTTGGGGTAGA	AAGTGCT	gl4315	s87	a5	4:28739033-28739056;4:28739624-28739647;4:28740775-28740798;4:28741365-28741388;4:28742516-28742539;4:28743120-28743143;4:28743710-28743733;4:28744860-28744883;4:28745472-28745495;4:28746623-28746646;4:28747249-28747272;4:28747861-28747884;4:28749012-28749035;4:28749602-28749625;4:28750752-28750775;4:28751364-28751387;4:28752515-28752538;4:28753105-28753128;4:28754255-28754278;4:28754859-28754882	24=;24=;24=;24=;24=;24=;24=;24=;24=;24=;24=;24=;24=;24=;24=;24=;24=;24=;24=;24=	2	AAAGTGCTATCAAGTTGGGGTAG	0	0	0	0	2	2	3	796	0	0	0	0	0.495123	0.395835	2.92557	288.536			dre-miR-430b-3p		dre-mir-430b-1,dre-mir-430b-10,dre-mir-430b-11,dre-mir-430b-12,dre-mir-430b-13,dre-mir-430b-14,dre-mir-430b-15,dre-mir-430b-16,dre-mir-430b-17,dre-mir-430b-18,dre-mir-430b-19,dre-mir-430b-2,dre-mir-430b-20,dre-mir-430b-3,dre-mir-430b-4,dre-mir-430b-5,dre-mir-430b-6,dre-mir-430b-7,dre-mir-430b-8,dre-mir-430b-9		dre-mir-430b-1,dre-mir-430b-10,dre-mir-430b-18,dre-mir-430b-4,dre-mir-430b-6,dre-mir-430b-9	miRNA,miRNA,miRNA,miRNA,miRNA,miRNA	0	1	0	False	False	False	False	False
AAAGTGCTATCAAGTTGGGGTAA	AAGTGCT	gl4315	s87	a5	4:28739033-28739055;4:28739624-28739646;4:28740775-28740797;4:28741365-28741387;4:28742516-28742538;4:28743120-28743142;4:28743710-28743732;4:28744860-28744882;4:28745472-28745494;4:28746623-28746645;4:28747249-28747271;4:28747861-28747883;4:28749012-28749034;4:28749602-28749624;4:28750752-28750774;4:28751364-28751386;4:28752515-28752537;4:28753105-28753127;4:28754255-28754277;4:28754859-28754881	22=1X;22=1X;22=1X;22=1X;22=1X;22=1X;22=1X;22=1X;22=1X;22=1X;22=1X;22=1X;22=1X;22=1X;22=1X;22=1X;22=1X;22=1X;22=1X;22=1X	3.3p;3.3p;3.3p;3.3p;3.3p;3.3p;3.3p;3.3p;3.3p;3.3p;3.3p;3.3p;3.3p;3.3p;3.3p;3.3p;3.3p;3.3p;3.3p;3.3p	AAAGTGCTATCAAGTTGGGGTAG	0	2	3	14	1	1	2	69	0	0.177001	0.267966	1.19818	0.247562	0.197918	1.95038	25.0113									0	-1	1	False	False	False	False	False
AAAGTGCTATCAAGTTGGGGTAC	AAGTGCT	gl4315	s87	a5	4:28739033-28739055;4:28739624-28739646;4:28740775-28740797;4:28741365-28741387;4:28742516-28742538;4:28743120-28743142;4:28743710-28743732;4:28744860-28744882;4:28745472-28745494;4:28746623-28746645;4:28747249-28747271;4:28747861-28747883;4:28749012-28749034;4:28749602-28749624;4:28750752-28750774;4:28751364-28751386;4:28752515-28752537;4:28753105-28753127;4:28754255-28754277;4:28754859-28754881	22=1X;22=1X;22=1X;22=1X;22=1X;22=1X;22=1X;22=1X;22=1X;22=1X;22=1X;22=1X;22=1X;22=1X;22=1X;22=1X;22=1X;22=1X;22=1X;22=1X	3.3p;3.3p;3.3p;3.3p;3.3p;3.3p;3.3p;3.3p;3.3p;3.3p;3.3p;3.3p;3.3p;3.3p;3.3p;3.3p;3.3p;3.3p;3.3p;3.3p	AAAGTGCTATCAAGTTGGGGTAG	0	0	0	2	1	0	3	122	0	0	0	0.171169	0.247562	0	2.92557	44.2228									0	-1	1	False	False	False	False	False
AAAGTGCTATCAAGTTGGGGTACC	AAGTGCT	gl4315	s87	a5	4:28739033-28739056;4:28739624-28739647;4:28740775-28740798;4:28741365-28741388;4:28742516-28742539;4:28743120-28743143;4:28743710-28743733;4:28744860-28744883;4:28745472-28745495;4:28746623-28746646;4:28747249-28747272;4:28747861-28747884;4:28749012-28749035;4:28749602-28749625;4:28750752-28750775;4:28751364-28751387;4:28752515-28752538;4:28753105-28753128;4:28754255-28754278;4:28754859-28754882	22=2X;22=2X;22=2X;22=2X;22=2X;22=2X;22=2X;22=2X;22=2X;22=2X;22=2X;22=2X;22=2X;22=2X;22=2X;22=2X;22=2X;22=2X;22=2X;22=2X	3.3p;3.3p;3.3p;3.3p;3.3p;3.3p;3.3p;3.3p;3.3p;3.3p;3.3p;3.3p;3.3p;3.3p;3.3p;3.3p;3.3p;3.3p;3.3p;3.3p	AAAGTGCTATCAAGTTGGGGTAG	0	0	1	0	0	0	19	470	0	0	0.0893222	0	0	0	18.5286	170.367									0	-1	2	False	False	False	False	False
AAAGTGCTATCAAGTTGGGGTAGAA	AAGTGCT	gl4315	s87	a5	4:28739033-28739057;4:28739624-28739648;4:28740775-28740799;4:28741365-28741389;4:28742516-28742540;4:28743120-28743144;4:28743710-28743734;4:28744860-28744884;4:28745472-28745496;4:28746623-28746647;4:28747249-28747273;4:28747861-28747885;4:28749012-28749036;4:28749602-28749626;4:28750752-28750776;4:28751364-28751388;4:28752515-28752539;4:28753105-28753129;4:28754255-28754279;4:28754859-28754883	24=1X;24=1X;24=1X;24=1X;24=1X;24=1X;24=1X;24=1X;24=1X;24=1X;24=1X;24=1X;24=1X;24=1X;24=1X;24=1X;24=1X;24=1X;24=1X;24=1X	3.3p;3.3p;3.3p;3.3p;3.3p;3.3p;3.3p;3.3p;3.3p;3.3p;3.3p;3.3p;3.3p;3.3p;3.3p;3.3p;3.3p;3.3p;3.3p;3.3p	AAAGTGCTATCAAGTTGGGGTAG	0	0	0	0	2	1	0	187	0	0	0	0	0.495123	0.197918	0	67.7841			dre-miR-430b-3p						0	1	1	False	False	False	False	False
AAAGTGCTATCAAGTTGGGGTAGT	AAGTGCT	gl4315	s87	a5	4:28739033-28739056;4:28739624-28739647;4:28740775-28740798;4:28741365-28741388;4:28742516-28742539;4:28743120-28743143;4:28743710-28743733;4:28744860-28744883;4:28745472-28745495;4:28746623-28746646;4:28747249-28747272;4:28747861-28747884;4:28749012-28749035;4:28749602-28749625;4:28750752-28750775;4:28751364-28751387;4:28752515-28752538;4:28753105-28753128;4:28754255-28754278;4:28754859-28754882	23=1X;23=1X;23=1X;23=1X;23=1X;23=1X;23=1X;23=1X;23=1X;23=1X;23=1X;23=1X;23=1X;23=1X;23=1X;23=1X;23=1X;23=1X;23=1X;23=1X	3.3p;3.3p;3.3p;3.3p;3.3p;3.3p;3.3p;3.3p;3.3p;3.3p;3.3p;3.3p;3.3p;3.3p;3.3p;3.3p;3.3p;3.3p;3.3p;3.3p	AAAGTGCTATCAAGTTGGGGTAG	0	0	2	0	3	3	0	71	0	0	0.178644	0	0.742685	0.593753	0	25.7362			dre-miR-430b-3p						0	0	1	False	False	False	False	False
AAAGTGCTATCAAGTTGGGGTAT	AAGTGCT	gl4315	s87	a5	4:28739033-28739055;4:28739624-28739646;4:28740775-28740797;4:28741365-28741387;4:28742516-28742538;4:28743120-28743142;4:28743710-28743732;4:28744860-28744882;4:28745472-28745494;4:28746623-28746645;4:28747249-28747271;4:28747861-28747883;4:28749012-28749034;4:28749602-28749624;4:28750752-28750774;4:28751364-28751386;4:28752515-28752537;4:28753105-28753127;4:28754255-28754277;4:28754859-28754881	22=1X;22=1X;22=1X;22=1X;22=1X;22=1X;22=1X;22=1X;22=1X;22=1X;22=1X;22=1X;22=1X;22=1X;22=1X;22=1X;22=1X;22=1X;22=1X;22=1X	3.3p;3.3p;3.3p;3.3p;3.3p;3.3p;3.3p;3.3p;3.3p;3.3p;3.3p;3.3p;3.3p;3.3p;3.3p;3.3p;3.3p;3.3p;3.3p;3.3p	AAAGTGCTATCAAGTTGGGGTAG	0	1	18	8	9	4	0	17	0	0.0885005	1.6078	0.684674	2.22805	0.791671	0	6.16219									0	-1	1	False	False	False	False	False
AAAGTGGTTATGGACTTTGCC	AAGTGGT	gl2375			TML:64	TML:64	1	AAAGTGGTTATGGACTTTGCC	0	0	0	0	35	43	0	2	0	0	0	0	8.66466	8.51046	0	0.724964							AL590150.2	lincRNA	0	0	0	False	False	False	False	False
AAGTGGTTATGGACTTTGCC	AGTGGTT	gl2375			TML:64	TML:64	2	AAAGTGGTTATGGACTTTGCC	0	0	0	0	14	30	0	0	0	0	0	0	3.46586	5.93753	0	0							AL590150.2	lincRNA	-1	0	0	False	False	False	False	False
AAAGTTGAAGGCATCTC	AAGTTGA	gl1249			15:5379566-5379550;15:5379834-5379818;9:53278403-53278387;9:53278862-53278846;KN150127.1:9954-9970	17=;17=;17=;17=;17=	1	AAAGTTGAAGGCATCTC	0	0	0	0	0	0	4	148	0	0	0	0	0	0	3.90076	53.6473									0	0	0	False	False	False	False	False
AAAGTTGAAGGCATCTCT	AAGTTGA	gl1249			15:5379566-5379549;15:5379834-5379817;9:53278403-53278386;9:53278862-53278845;KN150127.1:9954-9971	18=;18=;18=;18=;18=	2	AAAGTTGAAGGCATCTC	0	0	0	0	0	0	1	45	0	0	0	0	0	0	0.97519	16.3117									0	1	0	False	False	False	False	False
AAAGTTGAAGGCATCTCTGTCTGGC	AAGTTGA	gl1283			15:5379566-5379542;15:5379834-5379810;9:53278403-53278379;9:53278862-53278838	25=;25=;25=;25=	1	AAAGTTGAAGGCATCTCTGTCTGGC	0	0	0	0	0	0	17	400	0	0	0	0	0	0	16.5782	144.993									0	0	0	False	False	False	False	False
AAAGTTGAAGGCATCTCTGTC	AAGTTGA	gl1283			15:5379566-5379546;15:5379834-5379814;9:53278403-53278383;9:53278862-53278842	21=;21=;21=;21=	2	AAAGTTGAAGGCATCTCTGTCTGGC	0	0	1	0	0	0	7	88	0	0	0.0893222	0	0	0	6.82633	31.8984									0	-4	0	False	False	False	False	False
AAAGTTGAAGGCATCTCTGTCT	AAGTTGA	gl1283			15:5379566-5379545;15:5379834-5379813;9:53278403-53278382;9:53278862-53278841	22=;22=;22=;22=	2	AAAGTTGAAGGCATCTCTGTCTGGC	0	0	0	0	0	0	1	88	0	0	0	0	0	0	0.97519	31.8984									0	-3	0	False	False	False	False	False
AAAGTTGAAGGCATCTCTGTCTG	AAGTTGA	gl1283			15:5379566-5379544;15:5379834-5379812;9:53278403-53278381;9:53278862-53278840	23=;23=;23=;23=	2	AAAGTTGAAGGCATCTCTGTCTGGC	0	0	0	0	0	0	0	60	0	0	0	0	0	0	0	21.7489									0	-2	0	False	False	False	False	False
AAAGTTGAAGGCATCTCTGTCTGG	AAGTTGA	gl1283			15:5379566-5379543;15:5379834-5379811;9:53278403-53278380;9:53278862-53278839	24=;24=;24=;24=	2	AAAGTTGAAGGCATCTCTGTCTGGC	0	1	0	0	0	0	6	123	0	0.0885005	0	0	0	0	5.85114	44.5853									0	-1	0	False	False	False	False	False
GTTGAAGGCATCTCTGTC	TTGAAGG	gl1283			15:5379563-5379546;15:5379831-5379814;9:53278400-53278383;9:53278859-53278842	18=;18=;18=;18=	2	AAAGTTGAAGGCATCTCTGTCTGGC	0	0	0	0	0	0	0	38	0	0	0	0	0	0	0	13.7743									-3	-4	0	False	False	False	False	False
GTTGAAGGCATCTCTGTCTGGCA	TTGAAGG	gl1283			15:5379563-5379541;15:5379831-5379809;9:53278400-53278378;9:53278859-53278837	23=;23=;23=;23=	2	AAAGTTGAAGGCATCTCTGTCTGGC	0	0	0	0	0	0	0	127	0	0	0	0	0	0	0	46.0352									-3	1	0	False	False	False	False	False
GTTGAAGGCATCTCTGTCTGGCAC	TTGAAGG	gl1283			15:5379563-5379540;15:5379831-5379808;9:53278400-53278377;9:53278859-53278836	24=;24=;24=;24=	2	AAAGTTGAAGGCATCTCTGTCTGGC	0	0	0	0	0	0	0	37	0	0	0	0	0	0	0	13.4118									-3	2	0	False	False	False	False	False
GTTGAAGGCATCTCTGTCTGGCACA	TTGAAGG	gl1283			15:5379563-5379539;15:5379831-5379807;9:53278400-53278376;9:53278859-53278835	25=;25=;25=;25=	2	AAAGTTGAAGGCATCTCTGTCTGGC	0	0	0	0	0	0	0	98	0	0	0	0	0	0	0	35.5232									-3	3	0	False	False	False	False	False
TAAAGTTGAAGGCATCTCTGTCT	AAAGTTG	gl1283			15:5379567-5379545;15:5379835-5379813;9:53278404-53278382;9:53278863-53278841	23=;23=;23=;23=	2	AAAGTTGAAGGCATCTCTGTCTGGC	0	0	0	0	0	0	0	31	0	0	0	0	0	0	0	11.2369									1	-3	0	False	False	False	False	False
TAAAGTTGAAGGCATCTCTGTCTGG	AAAGTTG	gl1283			15:5379567-5379543;15:5379835-5379811;9:53278404-53278380;9:53278863-53278839	25=;25=;25=;25=	2	AAAGTTGAAGGCATCTCTGTCTGGC	0	0	0	0	0	1	2	37	0	0	0	0	0	0.197918	1.95038	13.4118									1	-1	0	False	False	False	False	False
TTGAAGGCATCTCTGTC	TGAAGGC	gl1283			15:5379562-5379546;15:5379830-5379814;9:53278399-53278383;9:53278858-53278842	17=;17=;17=;17=	2	AAAGTTGAAGGCATCTCTGTCTGGC	0	0	0	0	0	0	2	273	0	0	0	0	0	0	1.95038	98.9576									-4	-4	0	False	False	False	False	False
TTGAAGGCATCTCTGTCT	TGAAGGC	gl1283			15:5379562-5379545;15:5379830-5379813;9:53278399-53278382;9:53278858-53278841	18=;18=;18=;18=	2	AAAGTTGAAGGCATCTCTGTCTGGC	0	0	1	0	0	0	0	84	0	0	0.0893222	0	0	0	0	30.4485									-4	-3	0	False	False	False	False	False
TTGAAGGCATCTCTGTCTGGCA	TGAAGGC	gl1283			15:5379562-5379541;15:5379830-5379809;9:53278399-53278378;9:53278858-53278837	22=;22=;22=;22=	2	AAAGTTGAAGGCATCTCTGTCTGGC	0	0	0	0	0	0	5	67	0	0	0	0	0	0	4.87595	24.2863									-4	1	0	False	False	False	False	False
TTGAAGGCATCTCTGTCTGGCAC	TGAAGGC	gl1283			15:5379562-5379540;15:5379830-5379808;9:53278399-53278377;9:53278858-53278836	23=;23=;23=;23=	2	AAAGTTGAAGGCATCTCTGTCTGGC	0	0	0	0	0	0	9	92	0	0	0	0	0	0	8.77671	33.3483									-4	2	0	False	False	False	False	False
TTGAAGGCATCTCTGTCTGGCACA	TGAAGGC	gl1283			15:5379562-5379539;15:5379830-5379807;9:53278399-53278376;9:53278858-53278835	24=;24=;24=;24=	2	AAAGTTGAAGGCATCTCTGTCTGGC	0	0	0	0	0	0	5	166	0	0	0	0	0	0	4.87595	60.172									-4	3	0	False	False	False	False	False
AAAGTTGAAGGCATCTCTGTCTAGC	AAGTTGA	gl1283			15:5379566-5379542;15:5379834-5379810;9:53278403-53278379;9:53278862-53278838	22=1X2=;22=1X2=;22=1X2=;22=1X2=	4.0;4.0;4.0;4.0	AAAGTTGAAGGCATCTCTGTCTGGC	0	0	0	0	0	0	0	130	0	0	0	0	0	0	0	47.1227									0	0	0	False	False	False	False	True
AAAGTTGATGGATTCCAGTAAC	AAGTTGA	gl3014			9:40521375-40521354	22=	1	AAAGTTGATGGATTCCAGTAAC	0	0	0	0	4	4	1	101	0	0	0	0	0.990247	0.791671	0.97519	36.6107									0	0	0	False	False	False	False	False
AAGGTTGATGGATTCCAGTAAC	AGGTTGA	gl3014			9:40521375-40521354	2=1X19=	4	AAAGTTGATGGATTCCAGTAAC	0	1	0	0	2	8	1	46	0	0.0885005	0	0	0.495123	1.58334	0.97519	16.6742									0	0	0	False	False	False	False	False
AAAGTTTTCTGAAATGTTT	AAGTTTT	gl2609			TML:105	TML:105	1	AAAGTTTTCTGAAATGTTT	0	0	0	0	19	29	0	1	0	0	0	0	4.70367	5.73961	0	0.362482							BX072533.1,CR759927.4	lincRNA,lincRNA	0	0	0	False	False	False	False	False
AAATAAACTACCCCGAG	AATAAAC	gl3333			TML:219	TML:219	1	AAATAAACTACCCCGAG	0	0	0	0	1	0	3	27	0	0	0	0	0.247562	0	2.92557	9.78701									0	0	0	False	False	False	False	False
AAATAAAGCACGGCACCAC	AATAAAG	gl7292			14:15696960-15696978;24:28313768-28313750	1X10=1X7=;11=2X6=	5.5p;5.0	AAATAAAGCACGGCACCAC	2	3	13	14	2	1	0	1	0.146628	0.265501	1.16119	1.19818	0.495123	0.197918	0	0.362482									NA	NA	NA	False	False	False	False	False
AAATAACGAACGCCACTCTGGCAC	AATAACG	gl5450			14:44624290-44624267	24=	1	AAATAACGAACGCCACTCTGGCAC	1	0	0	0	52	5	0	37	0.073314	0	0	0	12.8732	0.989589	0	13.4118									0	0	0	False	False	False	False	False
AAATAAGCCAAATTATCTGAGC	AATAAGC	gl2744			11:7140215-7140236;11:7140773-7140794	22=;22=	1	AAATAAGCCAAATTATCTGAGC	1	3	6	3	7	5	8	116	0.073314	0.265501	0.535933	0.256753	1.73293	0.989589	7.80152	42.0479							SNORD12	snoRNA	0	0	0	False	False	False	False	False
AAAATAAGCCAAATTATCTGAGC	AAATAAG	gl2744			11:7140214-7140236;11:7140772-7140794	23=;23=	2	AAATAAGCCAAATTATCTGAGC	6	1	27	12	7	8	3	104	0.439884	0.0885005	2.4117	1.02701	1.73293	1.58334	2.92557	37.6981							SNORD12	snoRNA	1	0	0	False	False	False	False	False
AAAATAAGCCAAATTATCTGAGCA	AAATAAG	gl2744			11:7140214-7140237;11:7140772-7140795	24=;24=	2	AAATAAGCCAAATTATCTGAGC	0	0	0	0	2	5	0	35	0	0	0	0	0.495123	0.989589	0	12.6869							SNORD12	snoRNA	1	1	0	False	False	False	False	False
AATAAGCCAAATTATCTGAGC	ATAAGCC	gl2744			11:7140216-7140236;11:7140774-7140794	21=;21=	2	AAATAAGCCAAATTATCTGAGC	1	0	0	5	6	11	3	120	0.073314	0	0	0.427921	1.48537	2.17709	2.92557	43.4978							SNORD12	snoRNA	-1	0	0	False	False	False	False	False
AGCCAAATTATCTGAGC	GCCAAAT	gl2744			11:7140220-7140236;11:7140778-7140794	17=;17=	2	AAATAAGCCAAATTATCTGAGC	2	0	13	3	7	4	3	69	0.146628	0	1.16119	0.256753	1.73293	0.791671	2.92557	25.0113							SNORD12	snoRNA	-5	0	0	False	False	False	False	False
ATAAGCCAAATTATCTGAGC	TAAGCCA	gl2744			11:7140217-7140236;11:7140775-7140794	20=;20=	2	AAATAAGCCAAATTATCTGAGC	2	1	2	4	9	13	6	109	0.146628	0.0885005	0.178644	0.342337	2.22805	2.57293	5.85114	39.5105							SNORD12	snoRNA	-2	0	0	False	False	False	False	False
ATAAGCCAAATTATCTGAGCA	TAAGCCA	gl2744			11:7140217-7140237;11:7140775-7140795	21=;21=	2	AAATAAGCCAAATTATCTGAGC	0	0	0	1	2	3	1	30	0	0	0	0.0855843	0.495123	0.593753	0.97519	10.8745							SNORD12	snoRNA	-2	1	0	False	False	False	False	False
TAAGCCAAATTATCTGAGC	AAGCCAA	gl2744			11:7140218-7140236;11:7140776-7140794	19=;19=	2	AAATAAGCCAAATTATCTGAGC	0	0	1	3	2	3	0	47	0	0	0.0893222	0.256753	0.495123	0.593753	0	17.0367							SNORD12	snoRNA	-3	0	0	False	False	False	False	False
AAATAGACACTTTTGCACC	AATAGAC	gl6620			14:25498909-25498891;2:14340949-14340931;KN149747.1:9869-9887;KN150488.1:7753-7771	1X18=;1=1X17=;7=1X11=;1=1X17=	4.5p;4.0;4.0;4.0	AAATAGACACTTTTGCACC	0	0	0	0	17	52	0	0	0	0	0	0	4.20855	10.2917	0	0									NA	NA	NA	False	False	False	False	False
AAATAGACGCGGTACCC	AATAGAC	gl4575			MT:8641-8657	17=	1	AAATAGACGCGGTACCC	14	1	138	108	0	8	3	0	1.0264	0.0885005	12.3265	9.2431	0	1.58334	2.92557	0									0	0	0	False	False	False	False	False
AAAATAGACGCGGTACC	AAATAGA	gl4575			MT:8640-8656	17=	2	AAATAGACGCGGTACCC	2	2	12	27	1	0	0	0	0.146628	0.177001	1.07187	2.31078	0.247562	0	0	0									1	-1	0	False	False	False	False	False
AAAATAGACGCGGTACCC	AAATAGA	gl4575			MT:8640-8657	18=	2	AAATAGACGCGGTACCC	3	3	33	72	2	4	1	1	0.219942	0.265501	2.94763	6.16207	0.495123	0.791671	0.97519	0.362482									1	0	0	False	False	False	False	False
AAAATAGACGCGGTACCCG	AAATAGA	gl4575			MT:8640-8658	19=	2	AAATAGACGCGGTACCC	3	5	25	24	3	3	0	0	0.219942	0.442502	2.23305	2.05402	0.742685	0.593753	0	0									1	1	0	False	False	False	False	False
AAATAGACGCGGTACCCG	AATAGAC	gl4575			MT:8641-8658	18=	2	AAATAGACGCGGTACCC	4	9	60	44	1	1	0	0	0.293256	0.796504	5.35933	3.76571	0.247562	0.197918	0	0									0	1	0	False	False	False	False	False
AAATAGACGCGGTACCCGG	AATAGAC	gl4575			MT:8641-8659	19=	2	AAATAGACGCGGTACCC	5	0	10	16	1	3	0	0	0.36657	0	0.893222	1.36935	0.247562	0.593753	0	0									0	2	0	False	False	False	False	False
AAATAGACGCGGTACCCGGA	AATAGAC	gl4575			MT:8641-8660	20=	2	AAATAGACGCGGTACCC	1	1	19	28	0	1	0	0	0.073314	0.0885005	1.69712	2.39636	0	0.197918	0	0									0	3	0	False	False	False	False	False
AATAGACGCGGTACCCG	ATAGACG	gl4575			MT:8642-8658	17=	2	AAATAGACGCGGTACCC	4	3	70	26	1	1	0	0	0.293256	0.265501	6.25255	2.22519	0.247562	0.197918	0	0									-1	1	0	False	False	False	False	False
ATTAAAATAGACGCGGTACCC	TTAAAAT	gl4575			MT:8637-8657	21=	2	AAATAGACGCGGTACCC	1	0	15	17	1	1	0	0	0.073314	0	1.33983	1.45493	0.247562	0.197918	0	0									4	0	0	False	False	False	False	False
TTAAAATAGACGCGGTACCC	TAAAATA	gl4575			MT:8638-8657	20=	2	AAATAGACGCGGTACCC	6	5	28	29	7	9	1	0	0.439884	0.442502	2.50102	2.48194	1.73293	1.78126	0.97519	0									3	0	0	False	False	False	False	False
TTAAAATAGACGCGGTACCCG	TAAAATA	gl4575			MT:8638-8658	21=	2	AAATAGACGCGGTACCC	1	4	22	14	3	8	0	0	0.073314	0.354002	1.96509	1.19818	0.742685	1.58334	0	0									3	1	0	False	False	False	False	False
AAATCGACGCGGTACCC	AATCGAC	gl4575			MT:8641-8657	4=1X12=	4	AAATAGACGCGGTACCC	0	2	19	22	0	2	0	0	0	0.177001	1.69712	1.88285	0	0.395835	0	0									0	0	0	False	False	False	False	False
AAATAGAGACAGAACTGTGGTTGAC	AATAGAG	gl1343			TML:210	TML:210	1	AAATAGAGACAGAACTGTGGTTGAC	0	0	1	0	21	16	0	2	0	0	0.0893222	0	5.19879	3.16668	0	0.724964									0	0	0	False	False	False	False	False
AAATATCTCTTAATTGTTTGG	AATATCT	gl1086	s271	a6	17:25935598-25935578	21=	1	AAATATCTCTTAATTGTTTGG	20	41	0	0	0	0	0	0	1.46628	3.62852	0	0	0	0	0	0	dre-miR-7552b-3p				dre-mir-7552b	gac-mir-7552a			0	0	0	False	False	False	False	False
AAATATCTCTTAATTGTTTGGT	AATATCT	gl1086	s271	a6	17:25935598-25935577	22=	2	AAATATCTCTTAATTGTTTGG	9	45	3	0	0	0	0	0	0.659826	3.98252	0.267966	0	0	0	0	0	dre-miR-7552b-3p				dre-mir-7552b	gac-mir-7552a			0	1	0	False	False	False	False	False
AAATATCTCTTAATTGTTTGGA	AATATCT	gl1086	s271	a6	17:25935598-25935577	21=1X	3.3p	AAATATCTCTTAATTGTTTGG	3	28	0	1	0	0	0	0	0.219942	2.47801	0	0.0855843	0	0	0	0									0	0	1	False	False	False	False	False
AAATATGATGAAACCTAAACTGATA	AATATGA	gl2854			21:40377383-40377407	25=	1	AAATATGATGAAACCTAAACTGATA	7	15	7	29	36	56	152	2027	0.513198	1.32751	0.625255	2.48194	8.91222	11.0834	148.229	734.751									0	0	0	False	False	False	False	False
AAATATGATGAAACCTAAACTGA	AATATGA	gl2854			21:40377383-40377405	23=	2	AAATATGATGAAACCTAAACTGATA	0	0	2	0	5	5	23	25	0	0	0.178644	0	1.23781	0.989589	22.4294	9.06205									0	-2	0	False	False	False	False	False
AAATATGATGAAACCTAAACTGAT	AATATGA	gl2854			21:40377383-40377406	24=	2	AAATATGATGAAACCTAAACTGATA	1	0	0	3	4	0	1	92	0.073314	0	0	0.256753	0.990247	0	0.97519	33.3483									0	-1	0	False	False	False	False	False
TAAATATGATGAAACCTAAACTGA	AAATATG	gl2854			21:40377382-40377405	24=	2	AAATATGATGAAACCTAAACTGATA	0	0	0	0	5	12	15	52	0	0	0	0	1.23781	2.37501	14.6279	18.8491									1	-2	0	False	False	False	False	False
TAAATATGATGAAACCTAAACTGAT	AAATATG	gl2854			21:40377382-40377406	25=	2	AAATATGATGAAACCTAAACTGATA	0	0	1	0	9	4	10	141	0	0	0.0893222	0	2.22805	0.791671	9.7519	51.11									1	-1	0	False	False	False	False	False
AAATCTGATGAAACCTAAACTGATA	AATCTGA	gl2854			21:40377383-40377407	4=1X20=	4	AAATATGATGAAACCTAAACTGATA	1	0	1	1	3	3	25	219	0.073314	0	0.0893222	0.0855843	0.742685	0.593753	24.3798	79.3835									0	0	0	False	False	False	False	False
AAATATGATGAAACCTACCCTGATA	AATATGA	gl2854			21:40377383-40377407	17=2X6=	5	AAATATGATGAAACCTAAACTGATA	0	0	1	0	0	0	1	31	0	0	0.0893222	0	0	0	0.97519	11.2369									0	0	0	False	False	False	False	True
AAATCTGATGAAACCTAACCTGATA	AATCTGA	gl2854			21:40377383-40377407	4=1X13=1X6=	5	AAATATGATGAAACCTAAACTGATA	0	0	1	0	2	0	2	26	0	0	0.0893222	0	0.495123	0	1.95038	9.42453									0	0	0	False	False	False	False	True
AAATCTGATGAAACCTACACTGATA	AATCTGA	gl2854			21:40377383-40377407	4=1X12=1X7=	5	AAATATGATGAAACCTAAACTGATA	0	0	0	0	2	1	2	31	0	0	0	0	0.495123	0.197918	1.95038	11.2369									0	0	0	False	False	False	False	True
AAATCAAAACCTAAAGAAA	AATCAAA	gl3972			18:45964937-45964955;6:38736377-38736359	19=;19=	1	AAATCAAAACCTAAAGAAA	7	18	0	0	3	1	0	3	0.513198	1.59301	0	0	0.742685	0.197918	0	1.08745					dre-mir-737	ipu-mir-737			0	0	0	False	False	False	False	False
AAATCAAGCACGGCACT	AATCAAG	gl6849			4:15648313-15648329;5:44328301-44328285;MT:965-981	15=1X1=;11=1X5=;4=1X12=	4.0;4.0;4.0	AAATCAAGCACGGCACT	6	1	28	10	4	0	1	1	0.439884	0.0885005	2.50102	0.855843	0.990247	0	0.97519	0.362482									NA	NA	NA	False	False	False	False	False
AAATCAAGCACGGCACTG	AATCAAG	gl6922			5:44328301-44328284;MT:965-982	11=1X6=;4=1X13=	4.0;4.0	AAATCAAGCACGGCACTG	5	2	26	8	1	0	0	1	0.36657	0.177001	2.32238	0.684674	0.247562	0	0	0.362482									NA	NA	NA	False	False	False	False	False
AAATCCAGGGAAAGGTACCA	AATCCAG	gl7048			21:10747385-10747366	5=1X1=1X12=	5	AAATCCAGGGAAAGGTACCA	4	5	31	10	0	5	13	18	0.293256	0.442502	2.76899	0.855843	0	0.989589	12.6775	6.52468									NA	NA	NA	False	False	False	False	False
AAATCCATTTTGGCCTGAG	AATCCAT	gl7127			19:36764536-36764518;8:45853350-45853368	13=2X4=;13=2X4=	5.0;5.0	AAATCCATTTTGGCCTGAG	0	0	0	0	0	0	0	32	0	0	0	0	0	0	0	11.5994									NA	NA	NA	False	False	False	False	False
AAATCCCGGACGAGCCCC	AATCCCG	gl3646			TML:68	TML:68	1	AAATCCCGGACGAGCCCC	1	0	2	1	3	11	17	27	0.073314	0	0.178644	0.0855843	0.742685	2.17709	16.5782	9.78701									0	0	0	False	False	False	False	False
AAATCCCGGACGAGCCCCCA	AATCCCG	gl5154			TML:52	TML:52	1	AAATCCCGGACGAGCCCCCA	5	4	8	12	7	5	0	10	0.36657	0.354002	0.714577	1.02701	1.73293	0.989589	0	3.62482									0	0	0	False	False	False	False	False
AAATCCCTTGTCTGAAG	AATCCCT	gl5743			3:18290942-18290958	17=	1	AAATCCCTTGTCTGAAG	1	2	10	8	5	16	2	10	0.073314	0.177001	0.893222	0.684674	1.23781	3.16668	1.95038	3.62482									0	0	0	False	False	False	False	False
AAATCCGGAGATGCCGCC	AATCCGG	gl6257			11:4582660-4582677	17=1X	3.3p	AAATCCGGAGATGCCGCC	0	0	0	0	1	64	0	1	0	0	0	0	0.247562	12.6667	0	0.362482									NA	NA	NA	False	False	False	False	False
AAATCCGGAGATGCTGCC	AATCCGG	gl546			19:43526164-43526181	18=	1	AAATCCGGAGATGCTGCC	0	0	0	0	0	31	0	0	0	0	0	0	0	6.13545	0	0									0	0	0	False	False	False	False	False
AAATCCGGGGGAGAAGG	AATCCGG	gl981			2:25652710-25652694;4:76323392-76323408;5:823053-823037;5:834700-834684;KN150504.1:11849-11833	17=;17=;17=;17=;17=	1	AAATCCGGGGGAGAAGG	0	2	0	2	2	3	72	311	0	0.177001	0	0.171169	0.495123	0.593753	70.2137	112.732									0	0	0	False	False	False	False	False
AAATCCGGGGGAGAAGGT	AATCCGG	gl981			2:25652710-25652693;4:76323392-76323409;5:823053-823036;5:834700-834683;KN150504.1:11849-11832	18=;18=;18=;18=;18=	2	AAATCCGGGGGAGAAGG	1	0	0	0	1	5	42	109	0.073314	0	0	0	0.247562	0.989589	40.958	39.5105									0	1	0	False	False	False	False	False
GAAAATCCGGGGGAGAAGG	AAAATCC	gl981			2:25652712-25652694;4:76323390-76323408;5:823055-823037;5:834702-834684;KN150504.1:11851-11833	19=;19=;19=;19=;19=	2	AAATCCGGGGGAGAAGG	0	0	0	0	0	1	25	13	0	0	0	0	0	0.197918	24.3798	4.71227									2	0	0	False	False	False	False	False
AAATCCTGTAACCGTTGACT	AATCCTG	gl5981			10:38525872-38525891;13:48779039-48779020;19:20443285-20443304;21:37406855-37406874;23:19713707-19713726	20=;20=;20=;20=;20=	1	AAATCCTGTAACCGTTGACT	0	6	16	7	5	3	0	7	0	0.531003	1.42915	0.59909	1.23781	0.593753	0	2.53737									0	0	0	False	False	False	False	False
AAATCCTGTAACCGTTGACTT	AATCCTG	gl309			10:38525872-38525892;13:48779039-48779019;21:37406855-37406875;23:19713707-19713727	21=;21=;21=;21=	1	AAATCCTGTAACCGTTGACTT	1	1	17	1	6	7	0	6	0.073314	0.0885005	1.51848	0.0855843	1.48537	1.38542	0	2.17489									0	0	0	False	False	False	False	False
AAATCCTGTAACCGTTGACTTC	AATCCTG	gl1121			10:38525872-38525893;13:48779039-48779018;23:19713707-19713728	22=;22=;22=	1	AAATCCTGTAACCGTTGACTTC	3	8	77	110	29	34	18	31	0.219942	0.708004	6.87781	9.41427	7.17929	6.7292	17.5534	11.2369									0	0	0	False	False	False	False	False
AAATCCTGTAACCGTTGACTTCC	AATCCTG	gl1121			10:38525872-38525894;13:48779039-48779017;23:19713707-19713729	23=;23=;23=	2	AAATCCTGTAACCGTTGACTTC	0	0	2	11	5	17	15	16	0	0	0.178644	0.941427	1.23781	3.3646	14.6279	5.79971									0	1	0	False	False	False	False	False
AAATCCTTTTCCCAGTTCCA	AATCCTT	gl6813			10:8277340-8277359;8:17083508-17083489	10=1X9=;14=1X4=1X	4.0;4.3p	AAATCCTTTTCCCAGTTCCA	6	5	16	21	3	0	0	6	0.439884	0.442502	1.42915	1.79727	0.742685	0	0	2.17489									NA	NA	NA	False	False	False	False	False
AAATCTCGGTGGAACCTCCA	AATCTCG	gl3380			4:43889223-43889204	20=	1	AAATCTCGGTGGAACCTCCA	2	4	1	11	5	18	4	10	0.146628	0.354002	0.0893222	0.941427	1.23781	3.56252	3.90076	3.62482									0	0	0	False	False	False	False	False
AAATCTGCGGGGCTAACC	AATCTGC	gl5109			MT:8722-8739	18=	1	AAATCTGCGGGGCTAACC	0	1	19	5	2	15	1	0	0	0.0885005	1.69712	0.427921	0.495123	2.96877	0.97519	0									0	0	0	False	False	False	False	False
AAATCTTCTAGTCTCTGCCA	AATCTTC	gl7132			1:23760578-23760559;13:21535820-21535801;MT:6091-6110	11=1X6=1X1=;7=1X10=1X1=;17=2X1=	5.0;5.0;5.0	AAATCTTCTAGTCTCTGCCA	14	6	27	38	4	9	0	4	1.0264	0.531003	2.4117	3.2522	0.990247	1.78126	0	1.44993									NA	NA	NA	False	False	False	False	False
AAATGAAGCACTTCGAAA	AATGAAG	gl3626			TML:2362	TML:2362	1	AAATGAAGCACTTCGAAA	0	0	0	0	0	0	0	31	0	0	0	0	0	0	0	11.2369									0	0	0	False	False	False	False	False
AAATGACTCGTAGACGA	AATGACT	gl3514			20:55338566-55338550;4:34311596-34311612;4:53832612-53832628;4:53853937-53853953;4:53870133-53870149;4:53898265-53898281;4:76325381-76325397;4:51469632-51469616;4:66537645-66537629;5:821211-821195;5:832858-832842;KN149861.1:4371-4355;KN150411.1:4678-4662;KN150411.1:13986-13970	17=;17=;17=;17=;17=;17=;17=;17=;17=;17=;17=;17=;17=;17=	1	AAATGACTCGTAGACGA	2	1	3	3	1	1	8	11	0.146628	0.0885005	0.267966	0.256753	0.247562	0.197918	7.80152	3.9873									0	0	0	False	False	False	False	False
AAATGATGAAGGCCAAATGATGTG	AATGATG	gl3104			TML:77	TML:77	1	AAATGATGAAGGCCAAATGATGTG	0	0	0	1	31	33	2	9	0	0	0	0.0855843	7.67441	6.53128	1.95038	3.26234									0	0	0	False	False	False	False	False
AAATGCCCGATCTCATC	AATGCCC	gl940			TML:2909	TML:2909	1	AAATGCCCGATCTCATC	0	0	0	1	0	0	1	77	0	0	0	0.0855843	0	0	0.97519	27.9111							5S_rRNA	rRNA	0	0	0	False	False	False	False	False
AAATGTAGAATCCACCCTAACAG	AATGTAG	gl3474			4:29910210-29910232;4:65221687-65221709;4:64326901-64326879	23=;23=;23=	1	AAATGTAGAATCCACCCTAACAG	0	0	0	0	14	20	0	7	0	0	0	0	3.46586	3.95835	0	2.53737									0	0	0	False	False	False	False	False
AAATGTAGTAGACTATAAGTAT	AATGTAG	gl5609	s248	a7	24:26045523-26045544	22=	1	AAATGTAGTAGACTATAAGTAT	27	85	0	0	0	1	0	1	1.97948	7.52254	0	0	0	0.197918	0	0.362482	dre-miR-728a-5p	gac-miR-728b-5p			dre-mir-728a	gac-mir-728b,ipu-mir-728-1	dre-mir-728	miRNA	0	0	0	False	False	False	False	False
AAATGTAGTAGACTATAAGT	AATGTAG	gl5609	s248	a7	24:26045523-26045542	20=	2	AAATGTAGTAGACTATAAGTAT	13	48	0	0	0	0	0	0	0.953083	4.24802	0	0	0	0	0	0	dre-miR-728a-5p	gac-miR-728b-5p			dre-mir-728a	gac-mir-728b,ipu-mir-728-1	dre-mir-728	miRNA	0	-2	0	False	False	False	False	False
AAATGTAGTAGACTATAAGTATAC	AATGTAG	gl5609	s248	a7	24:26045523-26045546	24=	2	AAATGTAGTAGACTATAAGTAT	8	29	0	0	0	0	0	1	0.586512	2.56651	0	0	0	0	0	0.362482			dre-miR-728a-5p	gac-miR-728b-5p	dre-mir-728a	gac-mir-728b,ipu-mir-728-1	dre-mir-728	miRNA	0	2	0	False	False	False	False	False
AAATGTAGTTGACTATAAGTAT	AATGTAG	gl226	s248	a8	2:4728736-4728715	22=	1	AAATGTAGTTGACTATAAGTAT	14	46	0	0	0	1	5	0	1.0264	4.07102	0	0	0	0.197918	4.87595	0	dre-miR-728b-5p				dre-mir-728b	ipu-mir-728-2			0	0	0	False	False	False	False	False
AAATGTGGCGTACGGAAGATC	AATGTGG	gl3147			4:53850054-53850074;4:53866250-53866270;4:53881810-53881830;4:53796781-53796761;4:66541526-66541506;5:825070-825050;5:836717-836697	21=;21=;21=;21=;21=;21=;21=	1	AAATGTGGCGTACGGAAGATC	1	4	1	3	1	3	88	22	0.073314	0.354002	0.0893222	0.256753	0.247562	0.593753	85.8167	7.9746									0	0	0	False	False	False	False	False
AGGGAAATGTGGCGTACGGAAGA	GGGAAAT	gl3147			4:53850050-53850072;4:53866246-53866268;4:53881806-53881828;4:53796785-53796763;4:66541530-66541508;5:825074-825052;5:836721-836699	23=;23=;23=;23=;23=;23=;23=	2	AAATGTGGCGTACGGAAGATC	0	0	0	0	1	2	50	14	0	0	0	0	0.247562	0.395835	48.7595	5.07475									4	-2	0	False	False	False	False	False
AGGGAAATGTGGCGTACGGAAGATC	GGGAAAT	gl3147			4:53850050-53850074;4:53866246-53866270;4:53881806-53881830;4:53796785-53796761;4:66541530-66541506;5:825074-825050;5:836721-836697	25=;25=;25=;25=;25=;25=;25=	2	AAATGTGGCGTACGGAAGATC	0	0	0	0	0	1	42	13	0	0	0	0	0	0.197918	40.958	4.71227									4	0	0	False	False	False	False	False
GAAATGTGGCGTACGGAAGATC	AAATGTG	gl3147			4:53850053-53850074;4:53866249-53866270;4:53881809-53881830;4:53796782-53796761;4:66541527-66541506;5:825071-825050;5:836718-836697	22=;22=;22=;22=;22=;22=;22=	2	AAATGTGGCGTACGGAAGATC	0	2	1	7	0	2	34	13	0	0.177001	0.0893222	0.59909	0	0.395835	33.1565	4.71227									1	0	0	False	False	False	False	False
AAATGTGGGAATCTCGACTGC	AATGTGG	gl5894			TML:266	TML:266	1	AAATGTGGGAATCTCGACTGC	0	0	10	6	3	11	0	0	0	0	0.893222	0.513506	0.742685	2.17709	0	0							U1	snRNA	0	0	0	False	False	False	False	False
AAATGTGTCTTGCAAACTTTGCAT	AATGTGT	gl5943			16:9625829-9625852	24=	1	AAATGTGTCTTGCAAACTTTGCAT	0	0	0	0	26	7	0	7	0	0	0	0	6.4366	1.38542	0	2.53737									0	0	0	False	False	False	False	False
AAATGTGTCTTGCAAACTTTGCATC	AATGTGT	gl5943			16:9625829-9625853	25=	2	AAATGTGTCTTGCAAACTTTGCAT	0	0	0	0	16	18	0	1	0	0	0	0	3.96099	3.56252	0	0.362482									0	1	0	False	False	False	False	False
AAATGTGTCTTGCAGACTTTGCATC	AATGTGT	gl5820			15:29573342-29573318;15:29597290-29597266;KN149685.1:55395-55371	25=;25=;25=	1	AAATGTGTCTTGCAGACTTTGCATC	0	0	0	0	42	34	0	12	0	0	0	0	10.3976	6.7292	0	4.34978									0	0	0	False	False	False	False	False
AAATGTGTCTTGCGGACTTTGCATC	AATGTGT	gl3780			1:7899209-7899233;3:46010574-46010598;4:42843024-42843000;KN149737.1:14835-14859	25=;25=;25=;25=	1	AAATGTGTCTTGCGGACTTTGCATC	0	0	0	0	30	11	1	8	0	0	0	0	7.42685	2.17709	0.97519	2.89986									0	0	0	False	False	False	False	False
AAATTATCGCCTTGACTGAGCTCC	AATTATC	gl4592			19:48006749-48006726;20:29592444-29592421	24=;24=	1	AAATTATCGCCTTGACTGAGCTCC	2	0	2	7	4	10	2	9	0.146628	0	0.178644	0.59909	0.990247	1.97918	1.95038	3.26234							SNORD94	snoRNA	0	0	0	False	False	False	False	False
AAATTCCAGATGTAAACAC	AATTCCA	gl2497			TML:198	TML:198	1	AAATTCCAGATGTAAACAC	0	0	1	0	53	84	0	6	0	0	0.0893222	0	13.1208	16.6251	0	2.17489							AL928854.1,BX324206.2,BX649622.1,BX908401.1,BX936448.1,CR391990.1,CU693484.1	lincRNA,lincRNA,lincRNA,lincRNA,lincRNA,lincRNA,lincRNA	0	0	0	False	False	False	False	False
AAATTCCAGATGTAAACACA	AATTCCA	gl2497			TML:198	TML:198	2	AAATTCCAGATGTAAACAC	0	0	0	0	18	22	0	2	0	0	0	0	4.45611	4.35419	0	0.724964							AL928854.1,BX324206.2,BX649622.1,BX908401.1,BX936448.1,CR391990.1,CU693484.1	lincRNA,lincRNA,lincRNA,lincRNA,lincRNA,lincRNA,lincRNA	0	1	0	False	False	False	False	False
AAATTCGTGAAGCGTTCC	AATTCGT	gl4682			11:6074730-6074713;21:22334419-22334402;6:18586086-18586069;9:21393828-21393845;KN149790.1:1393-1410	18=;18=;18=;18=;18=	1	AAATTCGTGAAGCGTTCC	0	4	3	5	1	16	1	2	0	0.354002	0.267966	0.427921	0.247562	3.16668	0.97519	0.724964							U6	snRNA	0	0	0	False	False	False	False	False
AAATTCGTGAAGCGTTCCTCA	AATTCGT	gl5279			21:22334419-22334399	21=	1	AAATTCGTGAAGCGTTCCTCA	24	28	32	190	13	46	0	2	1.75954	2.47801	2.85831	16.261	3.2183	9.10421	0	0.724964							U6	snRNA	0	0	0	False	False	False	False	False
AAATTCGTGAAGCGTTCCTC	AATTCGT	gl5279			21:22334419-22334400	20=	2	AAATTCGTGAAGCGTTCCTCA	6	11	20	42	4	16	0	0	0.439884	0.973505	1.78644	3.59454	0.990247	3.16668	0	0							U6	snRNA	0	-1	0	False	False	False	False	False
AATTCGTGAAGCGTTCCTCA	ATTCGTG	gl5279			21:22334418-22334399	20=	2	AAATTCGTGAAGCGTTCCTCA	4	8	7	10	0	8	6	2	0.293256	0.708004	0.625255	0.855843	0	1.58334	5.85114	0.724964							U6	snRNA	-1	0	0	False	False	False	False	False
ATTCGTGAAGCGTTCCTC	TTCGTGA	gl5279			21:22334417-22334400	18=	2	AAATTCGTGAAGCGTTCCTCA	1	5	2	6	5	18	0	3	0.073314	0.442502	0.178644	0.513506	1.23781	3.56252	0	1.08745							U6	snRNA	-2	-1	0	False	False	False	False	False
ATTCGTGAAGCGTTCCTCA	TTCGTGA	gl5279			21:22334417-22334399	19=	2	AAATTCGTGAAGCGTTCCTCA	3	6	2	11	10	90	3	1	0.219942	0.531003	0.178644	0.941427	2.47562	17.8126	2.92557	0.362482							U6	snRNA	-2	0	0	False	False	False	False	False
TTCGTGAAGCGTTCCTCA	TCGTGAA	gl5279			21:22334416-22334399	18=	2	AAATTCGTGAAGCGTTCCTCA	0	5	0	1	5	124	0	1	0	0.442502	0	0.0855843	1.23781	24.5418	0	0.362482							U6	snRNA	-3	0	0	False	False	False	False	False
AAATTCTGAGATATAAAGTTGC	AATTCTG	gl3765			10:29650909-29650930	22=	1	AAATTCTGAGATATAAAGTTGC	3	10	1	0	7	3	2	6	0.219942	0.885005	0.0893222	0	1.73293	0.593753	1.95038	2.17489									0	0	0	False	False	False	False	False
AAATTCTGATTTTCACTTT	AATTCTG	gl6773			15:46502274-46502292;4:38540686-38540668;7:30899820-30899838	3=1X15=;5=1X13=;15=1X3=	4.0;4.0;4.0	AAATTCTGATTTTCACTTT	2	3	0	2	8	14	0	7	0.146628	0.265501	0	0.171169	1.98049	2.77085	0	2.53737									NA	NA	NA	False	False	False	False	False
AAATTGGATAGCGTTGACC	AATTGGA	gl1719			MT:8834-8852	19=	1	AAATTGGATAGCGTTGACC	65	33	29	5	2	6	1	4	4.76541	2.92052	2.59034	0.427921	0.495123	1.18751	0.97519	1.44993							AC024175.2	Mt_tRNA	0	0	0	False	False	False	False	False
AAAATTGGATAGCGTTGACC	AAATTGG	gl1719			MT:8833-8852	20=	2	AAATTGGATAGCGTTGACC	13	14	30	1	0	0	0	4	0.953083	1.23901	2.67966	0.0855843	0	0	0	1.44993							AC024175.2	Mt_tRNA	1	0	0	False	False	False	False	False
AAATTGGATAGCGTTGACCT	AATTGGA	gl1719			MT:8834-8853	20=	2	AAATTGGATAGCGTTGACC	27	21	6	3	0	4	0	0	1.97948	1.85851	0.535933	0.256753	0	0.791671	0	0							AC024175.2	Mt_tRNA	0	1	0	False	False	False	False	False
AATTGGATAGCGTTGACC	ATTGGAT	gl1719			MT:8835-8852	18=	2	AAATTGGATAGCGTTGACC	82	32	34	1	1	3	0	2	6.01175	2.83201	3.03695	0.0855843	0.247562	0.593753	0	0.724964							AC024175.2	Mt_tRNA	-1	0	0	False	False	False	False	False
AATTGGATAGCGTTGACCT	ATTGGAT	gl1719			MT:8835-8853	19=	2	AAATTGGATAGCGTTGACC	22	10	4	0	1	0	0	0	1.61291	0.885005	0.357289	0	0.247562	0	0	0							AC024175.2	Mt_tRNA	-1	1	0	False	False	False	False	False
ATTGGATAGCGTTGACC	TTGGATA	gl1719			MT:8836-8852	17=	2	AAATTGGATAGCGTTGACC	59	25	10	5	1	0	0	1	4.32553	2.21251	0.893222	0.427921	0.247562	0	0	0.362482							AC024175.2	Mt_tRNA	-2	0	0	False	False	False	False	False
TTGGATAGCGTTGACCT	TGGATAG	gl1719			MT:8837-8853	17=	2	AAATTGGATAGCGTTGACC	33	16	4	0	2	4	0	0	2.41936	1.41601	0.357289	0	0.495123	0.791671	0	0							AC024175.2	Mt_tRNA	-3	1	0	False	False	False	False	False
AAATTGGATAGCGTTGACCA	AATTGGA	gl1719			MT:8834-8853	19=1X	3.3p	AAATTGGATAGCGTTGACC	52	63	5	1	0	0	0	0	3.81233	5.57553	0.446611	0.0855843	0	0	0	0									0	0	1	False	False	False	False	False
AATTGGATAGCGTTGACCA	ATTGGAT	gl1719			MT:8835-8853	18=1X	3.3p	AAATTGGATAGCGTTGACC	19	21	2	1	1	0	0	0	1.39297	1.85851	0.178644	0.0855843	0.247562	0	0	0									-1	0	1	False	False	False	False	False
ATTGGATAGCGTTGACCA	TTGGATA	gl1719			MT:8836-8853	17=1X	3.3p	AAATTGGATAGCGTTGACC	20	18	0	1	0	0	0	0	1.46628	1.59301	0	0.0855843	0	0	0	0									-2	0	1	False	False	False	False	False
TTGGATAGCGTTGACCA	TGGATAG	gl1719			MT:8837-8853	16=1X	3.3p	AAATTGGATAGCGTTGACC	60	63	9	0	0	0	0	0	4.39884	5.57553	0.803899	0	0	0	0	0									-3	0	1	False	False	False	False	False
AAATTGGCAGCCATTCTAGTAACTC	AATTGGC	gl130			MT:14355-14379	25=	1	AAATTGGCAGCCATTCTAGTAACTC	2	2	27	13	1	0	0	0	0.146628	0.177001	2.4117	1.1126	0.247562	0	0	0									0	0	0	False	False	False	False	False
AAATTGTTGTTCTGATT	AATTGTT	gl580			3:18679456-18679472;6:168518-168534	17=;17=	1	AAATTGTTGTTCTGATT	2	4	3	0	3	0	0	20	0.146628	0.354002	0.267966	0	0.742685	0	0	7.24964									0	0	0	False	False	False	False	False
AAATTTTAGATCGTGACTCT	AATTTTA	gl624			MT:12700-12719	20=	1	AAATTTTAGATCGTGACTCT	8	7	15	0	3	2	0	56	0.586512	0.619503	1.33983	0	0.742685	0.395835	0	20.299							AC024175.16	Mt_tRNA	0	0	0	False	False	False	False	False
AAATTTTAGATCGTGACT	AATTTTA	gl624			MT:12700-12717	18=	2	AAATTTTAGATCGTGACTCT	23	5	69	4	2	1	0	28	1.68622	0.442502	6.16323	0.342337	0.495123	0.197918	0	10.1495							AC024175.16	Mt_tRNA	0	-2	0	False	False	False	False	False
AAATTTTAGATCGTGACTC	AATTTTA	gl624			MT:12700-12718	19=	2	AAATTTTAGATCGTGACTCT	6	11	48	8	1	2	3	10	0.439884	0.973505	4.28746	0.684674	0.247562	0.395835	2.92557	3.62482							AC024175.16	Mt_tRNA	0	-1	0	False	False	False	False	False
AATTTTAGATCGTGACT	ATTTTAG	gl624			MT:12701-12717	17=	2	AAATTTTAGATCGTGACTCT	62	8	53	8	3	0	0	7	4.54547	0.708004	4.73407	0.684674	0.742685	0	0	2.53737							AC024175.16	Mt_tRNA	-1	-2	0	False	False	False	False	False
AATTTTAGATCGTGACTC	ATTTTAG	gl624			MT:12701-12718	18=	2	AAATTTTAGATCGTGACTCT	51	19	54	2	5	4	0	5	3.73902	1.68151	4.8234	0.171169	1.23781	0.791671	0	1.81241							AC024175.16	Mt_tRNA	-1	-1	0	False	False	False	False	False
AATTTTAGATCGTGACTCT	ATTTTAG	gl624			MT:12701-12719	19=	2	AAATTTTAGATCGTGACTCT	10	4	16	3	4	1	0	29	0.73314	0.354002	1.42915	0.256753	0.990247	0.197918	0	10.512							AC024175.16	Mt_tRNA	-1	0	0	False	False	False	False	False
AATTTTAGATCGTGACTCTAA	ATTTTAG	gl624			MT:12701-12721	21=	2	AAATTTTAGATCGTGACTCT	6	35	10	7	1	0	0	3	0.439884	3.09752	0.893222	0.59909	0.247562	0	0	1.08745							AC024175.16	Mt_tRNA	-1	2	0	False	False	False	False	False
AATTTTAGATCGTGACTCTAAA	ATTTTAG	gl624			MT:12701-12722	22=	2	AAATTTTAGATCGTGACTCT	13	16	10	15	0	0	0	11	0.953083	1.41601	0.893222	1.28376	0	0	0	3.9873							AC024175.16	Mt_tRNA	-1	3	0	False	False	False	False	False
ATTTTAGATCGTGACTC	TTTTAGA	gl624			MT:12702-12718	17=	2	AAATTTTAGATCGTGACTCT	39	25	34	1	5	4	0	8	2.85925	2.21251	3.03695	0.0855843	1.23781	0.791671	0	2.89986							AC024175.16	Mt_tRNA	-2	-1	0	False	False	False	False	False
ATTTTAGATCGTGACTCT	TTTTAGA	gl624			MT:12702-12719	18=	2	AAATTTTAGATCGTGACTCT	20	21	22	0	1	2	0	28	1.46628	1.85851	1.96509	0	0.247562	0.395835	0	10.1495							AC024175.16	Mt_tRNA	-2	0	0	False	False	False	False	False
ATTTTAGATCGTGACTCTA	TTTTAGA	gl624			MT:12702-12720	19=	2	AAATTTTAGATCGTGACTCT	7	12	6	3	0	0	0	3	0.513198	1.06201	0.535933	0.256753	0	0	0	1.08745							AC024175.16	Mt_tRNA	-2	1	0	False	False	False	False	False
ATTTTAGATCGTGACTCTAA	TTTTAGA	gl624			MT:12702-12721	20=	2	AAATTTTAGATCGTGACTCT	46	118	19	41	0	4	0	7	3.37245	10.4431	1.69712	3.50896	0	0.791671	0	2.53737							AC024175.16	Mt_tRNA	-2	2	0	False	False	False	False	False
ATTTTAGATCGTGACTCTAAA	TTTTAGA	gl624			MT:12702-12722	21=	2	AAATTTTAGATCGTGACTCT	16	38	17	15	2	1	0	0	1.17302	3.36302	1.51848	1.28376	0.495123	0.197918	0	0							AC024175.16	Mt_tRNA	-2	3	0	False	False	False	False	False
TTTTAGATCGTGACTCT	TTTAGAT	gl624			MT:12703-12719	17=	2	AAATTTTAGATCGTGACTCT	34	8	23	3	2	1	0	13	2.49268	0.708004	2.05441	0.256753	0.495123	0.197918	0	4.71227							AC024175.16	Mt_tRNA	-3	0	0	False	False	False	False	False
TTTTAGATCGTGACTCTAA	TTTAGAT	gl624			MT:12703-12721	19=	2	AAATTTTAGATCGTGACTCT	12	17	3	6	1	3	0	2	0.879769	1.50451	0.267966	0.513506	0.247562	0.593753	0	0.724964							AC024175.16	Mt_tRNA	-3	2	0	False	False	False	False	False
AACAAACCGCAGTCGTCCTCT	ACAAACC	gl4773	s239	a9	8:159454-159474	21=	1	AACAAACCGCAGTCGTCCTCT	79	93	1	2	0	0	0	0	5.79181	8.23054	0.0893222	0.171169	0	0	0	0	dre-miR-7a-3-3p				dre-mir-7a-3		dre-mir-7a-3	miRNA	0	0	0	False	False	False	False	False
CAACAAACCGCAGTCGTCCTCT	AACAAAC	gl4773	s435	a9	8:159453-159474	22=	2	AACAAACCGCAGTCGTCCTCT	58	98	0	0	0	0	0	0	4.25221	8.67305	0	0	0	0	0	0	dre-miR-7a-3-3p				dre-mir-7a-3		dre-mir-7a-3	miRNA	1	0	0	False	False	False	False	False
AACAAAGTTACCTCTGATCCGAGC	ACAAAGT	gl4438			TML:297	TML:297	1	AACAAAGTTACCTCTGATCCGAGC	0	0	1	0	13	12	4	3	0	0	0.0893222	0	3.2183	2.37501	3.90076	1.08745							BX649399.1	lincRNA	0	0	0	False	False	False	False	False
AACAACATGTCACTCTAGGCT	ACAACAT	gl3596			14:51704076-51704056	21=	1	AACAACATGTCACTCTAGGCT	4	3	8	6	8	14	0	4	0.293256	0.265501	0.714577	0.513506	1.98049	2.77085	0	1.44993									0	0	0	False	False	False	False	False
AACAATATCCTGATGCTGAAT	ACAATAT	gl2417	s207	a10	12:17605685-17605705	21=	1	AACAATATCCTGATGCTGAAT	4	1	29	10	26	19	0	17	0.293256	0.0885005	2.59034	0.855843	6.4366	3.76044	0	6.16219	dre-miR-338-2-5p				dre-mir-338-2	ccr-mir-338,ipu-mir-338-2,xtr-mir-338-1	CT033796.1	miRNA	0	0	0	False	False	False	False	False
AACAATATCCTGATGCTGAATGAGT	ACAATAT	gl2417	s207	a10	12:17605685-17605709	25=	2	AACAATATCCTGATGCTGAAT	1	1	3	1	9	8	1	6	0.073314	0.0885005	0.267966	0.0855843	2.22805	1.58334	0.97519	2.17489			dre-miR-338-2-5p		dre-mir-338-2	ccr-mir-338,ipu-mir-338-2,xtr-mir-338-1	CT033796.1	miRNA	0	4	0	False	False	False	False	False
AACAATATCCTGGTGCTGCCTGAGT	ACAATAT	gl4283	s207	a11	3:51652886-51652862	25=	1	AACAATATCCTGGTGCTGCCTGAGT	92	74	15	7	27	11	0	7	6.74489	6.54903	1.33983	0.59909	6.68416	2.17709	0	2.53737	dre-miR-338-1b-5p	gac-miR-338-1a-5p,ssa-miR-338a-3-5p			dre-mir-338-1b	gac-mir-338-1a,ipu-mir-338-3,ssa-mir-338a-3	BX547935.1	miRNA	0	0	0	False	False	False	False	False
AACAATATCCTGGTGCTGCCT	ACAATAT	gl4283	s207	a11	3:51652886-51652866	21=	2	AACAATATCCTGGTGCTGCCTGAGT	19	18	2	2	0	1	0	0	1.39297	1.59301	0.178644	0.171169	0	0.197918	0	0	dre-miR-338-1b-5p	gac-miR-338-1a-5p,ssa-miR-338a-3-5p			dre-mir-338-1b	gac-mir-338-1a,ipu-mir-338-3,ssa-mir-338a-3	BX547935.1	miRNA	0	-4	0	False	False	False	False	False
AACAATATCCTGGTGCTGCCTG	ACAATAT	gl4283	s207	a11	3:51652886-51652865	22=	2	AACAATATCCTGGTGCTGCCTGAGT	16	18	0	0	0	1	0	0	1.17302	1.59301	0	0	0	0.197918	0	0	dre-miR-338-1b-5p	gac-miR-338-1a-5p,ssa-miR-338a-3-5p			dre-mir-338-1b	gac-mir-338-1a,ipu-mir-338-3,ssa-mir-338a-3	BX547935.1	miRNA	0	-3	0	False	False	False	False	False
AACAATATCCTGGTGCTGCCTGA	ACAATAT	gl4283	s207	a11	3:51652886-51652864	23=	2	AACAATATCCTGGTGCTGCCTGAGT	64	98	1	5	2	3	0	1	4.6921	8.67305	0.0893222	0.427921	0.495123	0.593753	0	0.362482	dre-miR-338-1b-5p	gac-miR-338-1a-5p,ssa-miR-338a-3-5p			dre-mir-338-1b	gac-mir-338-1a,ipu-mir-338-3,ssa-mir-338a-3	BX547935.1	miRNA	0	-2	0	False	False	False	False	False
AACAATCAACAGGAACCC	ACAATCA	gl3552			MT:11804-11821	18=	1	AACAATCAACAGGAACCC	2	1	8	18	0	2	0	0	0.146628	0.0885005	0.714577	1.54052	0	0.395835	0	0									0	0	0	False	False	False	False	False
AACAATCTCCTGATGCTGCCTGAGT	ACAATCT	gl6027	s214	a12	12:36016337-36016313	25=	1	AACAATCTCCTGATGCTGCCTGAGT	95	87	5	1	3	12	2	6	6.96483	7.69954	0.446611	0.0855843	0.742685	2.37501	1.95038	2.17489	dre-miR-338-1a-5p				dre-mir-338-1a	ipu-mir-338-1	dre-mir-338-1	miRNA	0	0	0	False	False	False	False	False
AACAATCTCCTGATGCTGCCT	ACAATCT	gl6027	s214	a12	12:36016337-36016317	21=	2	AACAATCTCCTGATGCTGCCTGAGT	25	51	6	4	4	0	0	1	1.83285	4.51352	0.535933	0.342337	0.990247	0	0	0.362482	dre-miR-338-1a-5p				dre-mir-338-1a	ipu-mir-338-1	dre-mir-338-1	miRNA	0	-4	0	False	False	False	False	False
AACAATCTCCTGATGCTGCCTGA	ACAATCT	gl6027	s214	a12	12:36016337-36016315	23=	2	AACAATCTCCTGATGCTGCCTGAGT	34	79	2	3	1	6	0	3	2.49268	6.99154	0.178644	0.256753	0.247562	1.18751	0	1.08745	dre-miR-338-1a-5p				dre-mir-338-1a	ipu-mir-338-1	dre-mir-338-1	miRNA	0	-2	0	False	False	False	False	False
AACACACATGCTGATCTGATGC	ACACACA	gl554			1:57194041-57194062;15:9440638-9440659;17:27257846-27257867;17:46828518-46828539;18:33650886-33650907;19:18833184-18833205;22:24798110-24798089;22:25018934-25018913;25:26785252-26785231;3:2154082-2154103;3:38384702-38384681;4:56168946-56168967;4:65434283-65434304;5:54029130-54029151;5:18829946-18829925;5:53391028-53391007;6:3843044-3843065;6:18465940-18465961;8:50905859-50905880;9:20625470-206254…	22=;22=;22=;22=;22=;22=;22=;22=;22=;22=;22=;22=;22=;22=;22=;22=;22=;22=;22=;22=	1	AACACACATGCTGATCTGATGC	0	0	0	0	1	2	2	27	0	0	0	0	0.247562	0.395835	1.95038	9.78701							BX469930.1,CU137681.3,CU914157.1	lincRNA,lincRNA,lincRNA	0	0	0	False	False	False	False	False
AACACACTCTGATGCAG	ACACACT	gl3032			TML:35	TML:35	1	AACACACTCTGATGCAG	0	2	0	0	5	57	0	1	0	0.177001	0	0	1.23781	11.2813	0	0.362482									0	0	0	False	False	False	False	False
AACACAGAGAGACGCAGACTTTTA	ACACAGA	gl3063			11:12179406-12179429;11:11429002-11428979;11:11451847-11451824	24=;24=;24=	1	AACACAGAGAGACGCAGACTTTTA	0	1	3	6	0	0	2	18	0	0.0885005	0.267966	0.513506	0	0	1.95038	6.52468									0	0	0	False	False	False	False	False
AACACATGATGATTATCCTAACACC	ACACATG	gl6760			6:12971556-12971532	5=1X19=	4	AACACATGATGATTATCCTAACACC	0	0	0	0	0	37	0	3	0	0	0	0	0	7.32296	0	1.08745									NA	NA	NA	False	False	False	False	False
AACACATGATGATTTAG	ACACATG	gl1660			10:7708462-7708446;22:24837305-24837321;7:24774483-24774499	17=;17=;17=	1	AACACATGATGATTTAG	0	2	3	4	2	3	9	14	0	0.177001	0.267966	0.342337	0.495123	0.593753	8.77671	5.07475									0	0	0	False	False	False	False	False
AACACCTAGATCCGAACTTGT	ACACCTA	gl7200			15:21501924-21501944;20:54680675-54680695;5:29390004-29390024	3=1X1=1X15=;4=1X12=1X3=;3=1X1=1X15=	5.0;5.0;5.0	AACACCTAGATCCGAACTTGT	18	17	10	14	4	4	0	1	1.31965	1.50451	0.893222	1.19818	0.990247	0.791671	0	0.362482									NA	NA	NA	False	False	False	False	False
AACACGAGAACAACCGA	ACACGAG	gl1868			13:9460381-9460397;13:9464108-9464124;13:9468708-9468724;13:9473225-9473241;13:9477791-9477807;13:9481515-9481531;13:9485240-9485256;19:27191481-27191465;19:27196224-27196208;19:27203769-27203753;19:27208523-27208507;19:27212662-27212646;19:27217378-27217362	17=;17=;17=;17=;17=;17=;17=;17=;17=;17=;17=;17=;17=	1	AACACGAGAACAACCGA	0	0	0	0	7	4	4	17	0	0	0	0	1.73293	0.791671	3.90076	6.16219							FP085398.3,FP085398.4	lincRNA,lincRNA	0	0	0	False	False	False	False	False
AACACGAGTACAAGAGC	ACACGAG	gl4603			TML:540	TML:540	1	AACACGAGTACAAGAGC	0	0	0	0	0	0	63	90	0	0	0	0	0	0	61.437	32.6234									0	0	0	False	False	False	False	False
AACACGGCTAGTGACTGGTCA	ACACGGC	gl819			24:40159002-40159022	21=	1	AACACGGCTAGTGACTGGTCA	13	24	0	0	30	58	0	13	0.953083	2.12401	0	0	7.42685	11.4792	0	4.71227									0	0	0	False	False	False	False	False
AACACGGCTAGTGACTGGTCAA	ACACGGC	gl819			24:40159002-40159023	22=	2	AACACGGCTAGTGACTGGTCA	3	5	0	0	8	23	0	19	0.219942	0.442502	0	0	1.98049	4.55211	0	6.88716									0	1	0	False	False	False	False	False
AACACTGACATGTCAGGACACCC	ACACTGA	gl6067			8:45455214-45455236	23=	1	AACACTGACATGTCAGGACACCC	0	0	0	0	19	34	0	7	0	0	0	0	4.70367	6.7292	0	2.53737									0	0	0	False	False	False	False	False
AACACTGACATGTCAGGACACCCT	ACACTGA	gl6067			8:45455214-45455237	24=	2	AACACTGACATGTCAGGACACCC	0	0	0	0	17	12	0	1	0	0	0	0	4.20855	2.37501	0	0.362482									0	1	0	False	False	False	False	False
AACACTGGAAGAATATGC	ACACTGG	gl5410			TML:119	TML:119	1	AACACTGGAAGAATATGC	0	0	0	0	2	0	20	11	0	0	0	0	0.495123	0	19.5038	3.9873									0	0	0	False	False	False	False	False
AACACTGGGAAATCAGG	ACACTGG	gl2509			TML:39	TML:39	1	AACACTGGGAAATCAGG	0	0	0	0	6	4	1	20	0	0	0	0	1.48537	0.791671	0.97519	7.24964									0	0	0	False	False	False	False	False
AACACTGGGAAATCAGGTCCACGCA	ACACTGG	gl526			1:45547903-45547927;1:43307757-43307733;1:45338679-45338655;13:24196546-24196570;15:35273102-35273126;16:35434369-35434393;16:39223172-39223196;25:12414656-12414680;25:12443807-12443831;25:12468059-12468083;25:15398665-15398689;25:15406739-15406763;25:15414999-15415023;25:16059746-16059770;25:16094269-16094245;3:31516854-31516878	25=;25=;25=;25=;25=;25=;25=;25=;25=;25=;25=;25=;25=;25=;25=;25=	1	AACACTGGGAAATCAGGTCCACGCA	0	0	0	0	21	25	1	1	0	0	0	0	5.19879	4.94794	0.97519	0.362482									0	0	0	False	False	False	False	False
AACAGAATGAAGGCATCTATGCAAC	ACAGAAT	gl5225			KN149696.1:162160-162184	25=	1	AACAGAATGAAGGCATCTATGCAAC	0	0	0	0	42	31	0	2	0	0	0	0	10.3976	6.13545	0	0.724964									0	0	0	False	False	False	False	False
AACAGAGGACCATAGACACC	ACAGAGG	gl4002			2:24621196-24621177	20=	1	AACAGAGGACCATAGACACC	0	0	13	20	0	0	0	0	0	0	1.16119	1.71169	0	0	0	0									0	0	0	False	False	False	False	False
AACAGATCCTGAGTAAACTTACTG	ACAGATC	gl3843			5:523475-523498	24=	1	AACAGATCCTGAGTAAACTTACTG	0	0	1	0	38	16	0	5	0	0	0.0893222	0	9.40734	3.16668	0	1.81241									0	0	0	False	False	False	False	False
AACAGATCCTGAGTAAACTTACTGT	ACAGATC	gl3843			5:523475-523499	25=	2	AACAGATCCTGAGTAAACTTACTG	0	0	0	0	20	7	0	3	0	0	0	0	4.95123	1.38542	0	1.08745									0	1	0	False	False	False	False	False
AACAGCCGCAGTGGCGCACT	ACAGCCG	gl6288			14:46670493-46670512;18:46571508-46571527;2:37935703-37935684;3:35943195-35943176;4:54626296-54626315;8:48094701-48094720	19=1X;19=1X;19=1X;19=1X;19=1X;19=1X	3.3p;3.3p;3.3p;3.3p;3.3p;3.3p	AACAGCCGCAGTGGCGCACT	4	1	5	0	21	1	0	2	0.293256	0.0885005	0.446611	0	5.19879	0.197918	0	0.724964									NA	NA	NA	False	False	False	False	False
AACAGCTGTAGCCTCTGATGGCATC	ACAGCTG	gl4056			18:33742692-33742668;KN149977.1:6754-6730	25=;25=	1	AACAGCTGTAGCCTCTGATGGCATC	0	0	1	0	11	18	0	0	0	0	0.0893222	0	2.72318	3.56252	0	0									0	0	0	False	False	False	False	False
AACAGGATAAGCTGTCATCGACTCC	ACAGGAT	gl3301			4:31274107-31274131;4:42120696-42120720;4:49296530-49296554;4:34064263-34064239;4:40795748-40795724;4:50825910-50825886;4:58061060-58061036;4:62709486-62709462;4:62985229-62985205;4:67307120-67307096;4:70409863-70409839;KN149688.1:99563-99587;KN150620.1:17727-17703	25=;25=;25=;25=;25=;25=;25=;25=;25=;25=;25=;25=;25=	1	AACAGGATAAGCTGTCATCGACTCC	0	0	0	1	13	11	0	7	0	0	0	0.0855843	3.2183	2.17709	0	2.53737							CR753896.1	lincRNA	0	0	0	False	False	False	False	False
AACAGGTCTGTGATGCC	ACAGGTC	gl3990			4:53848565-53848581;4:53864762-53864778;4:53880322-53880338;4:76319946-76319962;4:76331497-76331513;4:53798269-53798253;4:66543013-66542997;5:826385-826369	17=;17=;17=;17=;17=;17=;17=;17=	1	AACAGGTCTGTGATGCC	7	7	17	20	11	41	133	35	0.513198	0.619503	1.51848	1.71169	2.72318	8.11463	129.7	12.6869									0	0	0	False	False	False	False	False
AACAGGTCTGTGATGCCC	ACAGGTC	gl3990			4:53848565-53848582;4:53864762-53864779;4:53880322-53880339;4:76319946-76319963;4:76331497-76331514;4:53798269-53798252;4:66543013-66542996;5:826385-826368	18=;18=;18=;18=;18=;18=;18=;18=	2	AACAGGTCTGTGATGCC	2	1	6	6	3	6	7	13	0.146628	0.0885005	0.535933	0.513506	0.742685	1.18751	6.82633	4.71227									0	1	0	False	False	False	False	False
AATAACAGGTCTGTGATGCC	ATAACAG	gl3990			4:53848562-53848581;4:53864759-53864778;4:53880319-53880338;4:76319943-76319962;4:76331494-76331513;4:53798272-53798253;4:66543016-66542997;5:826388-826369	20=;20=;20=;20=;20=;20=;20=;20=	2	AACAGGTCTGTGATGCC	1	2	4	1	7	11	78	29	0.073314	0.177001	0.357289	0.0855843	1.73293	2.17709	76.0648	10.512									3	0	0	False	False	False	False	False
AATAACAGGTCTGTGATGCCC	ATAACAG	gl3990			4:53848562-53848582;4:53864759-53864779;4:53880319-53880339;4:76319943-76319963;4:76331494-76331514;4:53798272-53798252;4:66543016-66542996;5:826388-826368	21=;21=;21=;21=;21=;21=;21=;21=	2	AACAGGTCTGTGATGCC	0	0	2	0	7	7	7	12	0	0	0.178644	0	1.73293	1.38542	6.82633	4.34978									3	1	0	False	False	False	False	False
ACAGGTCTGTGATGCCC	CAGGTCT	gl3990			4:53848566-53848582;4:53864763-53864779;4:53880323-53880339;4:76319947-76319963;4:76331498-76331514;4:53798268-53798252;4:66543012-66542996;5:826384-826368	17=;17=;17=;17=;17=;17=;17=;17=	2	AACAGGTCTGTGATGCC	0	1	0	4	2	5	16	12	0	0.0885005	0	0.342337	0.495123	0.989589	15.603	4.34978									-1	1	0	False	False	False	False	False
ATAACAGGTCTGTGATGCC	TAACAGG	gl3990			4:53848563-53848581;4:53864760-53864778;4:53880320-53880338;4:76319944-76319962;4:76331495-76331513;4:53798271-53798253;4:66543015-66542997;5:826387-826369	19=;19=;19=;19=;19=;19=;19=;19=	2	AACAGGTCTGTGATGCC	1	3	8	1	3	19	94	24	0.073314	0.265501	0.714577	0.0855843	0.742685	3.76044	91.6679	8.69957									2	0	0	False	False	False	False	False
ATAACAGGTCTGTGATGCCC	TAACAGG	gl3990			4:53848563-53848582;4:53864760-53864779;4:53880320-53880339;4:76319944-76319963;4:76331495-76331514;4:53798271-53798252;4:66543015-66542996;5:826387-826368	20=;20=;20=;20=;20=;20=;20=;20=	2	AACAGGTCTGTGATGCC	0	1	2	6	3	2	8	16	0	0.0885005	0.178644	0.513506	0.742685	0.395835	7.80152	5.79971									2	1	0	False	False	False	False	False
CAATAACAGGTCTGTGATGCC	AATAACA	gl3990			4:53848561-53848581;4:53864758-53864778;4:53880318-53880338;4:76319942-76319962;4:76331493-76331513;4:53798273-53798253;4:66543017-66542997;5:826389-826369	21=;21=;21=;21=;21=;21=;21=;21=	2	AACAGGTCTGTGATGCC	1	1	5	4	7	12	116	31	0.073314	0.0885005	0.446611	0.342337	1.73293	2.37501	113.122	11.2369									4	0	0	False	False	False	False	False
CAATAACAGGTCTGTGATGCCC	AATAACA	gl3990			4:53848561-53848582;4:53864758-53864779;4:53880318-53880339;4:76319942-76319963;4:76331493-76331514;4:53798273-53798252;4:66543017-66542996;5:826389-826368	22=;22=;22=;22=;22=;22=;22=;22=	2	AACAGGTCTGTGATGCC	0	0	0	3	4	3	17	15	0	0	0	0.256753	0.990247	0.593753	16.5782	5.43723									4	1	0	False	False	False	False	False
TAACAGGTCTGTGATGCC	AACAGGT	gl3990			4:53848564-53848581;4:53864761-53864778;4:53880321-53880338;4:76319945-76319962;4:76331496-76331513;4:53798270-53798253;4:66543014-66542997;5:826386-826369	18=;18=;18=;18=;18=;18=;18=;18=	2	AACAGGTCTGTGATGCC	3	6	6	9	0	19	39	24	0.219942	0.531003	0.535933	0.770259	0	3.76044	38.0324	8.69957									1	0	0	False	False	False	False	False
TAACAGGTCTGTGATGCCC	AACAGGT	gl3990			4:53848564-53848582;4:53864761-53864779;4:53880321-53880339;4:76319945-76319963;4:76331496-76331514;4:53798270-53798252;4:66543014-66542996;5:826386-826368	19=;19=;19=;19=;19=;19=;19=;19=	2	AACAGGTCTGTGATGCC	0	1	8	3	2	1	5	12	0	0.0885005	0.714577	0.256753	0.495123	0.197918	4.87595	4.34978									1	1	0	False	False	False	False	False
CAATCACAGGTCTGTGATGCC	AATCACA	gl3990			4:53848561-53848581;4:53864758-53864778;4:53880318-53880338;4:76319942-76319962;4:76331493-76331513;4:53798273-53798253;4:66543017-66542997;5:826389-826369	4=1X16=;4=1X16=;4=1X16=;4=1X16=;4=1X16=;4=1X16=;4=1X16=;4=1X16=	4.0;4.0;4.0;4.0;4.0;4.0;4.0;4.0	AACAGGTCTGTGATGCC	3	0	0	0	0	0	20	7	0.219942	0	0	0	0	0	19.5038	2.53737									4	0	0	False	False	False	False	True
AACAGTAAGAGTTTATGTGCT	ACAGTAA	gl1171	s71	a13	10:35710472-35710452	21=	1	AACAGTAAGAGTTTATGTGCT	80	282	731	617	891	1752	119	776	5.86512	24.9571	65.2945	52.8055	220.577	346.752	116.048	281.286	dre-miR-2184-5p	loc-mir-2184-5p			dre-mir-2184	gac-mir-2184,loc-mir-2184	dre-mir-2184	miRNA	0	0	0	False	False	False	False	False
AACAGTAAGAGTTTATGTGC	ACAGTAA	gl1171	s71	a13	10:35710472-35710453	20=	2	AACAGTAAGAGTTTATGTGCT	30	116	206	326	289	612	112	176	2.19942	10.2661	18.4004	27.9005	71.5453	121.126	109.221	63.7968	dre-miR-2184-5p	gac-miR-2184-5p,loc-mir-2184-5p			dre-mir-2184	gac-mir-2184,loc-mir-2184	dre-mir-2184	miRNA	0	-1	0	False	False	False	False	False
AACAGTAAGAGTTTATGTGCTG	ACAGTAA	gl1171	s71	a13	10:35710472-35710451	22=	2	AACAGTAAGAGTTTATGTGCT	4	14	28	14	81	73	5	109	0.293256	1.23901	2.50102	1.19818	20.0525	14.448	4.87595	39.5105			dre-miR-2184-5p	gac-miR-2184-5p,loc-mir-2184-5p	dre-mir-2184	gac-mir-2184,loc-mir-2184	dre-mir-2184	miRNA	0	1	0	False	False	False	False	False
AACAGTAAGAGTTTATGTGCTGA	ACAGTAA	gl1171	s71	a13	10:35710472-35710450	23=	2	AACAGTAAGAGTTTATGTGCT	3	19	15	21	108	135	61	273	0.219942	1.68151	1.33983	1.79727	26.7367	26.7189	59.4866	98.9576			dre-miR-2184-5p	gac-miR-2184-5p,loc-mir-2184-5p	dre-mir-2184		dre-mir-2184	miRNA	0	2	0	False	False	False	False	False
AACAGTAAGAGTTTATGTGA	ACAGTAA	gl1171	s71	a13	10:35710472-35710453	19=1X	3.3p	AACAGTAAGAGTTTATGTGCT	1	7	3	12	4	22	0	4	0.073314	0.619503	0.267966	1.02701	0.990247	4.35419	0	1.44993									0	-2	1	False	False	False	False	False
AACAGTAAGAGTTTATGTGCC	ACAGTAA	gl1171	s71	a13	10:35710472-35710452	20=1X	3.3p	AACAGTAAGAGTTTATGTGCT	6	15	9	20	49	47	2	25	0.439884	1.32751	0.803899	1.71169	12.1305	9.30213	1.95038	9.06205				gac-miR-2184-5p					0	-1	1	False	False	False	False	False
AACAGTAAGAGTTTATGTGCTA	ACAGTAA	gl1171	s71	a13	10:35710472-35710451	21=1X	3.3p	AACAGTAAGAGTTTATGTGCT	0	0	1	2	1	15	1	14	0	0	0.0893222	0.171169	0.247562	2.96877	0.97519	5.07475			dre-miR-2184-5p	gac-miR-2184-5p,loc-mir-2184-5p					0	0	1	False	False	False	False	False
AACAGTAAGATTTTATGTGCT	ACAGTAA	gl1171	s71	a13	10:35710472-35710452	10=1X10=	4	AACAGTAAGAGTTTATGTGCT	1	0	7	9	8	12	0	6	0.073314	0	0.625255	0.770259	1.98049	2.37501	0	2.17489									0	0	0	False	False	True	False	False
AACCGTAAGAGTTTATGTGC	ACCGTAA	gl1171	s626	a13	10:35710472-35710453	3=1X16=	4	AACAGTAAGAGTTTATGTGCT	3	9	14	27	29	53	13	11	0.219942	0.796504	1.25051	2.31078	7.17929	10.4896	12.6775	3.9873									0	-1	0	False	False	False	False	False
AACCGTAAGAGTTTATGTGCT	ACCGTAA	gl1171	s626	a13	10:35710472-35710452	3=1X17=	4	AACAGTAAGAGTTTATGTGCT	16	24	70	83	82	168	9	75	1.17302	2.12401	6.25255	7.1035	20.3001	33.2502	8.77671	27.1861									0	0	0	False	False	False	False	False
AACCGTAAGAGTTTATGTGCTG	ACCGTAA	gl1171	s626	a13	10:35710472-35710451	3=1X18=	4	AACAGTAAGAGTTTATGTGCT	0	2	5	0	7	6	2	13	0	0.177001	0.446611	0	1.73293	1.18751	1.95038	4.71227									0	1	0	False	False	False	False	False
AACCGTAAGAGTTTATGTGCTGA	ACCGTAA	gl1171	s626	a13	10:35710472-35710450	3=1X19=	4	AACAGTAAGAGTTTATGTGCT	0	0	3	2	9	8	6	15	0	0	0.267966	0.171169	2.22805	1.58334	5.85114	5.43723									0	2	0	False	False	False	False	False
AACAGTAGTTTTGAGATTCCTCTCT	ACAGTAG	gl4588			7:29459793-29459817;7:29474442-29474466;7:29486312-29486336;7:29521304-29521328;7:29534886-29534910;7:29564924-29564948;7:29579326-29579350;7:39449736-39449760;7:29090528-29090504;7:29108946-29108922;7:29120587-29120563;7:29133080-29133056;7:29144412-29144388;7:29162226-29162202	25=;25=;25=;25=;25=;25=;25=;25=;25=;25=;25=;25=;25=;25=	1	AACAGTAGTTTTGAGATTCCTCTCT	0	0	0	0	10	60	0	4	0	0	0	0	2.47562	11.8751	0	1.44993									0	0	0	False	False	False	False	False
AACAGTTAAGCATCTCA	ACAGTTA	gl1147			MT:1985-2001	17=	1	AACAGTTAAGCATCTCA	89	122	9	10	6	13	2	4	6.52495	10.7971	0.803899	0.855843	1.48537	2.57293	1.95038	1.44993							AC024175.10	Mt_tRNA	0	0	0	False	False	False	False	False
AACAGTTAAGCATCTCAC	ACAGTTA	gl1147			MT:1985-2002	18=	2	AACAGTTAAGCATCTCA	6	11	3	11	4	3	0	0	0.439884	0.973505	0.267966	0.941427	0.990247	0.593753	0	0							AC024175.10	Mt_tRNA	0	1	0	False	False	False	False	False
AACAGTTAAGCATCTCACT	ACAGTTA	gl1147			MT:1985-2003	19=	2	AACAGTTAAGCATCTCA	15	21	6	1	14	9	0	7	1.09971	1.85851	0.535933	0.0855843	3.46586	1.78126	0	2.53737							AC024175.10	Mt_tRNA	0	2	0	False	False	False	False	False
ACAGTTAAGCATCTCAC	CAGTTAA	gl1147			MT:1986-2002	17=	2	AACAGTTAAGCATCTCA	2	10	6	19	1	2	0	1	0.146628	0.885005	0.535933	1.6261	0.247562	0.395835	0	0.362482							AC024175.10	Mt_tRNA	-1	1	0	False	False	False	False	False
ACAGTTAAGCATCTCACT	CAGTTAA	gl1147			MT:1986-2003	18=	2	AACAGTTAAGCATCTCA	14	9	34	21	4	2	0	0	1.0264	0.796504	3.03695	1.79727	0.990247	0.395835	0	0							AC024175.10	Mt_tRNA	-1	2	0	False	False	False	False	False
CAGTTAAGCATCTCACT	AGTTAAG	gl1147			MT:1987-2003	17=	2	AACAGTTAAGCATCTCA	29	43	5	3	17	15	0	3	2.12611	3.80552	0.446611	0.256753	4.20855	2.96877	0	1.08745							AC024175.10	Mt_tRNA	-2	2	0	False	False	False	False	False
CTGAACAGTTAAGCATC	TGAACAG	gl1147			MT:1982-1998	17=	2	AACAGTTAAGCATCTCA	16	9	34	19	1	2	0	5	1.17302	0.796504	3.03695	1.6261	0.247562	0.395835	0	1.81241							AC024175.10	Mt_tRNA	3	-3	0	False	False	False	False	False
CTGAACAGTTAAGCATCTC	TGAACAG	gl1147			MT:1982-2000	19=	2	AACAGTTAAGCATCTCA	12	14	14	17	2	2	0	1	0.879769	1.23901	1.25051	1.45493	0.495123	0.395835	0	0.362482							AC024175.10	Mt_tRNA	3	-1	0	False	False	False	False	False
CTGAACAGTTAAGCATCTCA	TGAACAG	gl1147			MT:1982-2001	20=	2	AACAGTTAAGCATCTCA	5	13	9	3	0	2	0	2	0.36657	1.15051	0.803899	0.256753	0	0.395835	0	0.724964							AC024175.10	Mt_tRNA	3	0	0	False	False	False	False	False
CTGAACAGTTAAGCATCTCACT	TGAACAG	gl1147			MT:1982-2003	22=	2	AACAGTTAAGCATCTCA	8	5	8	6	3	0	0	0	0.586512	0.442502	0.714577	0.513506	0.742685	0	0	0							AC024175.10	Mt_tRNA	3	2	0	False	False	False	False	False
GAACAGTTAAGCATCTC	AACAGTT	gl1147			MT:1984-2000	17=	2	AACAGTTAAGCATCTCA	4	24	15	15	4	9	3	3	0.293256	2.12401	1.33983	1.28376	0.990247	1.78126	2.92557	1.08745							AC024175.10	Mt_tRNA	1	-1	0	False	False	False	False	False
GAACAGTTAAGCATCTCA	AACAGTT	gl1147			MT:1984-2001	18=	2	AACAGTTAAGCATCTCA	23	87	7	19	3	4	0	1	1.68622	7.69954	0.625255	1.6261	0.742685	0.791671	0	0.362482							AC024175.10	Mt_tRNA	1	0	0	False	False	False	False	False
GAACAGTTAAGCATCTCAC	AACAGTT	gl1147			MT:1984-2002	19=	2	AACAGTTAAGCATCTCA	4	7	9	10	5	0	0	6	0.293256	0.619503	0.803899	0.855843	1.23781	0	0	2.17489							AC024175.10	Mt_tRNA	1	1	0	False	False	False	False	False
GAACAGTTAAGCATCTCACT	AACAGTT	gl1147			MT:1984-2003	20=	2	AACAGTTAAGCATCTCA	12	12	27	12	5	2	0	3	0.879769	1.06201	2.4117	1.02701	1.23781	0.395835	0	1.08745							AC024175.10	Mt_tRNA	1	2	0	False	False	False	False	False
TGAACAGTTAAGCATCT	GAACAGT	gl1147			MT:1983-1999	17=	2	AACAGTTAAGCATCTCA	18	6	16	4	2	0	0	2	1.31965	0.531003	1.42915	0.342337	0.495123	0	0	0.724964							AC024175.10	Mt_tRNA	2	-2	0	False	False	False	False	False
TGAACAGTTAAGCATCTC	GAACAGT	gl1147			MT:1983-2000	18=	2	AACAGTTAAGCATCTCA	43	35	8	6	0	2	0	0	3.1525	3.09752	0.714577	0.513506	0	0.395835	0	0							AC024175.10	Mt_tRNA	2	-1	0	False	False	False	False	False
AACATCACTTTAAGTCTGTGCT	ACATCAC	gl1610	s73	a14	11:24967574-24967553;23:18805030-18805051	22=;22=	1	AACATCACTTTAAGTCTGTGCT	5	16	5733	5094	80	100	3	7	0.36657	1.41601	512.084	435.966	19.8049	19.7918	2.92557	2.53737	dre-miR-499-3p	aca-miR-499-3p,gga-miR-499-3p,oha-miR-499-3p,ssa-miR-499b-3p,tgu-miR-499-3p			dre-mir-499a,dre-mir-499b	ipu-mir-499-1,ipu-mir-499-2,loc-mir-499,ssa-mir-499b-1,ssa-mir-499b-2,ssa-mir-499b-3	CR847953.2,dre-mir-499	miRNA,miRNA	0	0	0	False	False	False	False	False
AACATCACTTTAAGTCTGTGC	ACATCAC	gl1610	s73	a14	11:24967574-24967554;23:18805030-18805050	21=;21=	2	AACATCACTTTAAGTCTGTGCT	3	3	1946	2512	48	77	0	2	0.219942	0.265501	173.821	214.988	11.883	15.2397	0	0.724964	dre-miR-499-3p	aca-miR-499-3p,gga-miR-499-3p,loc-mir-499-3p,oha-miR-499-3p,ola-miR-499,ssa-miR-499b-3p,tgu-miR-499-3p			dre-mir-499a,dre-mir-499b	ipu-mir-499-1,ipu-mir-499-2,loc-mir-499,ssa-mir-499b-1,ssa-mir-499b-2,ssa-mir-499b-3	CR847953.2,dre-mir-499	miRNA,miRNA	0	-1	0	False	False	False	False	False
ACATCACTTTAAGTCTGTGCT	CATCACT	gl1610	s567	a14	11:24967573-24967553;23:18805031-18805051	21=;21=	2	AACATCACTTTAAGTCTGTGCT	0	0	14	20	0	0	0	0	0	0	1.25051	1.71169	0	0	0	0	dre-miR-499-3p	aca-miR-499-3p,gga-miR-499-3p,oha-miR-499-3p,ssa-miR-499b-3p,tgu-miR-499-3p			dre-mir-499a,dre-mir-499b	ipu-mir-499-1,ipu-mir-499-2,loc-mir-499,ssa-mir-499b-1,ssa-mir-499b-2,ssa-mir-499b-3	CR847953.2,dre-mir-499	miRNA,miRNA	-1	0	0	False	False	False	False	False
GAACATCACTTTAAGTCTGTGC	AACATCA	gl1610	s371	a14	11:24967575-24967554;23:18805029-18805050	22=;22=	2	AACATCACTTTAAGTCTGTGCT	0	0	163	204	2	5	0	1	0	0	14.5595	17.4592	0.495123	0.989589	0	0.362482				loc-mir-499-3p,ola-miR-499	dre-mir-499a,dre-mir-499b	ipu-mir-499-1,ipu-mir-499-2,loc-mir-499,ssa-mir-499b-1,ssa-mir-499b-2,ssa-mir-499b-3	CR847953.2,dre-mir-499	miRNA,miRNA	1	-1	0	False	False	False	False	False
AACATCACTTTAAGTCTGTGA	ACATCAC	gl1610	s73	a14	11:24967574-24967554;23:18805030-18805050	20=1X;20=1X	3.3p;3.3p	AACATCACTTTAAGTCTGTGCT	0	0	89	124	0	0	0	0	0	0	7.94967	10.6125	0	0	0	0									0	-2	1	False	False	False	False	False
AACATCACTTTAAGTCTGTGCC	ACATCAC	gl1610	s73	a14	11:24967574-24967553;23:18805030-18805051	21=1X;21=1X	3.3p;3.3p	AACATCACTTTAAGTCTGTGCT	0	1	124	142	2	4	0	0	0	0.0885005	11.0759	12.153	0.495123	0.791671	0	0				loc-mir-499-3p,ola-miR-499					0	-1	1	False	False	False	False	False
AACATCACTTTAAGTCTGTGCTA	ACATCAC	gl1610	s73	a14	11:24967574-24967552;23:18805030-18805052	22=1X;22=1X	3.3p;3.3p	AACATCACTTTAAGTCTGTGCT	0	0	25	19	0	0	0	0	0	0	2.23305	1.6261	0	0	0	0			dre-miR-499-3p	aca-miR-499-3p,gga-miR-499-3p,loc-mir-499-3p,oha-miR-499-3p,ola-miR-499,ssa-miR-499b-3p,tgu-miR-499-3p		loc-mir-499			0	0	1	False	False	False	False	False
AACATCACTTTAAGTCTGTGCTT	ACATCAC	gl1610	s73	a14	11:24967574-24967552;23:18805030-18805052	22=1X;22=1X	3.3p;3.3p	AACATCACTTTAAGTCTGTGCT	0	2	434	154	16	5	0	1	0	0.177001	38.7658	13.18	3.96099	0.989589	0	0.362482			dre-miR-499-3p	aca-miR-499-3p,gga-miR-499-3p,loc-mir-499-3p,oha-miR-499-3p,ola-miR-499,ssa-miR-499b-3p,tgu-miR-499-3p					0	0	1	False	False	False	False	False
GAACATCACTTTAAGTCTGTGA	AACATCA	gl1610	s371	a14	11:24967575-24967554;23:18805029-18805050	21=1X;21=1X	3.3p;3.3p	AACATCACTTTAAGTCTGTGCT	0	0	27	16	0	0	0	0	0	0	2.4117	1.36935	0	0	0	0									1	-2	1	False	False	False	False	False
AACCTCACTTTAAGTCTGTGC	ACCTCAC	gl1610	s634	a14	11:24967574-24967554;23:18805030-18805050	3=1X17=;3=1X17=	4.0;4.0	AACATCACTTTAAGTCTGTGCT	2	1	189	198	1	5	0	0	0.146628	0.0885005	16.8819	16.9457	0.247562	0.989589	0	0									0	-1	0	False	False	False	False	False
AACCTCACTTTAAGTCTGTGCT	ACCTCAC	gl1610	s634	a14	11:24967574-24967553;23:18805030-18805051	3=1X18=;3=1X18=	4.0;4.0	AACATCACTTTAAGTCTGTGCT	0	3	545	387	5	7	0	0	0	0.265501	48.6806	33.1211	1.23781	1.38542	0	0									0	0	0	False	False	False	False	False
AACCTCACTTTAAGTCTGTGCTT	ACCTCAC	gl1610	s634	a14	11:24967574-24967552;23:18805030-18805052	3=1X18=1X;3=1X18=1X	4.3p;4.3p	AACATCACTTTAAGTCTGTGCT	0	0	45	19	2	0	0	0	0	0	4.0195	1.6261	0.495123	0	0	0									0	0	1	False	False	False	False	False
AACATGTAGCCATTGACTTCCA	ACATGTA	gl3799			11:28408338-28408317;16:22245383-22245362;23:1796215-1796194;3:15217372-15217351;3:24968824-24968803;4:12967643-12967622;KN150060.1:66922-66901;KN150133.1:25013-25034	22=;22=;22=;22=;22=;22=;22=;22=	1	AACATGTAGCCATTGACTTCCA	11	18	8	14	9	15	0	3	0.806455	1.59301	0.714577	1.19818	2.22805	2.96877	0	1.08745									0	0	0	False	False	False	False	False
AACATGTAGCCATTGACTTCC	ACATGTA	gl3799			11:28408338-28408318;16:22245383-22245363;23:1796215-1796195;3:15217372-15217352;3:24968824-24968804;4:12967643-12967623;KN150060.1:66922-66902;KN150133.1:25013-25033	21=;21=;21=;21=;21=;21=;21=;21=	2	AACATGTAGCCATTGACTTCCA	5	7	8	18	4	5	0	7	0.36657	0.619503	0.714577	1.54052	0.990247	0.989589	0	2.53737									0	-1	0	False	False	False	False	False
AACATTCAACGCTGTCGGTGAG	ACATTCA	gl3230	s24	a15	2:45351705-45351684;21:8129336-8129315;22:22810995-22810974;3:34067952-34067973;8:53144966-53144987	22=;22=;22=;22=;22=	1	AACATTCAACGCTGTCGGTGAG	40569	45309	10894	9637	1107	4207	710	4668	2974.28	4009.87	973.076	824.776	274.051	832.64	692.385	1692.07	dre-miR-181a-5p	aca-miR-181a,bta-miR-181a,cfa-miR-181a,cgr-miR-181a-5p,eca-miR-181a,fru-miR-181a-5p,gac-miR-181a-5p,gga-miR-181a-5p,ggo-miR-181a-5p,hsa-miR-181a-5p,ipu-miR-181a,lla-miR-181a-5p,loc-mir-181a-5p,mdo-miR-181a-5p,mml-miR-181a-5p,mmu-miR-181a-5p,mne-miR-181a-5p,oan-miR-181a-5p,oar-miR-181a,oha-miR-181a-5p,pma-miR-181a-5p,ppa-miR-181a-5p,ppy-miR-181a-5p,ptr-miR-181a-5p,rno-miR-181a-5p,sla-miR-181a,ssa-…			dre-mir-181a-1,dre-mir-181a-2,dre-mir-181a-3,dre-mir-181a-4,dre-mir-181a-5	aca-mir-181a-1,aca-mir-181a-2,aca-mir-181a-3,bta-mir-181a-1,bta-mir-181a-2,ccr-mir-181a,cfa-mir-181a-1,cfa-mir-181a-2,cgr-mir-181a,eca-mir-181a,eca-mir-181a-2,efu-mir-181f,fru-mir-181a-1,fru-mir-181a-2,gac-mir-181a-1,gac-mir-181a-2,gac-mir-181a-3,gac-mir-181a-5,gga-mir-181a-1,gga-mir-181a-2,ggo-mir-181a-1,ggo-mir-181a-2,hsa-mir-181a-1,hsa-mir-181a-2,ipu-mir-181a-1,ipu-mir-181a-2,ipu-mir-181a-3,ip…	TCONS_00036060,TCONS_00036062,TCONS_00045309,dre-mir-181a-1,dre-mir-181a-2	pri-miRNA,pri-miRNA,pri-miRNA,miRNA,miRNA	0	0	0	False	False	False	False	False
AACATTCAACGCTGTCGGT	ACATTCA	gl3230	s24	a15	2:45351705-45351687;21:8129336-8129318;22:22810995-22810977;3:34067952-34067970;8:53144966-53144984	19=;19=;19=;19=;19=	2	AACATTCAACGCTGTCGGTGAG	56	11	5	1	3	0	0	1	4.10559	0.973505	0.446611	0.0855843	0.742685	0	0	0.362482	dre-miR-181a-5p	aca-miR-181a,bta-miR-181a,ccr-miR-181a,cfa-miR-181a,cgr-miR-181a-5p,eca-miR-181a,fru-miR-181a-5p,gac-miR-181a-5p,gga-miR-181a-5p,ggo-miR-181a-5p,hsa-miR-181a-5p,ipu-miR-181a,lla-miR-181a-5p,loc-mir-181a-5p,mdo-miR-181a-5p,mml-miR-181a-5p,mmu-miR-181a-5p,mne-miR-181a-5p,oan-miR-181a-5p,oar-miR-181a,oha-miR-181a-5p,ola-miR-181a-5p,pma-miR-181a-5p,ppa-miR-181a-5p,ppy-miR-181a-5p,ptr-miR-181a-5p,rno-…			dre-mir-181a-1,dre-mir-181a-2,dre-mir-181a-3,dre-mir-181a-4,dre-mir-181a-5	aca-mir-181a-1,aca-mir-181a-2,aca-mir-181a-3,bta-mir-181a-1,bta-mir-181a-2,ccr-mir-181a,cfa-mir-181a-1,cfa-mir-181a-2,cgr-mir-181a,eca-mir-181a,eca-mir-181a-2,efu-mir-181a,efu-mir-181f,fru-mir-181a-1,fru-mir-181a-2,gac-mir-181a-1,gac-mir-181a-2,gac-mir-181a-3,gac-mir-181a-5,gga-mir-181a-1,gga-mir-181a-2,ggo-mir-181a-1,ggo-mir-181a-2,hsa-mir-181a-1,hsa-mir-181a-2,ipu-mir-181a-1,ipu-mir-181a-2,ipu-…	TCONS_00036060,TCONS_00036062,TCONS_00045309,dre-mir-181a-1,dre-mir-181a-2	pri-miRNA,pri-miRNA,pri-miRNA,miRNA,miRNA	0	-3	0	False	False	False	False	False
AACATTCAACGCTGTCGGTG	ACATTCA	gl3230	s24	a15	2:45351705-45351686;21:8129336-8129317;22:22810995-22810976;3:34067952-34067971;8:53144966-53144985	20=;20=;20=;20=;20=	2	AACATTCAACGCTGTCGGTGAG	507	322	95	15	34	12	2	36	37.1702	28.4971	8.48561	1.28376	8.4171	2.37501	1.95038	13.0494	dre-miR-181a-5p	aca-miR-181a,bta-miR-181a,ccr-miR-181a,cfa-miR-181a,cgr-miR-181a-5p,eca-miR-181a,fru-miR-181a-5p,gac-miR-181a-5p,gga-miR-181a-5p,ggo-miR-181a-5p,hsa-miR-181a-5p,ipu-miR-181a,lla-miR-181a-5p,loc-mir-181a-5p,mdo-miR-181a-5p,mml-miR-181a-5p,mmu-miR-181a-5p,mne-miR-181a-5p,oan-miR-181a-5p,oar-miR-181a,oha-miR-181a-5p,pma-miR-181a-5p,ppa-miR-181a-5p,ppy-miR-181a-5p,ptr-miR-181a-5p,rno-miR-181a-5p,sla-…			dre-mir-181a-1,dre-mir-181a-2,dre-mir-181a-3,dre-mir-181a-4,dre-mir-181a-5	aca-mir-181a-1,aca-mir-181a-2,aca-mir-181a-3,bta-mir-181a-1,bta-mir-181a-2,ccr-mir-181a,cfa-mir-181a-1,cfa-mir-181a-2,cgr-mir-181a,eca-mir-181a,eca-mir-181a-2,efu-mir-181a,efu-mir-181f,fru-mir-181a-1,fru-mir-181a-2,gac-mir-181a-1,gac-mir-181a-2,gac-mir-181a-3,gac-mir-181a-5,gga-mir-181a-1,gga-mir-181a-2,ggo-mir-181a-1,ggo-mir-181a-2,hsa-mir-181a-1,hsa-mir-181a-2,ipu-mir-181a-1,ipu-mir-181a-2,ipu-…	TCONS_00036060,TCONS_00036062,TCONS_00045309,dre-mir-181a-1,dre-mir-181a-2	pri-miRNA,pri-miRNA,pri-miRNA,miRNA,miRNA	0	-2	0	False	False	False	False	False
AACATTCAACGCTGTCGGTGA	ACATTCA	gl3230	s24	a15	2:45351705-45351685;21:8129336-8129316;22:22810995-22810975;3:34067952-34067972;8:53144966-53144986	21=;21=;21=;21=;21=	2	AACATTCAACGCTGTCGGTGAG	5137	14821	1692	807	196	641	125	1105	376.614	1311.67	151.133	69.0665	48.5221	126.865	121.899	400.543	dre-miR-181a-5p	aca-miR-181a,bta-miR-181a,ccr-miR-181a,cfa-miR-181a,cgr-miR-181a-5p,eca-miR-181a,fru-miR-181a-5p,gac-miR-181a-5p,gga-miR-181a-5p,ggo-miR-181a-5p,hsa-miR-181a-5p,ipu-miR-181a,lla-miR-181a-5p,loc-mir-181a-5p,mdo-miR-181a-5p,mml-miR-181a-5p,mmu-miR-181a-5p,mne-miR-181a-5p,oan-miR-181a-5p,oar-miR-181a,oha-miR-181a-5p,pma-miR-181a-5p,ppa-miR-181a-5p,ppy-miR-181a-5p,ptr-miR-181a-5p,rno-miR-181a-5p,sla-…			dre-mir-181a-1,dre-mir-181a-2,dre-mir-181a-3,dre-mir-181a-4,dre-mir-181a-5	aca-mir-181a-1,aca-mir-181a-2,aca-mir-181a-3,bta-mir-181a-1,bta-mir-181a-2,ccr-mir-181a,cfa-mir-181a-1,cfa-mir-181a-2,cgr-mir-181a,eca-mir-181a,eca-mir-181a-2,efu-mir-181a,efu-mir-181f,fru-mir-181a-1,fru-mir-181a-2,gac-mir-181a-1,gac-mir-181a-2,gac-mir-181a-3,gac-mir-181a-5,gga-mir-181a-1,gga-mir-181a-2,ggo-mir-181a-1,ggo-mir-181a-2,hsa-mir-181a-1,hsa-mir-181a-2,ipu-mir-181a-1,ipu-mir-181a-2,ipu-…	TCONS_00036060,TCONS_00036062,TCONS_00045309,dre-mir-181a-1,dre-mir-181a-2	pri-miRNA,pri-miRNA,pri-miRNA,miRNA,miRNA	0	-1	0	False	False	False	False	False
AACATTCAACGCTGTCGGTGAGT	ACATTCA	gl3230	s24	a15	2:45351705-45351683;21:8129336-8129314;22:22810995-22810973;3:34067952-34067974;8:53144966-53144988	23=;23=;23=;23=;23=	2	AACATTCAACGCTGTCGGTGAG	12529	55219	2818	4188	967	3862	1185	9136	918.552	4886.91	251.71	358.427	239.392	764.358	1155.6	3311.64	dre-miR-181a-5p	aca-miR-181a,bta-miR-181a,cgr-miR-181a-5p,eca-miR-181a,fru-miR-181a-5p,gga-miR-181a-5p,ggo-miR-181a-5p,hsa-miR-181a-5p,lla-miR-181a-5p,mdo-miR-181a-5p,mml-miR-181a-5p,mmu-miR-181a-5p,mne-miR-181a-5p,oan-miR-181a-5p,oar-miR-181a,oha-miR-181a-5p,pma-miR-181a-5p,ppa-miR-181a-5p,ppy-miR-181a-5p,ptr-miR-181a-5p,rno-miR-181a-5p,sla-miR-181a,ssa-miR-181a-5p,ssc-miR-181a,tch-miR-181a-5p,tgu-miR-181a-5p,t…			dre-mir-181a-1,dre-mir-181a-2,dre-mir-181a-3,dre-mir-181a-4,dre-mir-181a-5	aca-mir-181a-1,aca-mir-181a-2,aca-mir-181a-3,bta-mir-181a-1,ccr-mir-181a,cfa-mir-181a-1,cfa-mir-181a-2,cgr-mir-181a,eca-mir-181a-2,efu-mir-181f,fru-mir-181a-1,fru-mir-181a-2,gac-mir-181a-1,gac-mir-181a-2,gac-mir-181a-3,gac-mir-181a-5,gga-mir-181a-1,gga-mir-181a-2,ggo-mir-181a-1,hsa-mir-181a-1,ipu-mir-181a-1,ipu-mir-181a-2,ipu-mir-181a-3,ipu-mir-181a-4,ipu-mir-181a-5,lla-mir-181a-1,loc-mir-181a-1/…	TCONS_00036060,TCONS_00036062,TCONS_00045309,dre-mir-181a-1,dre-mir-181a-2	pri-miRNA,pri-miRNA,pri-miRNA,miRNA,miRNA	0	1	0	False	False	False	False	False
AACATTCAACGCTGTCGGTGAGTT	ACATTCA	gl3230	s24	a15	2:45351705-45351682;21:8129336-8129313;22:22810995-22810972;3:34067952-34067975;8:53144966-53144989	24=;24=;24=;24=;24=	2	AACATTCAACGCTGTCGGTGAG	246	1814	27	48	39	97	30	966	18.0353	160.54	2.4117	4.10805	9.6549	19.198	29.2557	350.158		bta-miR-181a,oha-miR-181a-5p,ssc-miR-181a	dre-miR-181a-5p	aca-miR-181a,bta-miR-181a,ccr-miR-181a,cfa-miR-181a,cgr-miR-181a-5p,eca-miR-181a,fru-miR-181a-5p,gac-miR-181a-5p,gga-miR-181a-5p,ggo-miR-181a-5p,hsa-miR-181a-5p,ipu-miR-181a,lla-miR-181a-5p,loc-mir-181a-5p,mdo-miR-181a-5p,mml-miR-181a-5p,mmu-miR-181a-5p,mne-miR-181a-5p,oan-miR-181a-5p,oar-miR-181a,oha-miR-181a-5p,ola-miR-181a-5p,pma-miR-181a-5p,ppa-miR-181a-5p,ppy-miR-181a-5p,ptr-miR-181a-5p,rno-…	dre-mir-181a-1,dre-mir-181a-2,dre-mir-181a-3,dre-mir-181a-4,dre-mir-181a-5	aca-mir-181a-1,aca-mir-181a-2,aca-mir-181a-3,bta-mir-181a-1,ccr-mir-181a,cfa-mir-181a-1,cfa-mir-181a-2,cgr-mir-181a,eca-mir-181a-2,efu-mir-181f,fru-mir-181a-1,fru-mir-181a-2,gac-mir-181a-1,gac-mir-181a-2,gac-mir-181a-3,gac-mir-181a-5,gga-mir-181a-1,gga-mir-181a-2,ggo-mir-181a-1,hsa-mir-181a-1,ipu-mir-181a-1,ipu-mir-181a-2,ipu-mir-181a-3,ipu-mir-181a-4,ipu-mir-181a-5,lla-mir-181a-1,loc-mir-181a-1/…	TCONS_00036060,TCONS_00036062,TCONS_00045309,dre-mir-181a-1,dre-mir-181a-2	pri-miRNA,pri-miRNA,pri-miRNA,miRNA,miRNA	0	2	0	False	False	False	False	False
AACATTCAACGCTGTCGGTGAGTTT	ACATTCA	gl3230	s24	a15	2:45351705-45351681;21:8129336-8129312;22:22810995-22810971;3:34067952-34067976;8:53144966-53144990	25=;25=;25=;25=;25=	2	AACATTCAACGCTGTCGGTGAG	145	896	28	26	36	58	9	756	10.6305	79.2964	2.50102	2.22519	8.91222	11.4792	8.77671	274.036			dre-miR-181a-5p	aca-miR-181a,bta-miR-181a,ccr-miR-181a,cfa-miR-181a,cgr-miR-181a-5p,eca-miR-181a,fru-miR-181a-5p,gac-miR-181a-5p,gga-miR-181a-5p,ggo-miR-181a-5p,hsa-miR-181a-5p,ipu-miR-181a,lla-miR-181a-5p,loc-mir-181a-5p,mdo-miR-181a-5p,mml-miR-181a-5p,mmu-miR-181a-5p,mne-miR-181a-5p,oan-miR-181a-5p,oar-miR-181a,oha-miR-181a-5p,ola-miR-181a-5p,pma-miR-181a-5p,ppa-miR-181a-5p,ppy-miR-181a-5p,ptr-miR-181a-5p,rno-…	dre-mir-181a-1,dre-mir-181a-2,dre-mir-181a-3,dre-mir-181a-4,dre-mir-181a-5	aca-mir-181a-1,aca-mir-181a-2,aca-mir-181a-3,bta-mir-181a-1,ccr-mir-181a,cfa-mir-181a-1,cfa-mir-181a-2,cgr-mir-181a,eca-mir-181a-2,efu-mir-181f,fru-mir-181a-1,fru-mir-181a-2,gac-mir-181a-1,gac-mir-181a-2,gac-mir-181a-3,gac-mir-181a-5,gga-mir-181a-1,gga-mir-181a-2,ggo-mir-181a-1,hsa-mir-181a-1,ipu-mir-181a-1,ipu-mir-181a-2,ipu-mir-181a-3,ipu-mir-181a-4,ipu-mir-181a-5,lla-mir-181a-1,loc-mir-181a-1/…	TCONS_00036060,TCONS_00036062,TCONS_00045309,dre-mir-181a-1,dre-mir-181a-2	pri-miRNA,pri-miRNA,pri-miRNA,miRNA,miRNA	0	3	0	False	False	False	False	False
ACATTCAACGCTGTCGGTGAG	CATTCAA	gl3230	s381	a15	2:45351704-45351684;21:8129335-8129315;22:22810994-22810974;3:34067953-34067973;8:53144967-53144987	21=;21=;21=;21=;21=	2	AACATTCAACGCTGTCGGTGAG	8	21	5	2	0	4	0	3	0.586512	1.85851	0.446611	0.171169	0	0.791671	0	1.08745	dre-miR-181a-5p	aca-miR-181a,bta-miR-181a,cfa-miR-181a,cgr-miR-181a-5p,eca-miR-181a,fru-miR-181a-5p,gac-miR-181a-5p,gga-miR-181a-5p,ggo-miR-181a-5p,hsa-miR-181a-5p,ipu-miR-181a,lla-miR-181a-5p,loc-mir-181a-5p,mdo-miR-181a-5p,mml-miR-181a-5p,mmu-miR-181a-5p,mne-miR-181a-5p,oan-miR-181a-5p,oar-miR-181a,oha-miR-181a-5p,pma-miR-181a-5p,ppa-miR-181a-5p,ppy-miR-181a-5p,ptr-miR-181a-5p,rno-miR-181a-5p,sla-miR-181a,ssa-…			dre-mir-181a-1,dre-mir-181a-2,dre-mir-181a-3,dre-mir-181a-4,dre-mir-181a-5	aca-mir-181a-1,aca-mir-181a-2,aca-mir-181a-3,bta-mir-181a-1,bta-mir-181a-2,ccr-mir-181a,cfa-mir-181a-1,cfa-mir-181a-2,cgr-mir-181a,eca-mir-181a,eca-mir-181a-2,efu-mir-181f,fru-mir-181a-1,fru-mir-181a-2,gac-mir-181a-1,gac-mir-181a-2,gac-mir-181a-3,gac-mir-181a-5,gga-mir-181a-1,gga-mir-181a-2,ggo-mir-181a-1,ggo-mir-181a-2,hsa-mir-181a-1,hsa-mir-181a-2,ipu-mir-181a-1,ipu-mir-181a-2,ipu-mir-181a-3,ip…	TCONS_00036060,TCONS_00036062,TCONS_00045309,dre-mir-181a-1,dre-mir-181a-2	pri-miRNA,pri-miRNA,pri-miRNA,miRNA,miRNA	-1	0	0	False	False	False	False	False
ACATTCAACGCTGTCGGTGAGT	CATTCAA	gl3230	s381	a15	2:45351704-45351683;21:8129335-8129314;22:22810994-22810973;3:34067953-34067974;8:53144967-53144988	22=;22=;22=;22=;22=	2	AACATTCAACGCTGTCGGTGAG	26	129	7	17	1	6	7	16	1.90617	11.4166	0.625255	1.45493	0.247562	1.18751	6.82633	5.79971	dre-miR-181a-5p	aca-miR-181a,bta-miR-181a,cgr-miR-181a-5p,eca-miR-181a,fru-miR-181a-5p,gga-miR-181a-5p,ggo-miR-181a-5p,hsa-miR-181a-5p,lla-miR-181a-5p,mdo-miR-181a-5p,mml-miR-181a-5p,mmu-miR-181a-5p,mne-miR-181a-5p,oan-miR-181a-5p,oar-miR-181a,oha-miR-181a-5p,pma-miR-181a-5p,ppa-miR-181a-5p,ppy-miR-181a-5p,ptr-miR-181a-5p,rno-miR-181a-5p,sla-miR-181a,ssa-miR-181a-5p,ssc-miR-181a,tch-miR-181a-5p,tgu-miR-181a-5p,t…			dre-mir-181a-1,dre-mir-181a-2,dre-mir-181a-3,dre-mir-181a-4,dre-mir-181a-5	aca-mir-181a-1,aca-mir-181a-2,aca-mir-181a-3,bta-mir-181a-1,ccr-mir-181a,cfa-mir-181a-1,cfa-mir-181a-2,cgr-mir-181a,eca-mir-181a-2,efu-mir-181f,fru-mir-181a-1,fru-mir-181a-2,gac-mir-181a-1,gac-mir-181a-2,gac-mir-181a-3,gac-mir-181a-5,gga-mir-181a-1,gga-mir-181a-2,ggo-mir-181a-1,hsa-mir-181a-1,ipu-mir-181a-1,ipu-mir-181a-2,ipu-mir-181a-3,ipu-mir-181a-4,ipu-mir-181a-5,lla-mir-181a-1,loc-mir-181a-1/…	TCONS_00036060,TCONS_00036062,TCONS_00045309,dre-mir-181a-1,dre-mir-181a-2	pri-miRNA,pri-miRNA,pri-miRNA,miRNA,miRNA	-1	1	0	False	False	False	False	False
ATTCAACGCTGTCGGTGAG	TTCAACG	gl3230	s503	a15	2:45351702-45351684;21:8129333-8129315;22:22810992-22810974;3:34067955-34067973;8:53144969-53144987	19=;19=;19=;19=;19=	2	AACATTCAACGCTGTCGGTGAG	16	33	9	9	0	1	0	1	1.17302	2.92052	0.803899	0.770259	0	0.197918	0	0.362482	dre-miR-181a-5p	aca-miR-181a,bta-miR-181a,cfa-miR-181a,cgr-miR-181a-5p,eca-miR-181a,fru-miR-181a-5p,gac-miR-181a-5p,gga-miR-181a-5p,ggo-miR-181a-5p,hsa-miR-181a-5p,ipu-miR-181a,lla-miR-181a-5p,loc-mir-181a-5p,mdo-miR-181a-5p,mml-miR-181a-5p,mmu-miR-181a-5p,mne-miR-181a-5p,oan-miR-181a-5p,oar-miR-181a,oha-miR-181a-5p,pma-miR-181a-5p,ppa-miR-181a-5p,ppy-miR-181a-5p,ptr-miR-181a-5p,rno-miR-181a-5p,sla-miR-181a,ssa-…			dre-mir-181a-1,dre-mir-181a-2,dre-mir-181a-3,dre-mir-181a-4,dre-mir-181a-5	aca-mir-181a-1,aca-mir-181a-2,aca-mir-181a-3,bta-mir-181a-1,bta-mir-181a-2,ccr-mir-181a,cfa-mir-181a-1,cfa-mir-181a-2,cgr-mir-181a,eca-mir-181a,eca-mir-181a-2,efu-mir-181f,fru-mir-181a-1,fru-mir-181a-2,gac-mir-181a-1,gac-mir-181a-2,gac-mir-181a-3,gac-mir-181a-5,gga-mir-181a-1,gga-mir-181a-2,ggo-mir-181a-1,ggo-mir-181a-2,hsa-mir-181a-1,hsa-mir-181a-2,ipu-mir-181a-1,ipu-mir-181a-2,ipu-mir-181a-3,ip…	TCONS_00036060,TCONS_00036062,TCONS_00045309,dre-mir-181a-1,dre-mir-181a-2	pri-miRNA,pri-miRNA,pri-miRNA,miRNA,miRNA	-3	0	0	False	False	False	False	False
ATTCAACGCTGTCGGTGAGT	TTCAACG	gl3230	s503	a15	2:45351702-45351683;21:8129333-8129314;22:22810992-22810973;3:34067955-34067974;8:53144969-53144988	20=;20=;20=;20=;20=	2	AACATTCAACGCTGTCGGTGAG	4	35	0	7	0	1	0	7	0.293256	3.09752	0	0.59909	0	0.197918	0	2.53737	dre-miR-181a-5p	aca-miR-181a,bta-miR-181a,cgr-miR-181a-5p,eca-miR-181a,fru-miR-181a-5p,gga-miR-181a-5p,ggo-miR-181a-5p,hsa-miR-181a-5p,lla-miR-181a-5p,mdo-miR-181a-5p,mml-miR-181a-5p,mmu-miR-181a-5p,mne-miR-181a-5p,oan-miR-181a-5p,oar-miR-181a,oha-miR-181a-5p,pma-miR-181a-5p,ppa-miR-181a-5p,ppy-miR-181a-5p,ptr-miR-181a-5p,rno-miR-181a-5p,sla-miR-181a,ssa-miR-181a-5p,ssc-miR-181a,tch-miR-181a-5p,tgu-miR-181a-5p,t…			dre-mir-181a-1,dre-mir-181a-2,dre-mir-181a-3,dre-mir-181a-4,dre-mir-181a-5	aca-mir-181a-1,aca-mir-181a-2,aca-mir-181a-3,bta-mir-181a-1,ccr-mir-181a,cfa-mir-181a-1,cfa-mir-181a-2,cgr-mir-181a,eca-mir-181a-2,efu-mir-181f,fru-mir-181a-1,fru-mir-181a-2,gac-mir-181a-1,gac-mir-181a-2,gac-mir-181a-3,gac-mir-181a-5,gga-mir-181a-1,gga-mir-181a-2,ggo-mir-181a-1,hsa-mir-181a-1,ipu-mir-181a-1,ipu-mir-181a-2,ipu-mir-181a-3,ipu-mir-181a-4,ipu-mir-181a-5,lla-mir-181a-1,loc-mir-181a-1/…	TCONS_00036060,TCONS_00036062,TCONS_00045309,dre-mir-181a-1,dre-mir-181a-2	pri-miRNA,pri-miRNA,pri-miRNA,miRNA,miRNA	-3	1	0	False	False	False	False	False
TCAACGCTGTCGGTGAGT	CAACGCT	gl3230	s576	a15	2:45351700-45351683;21:8129331-8129314;22:22810990-22810973;3:34067957-34067974;8:53144971-53144988	18=;18=;18=;18=;18=	2	AACATTCAACGCTGTCGGTGAG	5	19	1	5	0	0	0	0	0.36657	1.68151	0.0893222	0.427921	0	0	0	0	dre-miR-181a-5p	aca-miR-181a,bta-miR-181a,cgr-miR-181a-5p,eca-miR-181a,fru-miR-181a-5p,gga-miR-181a-5p,ggo-miR-181a-5p,hsa-miR-181a-5p,lla-miR-181a-5p,mdo-miR-181a-5p,mml-miR-181a-5p,mmu-miR-181a-5p,mne-miR-181a-5p,oan-miR-181a-5p,oar-miR-181a,oha-miR-181a-5p,pma-miR-181a-5p,ppa-miR-181a-5p,ppy-miR-181a-5p,ptr-miR-181a-5p,rno-miR-181a-5p,sla-miR-181a,ssa-miR-181a-5p,ssc-miR-181a,tch-miR-181a-5p,tgu-miR-181a-5p,t…			dre-mir-181a-1,dre-mir-181a-2,dre-mir-181a-3,dre-mir-181a-4,dre-mir-181a-5	aca-mir-181a-1,aca-mir-181a-2,aca-mir-181a-3,bta-mir-181a-1,ccr-mir-181a,cfa-mir-181a-1,cfa-mir-181a-2,cgr-mir-181a,eca-mir-181a-2,efu-mir-181f,fru-mir-181a-1,fru-mir-181a-2,gac-mir-181a-1,gac-mir-181a-2,gac-mir-181a-3,gac-mir-181a-5,gga-mir-181a-1,gga-mir-181a-2,ggo-mir-181a-1,hsa-mir-181a-1,ipu-mir-181a-1,ipu-mir-181a-2,ipu-mir-181a-3,ipu-mir-181a-4,ipu-mir-181a-5,lla-mir-181a-1,loc-mir-181a-1/…	TCONS_00036060,TCONS_00036062,TCONS_00045309,dre-mir-181a-1,dre-mir-181a-2	pri-miRNA,pri-miRNA,pri-miRNA,miRNA,miRNA	-5	1	0	False	False	False	False	False
AACATTCAACGCTGTCGA	ACATTCA	gl3230	s24	a15	2:45351705-45351688;21:8129336-8129319;22:22810995-22810978;3:34067952-34067969;8:53144966-53144983	17=1X;17=1X;17=1X;17=1X;17=1X	3.3p;3.3p;3.3p;3.3p;3.3p	AACATTCAACGCTGTCGGTGAG	6	20	4	1	2	0	0	0	0.439884	1.77001	0.357289	0.0855843	0.495123	0	0	0									0	-5	1	False	False	False	False	False
AACATTCAACGCTGTCGGAA	ACATTCA	gl3230	s24	a15	2:45351705-45351686;21:8129336-8129317;22:22810995-22810976;3:34067952-34067971;8:53144966-53144985	18=2X;18=2X;18=2X;18=2X;18=2X	3.3p;3.3p;3.3p;3.3p;3.3p	AACATTCAACGCTGTCGGTGAG	16	6	10	1	0	0	0	0	1.17302	0.531003	0.893222	0.0855843	0	0	0	0									0	-4	2	False	False	False	False	False
AACATTCAACGCTGTCGGTA	ACATTCA	gl3230	s24	a15	2:45351705-45351686;21:8129336-8129317;22:22810995-22810976;3:34067952-34067971;8:53144966-53144985	19=1X;19=1X;19=1X;19=1X;19=1X	3.3p;3.3p;3.3p;3.3p;3.3p	AACATTCAACGCTGTCGGTGAG	18	15	4	0	2	0	0	1	1.31965	1.32751	0.357289	0	0.495123	0	0	0.362482				ola-miR-181a-5p,sha-miR-181a-5p					0	-3	1	False	False	False	False	False
AACATTCAACGCTGTCGGTGAA	ACATTCA	gl3230	s24	a15	2:45351705-45351684;21:8129336-8129315;22:22810995-22810974;3:34067952-34067973;8:53144966-53144987	21=1X;21=1X;21=1X;21=1X;21=1X	3.3p;3.3p;3.3p;3.3p;3.3p	AACATTCAACGCTGTCGGTGAG	8661	16915	1836	1261	221	420	65	626	634.973	1496.99	163.995	107.922	54.7111	83.1254	63.3874	226.914				ccr-miR-181a,ola-miR-181a-5p,sha-miR-181a-5p					0	-1	1	False	False	False	False	False
AACATTCAACGCTGTCGGTGAAA	ACATTCA	gl3230	s24	a15	2:45351705-45351683;21:8129336-8129314;22:22810995-22810973;3:34067952-34067974;8:53144966-53144988	21=2X;21=2X;21=2X;21=2X;21=2X	3.3p;3.3p;3.3p;3.3p;3.3p	AACATTCAACGCTGTCGGTGAG	354	1049	47	71	8	12	2	24	25.9532	92.837	4.19814	6.07648	1.98049	2.37501	1.95038	8.69957				ccr-miR-181a,ola-miR-181a-5p,sha-miR-181a-5p					0	-1	2	False	False	False	False	False
AACATTCAACGCTGTCGGTGAAAA	ACATTCA	gl3230	s24	a15	2:45351705-45351682;21:8129336-8129313;22:22810995-22810972;3:34067952-34067975;8:53144966-53144989	21=3X;21=3X;21=3X;21=3X;21=3X	3.3p;3.3p;3.3p;3.3p;3.3p	AACATTCAACGCTGTCGGTGAG	6	30	2	4	1	1	0	0	0.439884	2.65501	0.178644	0.342337	0.247562	0.197918	0	0				ccr-miR-181a,ola-miR-181a-5p,sha-miR-181a-5p					0	-1	3	False	False	False	False	False
AACATTCAACGCTGTCGGTGAC	ACATTCA	gl3230	s24	a15	2:45351705-45351684;21:8129336-8129315;22:22810995-22810974;3:34067952-34067973;8:53144966-53144987	21=1X;21=1X;21=1X;21=1X;21=1X	3.3p;3.3p;3.3p;3.3p;3.3p	AACATTCAACGCTGTCGGTGAG	402	503	31	62	10	26	5	50	29.4722	44.5157	2.76899	5.30623	2.47562	5.14586	4.87595	18.1241				ccr-miR-181a,ola-miR-181a-5p,sha-miR-181a-5p					0	-1	1	False	False	False	False	False
AACATTCAACGCTGTCGGTGAGA	ACATTCA	gl3230	s24	a15	2:45351705-45351683;21:8129336-8129314;22:22810995-22810973;3:34067952-34067974;8:53144966-53144988	22=1X;22=1X;22=1X;22=1X;22=1X	3.3p;3.3p;3.3p;3.3p;3.3p	AACATTCAACGCTGTCGGTGAG	3079	9395	807	977	193	542	155	340	225.734	831.462	72.083	83.6159	47.7794	107.271	151.154	123.244				ccr-miR-181a,cfa-miR-181a,gac-miR-181a-5p,ipu-miR-181a,loc-mir-181a-5p,ola-miR-181a-5p,sha-miR-181a-5p					0	0	1	False	False	False	False	False
AACATTCAACGCTGTCGGTGAGAA	ACATTCA	gl3230	s24	a15	2:45351705-45351682;21:8129336-8129313;22:22810995-22810972;3:34067952-34067975;8:53144966-53144989	22=2X;22=2X;22=2X;22=2X;22=2X	3.3p;3.3p;3.3p;3.3p;3.3p	AACATTCAACGCTGTCGGTGAG	254	607	82	71	21	24	1	22	18.6218	53.7198	7.32442	6.07648	5.19879	4.75002	0.97519	7.9746				ccr-miR-181a,cfa-miR-181a,gac-miR-181a-5p,ipu-miR-181a,loc-mir-181a-5p,ola-miR-181a-5p,sha-miR-181a-5p					0	0	2	False	False	False	False	False
AACATTCAACGCTGTCGGTGAGC	ACATTCA	gl3230	s24	a15	2:45351705-45351683;21:8129336-8129314;22:22810995-22810973;3:34067952-34067974;8:53144966-53144988	22=1X;22=1X;22=1X;22=1X;22=1X	3.3p;3.3p;3.3p;3.3p;3.3p	AACATTCAACGCTGTCGGTGAG	220	827	19	29	10	42	17	143	16.1291	73.1899	1.69712	2.48194	2.47562	8.31254	16.5782	51.8349				ccr-miR-181a,cfa-miR-181a,gac-miR-181a-5p,ipu-miR-181a,loc-mir-181a-5p,ola-miR-181a-5p,sha-miR-181a-5p					0	0	1	False	False	False	False	False
AACATTCAACGCTGTCGGTGAGG	ACATTCA	gl3230	s24	a15	2:45351705-45351683;21:8129336-8129314;22:22810995-22810973;3:34067952-34067974;8:53144966-53144988	22=1X;22=1X;22=1X;22=1X;22=1X	3.3p;3.3p;3.3p;3.3p;3.3p	AACATTCAACGCTGTCGGTGAG	18	49	2	1	1	0	1	5	1.31965	4.33652	0.178644	0.0855843	0.247562	0	0.97519	1.81241				ccr-miR-181a,cfa-miR-181a,gac-miR-181a-5p,ipu-miR-181a,loc-mir-181a-5p,ola-miR-181a-5p,sha-miR-181a-5p					0	0	1	False	False	False	False	False
AACATTCAACGCTGTCGGTGAGTA	ACATTCA	gl3230	s24	a15	2:45351705-45351682;21:8129336-8129313;22:22810995-22810972;3:34067952-34067975;8:53144966-53144989	23=1X;23=1X;23=1X;23=1X;23=1X	3.3p;3.3p;3.3p;3.3p;3.3p	AACATTCAACGCTGTCGGTGAG	19	144	2	13	0	8	2	31	1.39297	12.7441	0.178644	1.1126	0	1.58334	1.95038	11.2369			dre-miR-181a-5p	aca-miR-181a,ccr-miR-181a,cfa-miR-181a,cgr-miR-181a-5p,eca-miR-181a,fru-miR-181a-5p,gac-miR-181a-5p,gga-miR-181a-5p,ggo-miR-181a-5p,hsa-miR-181a-5p,ipu-miR-181a,lla-miR-181a-5p,loc-mir-181a-5p,mdo-miR-181a-5p,mml-miR-181a-5p,mmu-miR-181a-5p,mne-miR-181a-5p,oan-miR-181a-5p,oar-miR-181a,ola-miR-181a-5p,pma-miR-181a-5p,ppa-miR-181a-5p,ppy-miR-181a-5p,ptr-miR-181a-5p,rno-miR-181a-5p,sha-miR-181a-5p,s…					0	1	1	False	False	False	False	False
AACATTCAACGCTGTCGGTGAGTAA	ACATTCA	gl3230	s24	a15	2:45351705-45351681;21:8129336-8129312;22:22810995-22810971;3:34067952-34067976;8:53144966-53144990	23=2X;23=2X;23=2X;23=2X;23=2X	3.3p;3.3p;3.3p;3.3p;3.3p	AACATTCAACGCTGTCGGTGAG	2	22	0	0	0	2	0	4	0.146628	1.94701	0	0	0	0.395835	0	1.44993			dre-miR-181a-5p	aca-miR-181a,ccr-miR-181a,cfa-miR-181a,cgr-miR-181a-5p,eca-miR-181a,fru-miR-181a-5p,gac-miR-181a-5p,gga-miR-181a-5p,ggo-miR-181a-5p,hsa-miR-181a-5p,ipu-miR-181a,lla-miR-181a-5p,loc-mir-181a-5p,mdo-miR-181a-5p,mml-miR-181a-5p,mmu-miR-181a-5p,mne-miR-181a-5p,oan-miR-181a-5p,oar-miR-181a,ola-miR-181a-5p,pma-miR-181a-5p,ppa-miR-181a-5p,ppy-miR-181a-5p,ptr-miR-181a-5p,rno-miR-181a-5p,sha-miR-181a-5p,s…					0	1	2	False	False	False	False	False
AACATTCAACGCTGTCGGTGAGTC	ACATTCA	gl3230	s24	a15	2:45351705-45351682;21:8129336-8129313;22:22810995-22810972;3:34067952-34067975;8:53144966-53144989	23=1X;23=1X;23=1X;23=1X;23=1X	3.3p;3.3p;3.3p;3.3p;3.3p	AACATTCAACGCTGTCGGTGAG	3	25	0	0	1	0	0	4	0.219942	2.21251	0	0	0.247562	0	0	1.44993			dre-miR-181a-5p	aca-miR-181a,ccr-miR-181a,cfa-miR-181a,cgr-miR-181a-5p,eca-miR-181a,fru-miR-181a-5p,gac-miR-181a-5p,gga-miR-181a-5p,ggo-miR-181a-5p,hsa-miR-181a-5p,ipu-miR-181a,lla-miR-181a-5p,loc-mir-181a-5p,mdo-miR-181a-5p,mml-miR-181a-5p,mmu-miR-181a-5p,mne-miR-181a-5p,oan-miR-181a-5p,oar-miR-181a,ola-miR-181a-5p,pma-miR-181a-5p,ppa-miR-181a-5p,ppy-miR-181a-5p,ptr-miR-181a-5p,rno-miR-181a-5p,sha-miR-181a-5p,s…					0	1	1	False	False	False	False	False
AACATTCAACGCTGTCGGTGAGTTA	ACATTCA	gl3230	s24	a15	2:45351705-45351681;21:8129336-8129312;22:22810995-22810971;3:34067952-34067976;8:53144966-53144990	24=1X;24=1X;24=1X;24=1X;24=1X	3.3p;3.3p;3.3p;3.3p;3.3p	AACATTCAACGCTGTCGGTGAG	4	34	2	1	0	4	0	30	0.293256	3.00902	0.178644	0.0855843	0	0.791671	0	10.8745			dre-miR-181a-5p	aca-miR-181a,bta-miR-181a,ccr-miR-181a,cfa-miR-181a,cgr-miR-181a-5p,eca-miR-181a,fru-miR-181a-5p,gac-miR-181a-5p,gga-miR-181a-5p,ggo-miR-181a-5p,hsa-miR-181a-5p,ipu-miR-181a,lla-miR-181a-5p,loc-mir-181a-5p,mdo-miR-181a-5p,mml-miR-181a-5p,mmu-miR-181a-5p,mne-miR-181a-5p,oan-miR-181a-5p,oar-miR-181a,oha-miR-181a-5p,ola-miR-181a-5p,pma-miR-181a-5p,ppa-miR-181a-5p,ppy-miR-181a-5p,ptr-miR-181a-5p,rno-…					0	2	1	False	False	False	False	False
AACATTCAACGCTGTCGGTGAT	ACATTCA	gl3230	s24	a15	2:45351705-45351684;21:8129336-8129315;22:22810995-22810974;3:34067952-34067973;8:53144966-53144987	21=1X;21=1X;21=1X;21=1X;21=1X	3.3p;3.3p;3.3p;3.3p;3.3p	AACATTCAACGCTGTCGGTGAG	298	487	141	57	6	21	0	33	21.8476	43.0997	12.5944	4.8783	1.48537	4.15627	0	11.9619				ccr-miR-181a,ola-miR-181a-5p,sha-miR-181a-5p					0	-1	1	False	False	False	False	False
AACATTCAACGCTGTCGGTGT	ACATTCA	gl3230	s24	a15	2:45351705-45351685;21:8129336-8129316;22:22810995-22810975;3:34067952-34067972;8:53144966-53144986	20=1X;20=1X;20=1X;20=1X;20=1X	3.3p;3.3p;3.3p;3.3p;3.3p	AACATTCAACGCTGTCGGTGAG	240	103	113	14	15	2	0	24	17.5954	9.11555	10.0934	1.19818	3.71342	0.395835	0	8.69957				ola-miR-181a-5p,sha-miR-181a-5p					0	-2	1	False	False	False	False	False
AACATTCAACGCTGCCGGTGAG	ACATTCA	gl3230	s24	a15	2:45351705-45351684;21:8129336-8129315;22:22810995-22810974;3:34067952-34067973;8:53144966-53144987	14=1X7=;14=1X7=;14=1X7=;14=1X7=;14=1X7=	4.0;4.0;4.0;4.0;4.0	AACATTCAACGCTGTCGGTGAG	9	11	4	2	3	0	0	1	0.659826	0.973505	0.357289	0.171169	0.742685	0	0	0.362482									0	0	0	False	False	False	False	False
AACATTCAACGCTGTCGGCGAG	ACATTCA	gl3230	s24	a15	2:45351705-45351684;21:8129336-8129315;22:22810995-22810974;3:34067952-34067973;8:53144966-53144987	18=1X3=;18=1X3=;18=1X3=;18=1X3=;18=1X3=	4.0;4.0;4.0;4.0;4.0	AACATTCAACGCTGTCGGTGAG	26	15	4	4	2	2	0	2	1.90617	1.32751	0.357289	0.342337	0.495123	0.395835	0	0.724964									0	0	0	False	False	False	False	True
AACATTCAACGCTGTCGGCGAGT	ACATTCA	gl3230	s24	a15	2:45351705-45351683;21:8129336-8129314;22:22810995-22810973;3:34067952-34067974;8:53144966-53144988	18=1X4=;18=1X4=;18=1X4=;18=1X4=;18=1X4=	4.0;4.0;4.0;4.0;4.0	AACATTCAACGCTGTCGGTGAG	9	16	0	3	0	2	1	4	0.659826	1.41601	0	0.256753	0	0.395835	0.97519	1.44993									0	1	0	False	False	False	False	True
AACATTCAACGCTGTCGGTAA	ACATTCA	gl3230	s24	a15	2:45351705-45351685;21:8129336-8129316;22:22810995-22810975;3:34067952-34067972;8:53144966-53144986	19=1X1=;19=1X1=;19=1X1=;19=1X1=;19=1X1=	4.0;4.0;4.0;4.0;4.0	AACATTCAACGCTGTCGGTGAG	12	22	7	0	0	1	0	0	0.879769	1.94701	0.625255	0	0	0.197918	0	0				ola-miR-181a-5p,sha-miR-181a-5p					0	-1	0	False	False	False	False	True
AACATTCAACGCTGTCGGTGAAT	ACATTCA	gl3230	s24	a15	2:45351705-45351683;21:8129336-8129314;22:22810995-22810973;3:34067952-34067974;8:53144966-53144988	21=1X1=;21=1X1=;21=1X1=;21=1X1=;21=1X1=	4.0;4.0;4.0;4.0;4.0	AACATTCAACGCTGTCGGTGAG	36	50	8	4	0	3	1	1	2.63931	4.42502	0.714577	0.342337	0	0.593753	0.97519	0.362482				ccr-miR-181a,ola-miR-181a-5p,sha-miR-181a-5p					0	1	0	False	False	False	False	True
AACATTCAACGCTGTCGGTGAGAT	ACATTCA	gl3230	s24	a15	2:45351705-45351682;21:8129336-8129313;22:22810995-22810972;3:34067952-34067975;8:53144966-53144989	22=1X1=;22=1X1=;22=1X1=;22=1X1=;22=1X1=	4.0;4.0;4.0;4.0;4.0	AACATTCAACGCTGTCGGTGAG	7	19	0	1	3	0	0	4	0.513198	1.68151	0	0.0855843	0.742685	0	0	1.44993				ccr-miR-181a,cfa-miR-181a,gac-miR-181a-5p,ipu-miR-181a,loc-mir-181a-5p,ola-miR-181a-5p,sha-miR-181a-5p					0	2	0	False	False	False	False	True
AACATTCAACGCTGTCGGTGATT	ACATTCA	gl3230	s24	a15	2:45351705-45351683;21:8129336-8129314;22:22810995-22810973;3:34067952-34067974;8:53144966-53144988	21=1X1=;21=1X1=;21=1X1=;21=1X1=;21=1X1=	4.0;4.0;4.0;4.0;4.0	AACATTCAACGCTGTCGGTGAG	12	20	4	1	1	1	0	1	0.879769	1.77001	0.357289	0.0855843	0.247562	0.197918	0	0.362482				ccr-miR-181a,ola-miR-181a-5p,sha-miR-181a-5p					0	1	0	False	False	False	False	True
AACATTCAACGCTGTCGGTGGG	ACATTCA	gl3230	s24	a15	2:45351705-45351684;21:8129336-8129315;22:22810995-22810974;3:34067952-34067973;8:53144966-53144987	20=1X1=;20=1X1=;20=1X1=;20=1X1=;20=1X1=	4.0;4.0;4.0;4.0;4.0	AACATTCAACGCTGTCGGTGAG	26	11	7	5	2	2	0	4	1.90617	0.973505	0.625255	0.427921	0.495123	0.395835	0	1.44993				ola-miR-181a-5p,sha-miR-181a-5p					0	0	0	False	False	False	False	True
AACATTCAACGTTGTCGGTGAG	ACATTCA	gl3230	s24	a15	2:45351705-45351684;21:8129336-8129315;22:22810995-22810974;3:34067952-34067973;8:53144966-53144987	11=1X10=;11=1X10=;11=1X10=;11=1X10=;11=1X10=	4.0;4.0;4.0;4.0;4.0	AACATTCAACGCTGTCGGTGAG	23	39	7	4	1	2	0	6	1.68622	3.45152	0.625255	0.342337	0.247562	0.395835	0	2.17489									0	0	0	False	False	True	False	False
AACATTCAACTCTGTCGGTGA	ACATTCA	gl3230	s24	a15	2:45351705-45351685;21:8129336-8129316;22:22810995-22810975;3:34067952-34067972;8:53144966-53144986	10=1X10=;10=1X10=;10=1X10=;10=1X10=;10=1X10=	4.0;4.0;4.0;4.0;4.0	AACATTCAACGCTGTCGGTGAG	19	24	7	3	0	2	1	2	1.39297	2.12401	0.625255	0.256753	0	0.395835	0.97519	0.724964									0	-1	0	False	False	True	False	False
AACATTCAACTCTGTCGGTGAG	ACATTCA	gl3230	s24	a15	2:45351705-45351684;21:8129336-8129315;22:22810995-22810974;3:34067952-34067973;8:53144966-53144987	10=1X11=;10=1X11=;10=1X11=;10=1X11=;10=1X11=	4.0;4.0;4.0;4.0;4.0	AACATTCAACGCTGTCGGTGAG	134	94	27	23	2	6	2	7	9.82408	8.31904	2.4117	1.96844	0.495123	1.18751	1.95038	2.53737									0	0	0	False	False	True	False	False
AACATTCAACTCTGTCGGTGAGT	ACATTCA	gl3230	s24	a15	2:45351705-45351683;21:8129336-8129314;22:22810995-22810973;3:34067952-34067974;8:53144966-53144988	10=1X12=;10=1X12=;10=1X12=;10=1X12=;10=1X12=	4.0;4.0;4.0;4.0;4.0	AACATTCAACGCTGTCGGTGAG	33	103	10	23	0	10	2	12	2.41936	9.11555	0.893222	1.96844	0	1.97918	1.95038	4.34978									0	1	0	False	False	True	False	False
AACCTTCAACGCTGTCGGTG	ACCTTCA	gl3230	s587	a15	2:45351705-45351686;21:8129336-8129317;22:22810995-22810976;3:34067952-34067971;8:53144966-53144985	3=1X16=;3=1X16=;3=1X16=;3=1X16=;3=1X16=	4.0;4.0;4.0;4.0;4.0	AACATTCAACGCTGTCGGTGAG	58	35	8	2	5	2	0	4	4.25221	3.09752	0.714577	0.171169	1.23781	0.395835	0	1.44993									0	-2	0	False	False	False	False	False
AACCTTCAACGCTGTCGGTGA	ACCTTCA	gl3230	s587	a15	2:45351705-45351685;21:8129336-8129316;22:22810995-22810975;3:34067952-34067972;8:53144966-53144986	3=1X17=;3=1X17=;3=1X17=;3=1X17=;3=1X17=	4.0;4.0;4.0;4.0;4.0	AACATTCAACGCTGTCGGTGAG	448	1522	164	70	16	57	10	123	32.8447	134.698	14.6488	5.9909	3.96099	11.2813	9.7519	44.5853									0	-1	0	False	False	False	False	False
AACCTTCAACGCTGTCGGTGAG	ACCTTCA	gl3230	s587	a15	2:45351705-45351684;21:8129336-8129315;22:22810995-22810974;3:34067952-34067973;8:53144966-53144987	3=1X18=;3=1X18=;3=1X18=;3=1X18=;3=1X18=	4.0;4.0;4.0;4.0;4.0	AACATTCAACGCTGTCGGTGAG	3611	4496	1195	794	72	361	60	405	264.737	397.898	106.74	67.9539	17.8244	71.4483	58.5114	146.805									0	0	0	False	False	False	False	False
AACCTTCAACGCTGTCGGTGAGT	ACCTTCA	gl3230	s587	a15	2:45351705-45351683;21:8129336-8129314;22:22810995-22810973;3:34067952-34067974;8:53144966-53144988	3=1X19=;3=1X19=;3=1X19=;3=1X19=;3=1X19=	4.0;4.0;4.0;4.0;4.0	AACATTCAACGCTGTCGGTGAG	1280	5489	377	413	66	331	109	817	93.842	485.779	33.6745	35.3463	16.3391	65.5108	106.296	296.148									0	1	0	False	False	False	False	False
AACCTTCAACGCTGTCGGTGAGTT	ACCTTCA	gl3230	s587	a15	2:45351705-45351682;21:8129336-8129313;22:22810995-22810972;3:34067952-34067975;8:53144966-53144989	3=1X20=;3=1X20=;3=1X20=;3=1X20=;3=1X20=	4.0;4.0;4.0;4.0;4.0	AACATTCAACGCTGTCGGTGAG	30	184	2	4	2	7	2	76	2.19942	16.2841	0.178644	0.342337	0.495123	1.38542	1.95038	27.5486									0	2	0	False	False	False	False	False
AACCTTCAACGCTGTCGGTGAGTTT	ACCTTCA	gl3230	s587	a15	2:45351705-45351681;21:8129336-8129312;22:22810995-22810971;3:34067952-34067976;8:53144966-53144990	3=1X21=;3=1X21=;3=1X21=;3=1X21=;3=1X21=	4.0;4.0;4.0;4.0;4.0	AACATTCAACGCTGTCGGTGAG	18	74	2	1	3	6	0	61	1.31965	6.54903	0.178644	0.0855843	0.742685	1.18751	0	22.1114									0	3	0	False	False	False	False	False
AGCATTCAACGCTGTCGGTGAG	GCATTCA	gl3230	s868	a15	2:45351705-45351684;21:8129336-8129315;22:22810995-22810974;3:34067952-34067973;8:53144966-53144987	1=1X20=;1=1X20=;1=1X20=;1=1X20=;1=1X20=	4.0;4.0;4.0;4.0;4.0	AACATTCAACGCTGTCGGTGAG	33	15	4	0	3	0	0	1	2.41936	1.32751	0.357289	0	0.742685	0	0	0.362482									0	0	0	False	False	False	False	False
AGCATTCAACGCTGTCGGTGAGT	GCATTCA	gl3230	s868	a15	2:45351705-45351683;21:8129336-8129314;22:22810995-22810973;3:34067952-34067974;8:53144966-53144988	1=1X21=;1=1X21=;1=1X21=;1=1X21=;1=1X21=	4.0;4.0;4.0;4.0;4.0	AACATTCAACGCTGTCGGTGAG	5	22	1	3	0	0	0	3	0.36657	1.94701	0.0893222	0.256753	0	0	0	1.08745									0	1	0	False	False	False	False	False
AACATTCAACTCTGTCGGTGAA	ACATTCA	gl3230	s24	a15	2:45351705-45351684;21:8129336-8129315;22:22810995-22810974;3:34067952-34067973;8:53144966-53144987	10=1X10=1X;10=1X10=1X;10=1X10=1X;10=1X10=1X;10=1X10=1X	4.3p;4.3p;4.3p;4.3p;4.3p	AACATTCAACGCTGTCGGTGAG	37	33	4	1	0	1	0	1	2.71262	2.92052	0.357289	0.0855843	0	0.197918	0	0.362482									0	-1	1	False	False	True	False	False
AACATTCAACTCTGTCGGTGAGA	ACATTCA	gl3230	s24	a15	2:45351705-45351683;21:8129336-8129314;22:22810995-22810973;3:34067952-34067974;8:53144966-53144988	10=1X11=1X;10=1X11=1X;10=1X11=1X;10=1X11=1X;10=1X11=1X	4.3p;4.3p;4.3p;4.3p;4.3p	AACATTCAACGCTGTCGGTGAG	7	21	1	2	0	1	1	0	0.513198	1.85851	0.0893222	0.171169	0	0.197918	0.97519	0									0	0	1	False	False	True	False	False
AACCTTCAACGCTGTCGGTGAA	ACCTTCA	gl3230	s587	a15	2:45351705-45351684;21:8129336-8129315;22:22810995-22810974;3:34067952-34067973;8:53144966-53144987	3=1X17=1X;3=1X17=1X;3=1X17=1X;3=1X17=1X;3=1X17=1X	4.3p;4.3p;4.3p;4.3p;4.3p	AACATTCAACGCTGTCGGTGAG	618	1467	126	60	12	41	8	47	45.3081	129.83	11.2546	5.13506	2.97074	8.11463	7.80152	17.0367									0	-1	1	False	False	False	False	False
AACCTTCAACGCTGTCGGTGAAA	ACCTTCA	gl3230	s587	a15	2:45351705-45351683;21:8129336-8129314;22:22810995-22810973;3:34067952-34067974;8:53144966-53144988	3=1X17=2X;3=1X17=2X;3=1X17=2X;3=1X17=2X;3=1X17=2X	4.3p;4.3p;4.3p;4.3p;4.3p	AACATTCAACGCTGTCGGTGAG	23	95	6	5	0	1	0	1	1.68622	8.40754	0.535933	0.427921	0	0.197918	0	0.362482									0	-1	2	False	False	False	False	False
AACCTTCAACGCTGTCGGTGAC	ACCTTCA	gl3230	s587	a15	2:45351705-45351684;21:8129336-8129315;22:22810995-22810974;3:34067952-34067973;8:53144966-53144987	3=1X17=1X;3=1X17=1X;3=1X17=1X;3=1X17=1X;3=1X17=1X	4.3p;4.3p;4.3p;4.3p;4.3p	AACATTCAACGCTGTCGGTGAG	66	150	10	8	5	5	0	8	4.83873	13.2751	0.893222	0.684674	1.23781	0.989589	0	2.89986									0	-1	1	False	False	False	False	False
AACCTTCAACGCTGTCGGTGAGA	ACCTTCA	gl3230	s587	a15	2:45351705-45351683;21:8129336-8129314;22:22810995-22810973;3:34067952-34067974;8:53144966-53144988	3=1X18=1X;3=1X18=1X;3=1X18=1X;3=1X18=1X;3=1X18=1X	4.3p;4.3p;4.3p;4.3p;4.3p	AACATTCAACGCTGTCGGTGAG	341	1021	81	109	12	48	9	28	25.0001	90.359	7.2351	9.32869	2.97074	9.50005	8.77671	10.1495									0	0	1	False	False	False	False	False
AACCTTCAACGCTGTCGGTGAGAA	ACCTTCA	gl3230	s587	a15	2:45351705-45351682;21:8129336-8129313;22:22810995-22810972;3:34067952-34067975;8:53144966-53144989	3=1X18=2X;3=1X18=2X;3=1X18=2X;3=1X18=2X;3=1X18=2X	4.3p;4.3p;4.3p;4.3p;4.3p	AACATTCAACGCTGTCGGTGAG	32	59	6	5	4	0	1	0	2.34605	5.22153	0.535933	0.427921	0.990247	0	0.97519	0									0	0	2	False	False	False	False	False
AACCTTCAACGCTGTCGGTGAGC	ACCTTCA	gl3230	s587	a15	2:45351705-45351683;21:8129336-8129314;22:22810995-22810973;3:34067952-34067974;8:53144966-53144988	3=1X18=1X;3=1X18=1X;3=1X18=1X;3=1X18=1X;3=1X18=1X	4.3p;4.3p;4.3p;4.3p;4.3p	AACATTCAACGCTGTCGGTGAG	17	85	2	1	2	3	1	13	1.24634	7.52254	0.178644	0.0855843	0.495123	0.593753	0.97519	4.71227									0	0	1	False	False	False	False	False
AACCTTCAACGCTGTCGGTGAT	ACCTTCA	gl3230	s587	a15	2:45351705-45351684;21:8129336-8129315;22:22810995-22810974;3:34067952-34067973;8:53144966-53144987	3=1X17=1X;3=1X17=1X;3=1X17=1X;3=1X17=1X;3=1X17=1X	4.3p;4.3p;4.3p;4.3p;4.3p	AACATTCAACGCTGTCGGTGAG	29	44	6	3	0	1	0	4	2.12611	3.89402	0.535933	0.256753	0	0.197918	0	1.44993									0	-1	1	False	False	False	False	False
AACCTTCAACGCTGTCGGTGT	ACCTTCA	gl3230	s587	a15	2:45351705-45351685;21:8129336-8129316;22:22810995-22810975;3:34067952-34067972;8:53144966-53144986	3=1X16=1X;3=1X16=1X;3=1X16=1X;3=1X16=1X;3=1X16=1X	4.3p;4.3p;4.3p;4.3p;4.3p	AACATTCAACGCTGTCGGTGAG	27	7	13	1	1	0	0	2	1.97948	0.619503	1.16119	0.0855843	0.247562	0	0	0.724964									0	-2	1	False	False	False	False	False
CAACATTCAACGCTGTCGGTGAG	AACATTC	gl3230	s858	a15	2:45351706-45351684;21:8129337-8129315;22:22810996-22810974;3:34067951-34067973;8:53144965-53144987	1X22=;1X22=;1X22=;1X22=;1X22=	4.5p;4.5p;4.5p;4.5p;4.5p	AACATTCAACGCTGTCGGTGAG	10	34	4	10	0	0	0	2	0.73314	3.00902	0.357289	0.855843	0	0	0	0.724964				ccr-miR-181a,cfa-miR-181a,gac-miR-181a-5p,ipu-miR-181a,loc-mir-181a-5p,ola-miR-181a-5p,sha-miR-181a-5p					1	0	0	False	False	False	False	False
CAACATTCAACGCTGTCGGTGAGT	AACATTC	gl3230	s858	a15	2:45351706-45351683;21:8129337-8129314;22:22810996-22810973;3:34067951-34067974;8:53144965-53144988	1X23=;1X23=;1X23=;1X23=;1X23=	4.5p;4.5p;4.5p;4.5p;4.5p	AACATTCAACGCTGTCGGTGAG	1	29	1	2	0	1	0	1	0.073314	2.56651	0.0893222	0.171169	0	0.197918	0	0.362482			dre-miR-181a-5p	aca-miR-181a,ccr-miR-181a,cfa-miR-181a,cgr-miR-181a-5p,eca-miR-181a,fru-miR-181a-5p,gac-miR-181a-5p,gga-miR-181a-5p,ggo-miR-181a-5p,hsa-miR-181a-5p,ipu-miR-181a,lla-miR-181a-5p,loc-mir-181a-5p,mdo-miR-181a-5p,mml-miR-181a-5p,mmu-miR-181a-5p,mne-miR-181a-5p,oan-miR-181a-5p,oar-miR-181a,ola-miR-181a-5p,pma-miR-181a-5p,ppa-miR-181a-5p,ppy-miR-181a-5p,ptr-miR-181a-5p,rno-miR-181a-5p,sha-miR-181a-5p,s…					1	1	0	False	False	False	False	False
GACATTCAACGCTGTCGGTGAG	ACATTCA	gl3230	s24	a15	2:45351705-45351684;21:8129336-8129315;22:22810995-22810974;3:34067952-34067973;8:53144966-53144987	1X21=;1X21=;1X21=;1X21=;1X21=	4.5p;4.5p;4.5p;4.5p;4.5p	AACATTCAACGCTGTCGGTGAG	17	11	5	2	1	2	0	1	1.24634	0.973505	0.446611	0.171169	0.247562	0.395835	0	0.362482									0	0	0	False	False	False	False	True
AACCTTCAACTCTGTCGGTGAG	ACCTTCA	gl3230	s587	a15	2:45351705-45351684;21:8129336-8129315;22:22810995-22810974;3:34067952-34067973;8:53144966-53144987	3=1X6=1X11=;3=1X6=1X11=;3=1X6=1X11=;3=1X6=1X11=;3=1X6=1X11=	5.0;5.0;5.0;5.0;5.0	AACATTCAACGCTGTCGGTGAG	63	50	8	16	0	3	1	5	4.61878	4.42502	0.714577	1.36935	0	0.593753	0.97519	1.81241									0	0	0	False	False	True	False	False
AACCTTCAACTCTGTCGGTGAGT	ACCTTCA	gl3230	s587	a15	2:45351705-45351683;21:8129336-8129314;22:22810995-22810973;3:34067952-34067974;8:53144966-53144988	3=1X6=1X12=;3=1X6=1X12=;3=1X6=1X12=;3=1X6=1X12=;3=1X6=1X12=	5.0;5.0;5.0;5.0;5.0	AACATTCAACGCTGTCGGTGAG	28	63	1	8	0	0	0	9	2.05279	5.57553	0.0893222	0.684674	0	0	0	3.26234									0	1	0	False	False	True	False	False
AACATTCAACGCTGTCGGTGAGAAA	ACATTCA	gl6258			2:45351705-45351681;21:8129336-8129312;3:34067952-34067976;8:53144966-53144990	22=3X;22=3X;22=3X;22=3X	3.3p;3.3p;3.3p;3.3p	AACATTCAACGCTGTCGGTGAGAAA	41	74	7	11	4	2	0	2	3.00588	6.54903	0.625255	0.941427	0.990247	0.395835	0	0.724964				ccr-miR-181a,cfa-miR-181a,gac-miR-181a-5p,ipu-miR-181a,loc-mir-181a-5p,ola-miR-181a-5p,sha-miR-181a-5p					NA	NA	NA	False	False	False	False	False
AACATTCATTGCTGTCGGTGGGT	ACATTCA	gl5967	s24	a16	2:45349297-45349275;22:22810785-22810763;8:53145115-53145137	23=;23=;23=	1	AACATTCATTGCTGTCGGTGGGT	2492	15141	226	292	303	512	126	482	182.699	1339.99	20.1868	24.9906	75.0112	101.334	122.874	174.716	dre-miR-181b-5p	bta-miR-181b,chi-miR-181b-5p,eca-miR-181b,efu-miR-181e,gac-miR-181b-2/3-5p,ggo-miR-181b,hhi-miR-181b,hsa-miR-181b-5p,lla-miR-181b,loc-mir-181b-5p,mdo-miR-181b-5p,mml-miR-181b-5p,mmu-miR-181b-5p,mne-miR-181b,oha-miR-181b-5p,ola-miR-181b-5p,ppa-miR-181b,ppy-miR-181b,ptr-miR-181b,rno-miR-181b-5p,ssc-miR-181b,tch-miR-181b-5p,tgu-miR-181b-5p			dre-mir-181b-1,dre-mir-181b-2,dre-mir-181b-3	aca-mir-181b-1,aca-mir-181b-2,bta-mir-181b-1,bta-mir-181b-2,ccr-mir-181b,cfa-mir-181b-1,cfa-mir-181b-2,cgr-mir-181b,chi-mir-181b,eca-mir-181b,efu-mir-181b,efu-mir-181e,fru-mir-181b,gac-mir-181b-2,gac-mir-181b-3,gga-mir-181b-1,gga-mir-181b-2,ggo-mir-181b,hhi-mir-181b,hsa-mir-181b-1,hsa-mir-181b-2,ipu-mir-181b-1,ipu-mir-181b-2,lla-mir-181b,loc-mir-181b-1/3,loc-mir-181b-2,mdo-mir-181b-1,mdo-mir-181b…	CABZ01039424.1,TCONS_00036060,TCONS_00036062,TCONS_00045309,dre-mir-181b-1,dre-mir-181b-2	miRNA,pri-miRNA,pri-miRNA,pri-miRNA,miRNA,miRNA	0	0	0	False	False	False	False	False
AACATTCATTGCTGTCGGTG	ACATTCA	gl5967	s24	a16	2:45349297-45349278;22:22810785-22810766;8:53145115-53145134	20=;20=;20=	2	AACATTCATTGCTGTCGGTGGGT	36	20	0	0	3	0	0	0	2.63931	1.77001	0	0	0.742685	0	0	0	dre-miR-181b-5p	aca-miR-181b,bta-miR-181b,ccr-miR-181b,cfa-miR-181b,cgr-miR-181b-5p,chi-miR-181b-5p,eca-miR-181b,efu-miR-181e,fru-miR-181b,gac-miR-181b-2/3-5p,gga-miR-181b-5p,ggo-miR-181b,hhi-miR-181b,hsa-miR-181b-5p,ipu-miR-181b,lla-miR-181b,loc-mir-181b-5p,mdo-miR-181b-5p,mml-miR-181b-5p,mmu-miR-181b-5p,mne-miR-181b,oan-miR-181b-5p,oha-miR-181b-5p,ola-miR-181b-5p,ppa-miR-181b,ppy-miR-181b,ptr-miR-181b,rno-miR-…			dre-mir-181b-1,dre-mir-181b-2,dre-mir-181b-3	aca-mir-181b-1,aca-mir-181b-2,bta-mir-181b-1,bta-mir-181b-2,ccr-mir-181b,cfa-mir-181b-1,cfa-mir-181b-2,cgr-mir-181b,chi-mir-181b,eca-mir-181b,efu-mir-181b,efu-mir-181e,fru-mir-181b,gac-mir-181b-2,gac-mir-181b-3,gga-mir-181b-1,gga-mir-181b-2,ggo-mir-181b,hhi-mir-181b,hsa-mir-181b-1,hsa-mir-181b-2,ipu-mir-181b-1,ipu-mir-181b-2,lla-mir-181b,loc-mir-181b-1/3,loc-mir-181b-2,mdo-mir-181b-1,mdo-mir-181b…	CABZ01039424.1,TCONS_00036060,TCONS_00036062,TCONS_00045309,dre-mir-181b-1,dre-mir-181b-2	miRNA,pri-miRNA,pri-miRNA,pri-miRNA,miRNA,miRNA	0	-3	0	False	False	False	False	False
AACATTCATTGCTGTCGGTGG	ACATTCA	gl5967	s24	a16	2:45349297-45349277;22:22810785-22810765;8:53145115-53145135	21=;21=;21=	2	AACATTCATTGCTGTCGGTGGGT	300	264	27	10	16	9	2	13	21.9942	23.3641	2.4117	0.855843	3.96099	1.78126	1.95038	4.71227	dre-miR-181b-5p	aca-miR-181b,bta-miR-181b,ccr-miR-181b,cgr-miR-181b-5p,chi-miR-181b-5p,eca-miR-181b,efu-miR-181e,fru-miR-181b,gac-miR-181b-2/3-5p,gga-miR-181b-5p,ggo-miR-181b,hhi-miR-181b,hsa-miR-181b-5p,ipu-miR-181b,lla-miR-181b,loc-mir-181b-5p,mdo-miR-181b-5p,mml-miR-181b-5p,mmu-miR-181b-5p,mne-miR-181b,oan-miR-181b-5p,oha-miR-181b-5p,ola-miR-181b-5p,ppa-miR-181b,ppy-miR-181b,ptr-miR-181b,rno-miR-181b-5p,ssa-m…			dre-mir-181b-1,dre-mir-181b-2,dre-mir-181b-3	aca-mir-181b-1,aca-mir-181b-2,bta-mir-181b-1,bta-mir-181b-2,ccr-mir-181b,cfa-mir-181b-1,cfa-mir-181b-2,cgr-mir-181b,chi-mir-181b,eca-mir-181b,efu-mir-181b,efu-mir-181e,fru-mir-181b,gac-mir-181b-2,gac-mir-181b-3,gga-mir-181b-1,gga-mir-181b-2,ggo-mir-181b,hhi-mir-181b,hsa-mir-181b-1,hsa-mir-181b-2,ipu-mir-181b-1,ipu-mir-181b-2,lla-mir-181b,loc-mir-181b-1/3,loc-mir-181b-2,mdo-mir-181b-1,mdo-mir-181b…	CABZ01039424.1,TCONS_00036060,TCONS_00036062,TCONS_00045309,dre-mir-181b-1,dre-mir-181b-2	miRNA,pri-miRNA,pri-miRNA,pri-miRNA,miRNA,miRNA	0	-2	0	False	False	False	False	False
AACATTCATTGCTGTCGGTGGG	ACATTCA	gl5967	s24	a16	2:45349297-45349276;22:22810785-22810764;8:53145115-53145136	22=;22=;22=	2	AACATTCATTGCTGTCGGTGGGT	1088	2084	139	125	48	88	9	36	79.7657	184.435	12.4158	10.698	11.883	17.4168	8.77671	13.0494	dre-miR-181b-5p	aca-miR-181b,bta-miR-181b,chi-miR-181b-5p,eca-miR-181b,efu-miR-181e,fru-miR-181b,gac-miR-181b-2/3-5p,gga-miR-181b-5p,ggo-miR-181b,hhi-miR-181b,hsa-miR-181b-5p,ipu-miR-181b,lla-miR-181b,loc-mir-181b-5p,mdo-miR-181b-5p,mml-miR-181b-5p,mmu-miR-181b-5p,mne-miR-181b,oha-miR-181b-5p,ola-miR-181b-5p,ppa-miR-181b,ppy-miR-181b,ptr-miR-181b,rno-miR-181b-5p,ssa-miR-181c-5p,ssc-miR-181b,tch-miR-181b-5p,tgu-m…			dre-mir-181b-1,dre-mir-181b-2,dre-mir-181b-3	aca-mir-181b-1,aca-mir-181b-2,bta-mir-181b-1,bta-mir-181b-2,ccr-mir-181b,cfa-mir-181b-1,cfa-mir-181b-2,cgr-mir-181b,chi-mir-181b,eca-mir-181b,efu-mir-181b,efu-mir-181e,fru-mir-181b,gac-mir-181b-2,gac-mir-181b-3,gga-mir-181b-1,gga-mir-181b-2,ggo-mir-181b,hhi-mir-181b,hsa-mir-181b-1,hsa-mir-181b-2,ipu-mir-181b-1,ipu-mir-181b-2,lla-mir-181b,loc-mir-181b-1/3,loc-mir-181b-2,mdo-mir-181b-1,mdo-mir-181b…	CABZ01039424.1,TCONS_00036060,TCONS_00036062,TCONS_00045309,dre-mir-181b-1,dre-mir-181b-2	miRNA,pri-miRNA,pri-miRNA,pri-miRNA,miRNA,miRNA	0	-1	0	False	False	False	False	False
AACATTCATTGCTGTCGGTGGGTT	ACATTCA	gl5967	s24	a16	2:45349297-45349274;22:22810785-22810762;8:53145115-53145138	24=;24=;24=	2	AACATTCATTGCTGTCGGTGGGT	499	4204	51	59	133	109	27	406	36.5837	372.056	4.55543	5.04947	32.9257	21.573	26.3301	147.168		bta-miR-181b,efu-miR-181e,ggo-miR-181b,hhi-miR-181b,lla-miR-181b,mml-miR-181b-5p,mne-miR-181b,ola-miR-181b-5p,ppa-miR-181b,ssc-miR-181b,tgu-miR-181b-5p	dre-miR-181b-5p	aca-miR-181b,bta-miR-181b,ccr-miR-181b,cfa-miR-181b,cgr-miR-181b-5p,chi-miR-181b-5p,eca-miR-181b,fru-miR-181b,gac-miR-181b-2/3-5p,gga-miR-181b-5p,ggo-miR-181b,hhi-miR-181b,hsa-miR-181b-5p,ipu-miR-181b,lla-miR-181b,loc-mir-181b-5p,mdo-miR-181b-5p,mml-miR-181b-5p,mmu-miR-181b-5p,mne-miR-181b,oan-miR-181b-5p,oha-miR-181b-5p,ola-miR-181b-5p,ppa-miR-181b,ppy-miR-181b,ptr-miR-181b,rno-miR-181b-5p,ssa-m…	dre-mir-181b-1,dre-mir-181b-2,dre-mir-181b-3	aca-mir-181b-1,aca-mir-181b-2,bta-mir-181b-1,bta-mir-181b-2,ccr-mir-181b,cfa-mir-181b-1,cfa-mir-181b-2,cgr-mir-181b,chi-mir-181b,eca-mir-181b,efu-mir-181b,efu-mir-181e,fru-mir-181b,gac-mir-181b-2,gac-mir-181b-3,gga-mir-181b-1,gga-mir-181b-2,ggo-mir-181b,hhi-mir-181b,hsa-mir-181b-1,hsa-mir-181b-2,ipu-mir-181b-1,ipu-mir-181b-2,lla-mir-181b,loc-mir-181b-1/3,loc-mir-181b-2,mdo-mir-181b-1,mdo-mir-181b…	CABZ01039424.1,TCONS_00036060,TCONS_00036062,TCONS_00045309,dre-mir-181b-1,dre-mir-181b-2	miRNA,pri-miRNA,pri-miRNA,pri-miRNA,miRNA,miRNA	0	1	0	False	False	False	False	False
AACATTCATTGCTGTCGGTGA	ACATTCA	gl5967	s24	a16	2:45349297-45349277;22:22810785-22810765;8:53145115-53145135	20=1X;20=1X;20=1X	3.3p;3.3p;3.3p	AACATTCATTGCTGTCGGTGGGT	39	92	0	2	0	1	0	2	2.85925	8.14204	0	0.171169	0	0.197918	0	0.724964				cfa-miR-181b					0	-3	1	False	False	False	False	False
AACATTCATTGCTGTCGGTGAA	ACATTCA	gl5967	s24	a16	2:45349297-45349276;22:22810785-22810764;8:53145115-53145136	20=2X;20=2X;20=2X	3.3p;3.3p;3.3p	AACATTCATTGCTGTCGGTGGGT	98	184	4	7	3	1	0	1	7.18478	16.2841	0.357289	0.59909	0.742685	0.197918	0	0.362482				cfa-miR-181b					0	-3	2	False	False	False	False	False
AACATTCATTGCTGTCGGTGGA	ACATTCA	gl5967	s24	a16	2:45349297-45349276;22:22810785-22810764;8:53145115-53145136	21=1X;21=1X;21=1X	3.3p;3.3p;3.3p	AACATTCATTGCTGTCGGTGGGT	1392	1686	87	77	20	23	4	29	102.053	149.212	7.77103	6.58999	4.95123	4.55211	3.90076	10.512				ccr-miR-181b,cfa-miR-181b,cgr-miR-181b-5p,oan-miR-181b-5p					0	-2	1	False	False	False	False	False
AACATTCATTGCTGTCGGTGGAA	ACATTCA	gl5967	s24	a16	2:45349297-45349275;22:22810785-22810763;8:53145115-53145137	21=2X;21=2X;21=2X	3.3p;3.3p;3.3p	AACATTCATTGCTGTCGGTGGGT	116	203	9	3	5	1	0	3	8.50443	17.9656	0.803899	0.256753	1.23781	0.197918	0	1.08745				ccr-miR-181b,cfa-miR-181b,cgr-miR-181b-5p,oan-miR-181b-5p					0	-2	2	False	False	False	False	False
AACATTCATTGCTGTCGGTGGAAA	ACATTCA	gl5967	s24	a16	2:45349297-45349274;22:22810785-22810762;8:53145115-53145138	21=3X;21=3X;21=3X	3.3p;3.3p;3.3p	AACATTCATTGCTGTCGGTGGGT	10	22	3	0	0	0	0	1	0.73314	1.94701	0.267966	0	0	0	0	0.362482				ccr-miR-181b,cfa-miR-181b,cgr-miR-181b-5p,oan-miR-181b-5p					0	-2	3	False	False	False	False	False
AACATTCATTGCTGTCGGTGGGA	ACATTCA	gl5967	s24	a16	2:45349297-45349275;22:22810785-22810763;8:53145115-53145137	22=1X;22=1X;22=1X	3.3p;3.3p;3.3p	AACATTCATTGCTGTCGGTGGGT	688	2185	45	57	39	53	16	22	50.4401	193.374	4.0195	4.8783	9.6549	10.4896	15.603	7.9746				aca-miR-181b,ccr-miR-181b,cfa-miR-181b,cgr-miR-181b-5p,fru-miR-181b,gga-miR-181b-5p,ipu-miR-181b,oan-miR-181b-5p,ssa-miR-181c-5p,tni-miR-181b,xtr-miR-181b					0	-1	1	False	False	False	False	False
AACATTCATTGCTGTCGGTGGGAA	ACATTCA	gl5967	s24	a16	2:45349297-45349274;22:22810785-22810762;8:53145115-53145138	22=2X;22=2X;22=2X	3.3p;3.3p;3.3p	AACATTCATTGCTGTCGGTGGGT	107	179	11	16	6	3	0	1	7.8446	15.8416	0.982544	1.36935	1.48537	0.593753	0	0.362482				aca-miR-181b,ccr-miR-181b,cfa-miR-181b,cgr-miR-181b-5p,fru-miR-181b,gga-miR-181b-5p,ipu-miR-181b,oan-miR-181b-5p,ssa-miR-181c-5p,tni-miR-181b,xtr-miR-181b					0	-1	2	False	False	False	False	False
AACATTCATTGCTGTCGGTGGGAAA	ACATTCA	gl5967	s24	a16	2:45349297-45349273;22:22810785-22810761;8:53145115-53145139	22=3X;22=3X;22=3X	3.3p;3.3p;3.3p	AACATTCATTGCTGTCGGTGGGT	5	27	1	2	0	0	0	0	0.36657	2.38951	0.0893222	0.171169	0	0	0	0				aca-miR-181b,ccr-miR-181b,cfa-miR-181b,cgr-miR-181b-5p,fru-miR-181b,gga-miR-181b-5p,ipu-miR-181b,oan-miR-181b-5p,ssa-miR-181c-5p,tni-miR-181b,xtr-miR-181b					0	-1	3	False	False	False	False	False
AACATTCATTGCTGTCGGTGGGC	ACATTCA	gl5967	s24	a16	2:45349297-45349275;22:22810785-22810763;8:53145115-53145137	22=1X;22=1X;22=1X	3.3p;3.3p;3.3p	AACATTCATTGCTGTCGGTGGGT	126	475	2	4	8	12	2	7	9.23757	42.0377	0.178644	0.342337	1.98049	2.37501	1.95038	2.53737				aca-miR-181b,ccr-miR-181b,cfa-miR-181b,cgr-miR-181b-5p,fru-miR-181b,gga-miR-181b-5p,ipu-miR-181b,oan-miR-181b-5p,ssa-miR-181c-5p,tni-miR-181b,xtr-miR-181b					0	-1	1	False	False	False	False	False
AACATTCATTGCTGTCGGTGGGTA	ACATTCA	gl5967	s24	a16	2:45349297-45349274;22:22810785-22810762;8:53145115-53145138	23=1X;23=1X;23=1X	3.3p;3.3p;3.3p	AACATTCATTGCTGTCGGTGGGT	77	476	1	7	10	19	8	15	5.64518	42.1262	0.0893222	0.59909	2.47562	3.76044	7.80152	5.43723			dre-miR-181b-5p	aca-miR-181b,ccr-miR-181b,cfa-miR-181b,cgr-miR-181b-5p,chi-miR-181b-5p,eca-miR-181b,fru-miR-181b,gac-miR-181b-2/3-5p,gga-miR-181b-5p,hsa-miR-181b-5p,ipu-miR-181b,loc-mir-181b-5p,mdo-miR-181b-5p,mmu-miR-181b-5p,oan-miR-181b-5p,oha-miR-181b-5p,ppy-miR-181b,ptr-miR-181b,rno-miR-181b-5p,ssa-miR-181c-5p,tch-miR-181b-5p,tni-miR-181b,xtr-miR-181b					0	0	1	False	False	False	False	False
AACATTCATTGCTGTCGGTGGGTAA	ACATTCA	gl5967	s24	a16	2:45349297-45349273;22:22810785-22810761;8:53145115-53145139	23=2X;23=2X;23=2X	3.3p;3.3p;3.3p	AACATTCATTGCTGTCGGTGGGT	14	73	1	4	0	2	0	0	1.0264	6.46053	0.0893222	0.342337	0	0.395835	0	0			dre-miR-181b-5p	aca-miR-181b,ccr-miR-181b,cfa-miR-181b,cgr-miR-181b-5p,chi-miR-181b-5p,eca-miR-181b,fru-miR-181b,gac-miR-181b-2/3-5p,gga-miR-181b-5p,hsa-miR-181b-5p,ipu-miR-181b,loc-mir-181b-5p,mdo-miR-181b-5p,mmu-miR-181b-5p,oan-miR-181b-5p,oha-miR-181b-5p,ppy-miR-181b,ptr-miR-181b,rno-miR-181b-5p,ssa-miR-181c-5p,tch-miR-181b-5p,tni-miR-181b,xtr-miR-181b					0	0	2	False	False	False	False	False
AACATTCATTGCTGTCGGTGGGTC	ACATTCA	gl5967	s24	a16	2:45349297-45349274;22:22810785-22810762;8:53145115-53145138	23=1X;23=1X;23=1X	3.3p;3.3p;3.3p	AACATTCATTGCTGTCGGTGGGT	12	31	0	0	1	0	2	3	0.879769	2.74351	0	0	0.247562	0	1.95038	1.08745			dre-miR-181b-5p	aca-miR-181b,ccr-miR-181b,cfa-miR-181b,cgr-miR-181b-5p,chi-miR-181b-5p,eca-miR-181b,fru-miR-181b,gac-miR-181b-2/3-5p,gga-miR-181b-5p,hsa-miR-181b-5p,ipu-miR-181b,loc-mir-181b-5p,mdo-miR-181b-5p,mmu-miR-181b-5p,oan-miR-181b-5p,oha-miR-181b-5p,ppy-miR-181b,ptr-miR-181b,rno-miR-181b-5p,ssa-miR-181c-5p,tch-miR-181b-5p,tni-miR-181b,xtr-miR-181b					0	0	1	False	False	False	False	False
AACATTCATTGCTGTCGGTGGGTTA	ACATTCA	gl5967	s24	a16	2:45349297-45349273;22:22810785-22810761;8:53145115-53145139	24=1X;24=1X;24=1X	3.3p;3.3p;3.3p	AACATTCATTGCTGTCGGTGGGT	2	63	0	1	5	3	0	3	0.146628	5.57553	0	0.0855843	1.23781	0.593753	0	1.08745			dre-miR-181b-5p	aca-miR-181b,bta-miR-181b,ccr-miR-181b,cfa-miR-181b,cgr-miR-181b-5p,chi-miR-181b-5p,eca-miR-181b,fru-miR-181b,gac-miR-181b-2/3-5p,gga-miR-181b-5p,ggo-miR-181b,hhi-miR-181b,hsa-miR-181b-5p,ipu-miR-181b,lla-miR-181b,loc-mir-181b-5p,mdo-miR-181b-5p,mml-miR-181b-5p,mmu-miR-181b-5p,mne-miR-181b,oan-miR-181b-5p,oha-miR-181b-5p,ola-miR-181b-5p,ppa-miR-181b,ppy-miR-181b,ptr-miR-181b,rno-miR-181b-5p,ssa-m…					0	1	1	False	False	False	False	False
AACATTCATTGCTGTCGGTGGT	ACATTCA	gl5967	s24	a16	2:45349297-45349276;22:22810785-22810764;8:53145115-53145136	21=1X;21=1X;21=1X	3.3p;3.3p;3.3p	AACATTCATTGCTGTCGGTGGGT	62	50	8	4	1	0	0	3	4.54547	4.42502	0.714577	0.342337	0.247562	0	0	1.08745				ccr-miR-181b,cfa-miR-181b,cgr-miR-181b-5p,oan-miR-181b-5p					0	-2	1	False	False	False	False	False
AACATTCATTGCTGTCGGTGGAT	ACATTCA	gl5967	s24	a16	2:45349297-45349275;22:22810785-22810763;8:53145115-53145137	21=1X1=;21=1X1=;21=1X1=	4.0;4.0;4.0	AACATTCATTGCTGTCGGTGGGT	19	40	1	1	2	0	0	1	1.39297	3.54002	0.0893222	0.0855843	0.495123	0	0	0.362482				ccr-miR-181b,cfa-miR-181b,cgr-miR-181b-5p,oan-miR-181b-5p					0	0	0	False	False	False	False	True
AACATTCATTGCTGTCGGTGGGAT	ACATTCA	gl5967	s24	a16	2:45349297-45349274;22:22810785-22810762;8:53145115-53145138	22=1X1=;22=1X1=;22=1X1=	4.0;4.0;4.0	AACATTCATTGCTGTCGGTGGGT	49	32	7	0	2	4	0	1	3.59239	2.83201	0.625255	0	0.495123	0.791671	0	0.362482				aca-miR-181b,ccr-miR-181b,cfa-miR-181b,cgr-miR-181b-5p,fru-miR-181b,gga-miR-181b-5p,ipu-miR-181b,oan-miR-181b-5p,ssa-miR-181c-5p,tni-miR-181b,xtr-miR-181b					0	1	0	False	False	False	False	True
AACATTCATTGCTGTCGGTGGTT	ACATTCA	gl5967	s24	a16	2:45349297-45349275;22:22810785-22810763;8:53145115-53145137	21=1X1=;21=1X1=;21=1X1=	4.0;4.0;4.0	AACATTCATTGCTGTCGGTGGGT	14	32	0	0	0	1	0	0	1.0264	2.83201	0	0	0	0.197918	0	0				ccr-miR-181b,cfa-miR-181b,cgr-miR-181b-5p,oan-miR-181b-5p					0	0	0	False	False	False	False	True
AACATTCATTTCTGTCGGTGGGT	ACATTCA	gl5967	s24	a16	2:45349297-45349275;22:22810785-22810763;8:53145115-53145137	10=1X12=;10=1X12=;10=1X12=	4.0;4.0;4.0	AACATTCATTGCTGTCGGTGGGT	7	26	0	2	2	0	0	1	0.513198	2.30101	0	0.171169	0.495123	0	0	0.362482									0	0	0	False	False	True	False	False
AACCTTCATTGCTGTCGGTGG	ACCTTCA	gl5967	s587	a16	2:45349297-45349277;22:22810785-22810765;8:53145115-53145135	3=1X17=;3=1X17=;3=1X17=	4.0;4.0;4.0	AACATTCATTGCTGTCGGTGGGT	30	20	1	0	2	1	0	0	2.19942	1.77001	0.0893222	0	0.495123	0.197918	0	0									0	-2	0	False	False	False	False	False
AACCTTCATTGCTGTCGGTGGG	ACCTTCA	gl5967	s587	a16	2:45349297-45349276;22:22810785-22810764;8:53145115-53145136	3=1X18=;3=1X18=;3=1X18=	4.0;4.0;4.0	AACATTCATTGCTGTCGGTGGGT	74	160	13	6	5	4	1	8	5.42524	14.1601	1.16119	0.513506	1.23781	0.791671	0.97519	2.89986									0	-1	0	False	False	False	False	False
AACCTTCATTGCTGTCGGTGGGT	ACCTTCA	gl5967	s587	a16	2:45349297-45349275;22:22810785-22810763;8:53145115-53145137	3=1X19=;3=1X19=;3=1X19=	4.0;4.0;4.0	AACATTCATTGCTGTCGGTGGGT	222	1209	24	24	29	48	13	34	16.2757	106.997	2.14373	2.05402	7.17929	9.50005	12.6775	12.3244									0	0	0	False	False	False	False	False
AACCTTCATTGCTGTCGGTGGGTT	ACCTTCA	gl5967	s587	a16	2:45349297-45349274;22:22810785-22810762;8:53145115-53145138	3=1X20=;3=1X20=;3=1X20=	4.0;4.0;4.0	AACATTCATTGCTGTCGGTGGGT	34	325	7	4	14	10	1	29	2.49268	28.7627	0.625255	0.342337	3.46586	1.97918	0.97519	10.512									0	1	0	False	False	False	False	False
AACCTTCATTGCTGTCGGTGGA	ACCTTCA	gl5967	s587	a16	2:45349297-45349276;22:22810785-22810764;8:53145115-53145136	3=1X17=1X;3=1X17=1X;3=1X17=1X	4.3p;4.3p;4.3p	AACATTCATTGCTGTCGGTGGGT	116	126	6	3	3	4	1	1	8.50443	11.1511	0.535933	0.256753	0.742685	0.791671	0.97519	0.362482									0	-2	1	False	False	False	False	False
AACCTTCATTGCTGTCGGTGGGA	ACCTTCA	gl5967	s587	a16	2:45349297-45349275;22:22810785-22810763;8:53145115-53145137	3=1X18=1X;3=1X18=1X;3=1X18=1X	4.3p;4.3p;4.3p	AACATTCATTGCTGTCGGTGGGT	75	181	3	7	5	8	0	1	5.49855	16.0186	0.267966	0.59909	1.23781	1.58334	0	0.362482									0	-1	1	False	False	False	False	False
AACCTTCATTGCTGTCGGTGGGC	ACCTTCA	gl5967	s587	a16	2:45349297-45349275;22:22810785-22810763;8:53145115-53145137	3=1X18=1X;3=1X18=1X;3=1X18=1X	4.3p;4.3p;4.3p	AACATTCATTGCTGTCGGTGGGT	10	31	0	0	2	2	0	1	0.73314	2.74351	0	0	0.495123	0.395835	0	0.362482									0	-1	1	False	False	False	False	False
AACCTTCATTGCTGTCGGTGGGTA	ACCTTCA	gl5967	s587	a16	2:45349297-45349274;22:22810785-22810762;8:53145115-53145138	3=1X19=1X;3=1X19=1X;3=1X19=1X	4.3p;4.3p;4.3p	AACATTCATTGCTGTCGGTGGGT	3	32	0	0	2	2	1	1	0.219942	2.83201	0	0	0.495123	0.395835	0.97519	0.362482									0	0	1	False	False	False	False	False
AACATTCATTGCTGTCGGTGGGTTT	ACATTCA	gl854	s24	a16	2:45349297-45349273;8:53145115-53145139	25=;25=	1	AACATTCATTGCTGTCGGTGGGTTT	61	528	10	3	21	14	0	43	4.47216	46.7282	0.893222	0.256753	5.19879	2.77085	0	15.5867		efu-miR-181e	dre-miR-181b-5p	aca-miR-181b,bta-miR-181b,ccr-miR-181b,cfa-miR-181b,cgr-miR-181b-5p,chi-miR-181b-5p,eca-miR-181b,efu-miR-181e,fru-miR-181b,gac-miR-181b-2/3-5p,gga-miR-181b-5p,ggo-miR-181b,hhi-miR-181b,hsa-miR-181b-5p,ipu-miR-181b,lla-miR-181b,loc-mir-181b-5p,mdo-miR-181b-5p,mml-miR-181b-5p,mmu-miR-181b-5p,mne-miR-181b,oan-miR-181b-5p,oha-miR-181b-5p,ola-miR-181b-5p,ppa-miR-181b,ppy-miR-181b,ptr-miR-181b,rno-miR-…	dre-mir-181b-1,dre-mir-181b-2	aca-mir-181b-1,aca-mir-181b-2,bta-mir-181b-2,ccr-mir-181b,cfa-mir-181b-2,chi-mir-181b,eca-mir-181b,efu-mir-181e,fru-mir-181b,gac-mir-181b-2,gac-mir-181b-3,gga-mir-181b-1,gga-mir-181b-2,hhi-mir-181b,hsa-mir-181b-2,ipu-mir-181b-1,loc-mir-181b-1/3,loc-mir-181b-2,mdo-mir-181b-1,mdo-mir-181b-2,mml-mir-181b-2,mmu-mir-181b-2,oan-mir-181b-1,oan-mir-181b-2,oha-mir-181b,ola-mir-181b-1,ola-mir-181b-2,ppy-mi…	TCONS_00036060,TCONS_00036062,dre-mir-181b-1,dre-mir-181b-2	pri-miRNA,pri-miRNA,miRNA,miRNA	0	0	0	False	False	False	False	False
AACATTCATTGCTGTCGGTGGGTAT	ACATTCA	gl854	s24	a16	2:45349297-45349273;8:53145115-53145139	23=1X1=;23=1X1=	4.0;4.0	AACATTCATTGCTGTCGGTGGGTTT	10	53	4	2	4	1	0	1	0.73314	4.69052	0.357289	0.171169	0.990247	0.197918	0	0.362482			dre-miR-181b-5p	aca-miR-181b,ccr-miR-181b,cfa-miR-181b,cgr-miR-181b-5p,chi-miR-181b-5p,eca-miR-181b,fru-miR-181b,gac-miR-181b-2/3-5p,gga-miR-181b-5p,hsa-miR-181b-5p,ipu-miR-181b,loc-mir-181b-5p,mdo-miR-181b-5p,mmu-miR-181b-5p,oan-miR-181b-5p,oha-miR-181b-5p,ppy-miR-181b,ptr-miR-181b,rno-miR-181b-5p,ssa-miR-181c-5p,tch-miR-181b-5p,tni-miR-181b,xtr-miR-181b					0	0	0	False	False	False	False	True
AACCTTCATTGCTGTCGGTGGGTTT	ACCTTCA	gl854	s587	a16	2:45349297-45349273;8:53145115-53145139	3=1X21=;3=1X21=	4.0;4.0	AACATTCATTGCTGTCGGTGGGTTT	7	41	1	0	3	1	0	3	0.513198	3.62852	0.0893222	0	0.742685	0.197918	0	1.08745									0	0	0	False	False	False	False	False
AACATTGGTACACCCTGA	ACATTGG	gl5999			TML:37	TML:37	1	AACATTGGTACACCCTGA	0	0	0	0	6	7	0	28	0	0	0	0	1.48537	1.38542	0	10.1495							CR556708.2	lincRNA	0	0	0	False	False	False	False	False
AACCAAAGGACTGCGATGCAGCAT	ACCAAAG	gl4114			8:45645125-45645102	24=	1	AACCAAAGGACTGCGATGCAGCAT	0	0	0	1	121	41	1	67	0	0	0	0.0855843	29.955	8.11463	0.97519	24.2863									0	0	0	False	False	False	False	False
AACCAAAGGACTGCGATGCAGC	ACCAAAG	gl4114			8:45645125-45645104	22=	2	AACCAAAGGACTGCGATGCAGCAT	0	0	0	0	27	30	2	20	0	0	0	0	6.68416	5.93753	1.95038	7.24964									0	-2	0	False	False	False	False	False
AACCAAAGGACTGCGATGCAGCA	ACCAAAG	gl4114			8:45645125-45645103	23=	2	AACCAAAGGACTGCGATGCAGCAT	0	0	0	0	14	15	3	9	0	0	0	0	3.46586	2.96877	2.92557	3.26234									0	-1	0	False	False	False	False	False
AACCAAAGGACTGCGATGCAGCATC	ACCAAAG	gl4114			8:45645125-45645101	25=	2	AACCAAAGGACTGCGATGCAGCAT	0	0	0	0	20	17	2	11	0	0	0	0	4.95123	3.3646	1.95038	3.9873									0	1	0	False	False	False	False	False
AACCAAGAGATATGGGCCCCAGGCA	ACCAAGA	gl1955			14:4823343-4823319;18:31542297-31542273;4:59738018-59738042;6:20767219-20767195	25=;25=;25=;25=	1	AACCAAGAGATATGGGCCCCAGGCA	0	0	0	0	18	16	0	3	0	0	0	0	4.45611	3.16668	0	1.08745									0	0	0	False	False	False	False	False
AACCAAGCTGAACCATTCTGGCC	ACCAAGC	gl2137			KN149696.1:162229-162207	23=	1	AACCAAGCTGAACCATTCTGGCC	0	0	0	0	194	79	0	2	0	0	0	0	48.027	15.6355	0	0.724964									0	0	0	False	False	False	False	False
AACCAAGCTGAACCATTCTGGCCA	ACCAAGC	gl2137			KN149696.1:162229-162206	24=	2	AACCAAGCTGAACCATTCTGGCC	0	0	0	0	38	19	0	0	0	0	0	0	9.40734	3.76044	0	0									0	1	0	False	False	False	False	False
AACCAGGATTCCCTCAGTAGC	ACCAGGA	gl3934			4:53849975-53849995;4:53866171-53866191;4:53881731-53881751;4:53796860-53796840;4:66541605-66541585;5:825149-825129;5:836796-836776;KN149861.1:6846-6826	21=;21=;21=;21=;21=;21=;21=;21=	1	AACCAGGATTCCCTCAGTAGC	3	1	3	1	2	2	66	3	0.219942	0.0885005	0.267966	0.0855843	0.495123	0.395835	64.3626	1.08745							CABZ01089907.1	lincRNA	0	0	0	False	False	False	False	False
ACCAGGATTCCCTCAGTAGC	CCAGGAT	gl3934			4:53849976-53849995;4:53866172-53866191;4:53881732-53881751;4:53796859-53796840;4:66541604-66541585;5:825148-825129;5:836795-836776;KN149861.1:6845-6826	20=;20=;20=;20=;20=;20=;20=;20=	2	AACCAGGATTCCCTCAGTAGC	2	0	1	0	5	5	36	2	0.146628	0	0.0893222	0	1.23781	0.989589	35.1068	0.724964							CABZ01089907.1	lincRNA	-1	0	0	False	False	False	False	False
CAGGATTCCCTCAGTAGC	AGGATTC	gl3934			4:53849978-53849995;4:53866174-53866191;4:53881734-53881751;4:53796857-53796840;4:66541602-66541585;5:825146-825129;5:836793-836776;KN149861.1:6843-6826	18=;18=;18=;18=;18=;18=;18=;18=	2	AACCAGGATTCCCTCAGTAGC	1	0	2	1	1	0	21	5	0.073314	0	0.178644	0.0855843	0.247562	0	20.479	1.81241							CABZ01089907.1	lincRNA	-3	0	0	False	False	False	False	False
TAACCAGGATTCCCTCAGTAGC	AACCAGG	gl3934			4:53849974-53849995;4:53866170-53866191;4:53881730-53881751;4:53796861-53796840;4:66541606-66541585;5:825150-825129;5:836797-836776;KN149861.1:6847-6826	22=;22=;22=;22=;22=;22=;22=;22=	2	AACCAGGATTCCCTCAGTAGC	0	0	6	5	3	7	29	9	0	0	0.535933	0.427921	0.742685	1.38542	28.2805	3.26234							CABZ01089907.1	lincRNA	1	0	0	False	False	False	False	False
AACCATCCTCTGCTACCA	ACCATCC	gl2607			12:43960594-43960611;12:44975747-44975764;13:8720215-8720198;13:8810870-8810853;15:11312040-11312023;21:29359084-29359101;21:29636138-29636155;25:8120550-8120533;3:9225626-9225643;4:33944447-33944464;4:38139366-38139349;4:65964308-65964291;4:66702458-66702441	18=;18=;18=;18=;18=;18=;18=;18=;18=;18=;18=;18=;18=	1	AACCATCCTCTGCTACCA	3	3	15	9	5	7	3	23	0.219942	0.265501	1.33983	0.770259	1.23781	1.38542	2.92557	8.33709									0	0	0	False	False	False	False	False
ACCATCCTCTGCTACCA	CCATCCT	gl2607			12:43960595-43960611;12:44975748-44975764;13:8720214-8720198;13:8810869-8810853;15:11312039-11312023;21:29359085-29359101;21:29636139-29636155;25:8120549-8120533;3:9225627-9225643;4:33944448-33944464;4:38139365-38139349;4:65964307-65964291;4:66702457-66702441	17=;17=;17=;17=;17=;17=;17=;17=;17=;17=;17=;17=;17=	2	AACCATCCTCTGCTACCA	2	2	10	12	3	10	3	12	0.146628	0.177001	0.893222	1.02701	0.742685	1.97918	2.92557	4.34978									-1	0	0	False	False	False	False	False
AACCATCTGATGAAGCTCTGCTTGC	ACCATCT	gl5687			4:59248379-59248403;4:59527826-59527850;4:37636162-37636138;4:49186872-49186848	25=;25=;25=;25=	1	AACCATCTGATGAAGCTCTGCTTGC	0	0	0	0	12	18	0	2	0	0	0	0	2.97074	3.56252	0	0.724964							AL929029.2	lincRNA	0	0	0	False	False	False	False	False
AACCATGAACAAATCTGAAGTGCCT	ACCATGA	gl1034			12:29464793-29464769;15:18955876-18955852;19:8464358-8464382;2:45962675-45962699;3:37828093-37828117;4:61046555-61046531;6:14662405-14662381;9:19283612-19283636;KN149687.1:70062-70086	25=;25=;25=;25=;25=;25=;25=;25=;25=	1	AACCATGAACAAATCTGAAGTGCCT	0	0	1	0	41	10	0	1	0	0	0.0893222	0	10.15	1.97918	0	0.362482									0	0	0	False	False	False	False	False
AACCATGAACAAATCTGAAGTGCC	ACCATGA	gl1034			12:29464793-29464770;15:18955876-18955853;19:8464358-8464381;2:45962675-45962698;3:37828093-37828116;4:61046555-61046532;6:14662405-14662382;9:19283612-19283635;KN149687.1:70062-70085	24=;24=;24=;24=;24=;24=;24=;24=;24=	2	AACCATGAACAAATCTGAAGTGCCT	0	0	0	0	20	10	0	0	0	0	0	0	4.95123	1.97918	0	0									0	-1	0	False	False	False	False	False
AACCATTAAATTCCATAGTAG	ACCATTA	gl5325			10:40167269-40167289;10:43545190-43545170	21=;21=	1	AACCATTAAATTCCATAGTAG	48	44	4	0	6	11	0	4	3.51907	3.89402	0.357289	0	1.48537	2.17709	0	1.44993									0	0	0	False	False	False	False	False
AACCATTGATTTCCACAGTAG	ACCATTG	gl478			10:23586733-23586713;11:44460366-44460346;20:44053157-44053177;3:5146114-5146134	21=;21=;21=;21=	1	AACCATTGATTTCCACAGTAG	3	40	0	0	1	2	0	0	0.219942	3.54002	0	0	0.247562	0.395835	0	0									0	0	0	False	False	False	False	False
AACCATTGTAAAACCAT	ACCATTG	gl4260			TML:927	TML:927	1	AACCATTGTAAAACCAT	0	0	0	0	0	1	0	29	0	0	0	0	0	0.197918	0	10.512									0	0	0	False	False	False	False	False
AACCATTTGGCGTGTAGCCTCC	ACCATTT	gl5539			22:14760233-14760254;4:50237718-50237739;4:39949118-39949097;4:40663099-40663078;4:55813766-55813745;4:65438002-65437981;6:24112094-24112073	22=;22=;22=;22=;22=;22=;22=	1	AACCATTTGGCGTGTAGCCTCC	0	0	1	0	42	13	0	1	0	0	0.0893222	0	10.3976	2.57293	0	0.362482							BX901907.2	lincRNA	0	0	0	False	False	False	False	False
AACCATTTGGCGTGTAGCCTCCA	ACCATTT	gl5539			22:14760233-14760255;4:50237718-50237740;4:39949118-39949096;4:40663099-40663077;4:55813766-55813744;4:65438002-65437980;6:24112094-24112072	23=;23=;23=;23=;23=;23=;23=	2	AACCATTTGGCGTGTAGCCTCC	0	0	0	0	26	4	0	0	0	0	0	0	6.4366	0.791671	0	0							BX901907.2	lincRNA	0	1	0	False	False	False	False	False
AACCATTTGGCGTGTAGCCTCCAA	ACCATTT	gl5539			22:14760233-14760256;4:50237718-50237741;4:39949118-39949095;4:40663099-40663076;4:55813766-55813743;4:65438002-65437979;6:24112094-24112071	24=;24=;24=;24=;24=;24=;24=	2	AACCATTTGGCGTGTAGCCTCC	0	0	0	0	28	7	1	0	0	0	0	0	6.93173	1.38542	0.97519	0							BX901907.2	lincRNA	0	2	0	False	False	False	False	False
AACCATTTGGCGTGTAGCCTCCAAA	ACCATTT	gl5539			22:14760233-14760257;4:50237718-50237742;4:39949118-39949094;4:40663099-40663075;4:55813766-55813742;4:65438002-65437978;6:24112094-24112070	25=;25=;25=;25=;25=;25=;25=	2	AACCATTTGGCGTGTAGCCTCC	0	0	0	0	46	3	0	0	0	0	0	0	11.3878	0.593753	0	0							BX901907.2	lincRNA	0	3	0	False	False	False	False	False
AACCCAAGACCTCACACC	ACCCAAG	gl3814			MT:8501-8518	18=	1	AACCCAAGACCTCACACC	0	1	21	35	0	1	0	0	0	0.0885005	1.87577	2.99545	0	0.197918	0	0									0	0	0	False	False	False	False	False
AACCCCACTCCTGGTACCA	ACCCCAC	gl2589			1:34247539-34247557;12:44085214-44085196;12:44215377-44215359;16:18615561-18615543;19:17192439-17192421	19=;19=;19=;19=;19=	1	AACCCCACTCCTGGTACCA	4	13	4	7	2	10	0	2	0.293256	1.15051	0.357289	0.59909	0.495123	1.97918	0	0.724964				bta-miR-4286,hsa-miR-4286					0	0	0	False	False	False	False	False
AACCCCCTCCATTGCCTCC	ACCCCCT	gl3692			4:65337278-65337296	19=	1	AACCCCCTCCATTGCCTCC	0	1	0	1	22	20	0	0	0	0.0885005	0	0.0855843	5.44636	3.95835	0	0							BX088712.7	lincRNA	0	0	0	False	False	False	False	False
AACCCGCACATCAATATTGGCA	ACCCGCA	gl7137			22:14308011-14308032;7:25800243-25800264	5=1X13=1X2=;2=1X1=1X17=	5.0;5.0	AACCCGCACATCAATATTGGCA	1	4	4	10	3	7	2	14	0.073314	0.354002	0.357289	0.855843	0.742685	1.38542	1.95038	5.07475									NA	NA	NA	False	False	False	False	False
AACCCGCCGAGGCTTTTAGAAC	ACCCGCC	gl2172			TML:59	TML:59	1	AACCCGCCGAGGCTTTTAGAAC	0	0	0	0	24	5	0	7	0	0	0	0	5.94148	0.989589	0	2.53737							AL590150.2	lincRNA	0	0	0	False	False	False	False	False
AACCCGGGGCCATGATTGAG	ACCCGGG	gl1825			4:53828695-53828714;4:53847979-53847998;4:53864176-53864195;4:53879736-53879755;4:57548537-57548556;4:53798855-53798836;4:66543599-66543580;5:826967-826948;5:52532070-52532051;KN149861.1:8600-8581;KN150411.1:11528-11509;KN150411.1:17895-17876	20=;20=;20=;20=;20=;20=;20=;20=;20=;20=;20=;20=	1	AACCCGGGGCCATGATTGAG	0	2	1	0	44	102	0	0	0	0.177001	0.0893222	0	10.8927	20.1876	0	0									0	0	0	False	False	False	False	False
AACCCGGGGCCATGATTGAGA	ACCCGGG	gl1825			4:53828695-53828715;4:53847979-53847999;4:53864176-53864196;4:53879736-53879756;4:57548537-57548557;4:53798855-53798835;4:66543599-66543579;5:826967-826947;5:52532070-52532050;KN149861.1:8600-8580;KN150411.1:11528-11508;KN150411.1:17895-17875	21=;21=;21=;21=;21=;21=;21=;21=;21=;21=;21=;21=	2	AACCCGGGGCCATGATTGAG	2	1	2	1	8	27	0	0	0.146628	0.0885005	0.178644	0.0855843	1.98049	5.34378	0	0									0	1	0	False	False	False	False	False
ACCCGGGGCCATGATTGAG	CCCGGGG	gl1825			4:53828696-53828714;4:53847980-53847998;4:53864177-53864195;4:53879737-53879755;4:57548538-57548556;4:53798854-53798836;4:66543598-66543580;5:826966-826948;5:52532069-52532051;KN149861.1:8599-8581;KN150411.1:11527-11509;KN150411.1:17894-17876	19=;19=;19=;19=;19=;19=;19=;19=;19=;19=;19=;19=	2	AACCCGGGGCCATGATTGAG	0	0	0	0	31	91	0	0	0	0	0	0	7.67441	18.0105	0	0									-1	0	0	False	False	False	False	False
CCCGGGGCCATGATTGAG	CCGGGGC	gl1825			4:53828697-53828714;4:53847981-53847998;4:53864178-53864195;4:53879738-53879755;4:57548539-57548556;4:53798853-53798836;4:66543597-66543580;5:826965-826948;5:52532068-52532051;KN149861.1:8598-8581;KN150411.1:11526-11509;KN150411.1:17893-17876	18=;18=;18=;18=;18=;18=;18=;18=;18=;18=;18=;18=	2	AACCCGGGGCCATGATTGAG	0	0	0	0	6	26	0	0	0	0	0	0	1.48537	5.14586	0	0									-2	0	0	False	False	False	False	False
GAACCCGGGGCCATGATTGAG	AACCCGG	gl1825			4:53828694-53828714;4:53847978-53847998;4:53864175-53864195;4:53879735-53879755;4:57548536-57548556;4:53798856-53798836;4:66543600-66543580;5:826968-826948;5:52532071-52532051;KN149861.1:8601-8581;KN150411.1:11529-11509;KN150411.1:17896-17876	21=;21=;21=;21=;21=;21=;21=;21=;21=;21=;21=;21=	2	AACCCGGGGCCATGATTGAG	1	0	0	5	41	80	0	0	0.073314	0	0	0.427921	10.15	15.8334	0	0									1	0	0	False	False	False	False	False
AACCCGTAACTCCCTTCCA	ACCCGTA	gl7168			24:20729639-20729621;3:24778060-24778042	1X1=1X16=;5=2X12=	5.5p;5.0	AACCCGTAACTCCCTTCCA	5	4	34	33	1	5	0	3	0.36657	0.354002	3.03695	2.82428	0.247562	0.989589	0	1.08745									NA	NA	NA	False	False	False	False	False
AACCCGTAGAATCTTGT	ACCCGTA	gl6975			15:8006782-8006766	12=1X4=	4	AACCCGTAGAATCTTGT	6	2	10	12	1	1	0	0	0.439884	0.177001	0.893222	1.02701	0.247562	0.197918	0	0									NA	NA	NA	False	False	False	False	False
AACCCGTAGATCCAACTTGT	ACCCGTA	gl7046			11:8938608-8938589;14:37602808-37602827	1X3=1X15=;11=1X6=1X1=	5.5p;5.0	AACCCGTAGATCCAACTTGT	70	28	43	70	12	8	1	6	5.13198	2.47801	3.84085	5.9909	2.97074	1.58334	0.97519	2.17489									NA	NA	NA	False	False	False	False	False
AACCCGTAGATCCAACTTGTG	ACCCGTA	gl7249			11:8938608-8938588	1X3=1X15=1X	5.5p3p	AACCCGTAGATCCAACTTGTG	6	9	9	12	5	2	0	1	0.439884	0.796504	0.803899	1.02701	1.23781	0.395835	0	0.362482									NA	NA	NA	False	False	False	False	False
AACCCGTAGATCCACTTGT	ACCCGTA	gl7273			8:8756988-8756970	4=1X5=1X8=	5	AACCCGTAGATCCACTTGT	16	3	17	9	1	1	0	1	1.17302	0.265501	1.51848	0.770259	0.247562	0.197918	0	0.362482									NA	NA	NA	False	False	False	False	False
AACCCGTAGATCCATCTTGT	ACCCGTA	gl7058			12:27211248-27211229	3=1X4=1X11=	5	AACCCGTAGATCCATCTTGTGT	42	7	48	53	6	4	0	0	3.07919	0.619503	4.28746	4.53597	1.48537	0.791671	0	0									NA	NA	NA	False	False	False	False	False
AACCCGTAGATCCATCTTGTG	ACCCGTA	gl7058			12:27211248-27211228	3=1X4=1X12=	5	AACCCGTAGATCCATCTTGTGT	5	2	6	21	0	0	0	0	0.36657	0.177001	0.535933	1.79727	0	0	0	0									NA	NA	NA	False	False	False	False	False
AACCCGTAGATCCATCTTGTGA	ACCCGTA	gl7058			12:27211248-27211227	3=1X4=1X13=	5	AACCCGTAGATCCATCTTGTGT	17	4	39	38	0	0	1	0	1.24634	0.354002	3.48356	3.2522	0	0	0.97519	0									NA	NA	NA	False	False	False	False	False
AACCCGTAGATCCATCTTGTGT	ACCCGTA	gl7058			12:27211248-27211227	3=1X4=1X12=1X	5.3p	AACCCGTAGATCCATCTTGTGT	11	0	78	140	0	1	1	0	0.806455	0	6.96713	11.9818	0	0.197918	0.97519	0									NA	NA	NA	False	False	False	False	False
AACCCGTAGATCCCTTGTG	ACCCGTA	gl7230			13:39367574-39367556	1=1X9=1X7=	5	AACCCGTAGATCCCTTGTG	26	12	17	16	0	0	0	0	1.90617	1.06201	1.51848	1.36935	0	0	0	0									NA	NA	NA	False	False	False	False	False
AACCCGTAGATCCCTTGTGT	ACCCGTA	gl7329			13:39367574-39367555;17:15193654-15193635	1=1X9=1X8=;5=1X5=1X8=	5.0;5.0	AACCCGTAGATCCCTTGTGT	7	1	12	10	1	0	0	0	0.513198	0.0885005	1.07187	0.855843	0.247562	0	0	0									NA	NA	NA	False	False	False	False	False
AACCCGTAGATCCGAAAAC	ACCCGTA	gl7237			6:56238886-56238868	6=1X1=1X10=	5	AACCCGTAGATCCGAAAAC	27	9	11	14	2	0	0	0	1.97948	0.796504	0.982544	1.19818	0.495123	0	0	0									NA	NA	NA	False	False	False	False	False
AACCCGTAGATCCGAAAC	ACCCGTA	gl6763			17:49777121-49777104	2=1X14=1X	4.3p	AACCCGTAGATCCGAAAC	31	11	24	8	2	0	1	2	2.27274	0.973505	2.14373	0.684674	0.495123	0	0.97519	0.724964									NA	NA	NA	False	False	False	False	False
AACCCGTAGATCCGAAACC	ACCCGTA	gl6763			17:49777121-49777103	2=1X14=2X	4.3p	AACCCGTAGATCCGAAAC	24	12	18	10	1	2	1	1	1.75954	1.06201	1.6078	0.855843	0.247562	0.395835	0.97519	0.362482									NA	NA	NA	False	False	False	False	False
AACCCGTAGATCCGAAACA	ACCCGTA	gl7145			10:37966806-37966788;14:26636067-26636049;19:17026021-17026039;24:11068169-11068151;24:35290359-35290341;4:42740199-42740217;7:2914561-2914543;9:30036553-30036571;9:50356558-50356576	11=1X1=1X5=;11=1X1=1X5=;11=1X1=1X5=;11=1X1=1X5=;11=1X1=1X5=;11=1X1=1X5=;11=1X1=1X5=;11=1X1=1X5=;11=1X1=1X5=	5.0;5.0;5.0;5.0;5.0;5.0;5.0;5.0;5.0	AACCCGTAGATCCGAAACA	28	15	36	21	4	1	0	2	2.05279	1.32751	3.2156	1.79727	0.990247	0.197918	0	0.724964									NA	NA	NA	False	False	False	False	False
AACCCGTAGATCCGAACAAA	ACCCGTA	gl7097			13:44244070-44244089;21:30467144-30467125	1=1X9=1X8=;10=2X8=	5.0;5.0	AACCCGTAGATCCGAACAAA	61	10	61	13	8	1	0	2	4.47216	0.885005	5.44865	1.1126	1.98049	0.197918	0	0.724964									NA	NA	NA	False	False	False	False	False
AACCCGTAGATCCGAACAAAA	ACCCGTA	gl7295			21:30467144-30467124	10=2X9=	5	AACCCGTAGATCCGAACAAAA	18	3	4	5	4	0	0	1	1.31965	0.265501	0.357289	0.427921	0.990247	0	0	0.362482									NA	NA	NA	False	False	False	False	False
AACCCGTAGATCCGAACTTGT	ACCCGTA	gl2632	s1	a17	15:21501924-21501944;5:29390004-29390024	21=;21=	1	AACCCGTAGATCCGAACTTGT	2274012	1227143	1202103	756672	667900	695514	56618	225101	166717	108603	107374	64759.2	165346	137655	55213.3	81595.1	dre-miR-100-5p	aca-miR-100,age-miR-100,bbe-miR-100-5p,bfl-miR-100-5p,bta-miR-100,ccr-miR-100,cgr-miR-100-5p,chi-miR-100-5p,eca-miR-100,fru-miR-100,gac-miR-100-2-5p,gga-miR-100-5p,ggo-miR-100,hsa-miR-100-5p,ipu-miR-100,lla-miR-100,loc-mir-100-5p,mdo-miR-100-5p,mml-miR-100-5p,mmu-miR-100-5p,oan-miR-100-5p,oha-miR-100-5p,pma-miR-100a-5p,ppa-miR-100,ppy-miR-100,ptr-miR-100,rno-miR-100-5p,sha-miR-100,sla-miR-100,ssa…			dre-mir-100-1,dre-mir-100-2	aca-mir-100,age-mir-100,bbe-mir-100,bfl-mir-100,bta-mir-100,ccr-mir-100,cgr-mir-100,chi-mir-100,eca-mir-100,fru-mir-100,gac-mir-100-2,gga-mir-100,ggo-mir-100,hsa-mir-100,ipu-mir-100-1,ipu-mir-100-2,lla-mir-100,loc-mir-100,mdo-mir-100,mml-mir-100,mmu-mir-100,oan-mir-100,oha-mir-100,ola-mir-100-1,ola-mir-100-2,pma-mir-100a,ppa-mir-100,ppy-mir-100,ptr-mir-100,rno-mir-100,sha-mir-100,sla-mir-100,ssa-…	dre-mir-100-1,mir100-2	miRNA,miRNA	0	0	0	False	False	False	False	False
AAACCCGTAGATCCGAACTTGT	AACCCGT	gl2632	s321	a17	15:21501923-21501944;5:29390003-29390024	22=;22=	2	AACCCGTAGATCCGAACTTGT	57	38	36	15	10	6	1	57	4.1789	3.36302	3.2156	1.28376	2.47562	1.18751	0.97519	20.6615				ccr-miR-100,cgr-miR-100-5p,chi-miR-100-5p,gac-miR-100-2-5p,loc-mir-100-5p,mdo-miR-100-5p,ola-miR-100,sha-miR-100,tgu-miR-100-5p	dre-mir-100-1,dre-mir-100-2	aca-mir-100,age-mir-100,bbe-mir-100,bfl-mir-100,bta-mir-100,ccr-mir-100,cgr-mir-100,chi-mir-100,fru-mir-100,gac-mir-100-2,gga-mir-100,ggo-mir-100,hsa-mir-100,lla-mir-100,loc-mir-100,mdo-mir-100,mml-mir-100,mmu-mir-100,oan-mir-100,oha-mir-100,ola-mir-100-1,ola-mir-100-2,pma-mir-100a,ppa-mir-100,ppy-mir-100,ptr-mir-100,rno-mir-100,sha-mir-100,sla-mir-100,ssc-mir-100,tgu-mir-100-1,tgu-mir-100-2,tni-…	dre-mir-100-1,mir100-2	miRNA,miRNA	1	0	0	False	False	False	False	False
AAACCCGTAGATCCGAACTTGTG	AACCCGT	gl2632	s321	a17	15:21501923-21501945;5:29390003-29390025	23=;23=	2	AACCCGTAGATCCGAACTTGT	19	37	9	21	5	4	1	16	1.39297	3.27452	0.803899	1.79727	1.23781	0.791671	0.97519	5.79971			dre-miR-100-5p	aca-miR-100,age-miR-100,bbe-miR-100-5p,bta-miR-100,ccr-miR-100,cgr-miR-100-5p,chi-miR-100-5p,eca-miR-100,fru-miR-100,gac-miR-100-2-5p,gga-miR-100-5p,ggo-miR-100,hsa-miR-100-5p,ipu-miR-100,lla-miR-100,loc-mir-100-5p,mdo-miR-100-5p,mml-miR-100-5p,mmu-miR-100-5p,oan-miR-100-5p,ola-miR-100,pma-miR-100a-5p,ppa-miR-100,ppy-miR-100,ptr-miR-100,rno-miR-100-5p,sha-miR-100,sla-miR-100,ssa-miR-100a-5p,ssc-m…	dre-mir-100-1,dre-mir-100-2	aca-mir-100,age-mir-100,bbe-mir-100,bfl-mir-100,bta-mir-100,ccr-mir-100,cgr-mir-100,chi-mir-100,fru-mir-100,gac-mir-100-2,gga-mir-100,ggo-mir-100,hsa-mir-100,lla-mir-100,loc-mir-100,mdo-mir-100,mml-mir-100,mmu-mir-100,oan-mir-100,oha-mir-100,ola-mir-100-1,ola-mir-100-2,pma-mir-100a,ppa-mir-100,ppy-mir-100,ptr-mir-100,rno-mir-100,sha-mir-100,sla-mir-100,ssc-mir-100,tgu-mir-100-1,tgu-mir-100-2,tni-…	dre-mir-100-1,mir100-2	miRNA,miRNA	1	1	0	False	False	False	False	False
AACCCGTAGATCCGAAC	ACCCGTA	gl2632	s1	a17	15:21501924-21501940;5:29390004-29390020	17=;17=	2	AACCCGTAGATCCGAACTTGT	339	37	100	30	31	14	31	27	24.8535	3.27452	8.93222	2.56753	7.67441	2.77085	30.2309	9.78701	dre-miR-100-5p	aca-miR-100,aca-miR-99b-5p,age-miR-100,bbe-miR-100-5p,bfl-miR-100-5p,bta-miR-100,ccr-miR-100,cgr-miR-100-5p,chi-miR-100-5p,eca-miR-100,fru-miR-100,gac-miR-100-2-5p,gga-miR-100-5p,ggo-miR-100,hsa-miR-100-5p,ipu-miR-100,lla-miR-100,loc-mir-100-5p,mdo-miR-100-5p,mml-miR-100-5p,mmu-miR-100-5p,oan-miR-100-5p,oha-miR-100-5p,oha-miR-99b-5p,ola-miR-100,pma-miR-100a-5p,ppa-miR-100,ppy-miR-100,ptr-miR-100,…			dre-mir-100-1,dre-mir-100-2	aca-mir-100,aca-mir-99b,age-mir-100,bbe-mir-100,bfl-mir-100,bta-mir-100,ccr-mir-100,cgr-mir-100,chi-mir-100,eca-mir-100,fru-mir-100,gac-mir-100-2,gga-mir-100,ggo-mir-100,hsa-mir-100,ipu-mir-100-1,ipu-mir-100-2,lla-mir-100,loc-mir-100,mdo-mir-100,mml-mir-100,mmu-mir-100,oan-mir-100,oha-mir-100,oha-mir-99b,ola-mir-100-1,ola-mir-100-2,pma-mir-100a,ppa-mir-100,ppy-mir-100,ptr-mir-100,rno-mir-100,sha-…	dre-mir-100-1,mir100-2	miRNA,miRNA	0	-4	0	False	False	False	False	False
AACCCGTAGATCCGAACT	ACCCGTA	gl2632	s1	a17	15:21501924-21501941;5:29390004-29390021	18=;18=	2	AACCCGTAGATCCGAACTTGT	5565	660	2367	481	455	215	17	105	407.993	58.4103	211.426	41.166	112.641	42.5523	16.5782	38.0606	dre-miR-100-5p	aca-miR-100,aca-miR-99b-5p,age-miR-100,bbe-miR-100-5p,bfl-miR-100-5p,bta-miR-100,ccr-miR-100,cgr-miR-100-5p,chi-miR-100-5p,eca-miR-100,fru-miR-100,gac-miR-100-2-5p,gga-miR-100-5p,ggo-miR-100,hsa-miR-100-5p,ipu-miR-100,lla-miR-100,loc-mir-100-5p,mdo-miR-100-5p,mml-miR-100-5p,mmu-miR-100-5p,oan-miR-100-5p,oha-miR-100-5p,oha-miR-99b-5p,ola-miR-100,pma-miR-100a-5p,ppa-miR-100,ppy-miR-100,ptr-miR-100,…			dre-mir-100-1,dre-mir-100-2	aca-mir-100,aca-mir-99b,age-mir-100,bbe-mir-100,bfl-mir-100,bta-mir-100,ccr-mir-100,cgr-mir-100,chi-mir-100,eca-mir-100,fru-mir-100,gac-mir-100-2,gga-mir-100,ggo-mir-100,hsa-mir-100,ipu-mir-100-1,ipu-mir-100-2,lla-mir-100,loc-mir-100,mdo-mir-100,mml-mir-100,mmu-mir-100,oan-mir-100,oha-mir-100,oha-mir-99b,ola-mir-100-1,ola-mir-100-2,pma-mir-100a,ppa-mir-100,ppy-mir-100,ptr-mir-100,rno-mir-100,sha-…	dre-mir-100-1,mir100-2	miRNA,miRNA	0	-3	0	False	False	False	False	False
AACCCGTAGATCCGAACTT	ACCCGTA	gl2632	s1	a17	15:21501924-21501942;5:29390004-29390022	19=;19=	2	AACCCGTAGATCCGAACTTGT	18679	1356	6091	631	2889	361	43	570	1369.43	120.007	544.061	54.0037	715.206	71.4483	41.9332	206.615	dre-miR-100-5p	aca-miR-100,aca-miR-99b-5p,age-miR-100,bbe-miR-100-5p,bfl-miR-100-5p,bta-miR-100,ccr-miR-100,cgr-miR-100-5p,chi-miR-100-5p,eca-miR-100,fru-miR-100,gac-miR-100-2-5p,gga-miR-100-5p,ggo-miR-100,hsa-miR-100-5p,ipu-miR-100,lla-miR-100,loc-mir-100-5p,mdo-miR-100-5p,mml-miR-100-5p,mmu-miR-100-5p,oan-miR-100-5p,oha-miR-100-5p,oha-miR-99b-5p,ola-miR-100,pma-miR-100a-5p,ppa-miR-100,ppy-miR-100,ptr-miR-100,…			dre-mir-100-1,dre-mir-100-2	aca-mir-100,aca-mir-99b,age-mir-100,bbe-mir-100,bfl-mir-100,bta-mir-100,ccr-mir-100,cgr-mir-100,chi-mir-100,eca-mir-100,fru-mir-100,gac-mir-100-2,gga-mir-100,ggo-mir-100,hsa-mir-100,ipu-mir-100-1,ipu-mir-100-2,lla-mir-100,loc-mir-100,mdo-mir-100,mml-mir-100,mmu-mir-100,oan-mir-100,oha-mir-100,oha-mir-99b,ola-mir-100-1,ola-mir-100-2,pma-mir-100a,ppa-mir-100,ppy-mir-100,ptr-mir-100,rno-mir-100,sha-…	dre-mir-100-1,mir100-2	miRNA,miRNA	0	-2	0	False	False	False	False	False
AACCCGTAGATCCGAACTTG	ACCCGTA	gl2632	s1	a17	15:21501924-21501943;5:29390004-29390023	20=;20=	2	AACCCGTAGATCCGAACTTGT	10848	2577	5840	2233	3578	1202	107	744	795.311	228.066	521.641	191.11	885.776	237.897	104.345	269.687	dre-miR-100-5p	aca-miR-100,aca-miR-99b-5p,age-miR-100,bbe-miR-100-5p,bfl-miR-100-5p,bta-miR-100,ccr-miR-100,cgr-miR-100-5p,chi-miR-100-5p,eca-miR-100,fru-miR-100,gac-miR-100-2-5p,gga-miR-100-5p,ggo-miR-100,hsa-miR-100-5p,ipu-miR-100,lla-miR-100,loc-mir-100-5p,mdo-miR-100-5p,mml-miR-100-5p,mmu-miR-100-5p,oan-miR-100-5p,oha-miR-100-5p,oha-miR-99b-5p,pma-miR-100a-5p,ppa-miR-100,ppy-miR-100,ptr-miR-100,rno-miR-100-…			dre-mir-100-1,dre-mir-100-2	aca-mir-100,aca-mir-99b,age-mir-100,bbe-mir-100,bfl-mir-100,bta-mir-100,ccr-mir-100,cgr-mir-100,chi-mir-100,eca-mir-100,fru-mir-100,gac-mir-100-2,gga-mir-100,ggo-mir-100,hsa-mir-100,ipu-mir-100-1,ipu-mir-100-2,lla-mir-100,loc-mir-100,mdo-mir-100,mml-mir-100,mmu-mir-100,oan-mir-100,oha-mir-100,oha-mir-99b,ola-mir-100-1,ola-mir-100-2,pma-mir-100a,ppa-mir-100,ppy-mir-100,ptr-mir-100,rno-mir-100,sha-…	dre-mir-100-1,mir100-2	miRNA,miRNA	0	-1	0	False	False	False	False	False
AACCCGTAGATCCGAACTTGTG	ACCCGTA	gl2632	s1	a17	15:21501924-21501945;5:29390004-29390025	22=;22=	2	AACCCGTAGATCCGAACTTGT	737848	605922	345216	549734	261422	282852	49735	82624	54094.6	53624.4	30835.4	47048.6	64718.1	55981.4	48501.1	29949.7	dre-miR-100-5p	aca-miR-100,age-miR-100,bbe-miR-100-5p,bfl-miR-100-5p,bta-miR-100,eca-miR-100,fru-miR-100,gga-miR-100-5p,ggo-miR-100,hsa-miR-100-5p,ipu-miR-100,lla-miR-100,mml-miR-100-5p,mmu-miR-100-5p,oan-miR-100-5p,oha-miR-100-5p,pma-miR-100a-5p,ppa-miR-100,ppy-miR-100,ptr-miR-100,rno-miR-100-5p,sla-miR-100,ssa-miR-100a-5p,ssc-miR-100,tch-miR-100-5p,tni-miR-100,xtr-miR-100			dre-mir-100-1,dre-mir-100-2	aca-mir-100,age-mir-100,bbe-mir-100,bfl-mir-100,bta-mir-100,ccr-mir-100,cgr-mir-100,chi-mir-100,eca-mir-100,fru-mir-100,gac-mir-100-2,gga-mir-100,ggo-mir-100,hsa-mir-100,ipu-mir-100-1,ipu-mir-100-2,lla-mir-100,loc-mir-100,mdo-mir-100,mml-mir-100,mmu-mir-100,oan-mir-100,oha-mir-100,ola-mir-100-1,ola-mir-100-2,pma-mir-100a,ppa-mir-100,ppy-mir-100,ptr-mir-100,rno-mir-100,sha-mir-100,sla-mir-100,ssa-…	dre-mir-100-1,mir100-2	miRNA,miRNA	0	1	0	False	False	False	False	False
AACCCGTAGATCCGAACTTGTGG	ACCCGTA	gl2632	s1	a17	15:21501924-21501946;5:29390004-29390026	23=;23=	2	AACCCGTAGATCCGAACTTGT	6179	5105	3465	4100	1498	2313	993	848	453.007	451.795	309.501	350.896	370.847	457.784	968.364	307.385			dre-miR-100-5p	aca-miR-100,age-miR-100,bbe-miR-100-5p,bta-miR-100,ccr-miR-100,cgr-miR-100-5p,chi-miR-100-5p,eca-miR-100,fru-miR-100,gac-miR-100-2-5p,gga-miR-100-5p,ggo-miR-100,hsa-miR-100-5p,ipu-miR-100,lla-miR-100,loc-mir-100-5p,mdo-miR-100-5p,mml-miR-100-5p,mmu-miR-100-5p,oan-miR-100-5p,ola-miR-100,pma-miR-100a-5p,ppa-miR-100,ppy-miR-100,ptr-miR-100,rno-miR-100-5p,sha-miR-100,sla-miR-100,ssa-miR-100a-5p,ssc-m…	dre-mir-100-1,dre-mir-100-2	age-mir-100,bta-mir-100,ccr-mir-100,chi-mir-100,eca-mir-100,fru-mir-100,gac-mir-100-2,gga-mir-100,ggo-mir-100,hsa-mir-100,ipu-mir-100-1,ipu-mir-100-2,lla-mir-100,loc-mir-100,mdo-mir-100,mml-mir-100,oan-mir-100,ola-mir-100-2,pma-mir-100a,ppa-mir-100,ppy-mir-100,ptr-mir-100,sha-mir-100,sla-mir-100,tch-mir-100,tni-mir-100	dre-mir-100-1,mir100-2	miRNA,miRNA	0	2	0	False	False	False	False	False
AACCCGTAGATCCGAACTTGTGGT	ACCCGTA	gl2632	s1	a17	15:21501924-21501947;5:29390004-29390027	24=;24=	2	AACCCGTAGATCCGAACTTGT	32	40	34	33	9	26	2	7	2.34605	3.54002	3.03695	2.82428	2.22805	5.14586	1.95038	2.53737			dre-miR-100-5p	aca-miR-100,age-miR-100,bbe-miR-100-5p,bta-miR-100,ccr-miR-100,cgr-miR-100-5p,chi-miR-100-5p,eca-miR-100,fru-miR-100,gac-miR-100-2-5p,gga-miR-100-5p,ggo-miR-100,hsa-miR-100-5p,ipu-miR-100,lla-miR-100,loc-mir-100-5p,mdo-miR-100-5p,mml-miR-100-5p,mmu-miR-100-5p,oan-miR-100-5p,ola-miR-100,pma-miR-100a-5p,ppa-miR-100,ppy-miR-100,ptr-miR-100,rno-miR-100-5p,sha-miR-100,sla-miR-100,ssa-miR-100a-5p,ssc-m…	dre-mir-100-1,dre-mir-100-2	age-mir-100,bta-mir-100,ccr-mir-100,chi-mir-100,eca-mir-100,fru-mir-100,gac-mir-100-2,gga-mir-100,ggo-mir-100,hsa-mir-100,ipu-mir-100-1,ipu-mir-100-2,lla-mir-100,loc-mir-100,mdo-mir-100,mml-mir-100,oan-mir-100,ola-mir-100-2,pma-mir-100a,ppa-mir-100,ppy-mir-100,ptr-mir-100,sha-mir-100,sla-mir-100,tch-mir-100,tni-mir-100	dre-mir-100-1,mir100-2	miRNA,miRNA	0	3	0	False	False	False	False	False
ACCCGTAGATCCGAACT	CCCGTAG	gl2632	s287	a17	15:21501925-21501941;5:29390005-29390021	17=;17=	2	AACCCGTAGATCCGAACTTGT	30	5	8	0	2	0	0	1	2.19942	0.442502	0.714577	0	0.495123	0	0	0.362482	dre-miR-100-5p	aca-miR-100,aca-miR-99b-5p,age-miR-100,bbe-miR-100-5p,bfl-miR-100-5p,bta-miR-100,ccr-miR-100,cgr-miR-100-5p,chi-miR-100-5p,eca-miR-100,fru-miR-100,gac-miR-100-2-5p,gga-miR-100-5p,ggo-miR-100,hsa-miR-100-5p,ipu-miR-100,lla-miR-100,loc-mir-100-5p,mdo-miR-100-5p,mml-miR-100-5p,mmu-miR-100-5p,oan-miR-100-5p,oha-miR-100-5p,oha-miR-99b-5p,ola-miR-100,pma-miR-100a-5p,ppa-miR-100,ppy-miR-100,ptr-miR-100,…			dre-mir-100-1,dre-mir-100-2	aca-mir-100,aca-mir-99b,age-mir-100,bbe-mir-100,bfl-mir-100,bta-mir-100,ccr-mir-100,cgr-mir-100,chi-mir-100,eca-mir-100,fru-mir-100,gac-mir-100-2,gga-mir-100,ggo-mir-100,hsa-mir-100,ipu-mir-100-1,ipu-mir-100-2,lla-mir-100,loc-mir-100,mdo-mir-100,mml-mir-100,mmu-mir-100,oan-mir-100,oha-mir-100,oha-mir-99b,ola-mir-100-1,ola-mir-100-2,pma-mir-100a,ppa-mir-100,ppy-mir-100,ptr-mir-100,rno-mir-100,sha-…	dre-mir-100-1,mir100-2	miRNA,miRNA	-1	-3	0	False	False	False	False	False
ACCCGTAGATCCGAACTT	CCCGTAG	gl2632	s287	a17	15:21501925-21501942;5:29390005-29390022	18=;18=	2	AACCCGTAGATCCGAACTTGT	422	34	98	15	19	3	0	8	30.9385	3.00902	8.75357	1.28376	4.70367	0.593753	0	2.89986	dre-miR-100-5p	aca-miR-100,aca-miR-99b-5p,age-miR-100,bbe-miR-100-5p,bfl-miR-100-5p,bta-miR-100,ccr-miR-100,cgr-miR-100-5p,chi-miR-100-5p,eca-miR-100,fru-miR-100,gac-miR-100-2-5p,gga-miR-100-5p,ggo-miR-100,hsa-miR-100-5p,ipu-miR-100,lla-miR-100,loc-mir-100-5p,mdo-miR-100-5p,mml-miR-100-5p,mmu-miR-100-5p,oan-miR-100-5p,oha-miR-100-5p,oha-miR-99b-5p,ola-miR-100,pma-miR-100a-5p,ppa-miR-100,ppy-miR-100,ptr-miR-100,…			dre-mir-100-1,dre-mir-100-2	aca-mir-100,aca-mir-99b,age-mir-100,bbe-mir-100,bfl-mir-100,bta-mir-100,ccr-mir-100,cgr-mir-100,chi-mir-100,eca-mir-100,fru-mir-100,gac-mir-100-2,gga-mir-100,ggo-mir-100,hsa-mir-100,ipu-mir-100-1,ipu-mir-100-2,lla-mir-100,loc-mir-100,mdo-mir-100,mml-mir-100,mmu-mir-100,oan-mir-100,oha-mir-100,oha-mir-99b,ola-mir-100-1,ola-mir-100-2,pma-mir-100a,ppa-mir-100,ppy-mir-100,ptr-mir-100,rno-mir-100,sha-…	dre-mir-100-1,mir100-2	miRNA,miRNA	-1	-2	0	False	False	False	False	False
ACCCGTAGATCCGAACTTG	CCCGTAG	gl2632	s287	a17	15:21501925-21501943;5:29390005-29390023	19=;19=	2	AACCCGTAGATCCGAACTTGT	166	56	94	26	21	10	2	14	12.1701	4.95603	8.39628	2.22519	5.19879	1.97918	1.95038	5.07475	dre-miR-100-5p	aca-miR-100,aca-miR-99b-5p,age-miR-100,bbe-miR-100-5p,bfl-miR-100-5p,bta-miR-100,ccr-miR-100,cgr-miR-100-5p,chi-miR-100-5p,eca-miR-100,fru-miR-100,gac-miR-100-2-5p,gga-miR-100-5p,ggo-miR-100,hsa-miR-100-5p,ipu-miR-100,lla-miR-100,loc-mir-100-5p,mdo-miR-100-5p,mml-miR-100-5p,mmu-miR-100-5p,oan-miR-100-5p,oha-miR-100-5p,oha-miR-99b-5p,pma-miR-100a-5p,ppa-miR-100,ppy-miR-100,ptr-miR-100,rno-miR-100-…			dre-mir-100-1,dre-mir-100-2	aca-mir-100,aca-mir-99b,age-mir-100,bbe-mir-100,bfl-mir-100,bta-mir-100,ccr-mir-100,cgr-mir-100,chi-mir-100,eca-mir-100,fru-mir-100,gac-mir-100-2,gga-mir-100,ggo-mir-100,hsa-mir-100,ipu-mir-100-1,ipu-mir-100-2,lla-mir-100,loc-mir-100,mdo-mir-100,mml-mir-100,mmu-mir-100,oan-mir-100,oha-mir-100,oha-mir-99b,ola-mir-100-1,ola-mir-100-2,pma-mir-100a,ppa-mir-100,ppy-mir-100,ptr-mir-100,rno-mir-100,sha-…	dre-mir-100-1,mir100-2	miRNA,miRNA	-1	-1	0	False	False	False	False	False
ACCCGTAGATCCGAACTTGT	CCCGTAG	gl2632	s287	a17	15:21501925-21501944;5:29390005-29390024	20=;20=	2	AACCCGTAGATCCGAACTTGT	26466	14687	9975	7297	4472	4940	586	2157	1940.33	1299.81	890.989	624.509	1107.1	977.713	571.461	781.874	dre-miR-100-5p	aca-miR-100,age-miR-100,bbe-miR-100-5p,bfl-miR-100-5p,bta-miR-100,ccr-miR-100,cgr-miR-100-5p,chi-miR-100-5p,eca-miR-100,fru-miR-100,gac-miR-100-2-5p,gga-miR-100-5p,ggo-miR-100,hsa-miR-100-5p,ipu-miR-100,lla-miR-100,loc-mir-100-5p,mdo-miR-100-5p,mml-miR-100-5p,mmu-miR-100-5p,oan-miR-100-5p,oha-miR-100-5p,pma-miR-100a-5p,ppa-miR-100,ppy-miR-100,ptr-miR-100,rno-miR-100-5p,sha-miR-100,sla-miR-100,ssa…			dre-mir-100-1,dre-mir-100-2	aca-mir-100,age-mir-100,bbe-mir-100,bfl-mir-100,bta-mir-100,ccr-mir-100,cgr-mir-100,chi-mir-100,eca-mir-100,fru-mir-100,gac-mir-100-2,gga-mir-100,ggo-mir-100,hsa-mir-100,ipu-mir-100-1,ipu-mir-100-2,lla-mir-100,loc-mir-100,mdo-mir-100,mml-mir-100,mmu-mir-100,oan-mir-100,oha-mir-100,ola-mir-100-1,ola-mir-100-2,pma-mir-100a,ppa-mir-100,ppy-mir-100,ptr-mir-100,rno-mir-100,sha-mir-100,sla-mir-100,ssa-…	dre-mir-100-1,mir100-2	miRNA,miRNA	-1	0	0	False	False	False	False	False
ACCCGTAGATCCGAACTTGTG	CCCGTAG	gl2632	s287	a17	15:21501925-21501945;5:29390005-29390025	21=;21=	2	AACCCGTAGATCCGAACTTGT	18587	18391	5887	10347	4563	4931	1292	2082	1362.69	1627.61	525.84	885.541	1129.62	975.932	1259.95	754.687	dre-miR-100-5p	aca-miR-100,age-miR-100,bbe-miR-100-5p,bfl-miR-100-5p,bta-miR-100,eca-miR-100,fru-miR-100,gga-miR-100-5p,ggo-miR-100,hsa-miR-100-5p,ipu-miR-100,lla-miR-100,mml-miR-100-5p,mmu-miR-100-5p,oan-miR-100-5p,oha-miR-100-5p,pma-miR-100a-5p,ppa-miR-100,ppy-miR-100,ptr-miR-100,rno-miR-100-5p,sla-miR-100,ssa-miR-100a-5p,ssc-miR-100,tch-miR-100-5p,tni-miR-100,xtr-miR-100			dre-mir-100-1,dre-mir-100-2	aca-mir-100,age-mir-100,bbe-mir-100,bfl-mir-100,bta-mir-100,ccr-mir-100,cgr-mir-100,chi-mir-100,eca-mir-100,fru-mir-100,gac-mir-100-2,gga-mir-100,ggo-mir-100,hsa-mir-100,ipu-mir-100-1,ipu-mir-100-2,lla-mir-100,loc-mir-100,mdo-mir-100,mml-mir-100,mmu-mir-100,oan-mir-100,oha-mir-100,ola-mir-100-1,ola-mir-100-2,pma-mir-100a,ppa-mir-100,ppy-mir-100,ptr-mir-100,rno-mir-100,sha-mir-100,sla-mir-100,ssa-…	dre-mir-100-1,mir100-2	miRNA,miRNA	-1	1	0	False	False	False	False	False
ACCCGTAGATCCGAACTTGTGG	CCCGTAG	gl2632	s287	a17	15:21501925-21501946;5:29390005-29390026	22=;22=	2	AACCCGTAGATCCGAACTTGT	14872	14848	7060	9188	1982	3964	1731	909	1090.33	1314.05	630.614	786.348	490.667	784.546	1688.05	329.496					dre-mir-100-1,dre-mir-100-2	age-mir-100,bta-mir-100,ccr-mir-100,chi-mir-100,eca-mir-100,fru-mir-100,gac-mir-100-2,gga-mir-100,ggo-mir-100,hsa-mir-100,ipu-mir-100-1,ipu-mir-100-2,lla-mir-100,loc-mir-100,mdo-mir-100,mml-mir-100,oan-mir-100,ola-mir-100-2,pma-mir-100a,ppa-mir-100,ppy-mir-100,ptr-mir-100,sha-mir-100,sla-mir-100,tch-mir-100,tni-mir-100	dre-mir-100-1,mir100-2	miRNA,miRNA	-1	2	0	False	False	False	False	False
ACCCGTAGATCCGAACTTGTGGT	CCCGTAG	gl2632	s287	a17	15:21501925-21501947;5:29390005-29390027	23=;23=	2	AACCCGTAGATCCGAACTTGT	71	97	55	62	15	35	7	11	5.2053	8.58454	4.91272	5.30623	3.71342	6.92712	6.82633	3.9873					dre-mir-100-1,dre-mir-100-2	age-mir-100,bta-mir-100,ccr-mir-100,chi-mir-100,eca-mir-100,fru-mir-100,gac-mir-100-2,gga-mir-100,ggo-mir-100,hsa-mir-100,ipu-mir-100-1,ipu-mir-100-2,lla-mir-100,loc-mir-100,mdo-mir-100,mml-mir-100,oan-mir-100,ola-mir-100-2,pma-mir-100a,ppa-mir-100,ppy-mir-100,ptr-mir-100,sha-mir-100,sla-mir-100,tch-mir-100,tni-mir-100	dre-mir-100-1,mir100-2	miRNA,miRNA	-1	3	0	False	False	False	False	False
CCCGTAGATCCGAACTTGT	CCGTAGA	gl2632	s341	a17	15:21501926-21501944;5:29390006-29390024	19=;19=	2	AACCCGTAGATCCGAACTTGT	56	34	39	28	9	8	0	6	4.10559	3.00902	3.48356	2.39636	2.22805	1.58334	0	2.17489	dre-miR-100-5p	aca-miR-100,age-miR-100,bbe-miR-100-5p,bfl-miR-100-5p,bta-miR-100,ccr-miR-100,cgr-miR-100-5p,chi-miR-100-5p,eca-miR-100,fru-miR-100,gac-miR-100-2-5p,gga-miR-100-5p,ggo-miR-100,hsa-miR-100-5p,ipu-miR-100,lla-miR-100,loc-mir-100-5p,mdo-miR-100-5p,mml-miR-100-5p,mmu-miR-100-5p,oan-miR-100-5p,oha-miR-100-5p,pma-miR-100a-5p,ppa-miR-100,ppy-miR-100,ptr-miR-100,rno-miR-100-5p,sha-miR-100,sla-miR-100,ssa…			dre-mir-100-1,dre-mir-100-2	aca-mir-100,age-mir-100,bbe-mir-100,bfl-mir-100,bta-mir-100,ccr-mir-100,cgr-mir-100,chi-mir-100,eca-mir-100,fru-mir-100,gac-mir-100-2,gga-mir-100,ggo-mir-100,hsa-mir-100,ipu-mir-100-1,ipu-mir-100-2,lla-mir-100,loc-mir-100,mdo-mir-100,mml-mir-100,mmu-mir-100,oan-mir-100,oha-mir-100,ola-mir-100-1,ola-mir-100-2,pma-mir-100a,ppa-mir-100,ppy-mir-100,ptr-mir-100,rno-mir-100,sha-mir-100,sla-mir-100,ssa-…	dre-mir-100-1,mir100-2	miRNA,miRNA	-2	0	0	False	False	False	False	False
CCCGTAGATCCGAACTTGTG	CCGTAGA	gl2632	s341	a17	15:21501926-21501945;5:29390006-29390025	20=;20=	2	AACCCGTAGATCCGAACTTGT	55	46	48	57	12	10	0	4	4.03227	4.07102	4.28746	4.8783	2.97074	1.97918	0	1.44993	dre-miR-100-5p	aca-miR-100,age-miR-100,bbe-miR-100-5p,bfl-miR-100-5p,bta-miR-100,eca-miR-100,fru-miR-100,gga-miR-100-5p,ggo-miR-100,hsa-miR-100-5p,ipu-miR-100,lla-miR-100,mml-miR-100-5p,mmu-miR-100-5p,oan-miR-100-5p,oha-miR-100-5p,pma-miR-100a-5p,ppa-miR-100,ppy-miR-100,ptr-miR-100,rno-miR-100-5p,sla-miR-100,ssa-miR-100a-5p,ssc-miR-100,tch-miR-100-5p,tni-miR-100,xtr-miR-100			dre-mir-100-1,dre-mir-100-2	aca-mir-100,age-mir-100,bbe-mir-100,bfl-mir-100,bta-mir-100,ccr-mir-100,cgr-mir-100,chi-mir-100,eca-mir-100,fru-mir-100,gac-mir-100-2,gga-mir-100,ggo-mir-100,hsa-mir-100,ipu-mir-100-1,ipu-mir-100-2,lla-mir-100,loc-mir-100,mdo-mir-100,mml-mir-100,mmu-mir-100,oan-mir-100,oha-mir-100,ola-mir-100-1,ola-mir-100-2,pma-mir-100a,ppa-mir-100,ppy-mir-100,ptr-mir-100,rno-mir-100,sha-mir-100,sla-mir-100,ssa-…	dre-mir-100-1,mir100-2	miRNA,miRNA	-2	1	0	False	False	False	False	False
CCGTAGATCCGAACTTG	CGTAGAT	gl2632	s295	a17	15:21501927-21501943;5:29390007-29390023	17=;17=	2	AACCCGTAGATCCGAACTTGT	26	2	19	12	0	2	0	0	1.90617	0.177001	1.69712	1.02701	0	0.395835	0	0	dre-miR-100-5p	aca-miR-100,aca-miR-99b-5p,age-miR-100,bbe-miR-100-5p,bfl-miR-100-5p,bta-miR-100,ccr-miR-100,cgr-miR-100-5p,chi-miR-100-5p,eca-miR-100,fru-miR-100,gac-miR-100-2-5p,gga-miR-100-5p,ggo-miR-100,hsa-miR-100-5p,ipu-miR-100,lla-miR-100,loc-mir-100-5p,mdo-miR-100-5p,mml-miR-100-5p,mmu-miR-100-5p,oan-miR-100-5p,oha-miR-100-5p,oha-miR-99b-5p,pma-miR-100a-5p,ppa-miR-100,ppy-miR-100,ptr-miR-100,rno-miR-100-…			dre-mir-100-1,dre-mir-100-2	aca-mir-100,aca-mir-99b,age-mir-100,bbe-mir-100,bfl-mir-100,bta-mir-100,ccr-mir-100,cgr-mir-100,chi-mir-100,eca-mir-100,fru-mir-100,gac-mir-100-2,gga-mir-100,ggo-mir-100,hsa-mir-100,ipu-mir-100-1,ipu-mir-100-2,lla-mir-100,loc-mir-100,mdo-mir-100,mml-mir-100,mmu-mir-100,oan-mir-100,oha-mir-100,oha-mir-99b,ola-mir-100-1,ola-mir-100-2,pma-mir-100a,ppa-mir-100,ppy-mir-100,ptr-mir-100,rno-mir-100,sha-…	dre-mir-100-1,mir100-2	miRNA,miRNA	-3	-1	0	False	False	False	False	False
CCGTAGATCCGAACTTGT	CGTAGAT	gl2632	s295	a17	15:21501927-21501944;5:29390007-29390024	18=;18=	2	AACCCGTAGATCCGAACTTGT	5616	428	6541	3476	212	132	13	32	411.732	37.8782	584.256	297.491	52.4831	26.1251	12.6775	11.5994	dre-miR-100-5p	aca-miR-100,age-miR-100,bbe-miR-100-5p,bfl-miR-100-5p,bta-miR-100,ccr-miR-100,cgr-miR-100-5p,chi-miR-100-5p,eca-miR-100,fru-miR-100,gac-miR-100-2-5p,gga-miR-100-5p,ggo-miR-100,hsa-miR-100-5p,ipu-miR-100,lla-miR-100,loc-mir-100-5p,mdo-miR-100-5p,mml-miR-100-5p,mmu-miR-100-5p,oan-miR-100-5p,oha-miR-100-5p,pma-miR-100a-5p,ppa-miR-100,ppy-miR-100,ptr-miR-100,rno-miR-100-5p,sha-miR-100,sla-miR-100,ssa…			dre-mir-100-1,dre-mir-100-2	aca-mir-100,age-mir-100,bbe-mir-100,bfl-mir-100,bta-mir-100,ccr-mir-100,cgr-mir-100,chi-mir-100,eca-mir-100,fru-mir-100,gac-mir-100-2,gga-mir-100,ggo-mir-100,hsa-mir-100,ipu-mir-100-1,ipu-mir-100-2,lla-mir-100,loc-mir-100,mdo-mir-100,mml-mir-100,mmu-mir-100,oan-mir-100,oha-mir-100,ola-mir-100-1,ola-mir-100-2,pma-mir-100a,ppa-mir-100,ppy-mir-100,ptr-mir-100,rno-mir-100,sha-mir-100,sla-mir-100,ssa-…	dre-mir-100-1,mir100-2	miRNA,miRNA	-3	0	0	False	False	False	False	False
CCGTAGATCCGAACTTGTG	CGTAGAT	gl2632	s295	a17	15:21501927-21501945;5:29390007-29390025	19=;19=	2	AACCCGTAGATCCGAACTTGT	2062	447	2049	3757	133	109	18	26	151.174	39.5597	183.021	321.54	32.9257	21.573	17.5534	9.42453	dre-miR-100-5p	aca-miR-100,age-miR-100,bbe-miR-100-5p,bfl-miR-100-5p,bta-miR-100,eca-miR-100,fru-miR-100,gga-miR-100-5p,ggo-miR-100,hsa-miR-100-5p,ipu-miR-100,lla-miR-100,mml-miR-100-5p,mmu-miR-100-5p,oan-miR-100-5p,oha-miR-100-5p,pma-miR-100a-5p,ppa-miR-100,ppy-miR-100,ptr-miR-100,rno-miR-100-5p,sla-miR-100,ssa-miR-100a-5p,ssc-miR-100,tch-miR-100-5p,tni-miR-100,xtr-miR-100			dre-mir-100-1,dre-mir-100-2	aca-mir-100,age-mir-100,bbe-mir-100,bfl-mir-100,bta-mir-100,ccr-mir-100,cgr-mir-100,chi-mir-100,eca-mir-100,fru-mir-100,gac-mir-100-2,gga-mir-100,ggo-mir-100,hsa-mir-100,ipu-mir-100-1,ipu-mir-100-2,lla-mir-100,loc-mir-100,mdo-mir-100,mml-mir-100,mmu-mir-100,oan-mir-100,oha-mir-100,ola-mir-100-1,ola-mir-100-2,pma-mir-100a,ppa-mir-100,ppy-mir-100,ptr-mir-100,rno-mir-100,sha-mir-100,sla-mir-100,ssa-…	dre-mir-100-1,mir100-2	miRNA,miRNA	-3	1	0	False	False	False	False	False
CCGTAGATCCGAACTTGTGG	CGTAGAT	gl2632	s295	a17	15:21501927-21501946;5:29390007-29390026	20=;20=	2	AACCCGTAGATCCGAACTTGT	71	8	126	131	1	3	1	0	5.2053	0.708004	11.2546	11.2115	0.247562	0.593753	0.97519	0					dre-mir-100-1,dre-mir-100-2	age-mir-100,bta-mir-100,ccr-mir-100,chi-mir-100,eca-mir-100,fru-mir-100,gac-mir-100-2,gga-mir-100,ggo-mir-100,hsa-mir-100,ipu-mir-100-1,ipu-mir-100-2,lla-mir-100,loc-mir-100,mdo-mir-100,mml-mir-100,oan-mir-100,ola-mir-100-2,pma-mir-100a,ppa-mir-100,ppy-mir-100,ptr-mir-100,sha-mir-100,sla-mir-100,tch-mir-100,tni-mir-100	dre-mir-100-1,mir100-2	miRNA,miRNA	-3	2	0	False	False	False	False	False
CGTAGATCCGAACTTGT	GTAGATC	gl2632	s294	a17	15:21501928-21501944;5:29390008-29390024	17=;17=	2	AACCCGTAGATCCGAACTTGT	7461	418	8717	4252	185	90	20	39	546.996	36.9932	778.621	363.904	45.7989	17.8126	19.5038	14.1368	dre-miR-100-5p	aca-miR-100,age-miR-100,bbe-miR-100-5p,bfl-miR-100-5p,bta-miR-100,ccr-miR-100,cgr-miR-100-5p,chi-miR-100-5p,eca-miR-100,fru-miR-100,gac-miR-100-2-5p,gga-miR-100-5p,ggo-miR-100,hsa-miR-100-5p,ipu-miR-100,lla-miR-100,loc-mir-100-5p,mdo-miR-100-5p,mml-miR-100-5p,mmu-miR-100-5p,oan-miR-100-5p,oha-miR-100-5p,pma-miR-100a-5p,ppa-miR-100,ppy-miR-100,ptr-miR-100,rno-miR-100-5p,sha-miR-100,sla-miR-100,ssa…			dre-mir-100-1,dre-mir-100-2	aca-mir-100,age-mir-100,bbe-mir-100,bfl-mir-100,bta-mir-100,ccr-mir-100,cgr-mir-100,chi-mir-100,eca-mir-100,fru-mir-100,gac-mir-100-2,gga-mir-100,ggo-mir-100,hsa-mir-100,ipu-mir-100-1,ipu-mir-100-2,lla-mir-100,loc-mir-100,mdo-mir-100,mml-mir-100,mmu-mir-100,oan-mir-100,oha-mir-100,ola-mir-100-1,ola-mir-100-2,pma-mir-100a,ppa-mir-100,ppy-mir-100,ptr-mir-100,rno-mir-100,sha-mir-100,sla-mir-100,ssa-…	dre-mir-100-1,mir100-2	miRNA,miRNA	-4	0	0	False	False	False	False	False
CGTAGATCCGAACTTGTG	GTAGATC	gl2632	s294	a17	15:21501928-21501945;5:29390008-29390025	18=;18=	2	AACCCGTAGATCCGAACTTGT	2609	352	2782	4343	97	62	17	23	191.276	31.1522	248.494	371.693	24.0135	12.2709	16.5782	8.33709	dre-miR-100-5p	aca-miR-100,age-miR-100,bbe-miR-100-5p,bfl-miR-100-5p,bta-miR-100,eca-miR-100,fru-miR-100,gga-miR-100-5p,ggo-miR-100,hsa-miR-100-5p,ipu-miR-100,lla-miR-100,mml-miR-100-5p,mmu-miR-100-5p,oan-miR-100-5p,oha-miR-100-5p,pma-miR-100a-5p,ppa-miR-100,ppy-miR-100,ptr-miR-100,rno-miR-100-5p,sla-miR-100,ssa-miR-100a-5p,ssc-miR-100,tch-miR-100-5p,tni-miR-100,xtr-miR-100			dre-mir-100-1,dre-mir-100-2	aca-mir-100,age-mir-100,bbe-mir-100,bfl-mir-100,bta-mir-100,ccr-mir-100,cgr-mir-100,chi-mir-100,eca-mir-100,fru-mir-100,gac-mir-100-2,gga-mir-100,ggo-mir-100,hsa-mir-100,ipu-mir-100-1,ipu-mir-100-2,lla-mir-100,loc-mir-100,mdo-mir-100,mml-mir-100,mmu-mir-100,oan-mir-100,oha-mir-100,ola-mir-100-1,ola-mir-100-2,pma-mir-100a,ppa-mir-100,ppy-mir-100,ptr-mir-100,rno-mir-100,sha-mir-100,sla-mir-100,ssa-…	dre-mir-100-1,mir100-2	miRNA,miRNA	-4	1	0	False	False	False	False	False
CGTAGATCCGAACTTGTGG	GTAGATC	gl2632	s294	a17	15:21501928-21501946;5:29390008-29390026	19=;19=	2	AACCCGTAGATCCGAACTTGT	56	4	67	102	1	2	0	0	4.10559	0.354002	5.98458	8.7296	0.247562	0.395835	0	0					dre-mir-100-1,dre-mir-100-2	age-mir-100,bta-mir-100,ccr-mir-100,chi-mir-100,eca-mir-100,fru-mir-100,gac-mir-100-2,gga-mir-100,ggo-mir-100,hsa-mir-100,ipu-mir-100-1,ipu-mir-100-2,lla-mir-100,loc-mir-100,mdo-mir-100,mml-mir-100,oan-mir-100,ola-mir-100-2,pma-mir-100a,ppa-mir-100,ppy-mir-100,ptr-mir-100,sha-mir-100,sla-mir-100,tch-mir-100,tni-mir-100	dre-mir-100-1,mir100-2	miRNA,miRNA	-4	2	0	False	False	False	False	False
GTAGATCCGAACTTGTG	TAGATCC	gl2632	s303	a17	15:21501929-21501945;5:29390009-29390025	17=;17=	2	AACCCGTAGATCCGAACTTGT	692	111	720	1175	20	14	7	7	50.7333	9.82355	64.312	100.562	4.95123	2.77085	6.82633	2.53737	dre-miR-100-5p	aca-miR-100,age-miR-100,bbe-miR-100-5p,bfl-miR-100-5p,bta-miR-100,eca-miR-100,fru-miR-100,gga-miR-100-5p,ggo-miR-100,hsa-miR-100-5p,ipu-miR-100,lla-miR-100,mml-miR-100-5p,mmu-miR-100-5p,oan-miR-100-5p,oha-miR-100-5p,pma-miR-100a-5p,ppa-miR-100,ppy-miR-100,ptr-miR-100,rno-miR-100-5p,sla-miR-100,ssa-miR-100a-5p,ssc-miR-100,tch-miR-100-5p,tni-miR-100,xtr-miR-100			dre-mir-100-1,dre-mir-100-2	aca-mir-100,age-mir-100,bbe-mir-100,bfl-mir-100,bta-mir-100,ccr-mir-100,cgr-mir-100,chi-mir-100,eca-mir-100,fru-mir-100,gac-mir-100-2,gga-mir-100,ggo-mir-100,hsa-mir-100,ipu-mir-100-1,ipu-mir-100-2,lla-mir-100,loc-mir-100,mdo-mir-100,mml-mir-100,mmu-mir-100,oan-mir-100,oha-mir-100,ola-mir-100-1,ola-mir-100-2,pma-mir-100a,ppa-mir-100,ppy-mir-100,ptr-mir-100,rno-mir-100,sha-mir-100,sla-mir-100,ssa-…	dre-mir-100-1,mir100-2	miRNA,miRNA	-5	1	0	False	False	False	False	False
GTAGATCCGAACTTGTGG	TAGATCC	gl2632	s303	a17	15:21501929-21501946;5:29390009-29390026	18=;18=	2	AACCCGTAGATCCGAACTTGT	13	1	15	30	0	0	0	0	0.953083	0.0885005	1.33983	2.56753	0	0	0	0					dre-mir-100-1,dre-mir-100-2	age-mir-100,bta-mir-100,ccr-mir-100,chi-mir-100,eca-mir-100,fru-mir-100,gac-mir-100-2,gga-mir-100,ggo-mir-100,hsa-mir-100,ipu-mir-100-1,ipu-mir-100-2,lla-mir-100,loc-mir-100,mdo-mir-100,mml-mir-100,oan-mir-100,ola-mir-100-2,pma-mir-100a,ppa-mir-100,ppy-mir-100,ptr-mir-100,sha-mir-100,sla-mir-100,tch-mir-100,tni-mir-100	dre-mir-100-1,mir100-2	miRNA,miRNA	-5	2	0	False	False	False	False	False
AAACCCGTAGATCCGAACTTGTGA	AACCCGT	gl2632	s321	a17	15:21501923-21501946;5:29390003-29390026	23=1X;23=1X	3.3p;3.3p	AACCCGTAGATCCGAACTTGT	18	36	23	29	2	1	4	17	1.31965	3.18602	2.05441	2.48194	0.495123	0.197918	3.90076	6.16219			dre-miR-100-5p	aca-miR-100,age-miR-100,bbe-miR-100-5p,bta-miR-100,ccr-miR-100,cgr-miR-100-5p,chi-miR-100-5p,eca-miR-100,fru-miR-100,gac-miR-100-2-5p,gga-miR-100-5p,ggo-miR-100,hsa-miR-100-5p,ipu-miR-100,lla-miR-100,loc-mir-100-5p,mdo-miR-100-5p,mml-miR-100-5p,mmu-miR-100-5p,oan-miR-100-5p,ola-miR-100,pma-miR-100a-5p,ppa-miR-100,ppy-miR-100,ptr-miR-100,rno-miR-100-5p,sha-miR-100,sla-miR-100,ssa-miR-100a-5p,ssc-m…					1	1	1	False	False	False	False	False
AACCCGTAGATCCGAAA	ACCCGTA	gl2632	s1	a17	15:21501924-21501940;5:29390004-29390020	16=1X;16=1X	3.3p;3.3p	AACCCGTAGATCCGAACTTGT	264	158	221	142	32	25	3	14	19.3549	13.9831	19.7402	12.153	7.92197	4.94794	2.92557	5.07475									0	-5	1	False	False	False	False	False
AACCCGTAGATCCGAAAA	ACCCGTA	gl2632	s1	a17	15:21501924-21501941;5:29390004-29390021	16=2X;16=2X	3.3p;3.3p	AACCCGTAGATCCGAACTTGT	415	233	356	239	44	41	16	25	30.4253	20.6206	31.7987	20.4546	10.8927	8.11463	15.603	9.06205									0	-5	2	False	False	False	False	False
AACCCGTAGATCCGAAAAA	ACCCGTA	gl2632	s1	a17	15:21501924-21501942;5:29390004-29390022	16=3X;16=3X	3.3p;3.3p	AACCCGTAGATCCGAACTTGT	907	613	1000	662	121	100	20	58	66.4958	54.2508	89.3222	56.6568	29.955	19.7918	19.5038	21.024									0	-5	3	False	False	False	False	False
AACCCGTAGATCCGAAAAG	ACCCGTA	gl2632	s1	a17	15:21501924-21501942;5:29390004-29390022	16=3X;16=3X	3.3p;3.3p	AACCCGTAGATCCGAACTTGT	16	9	19	7	1	1	0	0	1.17302	0.796504	1.69712	0.59909	0.247562	0.197918	0	0									0	-5	3	False	False	False	False	False
AACCCGTAGATCCGAACA	ACCCGTA	gl2632	s1	a17	15:21501924-21501941;5:29390004-29390021	17=1X;17=1X	3.3p;3.3p	AACCCGTAGATCCGAACTTGT	214	24	120	19	18	7	0	11	15.6892	2.12401	10.7187	1.6261	4.45611	1.38542	0	3.9873									0	-4	1	False	False	False	False	False
AACCCGTAGATCCGAACAA	ACCCGTA	gl2632	s1	a17	15:21501924-21501942;5:29390004-29390022	17=2X;17=2X	3.3p;3.3p	AACCCGTAGATCCGAACTTGT	683	132	451	101	82	24	1	26	50.0735	11.6821	40.2843	8.64401	20.3001	4.75002	0.97519	9.42453									0	-4	2	False	False	False	False	False
AACCCGTAGATCCGAACAC	ACCCGTA	gl2632	s1	a17	15:21501924-21501942;5:29390004-29390022	17=2X;17=2X	3.3p;3.3p	AACCCGTAGATCCGAACTTGT	15	3	8	1	2	1	0	1	1.09971	0.265501	0.714577	0.0855843	0.495123	0.197918	0	0.362482									0	-4	2	False	False	False	False	False
AACCCGTAGATCCGAACC	ACCCGTA	gl2632	s1	a17	15:21501924-21501941;5:29390004-29390021	17=1X;17=1X	3.3p;3.3p	AACCCGTAGATCCGAACTTGT	133	11	30	8	7	5	2	2	9.75077	0.973505	2.67966	0.684674	1.73293	0.989589	1.95038	0.724964									0	-4	1	False	False	False	False	False
AACCCGTAGATCCGAACCA	ACCCGTA	gl2632	s1	a17	15:21501924-21501942;5:29390004-29390022	17=2X;17=2X	3.3p;3.3p	AACCCGTAGATCCGAACTTGT	21	2	14	5	3	0	0	0	1.53959	0.177001	1.25051	0.427921	0.742685	0	0	0									0	-4	2	False	False	False	False	False
AACCCGTAGATCCGAACCC	ACCCGTA	gl2632	s1	a17	15:21501924-21501942;5:29390004-29390022	17=2X;17=2X	3.3p;3.3p	AACCCGTAGATCCGAACTTGT	19	2	11	4	3	0	0	2	1.39297	0.177001	0.982544	0.342337	0.742685	0	0	0.724964									0	-4	2	False	False	False	False	False
AACCCGTAGATCCGAACTA	ACCCGTA	gl2632	s1	a17	15:21501924-21501942;5:29390004-29390022	18=1X;18=1X	3.3p;3.3p	AACCCGTAGATCCGAACTTGT	345	130	204	79	50	31	1	11	25.2933	11.5051	18.2217	6.76116	12.3781	6.13545	0.97519	3.9873									0	-3	1	False	False	False	False	False
AACCCGTAGATCCGAACTAA	ACCCGTA	gl2632	s1	a17	15:21501924-21501943;5:29390004-29390023	18=2X;18=2X	3.3p;3.3p	AACCCGTAGATCCGAACTTGT	79	34	38	30	9	8	0	3	5.79181	3.00902	3.39424	2.56753	2.22805	1.58334	0	1.08745									0	-3	2	False	False	False	False	False
AACCCGTAGATCCGAACTAAA	ACCCGTA	gl2632	s1	a17	15:21501924-21501944;5:29390004-29390024	18=3X;18=3X	3.3p;3.3p	AACCCGTAGATCCGAACTTGT	17	5	9	18	2	1	1	0	1.24634	0.442502	0.803899	1.54052	0.495123	0.197918	0.97519	0									0	-3	3	False	False	False	False	False
AACCCGTAGATCCGAACTC	ACCCGTA	gl2632	s1	a17	15:21501924-21501942;5:29390004-29390022	18=1X;18=1X	3.3p;3.3p	AACCCGTAGATCCGAACTTGT	68	4	9	7	3	1	0	2	4.98536	0.354002	0.803899	0.59909	0.742685	0.197918	0	0.724964									0	-3	1	False	False	False	False	False
AACCCGTAGATCCGAACTTA	ACCCGTA	gl2632	s1	a17	15:21501924-21501943;5:29390004-29390023	19=1X;19=1X	3.3p;3.3p	AACCCGTAGATCCGAACTTGT	217	52	76	49	42	23	2	15	15.9091	4.60202	6.78848	4.19363	10.3976	4.55211	1.95038	5.43723				ola-miR-100					0	-2	1	False	False	False	False	False
AACCCGTAGATCCGAACTTAA	ACCCGTA	gl2632	s1	a17	15:21501924-21501944;5:29390004-29390024	19=2X;19=2X	3.3p;3.3p	AACCCGTAGATCCGAACTTGT	67	23	45	35	10	6	7	4	4.91204	2.03551	4.0195	2.99545	2.47562	1.18751	6.82633	1.44993				ola-miR-100					0	-2	2	False	False	False	False	False
AACCCGTAGATCCGAACTTAAA	ACCCGTA	gl2632	s1	a17	15:21501924-21501945;5:29390004-29390025	19=3X;19=3X	3.3p;3.3p	AACCCGTAGATCCGAACTTGT	8	8	4	12	0	1	0	1	0.586512	0.708004	0.357289	1.02701	0	0.197918	0	0.362482				ola-miR-100					0	-2	3	False	False	False	False	False
AACCCGTAGATCCGAACTTAC	ACCCGTA	gl2632	s1	a17	15:21501924-21501944;5:29390004-29390024	19=2X;19=2X	3.3p;3.3p	AACCCGTAGATCCGAACTTGT	19	6	2	2	6	1	0	3	1.39297	0.531003	0.178644	0.171169	1.48537	0.197918	0	1.08745				ola-miR-100					0	-2	2	False	False	False	False	False
AACCCGTAGATCCGAACTTGA	ACCCGTA	gl2632	s1	a17	15:21501924-21501944;5:29390004-29390024	20=1X;20=1X	3.3p;3.3p	AACCCGTAGATCCGAACTTGT	5881	3110	3962	3643	1023	1197	285	371	431.16	275.236	353.894	311.784	253.256	236.907	277.929	134.481				ola-miR-100					0	-1	1	False	False	False	False	False
AACCCGTAGATCCGAACTTGAA	ACCCGTA	gl2632	s1	a17	15:21501924-21501945;5:29390004-29390025	20=2X;20=2X	3.3p;3.3p	AACCCGTAGATCCGAACTTGT	653	338	533	490	132	92	0	32	47.8741	29.9132	47.6087	41.9363	32.6781	18.2084	0	11.5994				ola-miR-100					0	-1	2	False	False	False	False	False
AACCCGTAGATCCGAACTTGAAA	ACCCGTA	gl2632	s1	a17	15:21501924-21501946;5:29390004-29390026	20=3X;20=3X	3.3p;3.3p	AACCCGTAGATCCGAACTTGT	163	87	178	139	20	23	1	6	11.9502	7.69954	15.8993	11.8962	4.95123	4.55211	0.97519	2.17489				ola-miR-100					0	-1	3	False	False	False	False	False
AACCCGTAGATCCGAACTTGAC	ACCCGTA	gl2632	s1	a17	15:21501924-21501945;5:29390004-29390025	20=2X;20=2X	3.3p;3.3p	AACCCGTAGATCCGAACTTGT	13	5	11	6	1	3	0	0	0.953083	0.442502	0.982544	0.513506	0.247562	0.593753	0	0				ola-miR-100					0	-1	2	False	False	False	False	False
AACCCGTAGATCCGAACTTGC	ACCCGTA	gl2632	s1	a17	15:21501924-21501944;5:29390004-29390024	20=1X;20=1X	3.3p;3.3p	AACCCGTAGATCCGAACTTGT	46749	14395	9922	7647	10758	5834	472	3140	3427.36	1273.96	886.254	654.463	2663.27	1154.65	460.29	1138.19		aca-miR-99b-5p,oha-miR-99b-5p		ola-miR-100		aca-mir-99b,oha-mir-99b			0	-1	1	False	False	False	False	False
AACCCGTAGATCCGAACTTGCA	ACCCGTA	gl2632	s1	a17	15:21501924-21501945;5:29390004-29390025	20=2X;20=2X	3.3p;3.3p	AACCCGTAGATCCGAACTTGT	12	8	1	7	1	1	0	3	0.879769	0.708004	0.0893222	0.59909	0.247562	0.197918	0	1.08745				ola-miR-100					0	-1	2	False	False	False	False	False
AACCCGTAGATCCGAACTTGG	ACCCGTA	gl2632	s1	a17	15:21501924-21501944;5:29390004-29390024	20=1X;20=1X	3.3p;3.3p	AACCCGTAGATCCGAACTTGT	233	70	82	57	83	65	1	57	17.0822	6.19503	7.32442	4.8783	20.5476	12.8647	0.97519	20.6615				ola-miR-100					0	-1	1	False	False	False	False	False
AACCCGTAGATCCGAACTTGTA	ACCCGTA	gl2632	s1	a17	15:21501924-21501945;5:29390004-29390025	21=1X;21=1X	3.3p;3.3p	AACCCGTAGATCCGAACTTGT	19840	10062	9444	10194	5354	5022	940	2237	1454.55	890.492	843.558	872.446	1325.45	993.943	916.679	810.872				ccr-miR-100,cgr-miR-100-5p,chi-miR-100-5p,gac-miR-100-2-5p,loc-mir-100-5p,mdo-miR-100-5p,ola-miR-100,sha-miR-100,tgu-miR-100-5p					0	0	1	False	False	False	False	False
AACCCGTAGATCCGAACTTGTAA	ACCCGTA	gl2632	s1	a17	15:21501924-21501946;5:29390004-29390026	21=2X;21=2X	3.3p;3.3p	AACCCGTAGATCCGAACTTGT	9726	4454	6700	5123	1945	1747	282	629	713.052	394.181	598.458	438.448	481.507	345.762	275.004	228.001				ccr-miR-100,cgr-miR-100-5p,chi-miR-100-5p,gac-miR-100-2-5p,loc-mir-100-5p,mdo-miR-100-5p,ola-miR-100,sha-miR-100,tgu-miR-100-5p					0	0	2	False	False	False	False	False
AACCCGTAGATCCGAACTTGTAAA	ACCCGTA	gl2632	s1	a17	15:21501924-21501947;5:29390004-29390027	21=3X;21=3X	3.3p;3.3p	AACCCGTAGATCCGAACTTGT	147	70	151	107	28	18	7	10	10.7772	6.19503	13.4876	9.15752	6.93173	3.56252	6.82633	3.62482				ccr-miR-100,cgr-miR-100-5p,chi-miR-100-5p,gac-miR-100-2-5p,loc-mir-100-5p,mdo-miR-100-5p,ola-miR-100,sha-miR-100,tgu-miR-100-5p					0	0	3	False	False	False	False	False
AACCCGTAGATCCGAACTTGTAC	ACCCGTA	gl2632	s1	a17	15:21501924-21501946;5:29390004-29390026	21=2X;21=2X	3.3p;3.3p	AACCCGTAGATCCGAACTTGT	53	14	13	8	14	8	0	1	3.88564	1.23901	1.16119	0.684674	3.46586	1.58334	0	0.362482				ccr-miR-100,cgr-miR-100-5p,chi-miR-100-5p,gac-miR-100-2-5p,loc-mir-100-5p,mdo-miR-100-5p,ola-miR-100,sha-miR-100,tgu-miR-100-5p					0	0	2	False	False	False	False	False
AACCCGTAGATCCGAACTTGTAT	ACCCGTA	gl2632	s1	a17	15:21501924-21501946;5:29390004-29390026	21=2X;21=2X	3.3p;3.3p	AACCCGTAGATCCGAACTTGT	644	217	643	240	194	162	7	50	47.2142	19.2046	57.4341	20.5402	48.027	32.0627	6.82633	18.1241				ccr-miR-100,cgr-miR-100-5p,chi-miR-100-5p,gac-miR-100-2-5p,loc-mir-100-5p,mdo-miR-100-5p,ola-miR-100,sha-miR-100,tgu-miR-100-5p					0	0	2	False	False	False	False	False
AACCCGTAGATCCGAACTTGTC	ACCCGTA	gl2632	s1	a17	15:21501924-21501945;5:29390004-29390025	21=1X;21=1X	3.3p;3.3p	AACCCGTAGATCCGAACTTGT	597	263	179	263	151	158	30	101	43.7685	23.2756	15.9887	22.5087	37.3818	31.271	29.2557	36.6107				ccr-miR-100,cgr-miR-100-5p,chi-miR-100-5p,gac-miR-100-2-5p,loc-mir-100-5p,mdo-miR-100-5p,ola-miR-100,sha-miR-100,tgu-miR-100-5p					0	0	1	False	False	False	False	False
AACCCGTAGATCCGAACTTGTCA	ACCCGTA	gl2632	s1	a17	15:21501924-21501946;5:29390004-29390026	21=2X;21=2X	3.3p;3.3p	AACCCGTAGATCCGAACTTGT	254	95	99	105	38	39	7	19	18.6218	8.40754	8.84289	8.98635	9.40734	7.71879	6.82633	6.88716				ccr-miR-100,cgr-miR-100-5p,chi-miR-100-5p,gac-miR-100-2-5p,loc-mir-100-5p,mdo-miR-100-5p,ola-miR-100,sha-miR-100,tgu-miR-100-5p					0	0	2	False	False	False	False	False
AACCCGTAGATCCGAACTTGTCT	ACCCGTA	gl2632	s1	a17	15:21501924-21501946;5:29390004-29390026	21=2X;21=2X	3.3p;3.3p	AACCCGTAGATCCGAACTTGT	46	24	38	17	12	18	5	5	3.37245	2.12401	3.39424	1.45493	2.97074	3.56252	4.87595	1.81241				ccr-miR-100,cgr-miR-100-5p,chi-miR-100-5p,gac-miR-100-2-5p,loc-mir-100-5p,mdo-miR-100-5p,ola-miR-100,sha-miR-100,tgu-miR-100-5p					0	0	2	False	False	False	False	False
AACCCGTAGATCCGAACTTGTGA	ACCCGTA	gl2632	s1	a17	15:21501924-21501946;5:29390004-29390026	22=1X;22=1X	3.3p;3.3p	AACCCGTAGATCCGAACTTGT	1049278	773083	710790	892330	163002	271725	99419	66144	76926.8	68418.2	63489.3	76369.4	40353	53779.2	96952.4	23976			dre-miR-100-5p	aca-miR-100,age-miR-100,bbe-miR-100-5p,bta-miR-100,ccr-miR-100,cgr-miR-100-5p,chi-miR-100-5p,eca-miR-100,fru-miR-100,gac-miR-100-2-5p,gga-miR-100-5p,ggo-miR-100,hsa-miR-100-5p,ipu-miR-100,lla-miR-100,loc-mir-100-5p,mdo-miR-100-5p,mml-miR-100-5p,mmu-miR-100-5p,oan-miR-100-5p,ola-miR-100,pma-miR-100a-5p,ppa-miR-100,ppy-miR-100,ptr-miR-100,rno-miR-100-5p,sha-miR-100,sla-miR-100,ssa-miR-100a-5p,ssc-m…					0	1	1	False	False	False	False	False
AACCCGTAGATCCGAACTTGTGAA	ACCCGTA	gl2632	s1	a17	15:21501924-21501947;5:29390004-29390027	22=2X;22=2X	3.3p;3.3p	AACCCGTAGATCCGAACTTGT	14343	7884	12302	10121	1537	2145	474	906	1051.54	697.738	1098.84	866.199	380.502	424.533	462.24	328.409			dre-miR-100-5p	aca-miR-100,age-miR-100,bbe-miR-100-5p,bta-miR-100,ccr-miR-100,cgr-miR-100-5p,chi-miR-100-5p,eca-miR-100,fru-miR-100,gac-miR-100-2-5p,gga-miR-100-5p,ggo-miR-100,hsa-miR-100-5p,ipu-miR-100,lla-miR-100,loc-mir-100-5p,mdo-miR-100-5p,mml-miR-100-5p,mmu-miR-100-5p,oan-miR-100-5p,ola-miR-100,pma-miR-100a-5p,ppa-miR-100,ppy-miR-100,ptr-miR-100,rno-miR-100-5p,sha-miR-100,sla-miR-100,ssa-miR-100a-5p,ssc-m…					0	1	2	False	False	False	False	False
AACCCGTAGATCCGAACTTGTGAAA	ACCCGTA	gl2632	s1	a17	15:21501924-21501948;5:29390004-29390028	22=3X;22=3X	3.3p;3.3p	AACCCGTAGATCCGAACTTGT	804	424	838	564	74	127	9	127	58.9445	37.5242	74.852	48.2695	18.3196	25.1355	8.77671	46.0352			dre-miR-100-5p	aca-miR-100,age-miR-100,bbe-miR-100-5p,bta-miR-100,ccr-miR-100,cgr-miR-100-5p,chi-miR-100-5p,eca-miR-100,fru-miR-100,gac-miR-100-2-5p,gga-miR-100-5p,ggo-miR-100,hsa-miR-100-5p,ipu-miR-100,lla-miR-100,loc-mir-100-5p,mdo-miR-100-5p,mml-miR-100-5p,mmu-miR-100-5p,oan-miR-100-5p,ola-miR-100,pma-miR-100a-5p,ppa-miR-100,ppy-miR-100,ptr-miR-100,rno-miR-100-5p,sha-miR-100,sla-miR-100,ssa-miR-100a-5p,ssc-m…					0	1	3	False	False	False	False	False
AACCCGTAGATCCGAACTTGTGAAT	ACCCGTA	gl2632	s1	a17	15:21501924-21501948;5:29390004-29390028	22=3X;22=3X	3.3p;3.3p	AACCCGTAGATCCGAACTTGT	54	9	62	14	6	0	0	6	3.95896	0.796504	5.53797	1.19818	1.48537	0	0	2.17489			dre-miR-100-5p	aca-miR-100,age-miR-100,bbe-miR-100-5p,bta-miR-100,ccr-miR-100,cgr-miR-100-5p,chi-miR-100-5p,eca-miR-100,fru-miR-100,gac-miR-100-2-5p,gga-miR-100-5p,ggo-miR-100,hsa-miR-100-5p,ipu-miR-100,lla-miR-100,loc-mir-100-5p,mdo-miR-100-5p,mml-miR-100-5p,mmu-miR-100-5p,oan-miR-100-5p,ola-miR-100,pma-miR-100a-5p,ppa-miR-100,ppy-miR-100,ptr-miR-100,rno-miR-100-5p,sha-miR-100,sla-miR-100,ssa-miR-100a-5p,ssc-m…					0	1	3	False	False	False	False	False
AACCCGTAGATCCGAACTTGTGACA	ACCCGTA	gl2632	s1	a17	15:21501924-21501948;5:29390004-29390028	22=3X;22=3X	3.3p;3.3p	AACCCGTAGATCCGAACTTGT	3	10	7	11	2	2	2	1	0.219942	0.885005	0.625255	0.941427	0.495123	0.395835	1.95038	0.362482			dre-miR-100-5p	aca-miR-100,age-miR-100,bbe-miR-100-5p,bta-miR-100,ccr-miR-100,cgr-miR-100-5p,chi-miR-100-5p,eca-miR-100,fru-miR-100,gac-miR-100-2-5p,gga-miR-100-5p,ggo-miR-100,hsa-miR-100-5p,ipu-miR-100,lla-miR-100,loc-mir-100-5p,mdo-miR-100-5p,mml-miR-100-5p,mmu-miR-100-5p,oan-miR-100-5p,ola-miR-100,pma-miR-100a-5p,ppa-miR-100,ppy-miR-100,ptr-miR-100,rno-miR-100-5p,sha-miR-100,sla-miR-100,ssa-miR-100a-5p,ssc-m…					0	1	3	False	False	False	False	False
AACCCGTAGATCCGAACTTGTGC	ACCCGTA	gl2632	s1	a17	15:21501924-21501946;5:29390004-29390026	22=1X;22=1X	3.3p;3.3p	AACCCGTAGATCCGAACTTGT	14813	8677	6350	7600	5537	5069	855	1036	1086	767.919	567.196	650.441	1370.75	1003.24	833.788	375.531		oha-miR-100-5p	dre-miR-100-5p	aca-miR-100,age-miR-100,bbe-miR-100-5p,bta-miR-100,ccr-miR-100,cgr-miR-100-5p,chi-miR-100-5p,eca-miR-100,fru-miR-100,gac-miR-100-2-5p,gga-miR-100-5p,ggo-miR-100,hsa-miR-100-5p,ipu-miR-100,lla-miR-100,loc-mir-100-5p,mdo-miR-100-5p,mml-miR-100-5p,mmu-miR-100-5p,oan-miR-100-5p,ola-miR-100,pma-miR-100a-5p,ppa-miR-100,ppy-miR-100,ptr-miR-100,rno-miR-100-5p,sha-miR-100,sla-miR-100,ssa-miR-100a-5p,ssc-m…		aca-mir-100,mmu-mir-100,oha-mir-100,rno-mir-100,ssa-mir-100a-1,ssc-mir-100,tgu-mir-100-1,tgu-mir-100-2,xtr-mir-100			0	1	1	False	False	False	False	False
AACCCGTAGATCCGAACTTGTGCA	ACCCGTA	gl2632	s1	a17	15:21501924-21501947;5:29390004-29390027	22=2X;22=2X	3.3p;3.3p	AACCCGTAGATCCGAACTTGT	74	63	37	70	15	10	1	3	5.42524	5.57553	3.30492	5.9909	3.71342	1.97918	0.97519	1.08745			dre-miR-100-5p	aca-miR-100,age-miR-100,bbe-miR-100-5p,bta-miR-100,ccr-miR-100,cgr-miR-100-5p,chi-miR-100-5p,eca-miR-100,fru-miR-100,gac-miR-100-2-5p,gga-miR-100-5p,ggo-miR-100,hsa-miR-100-5p,ipu-miR-100,lla-miR-100,loc-mir-100-5p,mdo-miR-100-5p,mml-miR-100-5p,mmu-miR-100-5p,oan-miR-100-5p,ola-miR-100,pma-miR-100a-5p,ppa-miR-100,ppy-miR-100,ptr-miR-100,rno-miR-100-5p,sha-miR-100,sla-miR-100,ssa-miR-100a-5p,ssc-m…					0	1	2	False	False	False	False	False
AACCCGTAGATCCGAACTTGTGCC	ACCCGTA	gl2632	s1	a17	15:21501924-21501947;5:29390004-29390027	22=2X;22=2X	3.3p;3.3p	AACCCGTAGATCCGAACTTGT	10	2	1	24	1	3	0	0	0.73314	0.177001	0.0893222	2.05402	0.247562	0.593753	0	0			dre-miR-100-5p	aca-miR-100,age-miR-100,bbe-miR-100-5p,bta-miR-100,ccr-miR-100,cgr-miR-100-5p,chi-miR-100-5p,eca-miR-100,fru-miR-100,gac-miR-100-2-5p,gga-miR-100-5p,ggo-miR-100,hsa-miR-100-5p,ipu-miR-100,lla-miR-100,loc-mir-100-5p,mdo-miR-100-5p,mml-miR-100-5p,mmu-miR-100-5p,oan-miR-100-5p,ola-miR-100,pma-miR-100a-5p,ppa-miR-100,ppy-miR-100,ptr-miR-100,rno-miR-100-5p,sha-miR-100,sla-miR-100,ssa-miR-100a-5p,ssc-m…					0	1	2	False	False	False	False	False
AACCCGTAGATCCGAACTTGTGGA	ACCCGTA	gl2632	s1	a17	15:21501924-21501947;5:29390004-29390027	23=1X;23=1X	3.3p;3.3p	AACCCGTAGATCCGAACTTGT	222	148	128	117	35	47	18	12	16.2757	13.0981	11.4332	10.0134	8.66466	9.30213	17.5534	4.34978			dre-miR-100-5p	aca-miR-100,age-miR-100,bbe-miR-100-5p,bta-miR-100,ccr-miR-100,cgr-miR-100-5p,chi-miR-100-5p,eca-miR-100,fru-miR-100,gac-miR-100-2-5p,gga-miR-100-5p,ggo-miR-100,hsa-miR-100-5p,ipu-miR-100,lla-miR-100,loc-mir-100-5p,mdo-miR-100-5p,mml-miR-100-5p,mmu-miR-100-5p,oan-miR-100-5p,ola-miR-100,pma-miR-100a-5p,ppa-miR-100,ppy-miR-100,ptr-miR-100,rno-miR-100-5p,sha-miR-100,sla-miR-100,ssa-miR-100a-5p,ssc-m…					0	2	1	False	False	False	False	False
AACCCGTAGATCCGAACTTGTGGC	ACCCGTA	gl2632	s1	a17	15:21501924-21501947;5:29390004-29390027	23=1X;23=1X	3.3p;3.3p	AACCCGTAGATCCGAACTTGT	4	7	7	10	2	6	0	0	0.293256	0.619503	0.625255	0.855843	0.495123	1.18751	0	0			dre-miR-100-5p	aca-miR-100,age-miR-100,bbe-miR-100-5p,bta-miR-100,ccr-miR-100,cgr-miR-100-5p,chi-miR-100-5p,eca-miR-100,fru-miR-100,gac-miR-100-2-5p,gga-miR-100-5p,ggo-miR-100,hsa-miR-100-5p,ipu-miR-100,lla-miR-100,loc-mir-100-5p,mdo-miR-100-5p,mml-miR-100-5p,mmu-miR-100-5p,oan-miR-100-5p,ola-miR-100,pma-miR-100a-5p,ppa-miR-100,ppy-miR-100,ptr-miR-100,rno-miR-100-5p,sha-miR-100,sla-miR-100,ssa-miR-100a-5p,ssc-m…					0	2	1	False	False	False	False	False
AACCCGTAGATCCGAACTTGTGT	ACCCGTA	gl2632	s1	a17	15:21501924-21501946;5:29390004-29390026	22=1X;22=1X	3.3p;3.3p	AACCCGTAGATCCGAACTTGT	354203	280303	368913	282426	124016	243498	40270	31323	25968.1	24806.9	32952.1	24171.2	30701.6	48192.6	39270.9	11354		bfl-miR-100-5p	dre-miR-100-5p	aca-miR-100,age-miR-100,bbe-miR-100-5p,bfl-miR-100-5p,bta-miR-100,ccr-miR-100,cgr-miR-100-5p,chi-miR-100-5p,eca-miR-100,fru-miR-100,gac-miR-100-2-5p,gga-miR-100-5p,ggo-miR-100,hsa-miR-100-5p,ipu-miR-100,lla-miR-100,loc-mir-100-5p,mdo-miR-100-5p,mml-miR-100-5p,mmu-miR-100-5p,oan-miR-100-5p,ola-miR-100,pma-miR-100a-5p,ppa-miR-100,ppy-miR-100,ptr-miR-100,rno-miR-100-5p,sha-miR-100,sla-miR-100,ssa-mi…		bbe-mir-100,bfl-mir-100,cgr-mir-100,ola-mir-100-1,ssa-mir-100a-2			0	1	1	False	False	False	False	False
AACCCGTAGATCCGAACTTGTGTA	ACCCGTA	gl2632	s1	a17	15:21501924-21501947;5:29390004-29390027	22=2X;22=2X	3.3p;3.3p	AACCCGTAGATCCGAACTTGT	477	284	546	460	145	313	66	37	34.9708	25.1341	48.7699	39.3688	35.8964	61.9482	64.3626	13.4118			dre-miR-100-5p	aca-miR-100,age-miR-100,bbe-miR-100-5p,bfl-miR-100-5p,bta-miR-100,ccr-miR-100,cgr-miR-100-5p,chi-miR-100-5p,eca-miR-100,fru-miR-100,gac-miR-100-2-5p,gga-miR-100-5p,ggo-miR-100,hsa-miR-100-5p,ipu-miR-100,lla-miR-100,loc-mir-100-5p,mdo-miR-100-5p,mml-miR-100-5p,mmu-miR-100-5p,oan-miR-100-5p,ola-miR-100,pma-miR-100a-5p,ppa-miR-100,ppy-miR-100,ptr-miR-100,rno-miR-100-5p,sha-miR-100,sla-miR-100,ssa-mi…					0	1	2	False	False	False	False	False
AACCCGTAGATCCGAACTTGTGTAA	ACCCGTA	gl2632	s1	a17	15:21501924-21501948;5:29390004-29390028	22=3X;22=3X	3.3p;3.3p	AACCCGTAGATCCGAACTTGT	36	24	60	48	19	21	0	4	2.63931	2.12401	5.35933	4.10805	4.70367	4.15627	0	1.44993			dre-miR-100-5p	aca-miR-100,age-miR-100,bbe-miR-100-5p,bfl-miR-100-5p,bta-miR-100,ccr-miR-100,cgr-miR-100-5p,chi-miR-100-5p,eca-miR-100,fru-miR-100,gac-miR-100-2-5p,gga-miR-100-5p,ggo-miR-100,hsa-miR-100-5p,ipu-miR-100,lla-miR-100,loc-mir-100-5p,mdo-miR-100-5p,mml-miR-100-5p,mmu-miR-100-5p,oan-miR-100-5p,ola-miR-100,pma-miR-100a-5p,ppa-miR-100,ppy-miR-100,ptr-miR-100,rno-miR-100-5p,sha-miR-100,sla-miR-100,ssa-mi…					0	1	3	False	False	False	False	False
AACCCGTAGATCCGAACTTGTGTAT	ACCCGTA	gl2632	s1	a17	15:21501924-21501948;5:29390004-29390028	22=3X;22=3X	3.3p;3.3p	AACCCGTAGATCCGAACTTGT	23	4	33	12	7	3	2	2	1.68622	0.354002	2.94763	1.02701	1.73293	0.593753	1.95038	0.724964			dre-miR-100-5p	aca-miR-100,age-miR-100,bbe-miR-100-5p,bfl-miR-100-5p,bta-miR-100,ccr-miR-100,cgr-miR-100-5p,chi-miR-100-5p,eca-miR-100,fru-miR-100,gac-miR-100-2-5p,gga-miR-100-5p,ggo-miR-100,hsa-miR-100-5p,ipu-miR-100,lla-miR-100,loc-mir-100-5p,mdo-miR-100-5p,mml-miR-100-5p,mmu-miR-100-5p,oan-miR-100-5p,ola-miR-100,pma-miR-100a-5p,ppa-miR-100,ppy-miR-100,ptr-miR-100,rno-miR-100-5p,sha-miR-100,sla-miR-100,ssa-mi…					0	1	3	False	False	False	False	False
AACCCGTAGATCCGAACTTGTT	ACCCGTA	gl2632	s1	a17	15:21501924-21501945;5:29390004-29390025	21=1X;21=1X	3.3p;3.3p	AACCCGTAGATCCGAACTTGT	5404	2855	6072	3202	2134	2528	208	632	396.189	252.669	542.364	274.041	528.297	500.336	202.84	229.089				ccr-miR-100,cgr-miR-100-5p,chi-miR-100-5p,gac-miR-100-2-5p,loc-mir-100-5p,mdo-miR-100-5p,ola-miR-100,sha-miR-100,tgu-miR-100-5p					0	0	1	False	False	False	False	False
AACCCGTAGATCCGAACTTGTTA	ACCCGTA	gl2632	s1	a17	15:21501924-21501946;5:29390004-29390026	21=2X;21=2X	3.3p;3.3p	AACCCGTAGATCCGAACTTGT	195	99	206	163	47	67	11	12	14.2962	8.76155	18.4004	13.9502	11.6354	13.2605	10.7271	4.34978				ccr-miR-100,cgr-miR-100-5p,chi-miR-100-5p,gac-miR-100-2-5p,loc-mir-100-5p,mdo-miR-100-5p,ola-miR-100,sha-miR-100,tgu-miR-100-5p					0	0	2	False	False	False	False	False
AACCCGTAGATCCGAACTTGTTT	ACCCGTA	gl2632	s1	a17	15:21501924-21501946;5:29390004-29390026	21=2X;21=2X	3.3p;3.3p	AACCCGTAGATCCGAACTTGT	116	54	182	68	57	64	1	9	8.50443	4.77902	16.2566	5.81973	14.111	12.6667	0.97519	3.26234				ccr-miR-100,cgr-miR-100-5p,chi-miR-100-5p,gac-miR-100-2-5p,loc-mir-100-5p,mdo-miR-100-5p,ola-miR-100,sha-miR-100,tgu-miR-100-5p					0	0	2	False	False	False	False	False
AACCCGTAGATCCGAACTTT	ACCCGTA	gl2632	s1	a17	15:21501924-21501943;5:29390004-29390023	19=1X;19=1X	3.3p;3.3p	AACCCGTAGATCCGAACTTGT	51	9	40	7	32	2	0	3	3.73902	0.796504	3.57289	0.59909	7.92197	0.395835	0	1.08745				ola-miR-100					0	-2	1	False	False	False	False	False
AACCCGTAGATCCGAAG	ACCCGTA	gl2632	s1	a17	15:21501924-21501940;5:29390004-29390020	16=1X;16=1X	3.3p;3.3p	AACCCGTAGATCCGAACTTGT	12	4	5	6	0	1	0	2	0.879769	0.354002	0.446611	0.513506	0	0.197918	0	0.724964									0	-5	1	False	False	False	False	False
ACCCGTAGATCCGAACAA	CCCGTAG	gl2632	s287	a17	15:21501925-21501942;5:29390005-29390022	16=2X;16=2X	3.3p;3.3p	AACCCGTAGATCCGAACTTGT	11	6	9	2	0	0	0	2	0.806455	0.531003	0.803899	0.171169	0	0	0	0.724964									-1	-4	2	False	False	False	False	False
ACCCGTAGATCCGAACTTA	CCCGTAG	gl2632	s287	a17	15:21501925-21501943;5:29390005-29390023	18=1X;18=1X	3.3p;3.3p	AACCCGTAGATCCGAACTTGT	24	23	9	8	5	1	0	2	1.75954	2.03551	0.803899	0.684674	1.23781	0.197918	0	0.724964									-1	-2	1	False	False	False	False	False
ACCCGTAGATCCGAACTTGA	CCCGTAG	gl2632	s287	a17	15:21501925-21501944;5:29390005-29390024	19=1X;19=1X	3.3p;3.3p	AACCCGTAGATCCGAACTTGT	237	126	142	137	12	21	8	1	17.3754	11.1511	12.6837	11.725	2.97074	4.15627	7.80152	0.362482									-1	-1	1	False	False	False	False	False
ACCCGTAGATCCGAACTTGAA	CCCGTAG	gl2632	s287	a17	15:21501925-21501945;5:29390005-29390025	19=2X;19=2X	3.3p;3.3p	AACCCGTAGATCCGAACTTGT	36	20	21	20	2	3	0	0	2.63931	1.77001	1.87577	1.71169	0.495123	0.593753	0	0									-1	-1	2	False	False	False	False	False
ACCCGTAGATCCGAACTTGAAA	CCCGTAG	gl2632	s287	a17	15:21501925-21501946;5:29390005-29390026	19=3X;19=3X	3.3p;3.3p	AACCCGTAGATCCGAACTTGT	18	13	26	15	0	3	0	0	1.31965	1.15051	2.32238	1.28376	0	0.593753	0	0									-1	-1	3	False	False	False	False	False
ACCCGTAGATCCGAACTTGC	CCCGTAG	gl2632	s287	a17	15:21501925-21501944;5:29390005-29390024	19=1X;19=1X	3.3p;3.3p	AACCCGTAGATCCGAACTTGT	610	204	90	84	86	38	4	23	44.7216	18.0541	8.03899	7.18908	21.2903	7.52087	3.90076	8.33709		aca-miR-99b-5p,oha-miR-99b-5p				aca-mir-99b,oha-mir-99b			-1	-1	1	False	False	False	False	False
ACCCGTAGATCCGAACTTGTA	CCCGTAG	gl2632	s287	a17	15:21501925-21501945;5:29390005-29390025	20=1X;20=1X	3.3p;3.3p	AACCCGTAGATCCGAACTTGT	172	117	70	73	47	31	9	36	12.61	10.3546	6.25255	6.24765	11.6354	6.13545	8.77671	13.0494									-1	0	1	False	False	False	False	False
ACCCGTAGATCCGAACTTGTAA	CCCGTAG	gl2632	s287	a17	15:21501925-21501946;5:29390005-29390026	20=2X;20=2X	3.3p;3.3p	AACCCGTAGATCCGAACTTGT	425	204	198	165	57	31	5	25	31.1585	18.0541	17.6858	14.1214	14.111	6.13545	4.87595	9.06205									-1	0	2	False	False	False	False	False
ACCCGTAGATCCGAACTTGTAAA	CCCGTAG	gl2632	s287	a17	15:21501925-21501947;5:29390005-29390027	20=3X;20=3X	3.3p;3.3p	AACCCGTAGATCCGAACTTGT	20	4	14	8	3	0	3	3	1.46628	0.354002	1.25051	0.684674	0.742685	0	2.92557	1.08745									-1	0	3	False	False	False	False	False
ACCCGTAGATCCGAACTTGTAT	CCCGTAG	gl2632	s287	a17	15:21501925-21501946;5:29390005-29390026	20=2X;20=2X	3.3p;3.3p	AACCCGTAGATCCGAACTTGT	9	5	17	2	2	1	0	1	0.659826	0.442502	1.51848	0.171169	0.495123	0.197918	0	0.362482									-1	0	2	False	False	False	False	False
ACCCGTAGATCCGAACTTGTGA	CCCGTAG	gl2632	s287	a17	15:21501925-21501946;5:29390005-29390026	21=1X;21=1X	3.3p;3.3p	AACCCGTAGATCCGAACTTGT	82107	60903	39319	52359	8432	13627	5574	3089	6019.6	5389.94	3512.06	4481.11	2087.44	2697.02	5435.71	1119.71									-1	1	1	False	False	False	False	False
ACCCGTAGATCCGAACTTGTGAA	CCCGTAG	gl2632	s287	a17	15:21501925-21501947;5:29390005-29390027	21=2X;21=2X	3.3p;3.3p	AACCCGTAGATCCGAACTTGT	4601	2533	2963	2263	315	357	69	128	337.318	224.172	264.662	193.677	77.9819	70.6566	67.2881	46.3977									-1	1	2	False	False	False	False	False
ACCCGTAGATCCGAACTTGTGAAA	CCCGTAG	gl2632	s287	a17	15:21501925-21501948;5:29390005-29390028	21=3X;21=3X	3.3p;3.3p	AACCCGTAGATCCGAACTTGT	220	122	237	119	18	12	2	13	16.1291	10.7971	21.1694	10.1845	4.45611	2.37501	1.95038	4.71227									-1	1	3	False	False	False	False	False
ACCCGTAGATCCGAACTTGTGC	CCCGTAG	gl2632	s287	a17	15:21501925-21501946;5:29390005-29390026	21=1X;21=1X	3.3p;3.3p	AACCCGTAGATCCGAACTTGT	1450	1087	544	738	267	299	78	93	106.305	96.2	48.5913	63.1612	66.099	59.1774	76.0648	33.7108		oha-miR-100-5p				aca-mir-100,mmu-mir-100,oha-mir-100,rno-mir-100,ssa-mir-100a-1,ssc-mir-100,tgu-mir-100-1,tgu-mir-100-2,xtr-mir-100			-1	1	1	False	False	False	False	False
ACCCGTAGATCCGAACTTGTGCA	CCCGTAG	gl2632	s287	a17	15:21501925-21501947;5:29390005-29390027	21=2X;21=2X	3.3p;3.3p	AACCCGTAGATCCGAACTTGT	53	25	28	19	1	2	0	2	3.88564	2.21251	2.50102	1.6261	0.247562	0.395835	0	0.724964									-1	1	2	False	False	False	False	False
ACCCGTAGATCCGAACTTGTGGA	CCCGTAG	gl2632	s287	a17	15:21501925-21501947;5:29390005-29390027	22=1X;22=1X	3.3p;3.3p	AACCCGTAGATCCGAACTTGT	2654	1792	1426	980	179	275	76	104	194.575	158.593	127.373	83.8726	44.3135	54.4274	74.1145	37.6981									-1	2	1	False	False	False	False	False
ACCCGTAGATCCGAACTTGTGGAA	CCCGTAG	gl2632	s287	a17	15:21501925-21501948;5:29390005-29390028	22=2X;22=2X	3.3p;3.3p	AACCCGTAGATCCGAACTTGT	79	28	43	10	0	2	0	2	5.79181	2.47801	3.84085	0.855843	0	0.395835	0	0.724964									-1	2	2	False	False	False	False	False
ACCCGTAGATCCGAACTTGTGT	CCCGTAG	gl2632	s287	a17	15:21501925-21501946;5:29390005-29390026	21=1X;21=1X	3.3p;3.3p	AACCCGTAGATCCGAACTTGT	15015	15320	11779	10069	3594	6628	1810	1623	1100.81	1355.83	1052.13	861.748	889.737	1311.8	1765.09	588.308		bfl-miR-100-5p				bbe-mir-100,bfl-mir-100,cgr-mir-100,ola-mir-100-1,ssa-mir-100a-2			-1	1	1	False	False	False	False	False
ACCCGTAGATCCGAACTTGTGTA	CCCGTAG	gl2632	s287	a17	15:21501925-21501947;5:29390005-29390027	21=2X;21=2X	3.3p;3.3p	AACCCGTAGATCCGAACTTGT	83	49	57	43	10	25	2	2	6.08507	4.33652	5.09136	3.68012	2.47562	4.94794	1.95038	0.724964									-1	1	2	False	False	False	False	False
ACCCGTAGATCCGAACTTGTT	CCCGTAG	gl2632	s287	a17	15:21501925-21501945;5:29390005-29390025	20=1X;20=1X	3.3p;3.3p	AACCCGTAGATCCGAACTTGT	72	19	41	33	6	24	4	1	5.27861	1.68151	3.66221	2.82428	1.48537	4.75002	3.90076	0.362482									-1	0	1	False	False	False	False	False
ACCCGTAGATCCGAACTTGTTA	CCCGTAG	gl2632	s287	a17	15:21501925-21501946;5:29390005-29390026	20=2X;20=2X	3.3p;3.3p	AACCCGTAGATCCGAACTTGT	18	13	17	23	4	3	3	2	1.31965	1.15051	1.51848	1.96844	0.990247	0.593753	2.92557	0.724964									-1	0	2	False	False	False	False	False
ACCCGTAGATCCGAACTTGTTT	CCCGTAG	gl2632	s287	a17	15:21501925-21501946;5:29390005-29390026	20=2X;20=2X	3.3p;3.3p	AACCCGTAGATCCGAACTTGT	7	6	11	4	1	2	1	0	0.513198	0.531003	0.982544	0.342337	0.247562	0.395835	0.97519	0									-1	0	2	False	False	False	False	False
CCCGTAGATCCGAACTTGTGA	CCGTAGA	gl2632	s341	a17	15:21501926-21501946;5:29390006-29390026	20=1X;20=1X	3.3p;3.3p	AACCCGTAGATCCGAACTTGT	63	24	56	68	8	7	3	1	4.61878	2.12401	5.00204	5.81973	1.98049	1.38542	2.92557	0.362482									-2	1	1	False	False	False	False	False
CCCGTAGATCCGAACTTGTGT	CCGTAGA	gl2632	s341	a17	15:21501926-21501946;5:29390006-29390026	20=1X;20=1X	3.3p;3.3p	AACCCGTAGATCCGAACTTGT	12	8	8	20	4	5	0	4	0.879769	0.708004	0.714577	1.71169	0.990247	0.989589	0	1.44993		bfl-miR-100-5p				bbe-mir-100,bfl-mir-100,cgr-mir-100,ola-mir-100-1,ssa-mir-100a-2			-2	1	1	False	False	False	False	False
CCGTAGATCCGAACTTGA	CGTAGAT	gl2632	s295	a17	15:21501927-21501944;5:29390007-29390024	17=1X;17=1X	3.3p;3.3p	AACCCGTAGATCCGAACTTGT	19	1	21	29	0	0	0	0	1.39297	0.0885005	1.87577	2.48194	0	0	0	0									-3	-1	1	False	False	False	False	False
CCGTAGATCCGAACTTGC	CGTAGAT	gl2632	s295	a17	15:21501927-21501944;5:29390007-29390024	17=1X;17=1X	3.3p;3.3p	AACCCGTAGATCCGAACTTGT	121	6	70	34	4	0	0	2	8.871	0.531003	6.25255	2.90987	0.990247	0	0	0.724964		aca-miR-99b-5p,oha-miR-99b-5p				aca-mir-99b,oha-mir-99b			-3	-1	1	False	False	False	False	False
CCGTAGATCCGAACTTGTA	CGTAGAT	gl2632	s295	a17	15:21501927-21501945;5:29390007-29390025	18=1X;18=1X	3.3p;3.3p	AACCCGTAGATCCGAACTTGT	43	4	61	65	4	0	0	0	3.1525	0.354002	5.44865	5.56298	0.990247	0	0	0									-3	0	1	False	False	False	False	False
CCGTAGATCCGAACTTGTAA	CGTAGAT	gl2632	s295	a17	15:21501927-21501946;5:29390007-29390026	18=2X;18=2X	3.3p;3.3p	AACCCGTAGATCCGAACTTGT	28	2	49	23	1	0	0	0	2.05279	0.177001	4.37679	1.96844	0.247562	0	0	0									-3	0	2	False	False	False	False	False
CCGTAGATCCGAACTTGTGA	CGTAGAT	gl2632	s295	a17	15:21501927-21501946;5:29390007-29390026	19=1X;19=1X	3.3p;3.3p	AACCCGTAGATCCGAACTTGT	3688	410	5238	6597	65	73	45	18	270.382	36.2852	467.869	564.6	16.0915	14.448	43.8836	6.52468									-3	1	1	False	False	False	False	False
CCGTAGATCCGAACTTGTGAA	CGTAGAT	gl2632	s295	a17	15:21501927-21501947;5:29390007-29390027	19=2X;19=2X	3.3p;3.3p	AACCCGTAGATCCGAACTTGT	78	12	111	113	1	5	1	0	5.7185	1.06201	9.91476	9.67103	0.247562	0.989589	0.97519	0									-3	1	2	False	False	False	False	False
CCGTAGATCCGAACTTGTGC	CGTAGAT	gl2632	s295	a17	15:21501927-21501946;5:29390007-29390026	19=1X;19=1X	3.3p;3.3p	AACCCGTAGATCCGAACTTGT	56	2	51	58	0	2	0	0	4.10559	0.177001	4.55543	4.96389	0	0.395835	0	0		oha-miR-100-5p				aca-mir-100,mmu-mir-100,oha-mir-100,rno-mir-100,ssa-mir-100a-1,ssc-mir-100,tgu-mir-100-1,tgu-mir-100-2,xtr-mir-100			-3	1	1	False	False	False	False	False
CCGTAGATCCGAACTTGTGGA	CGTAGAT	gl2632	s295	a17	15:21501927-21501947;5:29390007-29390027	20=1X;20=1X	3.3p;3.3p	AACCCGTAGATCCGAACTTGT	8	1	12	12	0	0	0	0	0.586512	0.0885005	1.07187	1.02701	0	0	0	0									-3	2	1	False	False	False	False	False
CCGTAGATCCGAACTTGTGT	CGTAGAT	gl2632	s295	a17	15:21501927-21501946;5:29390007-29390026	19=1X;19=1X	3.3p;3.3p	AACCCGTAGATCCGAACTTGT	981	110	2040	1841	43	60	15	6	71.9211	9.73505	182.217	157.561	10.6452	11.8751	14.6279	2.17489		bfl-miR-100-5p				bbe-mir-100,bfl-mir-100,cgr-mir-100,ola-mir-100-1,ssa-mir-100a-2			-3	1	1	False	False	False	False	False
CCGTAGATCCGAACTTGTT	CGTAGAT	gl2632	s295	a17	15:21501927-21501945;5:29390007-29390025	18=1X;18=1X	3.3p;3.3p	AACCCGTAGATCCGAACTTGT	8	1	30	19	0	0	0	0	0.586512	0.0885005	2.67966	1.6261	0	0	0	0									-3	0	1	False	False	False	False	False
CGTAGATCCGAACTTGA	GTAGATC	gl2632	s294	a17	15:21501928-21501944;5:29390008-29390024	16=1X;16=1X	3.3p;3.3p	AACCCGTAGATCCGAACTTGT	16	1	40	31	2	0	1	0	1.17302	0.0885005	3.57289	2.65311	0.495123	0	0.97519	0									-4	-1	1	False	False	False	False	False
CGTAGATCCGAACTTGC	GTAGATC	gl2632	s294	a17	15:21501928-21501944;5:29390008-29390024	16=1X;16=1X	3.3p;3.3p	AACCCGTAGATCCGAACTTGT	159	4	72	46	1	0	0	0	11.6569	0.354002	6.4312	3.93688	0.247562	0	0	0		aca-miR-99b-5p,oha-miR-99b-5p				aca-mir-99b,oha-mir-99b			-4	-1	1	False	False	False	False	False
CGTAGATCCGAACTTGTA	GTAGATC	gl2632	s294	a17	15:21501928-21501945;5:29390008-29390025	17=1X;17=1X	3.3p;3.3p	AACCCGTAGATCCGAACTTGT	55	8	99	77	1	0	1	1	4.03227	0.708004	8.84289	6.58999	0.247562	0	0.97519	0.362482									-4	0	1	False	False	False	False	False
CGTAGATCCGAACTTGTAA	GTAGATC	gl2632	s294	a17	15:21501928-21501946;5:29390008-29390026	17=2X;17=2X	3.3p;3.3p	AACCCGTAGATCCGAACTTGT	32	1	67	40	1	0	0	1	2.34605	0.0885005	5.98458	3.42337	0.247562	0	0	0.362482									-4	0	2	False	False	False	False	False
CGTAGATCCGAACTTGTGA	GTAGATC	gl2632	s294	a17	15:21501928-21501946;5:29390008-29390026	18=1X;18=1X	3.3p;3.3p	AACCCGTAGATCCGAACTTGT	4886	447	7358	9057	76	86	53	35	358.212	39.5597	657.232	775.137	18.8147	17.0209	51.6851	12.6869									-4	1	1	False	False	False	False	False
CGTAGATCCGAACTTGTGAA	GTAGATC	gl2632	s294	a17	15:21501928-21501947;5:29390008-29390027	18=2X;18=2X	3.3p;3.3p	AACCCGTAGATCCGAACTTGT	76	6	146	159	3	1	1	0	5.57187	0.531003	13.041	13.6079	0.742685	0.197918	0.97519	0									-4	1	2	False	False	False	False	False
CGTAGATCCGAACTTGTGC	GTAGATC	gl2632	s294	a17	15:21501928-21501946;5:29390008-29390026	18=1X;18=1X	3.3p;3.3p	AACCCGTAGATCCGAACTTGT	105	12	106	131	2	4	2	0	7.69797	1.06201	9.46815	11.2115	0.495123	0.791671	1.95038	0		oha-miR-100-5p				aca-mir-100,mmu-mir-100,oha-mir-100,rno-mir-100,ssa-mir-100a-1,ssc-mir-100,tgu-mir-100-1,tgu-mir-100-2,xtr-mir-100			-4	1	1	False	False	False	False	False
CGTAGATCCGAACTTGTGGA	GTAGATC	gl2632	s294	a17	15:21501928-21501947;5:29390008-29390027	19=1X;19=1X	3.3p;3.3p	AACCCGTAGATCCGAACTTGT	12	1	17	13	0	0	0	0	0.879769	0.0885005	1.51848	1.1126	0	0	0	0									-4	2	1	False	False	False	False	False
CGTAGATCCGAACTTGTGT	GTAGATC	gl2632	s294	a17	15:21501928-21501946;5:29390008-29390026	18=1X;18=1X	3.3p;3.3p	AACCCGTAGATCCGAACTTGT	1383	113	3206	2797	46	44	11	14	101.393	10.0006	286.367	239.379	11.3878	8.70838	10.7271	5.07475		bfl-miR-100-5p				bbe-mir-100,bfl-mir-100,cgr-mir-100,ola-mir-100-1,ssa-mir-100a-2			-4	1	1	False	False	False	False	False
CGTAGATCCGAACTTGTT	GTAGATC	gl2632	s294	a17	15:21501928-21501945;5:29390008-29390025	17=1X;17=1X	3.3p;3.3p	AACCCGTAGATCCGAACTTGT	22	1	48	20	0	0	0	0	1.61291	0.0885005	4.28746	1.71169	0	0	0	0									-4	0	1	False	False	False	False	False
GTAGATCCGAACTTGTA	TAGATCC	gl2632	s303	a17	15:21501929-21501945;5:29390009-29390025	16=1X;16=1X	3.3p;3.3p	AACCCGTAGATCCGAACTTGT	16	0	19	10	0	0	1	0	1.17302	0	1.69712	0.855843	0	0	0.97519	0									-5	0	1	False	False	False	False	False
GTAGATCCGAACTTGTAA	TAGATCC	gl2632	s303	a17	15:21501929-21501946;5:29390009-29390026	16=2X;16=2X	3.3p;3.3p	AACCCGTAGATCCGAACTTGT	8	1	20	19	0	0	0	0	0.586512	0.0885005	1.78644	1.6261	0	0	0	0									-5	0	2	False	False	False	False	False
GTAGATCCGAACTTGTGA	TAGATCC	gl2632	s303	a17	15:21501929-21501946;5:29390009-29390026	17=1X;17=1X	3.3p;3.3p	AACCCGTAGATCCGAACTTGT	1967	179	2851	3364	20	31	21	7	144.209	15.8416	254.657	287.906	4.95123	6.13545	20.479	2.53737									-5	1	1	False	False	False	False	False
GTAGATCCGAACTTGTGAA	TAGATCC	gl2632	s303	a17	15:21501929-21501947;5:29390009-29390027	17=2X;17=2X	3.3p;3.3p	AACCCGTAGATCCGAACTTGT	38	3	50	57	0	0	4	0	2.78593	0.265501	4.46611	4.8783	0	0	3.90076	0									-5	1	2	False	False	False	False	False
GTAGATCCGAACTTGTGC	TAGATCC	gl2632	s303	a17	15:21501929-21501946;5:29390009-29390026	17=1X;17=1X	3.3p;3.3p	AACCCGTAGATCCGAACTTGT	24	3	40	45	3	0	0	0	1.75954	0.265501	3.57289	3.85129	0.742685	0	0	0		oha-miR-100-5p				aca-mir-100,mmu-mir-100,oha-mir-100,rno-mir-100,ssa-mir-100a-1,ssc-mir-100,tgu-mir-100-1,tgu-mir-100-2,xtr-mir-100			-5	1	1	False	False	False	False	False
GTAGATCCGAACTTGTGT	TAGATCC	gl2632	s303	a17	15:21501929-21501946;5:29390009-29390026	17=1X;17=1X	3.3p;3.3p	AACCCGTAGATCCGAACTTGT	242	28	623	531	6	3	0	1	17.742	2.47801	55.6477	45.4453	1.48537	0.593753	0	0.362482		bfl-miR-100-5p				bbe-mir-100,bfl-mir-100,cgr-mir-100,ola-mir-100-1,ssa-mir-100a-2			-5	1	1	False	False	False	False	False
AAACCGTAGATCCGAACTTGT	AACCGTA	gl2632	s675	a17	15:21501924-21501944;5:29390004-29390024	2=1X18=;2=1X18=	4.0;4.0	AACCCGTAGATCCGAACTTGT	92	43	44	26	14	20	1	9	6.74489	3.80552	3.93018	2.22519	3.46586	3.95835	0.97519	3.26234									0	0	0	False	False	False	False	False
AAACCGTAGATCCGAACTTGTG	AACCGTA	gl2632	s675	a17	15:21501924-21501945;5:29390004-29390025	2=1X19=;2=1X19=	4.0;4.0	AACCCGTAGATCCGAACTTGT	28	17	12	19	13	16	3	4	2.05279	1.50451	1.07187	1.6261	3.2183	3.16668	2.92557	1.44993									0	1	0	False	False	False	False	False
AACACGTAGATCCGAACTT	ACACGTA	gl2632	s586	a17	15:21501924-21501942;5:29390004-29390022	3=1X15=;3=1X15=	4.0;4.0	AACCCGTAGATCCGAACTTGT	40	2	9	1	6	0	0	0	2.93256	0.177001	0.803899	0.0855843	1.48537	0	0	0									0	-2	0	False	False	False	False	False
AACACGTAGATCCGAACTTG	ACACGTA	gl2632	s586	a17	15:21501924-21501943;5:29390004-29390023	3=1X16=;3=1X16=	4.0;4.0	AACCCGTAGATCCGAACTTGT	18	3	4	4	9	3	0	2	1.31965	0.265501	0.357289	0.342337	2.22805	0.593753	0	0.724964									0	-1	0	False	False	False	False	False
AACACGTAGATCCGAACTTGT	ACACGTA	gl2632	s586	a17	15:21501924-21501944;5:29390004-29390024	3=1X17=;3=1X17=	4.0;4.0	AACCCGTAGATCCGAACTTGT	3859	1302	1220	1554	980	998	82	353	282.919	115.228	108.973	132.998	242.61	197.522	79.9656	127.956									0	0	0	False	False	False	False	False
AACACGTAGATCCGAACTTGTG	ACACGTA	gl2632	s586	a17	15:21501924-21501945;5:29390004-29390025	3=1X18=;3=1X18=	4.0;4.0	AACCCGTAGATCCGAACTTGT	1157	657	404	1018	336	456	67	116	84.8244	58.1448	36.0862	87.1248	83.1807	90.2505	65.3377	42.0479									0	1	0	False	False	False	False	False
AACACGTAGATCCGAACTTGTGG	ACACGTA	gl2632	s586	a17	15:21501924-21501946;5:29390004-29390026	3=1X19=;3=1X19=	4.0;4.0	AACCCGTAGATCCGAACTTGT	12	5	9	8	0	4	0	0	0.879769	0.442502	0.803899	0.684674	0	0.791671	0	0									0	2	0	False	False	False	False	False
AACCAGTAGATCCGAACT	ACCAGTA	gl2632	s583	a17	15:21501924-21501941;5:29390004-29390021	4=1X13=;4=1X13=	4.0;4.0	AACCCGTAGATCCGAACTTGT	24	1	7	1	3	0	0	0	1.75954	0.0885005	0.625255	0.0855843	0.742685	0	0	0									0	-3	0	False	False	False	False	False
AACCAGTAGATCCGAACTT	ACCAGTA	gl2632	s583	a17	15:21501924-21501942;5:29390004-29390022	4=1X14=;4=1X14=	4.0;4.0	AACCCGTAGATCCGAACTTGT	65	6	26	7	7	2	0	1	4.76541	0.531003	2.32238	0.59909	1.73293	0.395835	0	0.362482									0	-2	0	False	False	False	False	False
AACCAGTAGATCCGAACTTG	ACCAGTA	gl2632	s583	a17	15:21501924-21501943;5:29390004-29390023	4=1X15=;4=1X15=	4.0;4.0	AACCCGTAGATCCGAACTTGT	29	8	15	9	20	7	0	5	2.12611	0.708004	1.33983	0.770259	4.95123	1.38542	0	1.81241									0	-1	0	False	False	False	False	False
AACCAGTAGATCCGAACTTGT	ACCAGTA	gl2632	s583	a17	15:21501924-21501944;5:29390004-29390024	4=1X16=;4=1X16=	4.0;4.0	AACCCGTAGATCCGAACTTGT	7869	3070	3504	3180	2322	2025	190	534	576.908	271.696	312.985	272.158	574.838	400.783	185.286	193.565									0	0	0	False	False	False	False	False
AACCAGTAGATCCGAACTTGTG	ACCAGTA	gl2632	s583	a17	15:21501924-21501945;5:29390004-29390025	4=1X17=;4=1X17=	4.0;4.0	AACCCGTAGATCCGAACTTGT	2753	1509	958	2032	841	822	196	179	201.834	133.547	85.5706	173.907	208.199	162.688	191.137	64.8843									0	1	0	False	False	False	False	False
AACCAGTAGATCCGAACTTGTGG	ACCAGTA	gl2632	s583	a17	15:21501924-21501946;5:29390004-29390026	4=1X18=;4=1X18=	4.0;4.0	AACCCGTAGATCCGAACTTGT	18	12	9	16	3	2	6	3	1.31965	1.06201	0.803899	1.36935	0.742685	0.395835	5.85114	1.08745									0	2	0	False	False	False	False	False
AACCCATAGATCCGAACTTGT	ACCCATA	gl2632	s613	a17	15:21501924-21501944;5:29390004-29390024	5=1X15=;5=1X15=	4.0;4.0	AACCCGTAGATCCGAACTTGT	372	195	191	107	122	97	6	30	27.2728	17.2576	17.0605	9.15752	30.2025	19.198	5.85114	10.8745									0	0	0	False	False	False	False	False
AACCCATAGATCCGAACTTGTG	ACCCATA	gl2632	s613	a17	15:21501924-21501945;5:29390004-29390025	5=1X16=;5=1X16=	4.0;4.0	AACCCGTAGATCCGAACTTGT	97	90	50	78	38	31	4	10	7.11146	7.96504	4.46611	6.67557	9.40734	6.13545	3.90076	3.62482									0	1	0	False	False	False	False	False
AACCCCTAGATCCGAACTTGT	ACCCCTA	gl2632	s616	a17	15:21501924-21501944;5:29390004-29390024	5=1X15=;5=1X15=	4.0;4.0	AACCCGTAGATCCGAACTTGT	345	206	176	115	82	101	16	52	25.2933	18.2311	15.7207	9.84219	20.3001	19.9897	15.603	18.8491									0	0	0	False	False	False	False	False
AACCCCTAGATCCGAACTTGTG	ACCCCTA	gl2632	s616	a17	15:21501924-21501945;5:29390004-29390025	5=1X16=;5=1X16=	4.0;4.0	AACCCGTAGATCCGAACTTGT	105	78	48	66	31	36	3	6	7.69797	6.90304	4.28746	5.64856	7.67441	7.12504	2.92557	2.17489									0	1	0	False	False	False	False	False
AACCCGAAGATCCGAACTTGT	ACCCGAA	gl2632	s698	a17	15:21501924-21501944;5:29390004-29390024	6=1X14=;6=1X14=	4.0;4.0	AACCCGTAGATCCGAACTTGT	52	35	25	20	25	16	2	4	3.81233	3.09752	2.23305	1.71169	6.18904	3.16668	1.95038	1.44993									0	0	0	False	False	False	False	False
AACCCGAAGATCCGAACTTGTG	ACCCGAA	gl2632	s698	a17	15:21501924-21501945;5:29390004-29390025	6=1X15=;6=1X15=	4.0;4.0	AACCCGTAGATCCGAACTTGT	22	13	9	9	5	11	3	3	1.61291	1.15051	0.803899	0.770259	1.23781	2.17709	2.92557	1.08745									0	1	0	False	False	False	False	False
AACCCGCAGATCCGAACTTGT	ACCCGCA	gl2632	s632	a17	15:21501924-21501944;5:29390004-29390024	6=1X14=;6=1X14=	4.0;4.0	AACCCGTAGATCCGAACTTGT	241	136	108	69	79	64	3	16	17.6687	12.0361	9.64679	5.90532	19.5574	12.6667	2.92557	5.79971									0	0	0	False	False	False	False	False
AACCCGCAGATCCGAACTTGTG	ACCCGCA	gl2632	s632	a17	15:21501924-21501945;5:29390004-29390025	6=1X15=;6=1X15=	4.0;4.0	AACCCGTAGATCCGAACTTGT	67	47	26	61	27	23	4	6	4.91204	4.15952	2.32238	5.22064	6.68416	4.55211	3.90076	2.17489									0	1	0	False	False	False	False	False
AACCCGGAGATCCGAACTTGT	ACCCGGA	gl2632	s726	a17	15:21501924-21501944;5:29390004-29390024	6=1X14=;6=1X14=	4.0;4.0	AACCCGTAGATCCGAACTTGT	36	10	20	14	13	11	1	1	2.63931	0.885005	1.78644	1.19818	3.2183	2.17709	0.97519	0.362482									0	0	0	False	False	False	False	False
AACCCGGAGATCCGAACTTGTG	ACCCGGA	gl2632	s726	a17	15:21501924-21501945;5:29390004-29390025	6=1X15=;6=1X15=	4.0;4.0	AACCCGTAGATCCGAACTTGT	12	6	4	5	5	5	1	0	0.879769	0.531003	0.357289	0.427921	1.23781	0.989589	0.97519	0									0	1	0	False	False	False	False	False
AACCCGTAAATCCGAACTTGT	ACCCGTA	gl2632	s1	a17	15:21501924-21501944;5:29390004-29390024	8=1X12=;8=1X12=	4.0;4.0	AACCCGTAGATCCGAACTTGT	202	121	128	80	79	64	2	32	14.8094	10.7086	11.4332	6.84674	19.5574	12.6667	1.95038	11.5994									0	0	0	False	False	True	False	False
AACCCGTAAATCCGAACTTGTG	ACCCGTA	gl2632	s1	a17	15:21501924-21501945;5:29390004-29390025	8=1X13=;8=1X13=	4.0;4.0	AACCCGTAGATCCGAACTTGT	61	59	34	54	14	30	5	6	4.47216	5.22153	3.03695	4.62155	3.46586	5.93753	4.87595	2.17489									0	1	0	False	False	True	False	False
AACCCGTACATCCGAACTTGT	ACCCGTA	gl2632	s1	a17	15:21501924-21501944;5:29390004-29390024	8=1X12=;8=1X12=	4.0;4.0	AACCCGTAGATCCGAACTTGT	78	35	51	29	17	25	1	6	5.7185	3.09752	4.55543	2.48194	4.20855	4.94794	0.97519	2.17489									0	0	0	False	False	True	False	False
AACCCGTACATCCGAACTTGTG	ACCCGTA	gl2632	s1	a17	15:21501924-21501945;5:29390004-29390025	8=1X13=;8=1X13=	4.0;4.0	AACCCGTAGATCCGAACTTGT	24	19	12	20	5	6	0	3	1.75954	1.68151	1.07187	1.71169	1.23781	1.18751	0	1.08745									0	1	0	False	False	True	False	False
AACCCGTAGAACCGAACTTGT	ACCCGTA	gl2632	s1	a17	15:21501924-21501944;5:29390004-29390024	10=1X10=;10=1X10=	4.0;4.0	AACCCGTAGATCCGAACTTGT	85	52	41	25	27	24	3	6	6.23169	4.60202	3.66221	2.13961	6.68416	4.75002	2.92557	2.17489									0	0	0	False	False	True	False	False
AACCCGTAGAACCGAACTTGTG	ACCCGTA	gl2632	s1	a17	15:21501924-21501945;5:29390004-29390025	10=1X11=;10=1X11=	4.0;4.0	AACCCGTAGATCCGAACTTGT	33	25	13	21	10	14	6	1	2.41936	2.21251	1.16119	1.79727	2.47562	2.77085	5.85114	0.362482									0	1	0	False	False	True	False	False
AACCCGTAGACCCGAACTTGT	ACCCGTA	gl2632	s1	a17	15:21501924-21501944;5:29390004-29390024	10=1X10=;10=1X10=	4.0;4.0	AACCCGTAGATCCGAACTTGT	328	141	153	88	95	69	5	20	24.047	12.4786	13.6663	7.53142	23.5184	13.6563	4.87595	7.24964									0	0	0	False	False	True	False	False
AACCCGTAGACCCGAACTTGTG	ACCCGTA	gl2632	s1	a17	15:21501924-21501945;5:29390004-29390025	10=1X11=;10=1X11=	4.0;4.0	AACCCGTAGATCCGAACTTGT	101	69	56	70	29	35	7	7	7.40472	6.10653	5.00204	5.9909	7.17929	6.92712	6.82633	2.53737									0	1	0	False	False	True	False	False
AACCCGTAGAGCCGAACTTGT	ACCCGTA	gl2632	s1	a17	15:21501924-21501944;5:29390004-29390024	10=1X10=;10=1X10=	4.0;4.0	AACCCGTAGATCCGAACTTGT	147	83	78	57	36	51	0	14	10.7772	7.34554	6.96713	4.8783	8.91222	10.0938	0	5.07475									0	0	0	False	False	True	False	False
AACCCGTAGAGCCGAACTTGTG	ACCCGTA	gl2632	s1	a17	15:21501924-21501945;5:29390004-29390025	10=1X11=;10=1X11=	4.0;4.0	AACCCGTAGATCCGAACTTGT	51	44	23	43	13	15	3	5	3.73902	3.89402	2.05441	3.68012	3.2183	2.96877	2.92557	1.81241									0	1	0	False	False	True	False	False
AACCCGTAGATACGAACTTGT	ACCCGTA	gl2632	s1	a17	15:21501924-21501944;5:29390004-29390024	11=1X9=;11=1X9=	4.0;4.0	AACCCGTAGATCCGAACTTGT	70	27	51	21	23	18	2	6	5.13198	2.38951	4.55543	1.79727	5.69392	3.56252	1.95038	2.17489									0	0	0	False	False	True	False	False
AACCCGTAGATACGAACTTGTG	ACCCGTA	gl2632	s1	a17	15:21501924-21501945;5:29390004-29390025	11=1X10=;11=1X10=	4.0;4.0	AACCCGTAGATCCGAACTTGT	30	23	9	23	10	8	1	5	2.19942	2.03551	0.803899	1.96844	2.47562	1.58334	0.97519	1.81241									0	1	0	False	False	True	False	False
AACCCGTAGATCAGAACTTGT	ACCCGTA	gl2632	s1	a17	15:21501924-21501944;5:29390004-29390024	12=1X8=;12=1X8=	4.0;4.0	AACCCGTAGATCCGAACTTGT	181	89	98	57	60	53	7	16	13.2698	7.87654	8.75357	4.8783	14.8537	10.4896	6.82633	5.79971									0	0	0	False	False	False	False	False
AACCCGTAGATCAGAACTTGTG	ACCCGTA	gl2632	s1	a17	15:21501924-21501945;5:29390004-29390025	12=1X9=;12=1X9=	4.0;4.0	AACCCGTAGATCCGAACTTGT	56	44	23	41	30	13	5	2	4.10559	3.89402	2.05441	3.50896	7.42685	2.57293	4.87595	0.724964									0	1	0	False	False	False	False	False
AACCCGTAGATCCAAACTTGT	ACCCGTA	gl2632	s1	a17	15:21501924-21501944;5:29390004-29390024	13=1X7=;13=1X7=	4.0;4.0	AACCCGTAGATCCGAACTTGT	336	169	171	129	98	100	8	32	24.6335	14.9566	15.2741	11.0404	24.261	19.7918	7.80152	11.5994									0	0	0	False	False	False	False	False
AACCCGTAGATCCAAACTTGTG	ACCCGTA	gl2632	s1	a17	15:21501924-21501945;5:29390004-29390025	13=1X8=;13=1X8=	4.0;4.0	AACCCGTAGATCCGAACTTGT	89	85	43	72	31	46	9	11	6.52495	7.52254	3.84085	6.16207	7.67441	9.10421	8.77671	3.9873									0	1	0	False	False	False	False	False
AACCCGTAGATCCCAACTTGT	ACCCGTA	gl2632	s1	a17	15:21501924-21501944;5:29390004-29390024	13=1X7=;13=1X7=	4.0;4.0	AACCCGTAGATCCGAACTTGT	45	31	24	16	19	20	1	6	3.29913	2.74351	2.14373	1.36935	4.70367	3.95835	0.97519	2.17489									0	0	0	False	False	False	False	False
AACCCGTAGATCCCAACTTGTG	ACCCGTA	gl2632	s1	a17	15:21501924-21501945;5:29390004-29390025	13=1X8=;13=1X8=	4.0;4.0	AACCCGTAGATCCGAACTTGT	17	12	12	9	5	10	1	2	1.24634	1.06201	1.07187	0.770259	1.23781	1.97918	0.97519	0.724964									0	1	0	False	False	False	False	False
AACCCGTAGATCCGAAATTGT	ACCCGTA	gl2632	s1	a17	15:21501924-21501944;5:29390004-29390024	16=1X4=;16=1X4=	4.0;4.0	AACCCGTAGATCCGAACTTGT	37	31	33	16	14	12	0	8	2.71262	2.74351	2.94763	1.36935	3.46586	2.37501	0	2.89986									0	0	0	False	False	False	False	False
AACCCGTAGATCCGAAATTGTG	ACCCGTA	gl2632	s1	a17	15:21501924-21501945;5:29390004-29390025	16=1X5=;16=1X5=	4.0;4.0	AACCCGTAGATCCGAACTTGT	18	7	7	10	8	4	1	2	1.31965	0.619503	0.625255	0.855843	1.98049	0.791671	0.97519	0.724964									0	1	0	False	False	False	False	False
AACCCGTAGATCCGAACATGT	ACCCGTA	gl2632	s1	a17	15:21501924-21501944;5:29390004-29390024	17=1X3=;17=1X3=	4.0;4.0	AACCCGTAGATCCGAACTTGT	28	9	15	10	11	9	1	1	2.05279	0.796504	1.33983	0.855843	2.72318	1.78126	0.97519	0.362482									0	0	0	False	False	False	False	True
AACCCGTAGATCCGAACATGTG	ACCCGTA	gl2632	s1	a17	15:21501924-21501945;5:29390004-29390025	17=1X4=;17=1X4=	4.0;4.0	AACCCGTAGATCCGAACTTGT	13	9	3	5	2	5	1	1	0.953083	0.796504	0.267966	0.427921	0.495123	0.989589	0.97519	0.362482									0	1	0	False	False	False	False	True
AACCCGTAGATCCGAACCTGT	ACCCGTA	gl2632	s1	a17	15:21501924-21501944;5:29390004-29390024	17=1X3=;17=1X3=	4.0;4.0	AACCCGTAGATCCGAACTTGT	383	171	176	90	109	91	11	24	28.0793	15.1336	15.7207	7.70259	26.9842	18.0105	10.7271	8.69957									0	0	0	False	False	False	False	True
AACCCGTAGATCCGAACCTGTG	ACCCGTA	gl2632	s1	a17	15:21501924-21501945;5:29390004-29390025	17=1X4=;17=1X4=	4.0;4.0	AACCCGTAGATCCGAACTTGT	183	111	58	95	40	38	11	13	13.4165	9.82355	5.18069	8.13051	9.90247	7.52087	10.7271	4.71227									0	1	0	False	False	False	False	True
AACCCGTAGATCCGAACGTGT	ACCCGTA	gl2632	s1	a17	15:21501924-21501944;5:29390004-29390024	17=1X3=;17=1X3=	4.0;4.0	AACCCGTAGATCCGAACTTGT	101	46	35	18	24	26	4	5	7.40472	4.07102	3.12628	1.54052	5.94148	5.14586	3.90076	1.81241									0	0	0	False	False	False	False	True
AACCCGTAGATCCGAACGTGTG	ACCCGTA	gl2632	s1	a17	15:21501924-21501945;5:29390004-29390025	17=1X4=;17=1X4=	4.0;4.0	AACCCGTAGATCCGAACTTGT	21	28	15	16	12	6	0	2	1.53959	2.47801	1.33983	1.36935	2.97074	1.18751	0	0.724964									0	1	0	False	False	False	False	True
AACCCGTAGATCCGAACTAGT	ACCCGTA	gl2632	s1	a17	15:21501924-21501944;5:29390004-29390024	18=1X2=;18=1X2=	4.0;4.0	AACCCGTAGATCCGAACTTGT	40	28	20	10	13	12	4	2	2.93256	2.47801	1.78644	0.855843	3.2183	2.37501	3.90076	0.724964									0	0	0	False	False	False	False	True
AACCCGTAGATCCGAACTAGTG	ACCCGTA	gl2632	s1	a17	15:21501924-21501945;5:29390004-29390025	18=1X3=;18=1X3=	4.0;4.0	AACCCGTAGATCCGAACTTGT	12	11	7	9	3	6	0	0	0.879769	0.973505	0.625255	0.770259	0.742685	1.18751	0	0									0	1	0	False	False	False	False	True
AACCCGTAGATCCGAACTCGT	ACCCGTA	gl2632	s1	a17	15:21501924-21501944;5:29390004-29390024	18=1X2=;18=1X2=	4.0;4.0	AACCCGTAGATCCGAACTTGT	185	100	75	60	45	60	9	15	13.5631	8.85005	6.69916	5.13506	11.1403	11.8751	8.77671	5.43723									0	0	0	False	False	False	False	True
AACCCGTAGATCCGAACTCGTG	ACCCGTA	gl2632	s1	a17	15:21501924-21501945;5:29390004-29390025	18=1X3=;18=1X3=	4.0;4.0	AACCCGTAGATCCGAACTTGT	64	55	42	43	23	26	5	7	4.6921	4.86753	3.75153	3.68012	5.69392	5.14586	4.87595	2.53737									0	1	0	False	False	False	False	True
AACCCGTAGATCCGAACTGGT	ACCCGTA	gl2632	s1	a17	15:21501924-21501944;5:29390004-29390024	18=1X2=;18=1X2=	4.0;4.0	AACCCGTAGATCCGAACTTGT	46	31	19	14	19	20	1	4	3.37245	2.74351	1.69712	1.19818	4.70367	3.95835	0.97519	1.44993									0	0	0	False	False	False	False	True
AACCCGTAGATCCGAACTGGTG	ACCCGTA	gl2632	s1	a17	15:21501924-21501945;5:29390004-29390025	18=1X3=;18=1X3=	4.0;4.0	AACCCGTAGATCCGAACTTGT	15	9	13	12	7	10	0	1	1.09971	0.796504	1.16119	1.02701	1.73293	1.97918	0	0.362482									0	1	0	False	False	False	False	True
AACCCGTAGATCCGAACTTAT	ACCCGTA	gl2632	s1	a17	15:21501924-21501944;5:29390004-29390024	19=1X1=;19=1X1=	4.0;4.0	AACCCGTAGATCCGAACTTGT	215	123	105	64	76	66	11	27	15.7625	10.8856	9.37883	5.47739	18.8147	13.0626	10.7271	9.78701				ola-miR-100					0	0	0	False	False	False	False	True
AACCCGTAGATCCGAACTTATG	ACCCGTA	gl2632	s1	a17	15:21501924-21501945;5:29390004-29390025	19=1X2=;19=1X2=	4.0;4.0	AACCCGTAGATCCGAACTTGT	61	52	16	53	28	29	7	3	4.47216	4.60202	1.42915	4.53597	6.93173	5.73961	6.82633	1.08745				ola-miR-100					0	1	0	False	False	False	False	True
AACCCGTAGATCCGAACTTCT	ACCCGTA	gl2632	s1	a17	15:21501924-21501944;5:29390004-29390024	19=1X1=;19=1X1=	4.0;4.0	AACCCGTAGATCCGAACTTGT	60	36	18	20	28	20	1	7	4.39884	3.18602	1.6078	1.71169	6.93173	3.95835	0.97519	2.53737				ola-miR-100					0	0	0	False	False	False	False	True
AACCCGTAGATCCGAACTTCTG	ACCCGTA	gl2632	s1	a17	15:21501924-21501945;5:29390004-29390025	19=1X2=;19=1X2=	4.0;4.0	AACCCGTAGATCCGAACTTGT	13	16	10	16	5	5	1	3	0.953083	1.41601	0.893222	1.36935	1.23781	0.989589	0.97519	1.08745				ola-miR-100					0	1	0	False	False	False	False	True
AACCCGTAGATCCGAACTTGAG	ACCCGTA	gl2632	s1	a17	15:21501924-21501945;5:29390004-29390025	20=1X1=;20=1X1=	4.0;4.0	AACCCGTAGATCCGAACTTGT	31	29	25	31	19	13	3	4	2.27274	2.56651	2.23305	2.65311	4.70367	2.57293	2.92557	1.44993				ola-miR-100					0	1	0	False	False	False	False	True
AACCCGTAGATCCGAACTTGCG	ACCCGTA	gl2632	s1	a17	15:21501924-21501945;5:29390004-29390025	20=1X1=;20=1X1=	4.0;4.0	AACCCGTAGATCCGAACTTGT	120	101	77	96	58	40	12	23	8.79769	8.93855	6.87781	8.21609	14.3586	7.91671	11.7023	8.33709		aca-miR-99b-5p,oha-miR-99b-5p		ola-miR-100		aca-mir-99b,oha-mir-99b			0	1	0	False	False	False	False	True
AACCCGTAGATCCGAACTTGGG	ACCCGTA	gl2632	s1	a17	15:21501924-21501945;5:29390004-29390025	20=1X1=;20=1X1=	4.0;4.0	AACCCGTAGATCCGAACTTGT	51	29	20	29	12	13	2	4	3.73902	2.56651	1.78644	2.48194	2.97074	2.57293	1.95038	1.44993				ola-miR-100					0	1	0	False	False	False	False	True
AACCCGTAGATCCGAACTTGTAG	ACCCGTA	gl2632	s1	a17	15:21501924-21501946;5:29390004-29390026	21=1X1=;21=1X1=	4.0;4.0	AACCCGTAGATCCGAACTTGT	264	56	147	58	54	34	2	21	19.3549	4.95603	13.1304	4.96389	13.3683	6.7292	1.95038	7.61212				ccr-miR-100,cgr-miR-100-5p,chi-miR-100-5p,gac-miR-100-2-5p,loc-mir-100-5p,mdo-miR-100-5p,ola-miR-100,sha-miR-100,tgu-miR-100-5p					0	2	0	False	False	False	False	True
AACCCGTAGATCCGAACTTGTGCT	ACCCGTA	gl2632	s1	a17	15:21501924-21501947;5:29390004-29390027	22=1X1=;22=1X1=	4.0;4.0	AACCCGTAGATCCGAACTTGT	6	4	0	11	0	9	0	0	0.439884	0.354002	0	0.941427	0	1.78126	0	0		oha-miR-100-5p	dre-miR-100-5p	aca-miR-100,age-miR-100,bbe-miR-100-5p,bta-miR-100,ccr-miR-100,cgr-miR-100-5p,chi-miR-100-5p,eca-miR-100,fru-miR-100,gac-miR-100-2-5p,gga-miR-100-5p,ggo-miR-100,hsa-miR-100-5p,ipu-miR-100,lla-miR-100,loc-mir-100-5p,mdo-miR-100-5p,mml-miR-100-5p,mmu-miR-100-5p,oan-miR-100-5p,oha-miR-100-5p,ola-miR-100,pma-miR-100a-5p,ppa-miR-100,ppy-miR-100,ptr-miR-100,rno-miR-100-5p,sha-miR-100,sla-miR-100,ssa-mi…		aca-mir-100,mmu-mir-100,oha-mir-100,rno-mir-100,ssa-mir-100a-1,ssc-mir-100,tgu-mir-100-1,tgu-mir-100-2,xtr-mir-100			0	3	0	False	False	False	False	True
AACCCGTAGATCCGAACTTGTGTT	ACCCGTA	gl2632	s1	a17	15:21501924-21501947;5:29390004-29390027	22=1X1=;22=1X1=	4.0;4.0	AACCCGTAGATCCGAACTTGT	929	863	1218	547	557	804	71	180	68.1087	76.3759	108.794	46.8146	137.892	159.126	69.2385	65.2468			dre-miR-100-5p	aca-miR-100,age-miR-100,bbe-miR-100-5p,bfl-miR-100-5p,bta-miR-100,ccr-miR-100,cgr-miR-100-5p,chi-miR-100-5p,eca-miR-100,fru-miR-100,gac-miR-100-2-5p,gga-miR-100-5p,ggo-miR-100,hsa-miR-100-5p,ipu-miR-100,lla-miR-100,loc-mir-100-5p,mdo-miR-100-5p,mml-miR-100-5p,mmu-miR-100-5p,oan-miR-100-5p,ola-miR-100,pma-miR-100a-5p,ppa-miR-100,ppy-miR-100,ptr-miR-100,rno-miR-100-5p,sha-miR-100,sla-miR-100,ssa-mi…		bbe-mir-100,bfl-mir-100,cgr-mir-100,ssa-mir-100a-2			0	3	0	False	False	False	False	True
AACCCGTAGATCCGAACTTTT	ACCCGTA	gl2632	s1	a17	15:21501924-21501944;5:29390004-29390024	19=1X1=;19=1X1=	4.0;4.0	AACCCGTAGATCCGAACTTGT	75	31	41	41	18	14	1	12	5.49855	2.74351	3.66221	3.50896	4.45611	2.77085	0.97519	4.34978				ola-miR-100					0	0	0	False	False	False	False	True
AACCCGTAGATCCGAACTTTTG	ACCCGTA	gl2632	s1	a17	15:21501924-21501945;5:29390004-29390025	19=1X2=;19=1X2=	4.0;4.0	AACCCGTAGATCCGAACTTGT	33	14	10	8	8	9	2	3	2.41936	1.23901	0.893222	0.684674	1.98049	1.78126	1.95038	1.08745				ola-miR-100					0	1	0	False	False	False	False	True
AACCCGTAGATCCGAAGTTGT	ACCCGTA	gl2632	s1	a17	15:21501924-21501944;5:29390004-29390024	16=1X4=;16=1X4=	4.0;4.0	AACCCGTAGATCCGAACTTGT	22	8	10	6	9	11	0	3	1.61291	0.708004	0.893222	0.513506	2.22805	2.17709	0	1.08745									0	0	0	False	False	False	False	False
AACCCGTAGATCCGAAGTTGTG	ACCCGTA	gl2632	s1	a17	15:21501924-21501945;5:29390004-29390025	16=1X5=;16=1X5=	4.0;4.0	AACCCGTAGATCCGAACTTGT	5	12	4	11	2	3	0	1	0.36657	1.06201	0.357289	0.941427	0.495123	0.593753	0	0.362482									0	1	0	False	False	False	False	False
AACCCGTAGATCCGAATTTGT	ACCCGTA	gl2632	s1	a17	15:21501924-21501944;5:29390004-29390024	16=1X4=;16=1X4=	4.0;4.0	AACCCGTAGATCCGAACTTGT	1138	976	474	380	272	226	42	104	83.4314	86.3765	42.3387	32.522	67.3368	44.7294	40.958	37.6981									0	0	0	False	False	False	False	False
AACCCGTAGATCCGAATTTGTG	ACCCGTA	gl2632	s1	a17	15:21501924-21501945;5:29390004-29390025	16=1X5=;16=1X5=	4.0;4.0	AACCCGTAGATCCGAACTTGT	144	140	59	84	47	33	5	23	10.5572	12.3901	5.27001	7.18908	11.6354	6.53128	4.87595	8.33709									0	1	0	False	False	False	False	False
AACCCGTAGATCCGGACTTGT	ACCCGTA	gl2632	s1	a17	15:21501924-21501944;5:29390004-29390024	14=1X6=;14=1X6=	4.0;4.0	AACCCGTAGATCCGAACTTGT	196	76	78	34	35	20	2	12	14.3696	6.72604	6.96713	2.90987	8.66466	3.95835	1.95038	4.34978									0	0	0	False	False	False	False	False
AACCCGTAGATCCGGACTTGTG	ACCCGTA	gl2632	s1	a17	15:21501924-21501945;5:29390004-29390025	14=1X7=;14=1X7=	4.0;4.0	AACCCGTAGATCCGAACTTGT	63	45	21	27	15	11	6	4	4.61878	3.98252	1.87577	2.31078	3.71342	2.17709	5.85114	1.44993									0	1	0	False	False	False	False	False
AACCCGTAGATCCGTACTTGT	ACCCGTA	gl2632	s1	a17	15:21501924-21501944;5:29390004-29390024	14=1X6=;14=1X6=	4.0;4.0	AACCCGTAGATCCGAACTTGT	52	29	31	13	15	11	0	5	3.81233	2.56651	2.76899	1.1126	3.71342	2.17709	0	1.81241									0	0	0	False	False	False	False	False
AACCCGTAGATCCGTACTTGTG	ACCCGTA	gl2632	s1	a17	15:21501924-21501945;5:29390004-29390025	14=1X7=;14=1X7=	4.0;4.0	AACCCGTAGATCCGAACTTGT	17	9	7	8	4	4	1	3	1.24634	0.796504	0.625255	0.684674	0.990247	0.791671	0.97519	1.08745									0	1	0	False	False	False	False	False
AACCCGTAGATCCTAACTTGT	ACCCGTA	gl2632	s1	a17	15:21501924-21501944;5:29390004-29390024	13=1X7=;13=1X7=	4.0;4.0	AACCCGTAGATCCGAACTTGT	143	74	65	44	36	55	2	8	10.4839	6.54903	5.80594	3.76571	8.91222	10.8855	1.95038	2.89986									0	0	0	False	False	False	False	False
AACCCGTAGATCCTAACTTGTG	ACCCGTA	gl2632	s1	a17	15:21501924-21501945;5:29390004-29390025	13=1X8=;13=1X8=	4.0;4.0	AACCCGTAGATCCGAACTTGT	28	34	18	19	12	8	1	4	2.05279	3.00902	1.6078	1.6261	2.97074	1.58334	0.97519	1.44993									0	1	0	False	False	False	False	False
AACCCGTAGATCGGAACTTGT	ACCCGTA	gl2632	s1	a17	15:21501924-21501944;5:29390004-29390024	12=1X8=;12=1X8=	4.0;4.0	AACCCGTAGATCCGAACTTGT	159	103	87	48	35	41	6	13	11.6569	9.11555	7.77103	4.10805	8.66466	8.11463	5.85114	4.71227									0	0	0	False	False	False	False	False
AACCCGTAGATCGGAACTTGTG	ACCCGTA	gl2632	s1	a17	15:21501924-21501945;5:29390004-29390025	12=1X9=;12=1X9=	4.0;4.0	AACCCGTAGATCCGAACTTGT	41	35	21	38	18	23	5	8	3.00588	3.09752	1.87577	3.2522	4.45611	4.55211	4.87595	2.89986									0	1	0	False	False	False	False	False
AACCCGTAGATCTGAACTTGT	ACCCGTA	gl2632	s1	a17	15:21501924-21501944;5:29390004-29390024	12=1X8=;12=1X8=	4.0;4.0	AACCCGTAGATCCGAACTTGT	712	141	333	121	125	115	7	25	52.1996	12.4786	29.7443	10.3557	30.9452	22.7605	6.82633	9.06205									0	0	0	False	False	False	False	False
AACCCGTAGATCTGAACTTGTG	ACCCGTA	gl2632	s1	a17	15:21501924-21501945;5:29390004-29390025	12=1X9=;12=1X9=	4.0;4.0	AACCCGTAGATCCGAACTTGT	232	127	135	165	56	54	6	18	17.0089	11.2396	12.0585	14.1214	13.8635	10.6876	5.85114	6.52468									0	1	0	False	False	False	False	False
AACCCGTAGATGCGAACTTGT	ACCCGTA	gl2632	s1	a17	15:21501924-21501944;5:29390004-29390024	11=1X9=;11=1X9=	4.0;4.0	AACCCGTAGATCCGAACTTGT	61	39	34	25	15	19	2	6	4.47216	3.45152	3.03695	2.13961	3.71342	3.76044	1.95038	2.17489									0	0	0	False	False	True	False	False
AACCCGTAGATGCGAACTTGTG	ACCCGTA	gl2632	s1	a17	15:21501924-21501945;5:29390004-29390025	11=1X10=;11=1X10=	4.0;4.0	AACCCGTAGATCCGAACTTGT	21	17	9	11	5	9	3	1	1.53959	1.50451	0.803899	0.941427	1.23781	1.78126	2.92557	0.362482									0	1	0	False	False	True	False	False
AACCCGTAGATTCGAACTTGT	ACCCGTA	gl2632	s1	a17	15:21501924-21501944;5:29390004-29390024	11=1X9=;11=1X9=	4.0;4.0	AACCCGTAGATCCGAACTTGT	1035	719	565	355	240	201	32	108	75.88	63.6318	50.467	30.3824	59.4148	39.7815	31.2061	39.1481									0	0	0	False	False	True	False	False
AACCCGTAGATTCGAACTTGTG	ACCCGTA	gl2632	s1	a17	15:21501924-21501945;5:29390004-29390025	11=1X10=;11=1X10=	4.0;4.0	AACCCGTAGATCCGAACTTGT	472	461	241	277	94	81	28	35	34.6042	40.7987	21.5266	23.7068	23.2708	16.0313	27.3053	12.6869									0	1	0	False	False	True	False	False
AACCCGTAGCTCCGAACTTGT	ACCCGTA	gl2632	s1	a17	15:21501924-21501944;5:29390004-29390024	9=1X11=;9=1X11=	4.0;4.0	AACCCGTAGATCCGAACTTGT	17	8	9	7	7	2	0	1	1.24634	0.708004	0.803899	0.59909	1.73293	0.395835	0	0.362482									0	0	0	False	False	True	False	False
AACCCGTAGGTCCGAACTTGT	ACCCGTA	gl2632	s1	a17	15:21501924-21501944;5:29390004-29390024	9=1X11=;9=1X11=	4.0;4.0	AACCCGTAGATCCGAACTTGT	336	151	150	71	78	71	4	18	24.6335	13.3636	13.3983	6.07648	19.3098	14.0522	3.90076	6.52468									0	0	0	False	False	True	False	False
AACCCGTAGGTCCGAACTTGTG	ACCCGTA	gl2632	s1	a17	15:21501924-21501945;5:29390004-29390025	9=1X12=;9=1X12=	4.0;4.0	AACCCGTAGATCCGAACTTGT	102	72	33	59	28	22	0	14	7.47803	6.37203	2.94763	5.04947	6.93173	4.35419	0	5.07475									0	1	0	False	False	True	False	False
AACCCGTAGTTCCGAACTTGT	ACCCGTA	gl2632	s1	a17	15:21501924-21501944;5:29390004-29390024	9=1X11=;9=1X11=	4.0;4.0	AACCCGTAGATCCGAACTTGT	62	30	30	20	7	16	1	2	4.54547	2.65501	2.67966	1.71169	1.73293	3.16668	0.97519	0.724964									0	0	0	False	False	True	False	False
AACCCGTAGTTCCGAACTTGTG	ACCCGTA	gl2632	s1	a17	15:21501924-21501945;5:29390004-29390025	9=1X12=;9=1X12=	4.0;4.0	AACCCGTAGATCCGAACTTGT	12	9	14	20	6	8	2	3	0.879769	0.796504	1.25051	1.71169	1.48537	1.58334	1.95038	1.08745									0	1	0	False	False	True	False	False
AACCCGTATATCCGAACTTGT	ACCCGTA	gl2632	s1	a17	15:21501924-21501944;5:29390004-29390024	8=1X12=;8=1X12=	4.0;4.0	AACCCGTAGATCCGAACTTGT	103	46	55	32	31	21	5	8	7.55135	4.07102	4.91272	2.7387	7.67441	4.15627	4.87595	2.89986									0	0	0	False	False	True	False	False
AACCCGTATATCCGAACTTGTG	ACCCGTA	gl2632	s1	a17	15:21501924-21501945;5:29390004-29390025	8=1X13=;8=1X13=	4.0;4.0	AACCCGTAGATCCGAACTTGT	27	19	23	16	14	11	0	1	1.97948	1.68151	2.05441	1.36935	3.46586	2.17709	0	0.362482									0	1	0	False	False	True	False	False
AACCCGTCGATCCGAACTTGT	ACCCGTC	gl2632	s883	a17	15:21501924-21501944;5:29390004-29390024	7=1X13=;7=1X13=	4.0;4.0	AACCCGTAGATCCGAACTTGT	15	6	3	4	2	3	0	1	1.09971	0.531003	0.267966	0.342337	0.495123	0.593753	0	0.362482									0	0	0	False	False	False	False	False
AACCCGTGGATCCGAACTTGT	ACCCGTG	gl2632	s627	a17	15:21501924-21501944;5:29390004-29390024	7=1X13=;7=1X13=	4.0;4.0	AACCCGTAGATCCGAACTTGT	349	136	135	72	76	62	6	33	25.5866	12.0361	12.0585	6.16207	18.8147	12.2709	5.85114	11.9619									0	0	0	False	False	False	False	False
AACCCGTGGATCCGAACTTGTG	ACCCGTG	gl2632	s627	a17	15:21501924-21501945;5:29390004-29390025	7=1X14=;7=1X14=	4.0;4.0	AACCCGTAGATCCGAACTTGT	106	59	43	64	33	15	3	9	7.77129	5.22153	3.84085	5.47739	8.16953	2.96877	2.92557	3.26234									0	1	0	False	False	False	False	False
AACCCGTTGATCCGAACTTGT	ACCCGTT	gl2632	s708	a17	15:21501924-21501944;5:29390004-29390024	7=1X13=;7=1X13=	4.0;4.0	AACCCGTAGATCCGAACTTGT	56	21	20	17	13	11	2	6	4.10559	1.85851	1.78644	1.45493	3.2183	2.17709	1.95038	2.17489									0	0	0	False	False	False	False	False
AACCCGTTGATCCGAACTTGTG	ACCCGTT	gl2632	s708	a17	15:21501924-21501945;5:29390004-29390025	7=1X14=;7=1X14=	4.0;4.0	AACCCGTAGATCCGAACTTGT	10	9	8	10	9	10	3	3	0.73314	0.796504	0.714577	0.855843	2.22805	1.97918	2.92557	1.08745									0	1	0	False	False	False	False	False
AACCCTTAGATCCGAACTTGT	ACCCTTA	gl2632	s653	a17	15:21501924-21501944;5:29390004-29390024	5=1X15=;5=1X15=	4.0;4.0	AACCCGTAGATCCGAACTTGT	106	54	51	26	31	34	0	8	7.77129	4.77902	4.55543	2.22519	7.67441	6.7292	0	2.89986									0	0	0	False	False	False	False	False
AACCCTTAGATCCGAACTTGTG	ACCCTTA	gl2632	s653	a17	15:21501924-21501945;5:29390004-29390025	5=1X16=;5=1X16=	4.0;4.0	AACCCGTAGATCCGAACTTGT	41	31	15	22	12	13	1	3	3.00588	2.74351	1.33983	1.88285	2.97074	2.57293	0.97519	1.08745									0	1	0	False	False	False	False	False
AACCGGTAGATCCGAACTTGT	ACCGGTA	gl2632	s655	a17	15:21501924-21501944;5:29390004-29390024	4=1X16=;4=1X16=	4.0;4.0	AACCCGTAGATCCGAACTTGT	101	64	45	32	28	35	5	13	7.40472	5.66403	4.0195	2.7387	6.93173	6.92712	4.87595	4.71227									0	0	0	False	False	False	False	False
AACCGGTAGATCCGAACTTGTG	ACCGGTA	gl2632	s655	a17	15:21501924-21501945;5:29390004-29390025	4=1X17=;4=1X17=	4.0;4.0	AACCCGTAGATCCGAACTTGT	31	32	10	13	9	13	0	2	2.27274	2.83201	0.893222	1.1126	2.22805	2.57293	0	0.724964									0	1	0	False	False	False	False	False
AACCGTAGATCCGAACTTGT	ACCGTAG	gl2632	s649	a17	15:21501925-21501944;5:29390005-29390024	1=1X18=;1=1X18=	4.0;4.0	AACCCGTAGATCCGAACTTGT	25	12	9	3	4	7	0	4	1.83285	1.06201	0.803899	0.256753	0.990247	1.38542	0	1.44993									-1	0	0	False	False	False	False	False
AACCTGTAGATCCGAACTTGT	ACCTGTA	gl2632	s607	a17	15:21501924-21501944;5:29390004-29390024	4=1X16=;4=1X16=	4.0;4.0	AACCCGTAGATCCGAACTTGT	533	252	251	119	157	125	12	47	39.0764	22.3021	22.4199	10.1845	38.8672	24.7397	11.7023	17.0367									0	0	0	False	False	False	False	False
AACCTGTAGATCCGAACTTGTG	ACCTGTA	gl2632	s607	a17	15:21501924-21501945;5:29390004-29390025	4=1X17=;4=1X17=	4.0;4.0	AACCCGTAGATCCGAACTTGT	128	117	59	91	54	51	11	16	9.3842	10.3546	5.27001	7.78817	13.3683	10.0938	10.7271	5.79971									0	1	0	False	False	False	False	False
AACGCGTAGATCCGAACTTGT	ACGCGTA	gl2632	s673	a17	15:21501924-21501944;5:29390004-29390024	3=1X17=;3=1X17=	4.0;4.0	AACCCGTAGATCCGAACTTGT	66	50	37	20	27	17	3	8	4.83873	4.42502	3.30492	1.71169	6.68416	3.3646	2.92557	2.89986									0	0	0	False	False	False	False	False
AACGCGTAGATCCGAACTTGTG	ACGCGTA	gl2632	s673	a17	15:21501924-21501945;5:29390004-29390025	3=1X18=;3=1X18=	4.0;4.0	AACCCGTAGATCCGAACTTGT	15	16	9	19	6	8	1	3	1.09971	1.41601	0.803899	1.6261	1.48537	1.58334	0.97519	1.08745									0	1	0	False	False	False	False	False
AACTCGTAGATCCGAACTTGT	ACTCGTA	gl2632	s623	a17	15:21501924-21501944;5:29390004-29390024	3=1X17=;3=1X17=	4.0;4.0	AACCCGTAGATCCGAACTTGT	326	187	108	63	76	92	11	28	23.9004	16.5496	9.64679	5.39181	18.8147	18.2084	10.7271	10.1495									0	0	0	False	False	False	False	False
AACTCGTAGATCCGAACTTGTG	ACTCGTA	gl2632	s623	a17	15:21501924-21501945;5:29390004-29390025	3=1X18=;3=1X18=	4.0;4.0	AACCCGTAGATCCGAACTTGT	102	85	41	61	33	32	5	9	7.47803	7.52254	3.66221	5.22064	8.16953	6.33337	4.87595	3.26234									0	1	0	False	False	False	False	False
AAGCCGTAGATCCGAACTTGT	AGCCGTA	gl2632	s714	a17	15:21501924-21501944;5:29390004-29390024	2=1X18=;2=1X18=	4.0;4.0	AACCCGTAGATCCGAACTTGT	42	26	16	10	17	13	0	4	3.07919	2.30101	1.42915	0.855843	4.20855	2.57293	0	1.44993									0	0	0	False	False	False	False	False
AAGCCGTAGATCCGAACTTGTG	AGCCGTA	gl2632	s714	a17	15:21501924-21501945;5:29390004-29390025	2=1X19=;2=1X19=	4.0;4.0	AACCCGTAGATCCGAACTTGT	10	10	5	6	5	6	1	2	0.73314	0.885005	0.446611	0.513506	1.23781	1.18751	0.97519	0.724964									0	1	0	False	False	False	False	False
AATCCGTAGATCCGAACTTGT	ATCCGTA	gl2632	s622	a17	15:21501924-21501944;5:29390004-29390024	2=1X18=;2=1X18=	4.0;4.0	AACCCGTAGATCCGAACTTGT	345	156	127	98	70	78	10	16	25.2933	13.8061	11.3439	8.38726	17.3293	15.4376	9.7519	5.79971									0	0	0	False	False	False	False	False
AATCCGTAGATCCGAACTTGTG	ATCCGTA	gl2632	s622	a17	15:21501924-21501945;5:29390004-29390025	2=1X19=;2=1X19=	4.0;4.0	AACCCGTAGATCCGAACTTGT	97	66	43	81	41	33	4	12	7.11146	5.84103	3.84085	6.93233	10.15	6.53128	3.90076	4.34978									0	1	0	False	False	False	False	False
ACCAGTAGATCCGAACTTGT	CCAGTAG	gl2632	s704	a17	15:21501925-21501944;5:29390005-29390024	3=1X16=;3=1X16=	4.0;4.0	AACCCGTAGATCCGAACTTGT	21	13	6	6	3	8	1	2	1.53959	1.15051	0.535933	0.513506	0.742685	1.58334	0.97519	0.724964									-1	0	0	False	False	False	False	False
ACCAGTAGATCCGAACTTGTG	CCAGTAG	gl2632	s704	a17	15:21501925-21501945;5:29390005-29390025	3=1X17=;3=1X17=	4.0;4.0	AACCCGTAGATCCGAACTTGT	15	16	12	10	7	1	2	1	1.09971	1.41601	1.07187	0.855843	1.73293	0.197918	1.95038	0.362482									-1	1	0	False	False	False	False	False
ACCAGTAGATCCGAACTTGTGG	CCAGTAG	gl2632	s704	a17	15:21501925-21501946;5:29390005-29390026	3=1X18=;3=1X18=	4.0;4.0	AACCCGTAGATCCGAACTTGT	16	12	7	8	1	5	1	1	1.17302	1.06201	0.625255	0.684674	0.247562	0.989589	0.97519	0.362482									-1	2	0	False	False	False	False	False
ACCCCGTAGATCCGAACTTGT	CCCCGTA	gl2632	s768	a17	15:21501924-21501944;5:29390004-29390024	1=1X19=;1=1X19=	4.0;4.0	AACCCGTAGATCCGAACTTGT	36	21	11	10	9	12	0	2	2.63931	1.85851	0.982544	0.855843	2.22805	2.37501	0	0.724964									0	0	0	False	False	False	False	False
ACCCCGTAGATCCGAACTTGTG	CCCCGTA	gl2632	s768	a17	15:21501924-21501945;5:29390004-29390025	1=1X20=;1=1X20=	4.0;4.0	AACCCGTAGATCCGAACTTGT	7	5	9	2	8	4	0	1	0.513198	0.442502	0.803899	0.171169	1.98049	0.791671	0	0.362482									0	1	0	False	False	False	False	False
ACCCGTAGATCCCAACTTGTG	CCCGTAG	gl2632	s287	a17	15:21501925-21501945;5:29390005-29390025	12=1X8=;12=1X8=	4.0;4.0	AACCCGTAGATCCGAACTTGT	6	10	2	4	2	1	1	4	0.439884	0.885005	0.178644	0.342337	0.495123	0.197918	0.97519	1.44993									-1	1	0	False	False	False	False	False
ACCCGTAGATCCGAACTTGTGTT	CCCGTAG	gl2632	s287	a17	15:21501925-21501947;5:29390005-29390027	21=1X1=;21=1X1=	4.0;4.0	AACCCGTAGATCCGAACTTGT	84	44	89	38	24	38	4	7	6.15838	3.89402	7.94967	3.2522	5.94148	7.52087	3.90076	2.53737						bbe-mir-100,bfl-mir-100,cgr-mir-100,ssa-mir-100a-2			-1	3	0	False	False	False	False	True
ACCCGTAGATCCGAATTTGT	CCCGTAG	gl2632	s287	a17	15:21501925-21501944;5:29390005-29390024	15=1X4=;15=1X4=	4.0;4.0	AACCCGTAGATCCGAACTTGT	10	11	5	2	0	4	0	0	0.73314	0.973505	0.446611	0.171169	0	0.791671	0	0									-1	0	0	False	False	False	False	False
ACCCGTAGATCCTAACTTGT	CCCGTAG	gl2632	s287	a17	15:21501925-21501944;5:29390005-29390024	12=1X7=;12=1X7=	4.0;4.0	AACCCGTAGATCCGAACTTGT	23	7	6	2	6	2	0	0	1.68622	0.619503	0.535933	0.171169	1.48537	0.395835	0	0									-1	0	0	False	False	False	False	False
ACCCGTAGATCCTAACTTGTG	CCCGTAG	gl2632	s287	a17	15:21501925-21501945;5:29390005-29390025	12=1X8=;12=1X8=	4.0;4.0	AACCCGTAGATCCGAACTTGT	17	17	9	8	2	1	0	1	1.24634	1.50451	0.803899	0.684674	0.495123	0.197918	0	0.362482									-1	1	0	False	False	False	False	False
ACCCGTAGATCCTAACTTGTGG	CCCGTAG	gl2632	s287	a17	15:21501925-21501946;5:29390005-29390026	12=1X9=;12=1X9=	4.0;4.0	AACCCGTAGATCCGAACTTGT	12	4	7	6	0	5	5	1	0.879769	0.354002	0.625255	0.513506	0	0.989589	4.87595	0.362482									-1	2	0	False	False	False	False	False
ACCCGTAGATTCGAACTTGT	CCCGTAG	gl2632	s287	a17	15:21501925-21501944;5:29390005-29390024	10=1X9=;10=1X9=	4.0;4.0	AACCCGTAGATCCGAACTTGT	17	15	5	0	1	4	0	0	1.24634	1.32751	0.446611	0	0.247562	0.791671	0	0									-1	0	0	False	False	True	False	False
ACCCGTAGATTCGAACTTGTG	CCCGTAG	gl2632	s287	a17	15:21501925-21501945;5:29390005-29390025	10=1X10=;10=1X10=	4.0;4.0	AACCCGTAGATCCGAACTTGT	8	14	9	3	3	5	0	1	0.586512	1.23901	0.803899	0.256753	0.742685	0.989589	0	0.362482									-1	1	0	False	False	True	False	False
ACCCGTAGATTCGAACTTGTGG	CCCGTAG	gl2632	s287	a17	15:21501925-21501946;5:29390005-29390026	10=1X11=;10=1X11=	4.0;4.0	AACCCGTAGATCCGAACTTGT	18	13	7	3	1	3	1	0	1.31965	1.15051	0.625255	0.256753	0.247562	0.593753	0.97519	0									-1	2	0	False	False	True	False	False
AGCCCGTAGATCCGAACTTGT	GCCCGTA	gl2632	s595	a17	15:21501924-21501944;5:29390004-29390024	1=1X19=;1=1X19=	4.0;4.0	AACCCGTAGATCCGAACTTGT	1521	646	599	300	329	213	25	74	111.511	57.1713	53.504	25.6753	81.4478	42.1565	24.3798	26.8237									0	0	0	False	False	False	False	False
AGCCCGTAGATCCGAACTTGTG	GCCCGTA	gl2632	s595	a17	15:21501924-21501945;5:29390004-29390025	1=1X20=;1=1X20=	4.0;4.0	AACCCGTAGATCCGAACTTGT	524	342	161	228	123	101	19	20	38.4166	30.2672	14.3809	19.5132	30.4501	19.9897	18.5286	7.24964									0	1	0	False	False	False	False	False
ATCCCGTAGATCCGAACTTGT	TCCCGTA	gl2632	s700	a17	15:21501924-21501944;5:29390004-29390024	1=1X19=;1=1X19=	4.0;4.0	AACCCGTAGATCCGAACTTGT	65	40	21	21	22	14	1	8	4.76541	3.54002	1.87577	1.79727	5.44636	2.77085	0.97519	2.89986									0	0	0	False	False	False	False	False
ATCCCGTAGATCCGAACTTGTG	TCCCGTA	gl2632	s700	a17	15:21501924-21501945;5:29390004-29390025	1=1X20=;1=1X20=	4.0;4.0	AACCCGTAGATCCGAACTTGT	13	17	17	18	9	10	3	3	0.953083	1.50451	1.51848	1.54052	2.22805	1.97918	2.92557	1.08745									0	1	0	False	False	False	False	False
CCGTCGATCCGAACTTGT	CGTCGAT	gl2632	s648	a17	15:21501927-21501944;5:29390007-29390024	4=1X13=;4=1X13=	4.0;4.0	AACCCGTAGATCCGAACTTGT	86	12	138	46	5	6	1	0	6.30501	1.06201	12.3265	3.93688	1.23781	1.18751	0.97519	0									-3	0	0	False	False	False	False	False
CCGTCGATCCGAACTTGTG	CGTCGAT	gl2632	s648	a17	15:21501927-21501945;5:29390007-29390025	4=1X14=;4=1X14=	4.0;4.0	AACCCGTAGATCCGAACTTGT	24	9	35	43	1	1	1	0	1.75954	0.796504	3.12628	3.68012	0.247562	0.197918	0.97519	0									-3	1	0	False	False	False	False	False
CCTTAGATCCGAACTTGT	CTTAGAT	gl2632	s705	a17	15:21501927-21501944;5:29390007-29390024	2=1X15=;2=1X15=	4.0;4.0	AACCCGTAGATCCGAACTTGT	32	2	34	36	1	0	0	0	2.34605	0.177001	3.03695	3.08103	0.247562	0	0	0									-3	0	0	False	False	False	False	False
CCTTAGATCCGAACTTGTG	CTTAGAT	gl2632	s705	a17	15:21501927-21501945;5:29390007-29390025	2=1X16=;2=1X16=	4.0;4.0	AACCCGTAGATCCGAACTTGT	14	1	11	38	0	1	0	0	1.0264	0.0885005	0.982544	3.2522	0	0.197918	0	0									-3	1	0	False	False	False	False	False
CGTCGATCCGAACTTGT	GTCGATC	gl2632	s665	a17	15:21501928-21501944;5:29390008-29390024	3=1X13=;3=1X13=	4.0;4.0	AACCCGTAGATCCGAACTTGT	74	5	113	44	4	2	0	0	5.42524	0.442502	10.0934	3.76571	0.990247	0.395835	0	0									-4	0	0	False	False	False	False	False
CGTCGATCCGAACTTGTG	GTCGATC	gl2632	s665	a17	15:21501928-21501945;5:29390008-29390025	3=1X14=;3=1X14=	4.0;4.0	AACCCGTAGATCCGAACTTGT	26	5	31	38	1	1	0	1	1.90617	0.442502	2.76899	3.2522	0.247562	0.197918	0	0.362482									-4	1	0	False	False	False	False	False
CTTAGATCCGAACTTGT	TTAGATC	gl2632	s650	a17	15:21501928-21501944;5:29390008-29390024	1=1X15=;1=1X15=	4.0;4.0	AACCCGTAGATCCGAACTTGT	105	5	124	107	4	5	0	1	7.69797	0.442502	11.0759	9.15752	0.990247	0.989589	0	0.362482									-4	0	0	False	False	False	False	False
CTTAGATCCGAACTTGTG	TTAGATC	gl2632	s650	a17	15:21501928-21501945;5:29390008-29390025	1=1X16=;1=1X16=	4.0;4.0	AACCCGTAGATCCGAACTTGT	29	5	38	89	1	1	1	2	2.12611	0.442502	3.39424	7.617	0.247562	0.197918	0.97519	0.724964									-4	1	0	False	False	False	False	False
GTAGCTCCGAACTTGTG	TAGCTCC	gl2632	s751	a17	15:21501929-21501945;5:29390009-29390025	4=1X12=;4=1X12=	4.0;4.0	AACCCGTAGATCCGAACTTGT	21	8	24	31	2	1	0	0	1.53959	0.708004	2.14373	2.65311	0.495123	0.197918	0	0									-5	1	0	False	False	True	False	False
AAACCGTAGATCCGAACTTGTGA	AACCGTA	gl2632	s675	a17	15:21501924-21501946;5:29390004-29390026	2=1X19=1X;2=1X19=1X	4.3p;4.3p	AACCCGTAGATCCGAACTTGT	42	23	30	33	11	11	3	2	3.07919	2.03551	2.67966	2.82428	2.72318	2.17709	2.92557	0.724964									0	1	1	False	False	False	False	False
AAACCGTAGATCCGAACTTGTGT	AACCGTA	gl2632	s675	a17	15:21501924-21501946;5:29390004-29390026	2=1X19=1X;2=1X19=1X	4.3p;4.3p	AACCCGTAGATCCGAACTTGT	14	8	6	8	4	8	1	0	1.0264	0.708004	0.535933	0.684674	0.990247	1.58334	0.97519	0									0	1	1	False	False	False	False	False
AACACGTAGATCCGAACTTGC	ACACGTA	gl2632	s586	a17	15:21501924-21501944;5:29390004-29390024	3=1X16=1X;3=1X16=1X	4.3p;4.3p	AACCCGTAGATCCGAACTTGT	61	15	14	18	14	7	0	3	4.47216	1.32751	1.25051	1.54052	3.46586	1.38542	0	1.08745									0	-1	1	False	False	False	False	False
AACACGTAGATCCGAACTTGTA	ACACGTA	gl2632	s586	a17	15:21501924-21501945;5:29390004-29390025	3=1X17=1X;3=1X17=1X	4.3p;4.3p	AACCCGTAGATCCGAACTTGT	29	4	11	16	7	9	1	3	2.12611	0.354002	0.982544	1.36935	1.73293	1.78126	0.97519	1.08745									0	0	1	False	False	False	False	False
AACACGTAGATCCGAACTTGTAA	ACACGTA	gl2632	s586	a17	15:21501924-21501946;5:29390004-29390026	3=1X17=2X;3=1X17=2X	4.3p;4.3p	AACCCGTAGATCCGAACTTGT	18	5	5	13	0	1	0	0	1.31965	0.442502	0.446611	1.1126	0	0.197918	0	0									0	0	2	False	False	False	False	False
AACACGTAGATCCGAACTTGTGA	ACACGTA	gl2632	s586	a17	15:21501924-21501946;5:29390004-29390026	3=1X18=1X;3=1X18=1X	4.3p;4.3p	AACCCGTAGATCCGAACTTGT	1781	973	607	1548	238	416	126	100	130.572	86.1109	54.2186	132.484	58.9197	82.3338	122.874	36.2482									0	1	1	False	False	False	False	False
AACACGTAGATCCGAACTTGTGAA	ACACGTA	gl2632	s586	a17	15:21501924-21501947;5:29390004-29390027	3=1X18=2X;3=1X18=2X	4.3p;4.3p	AACCCGTAGATCCGAACTTGT	24	6	12	11	4	0	0	2	1.75954	0.531003	1.07187	0.941427	0.990247	0	0	0.724964									0	1	2	False	False	False	False	False
AACACGTAGATCCGAACTTGTGC	ACACGTA	gl2632	s586	a17	15:21501924-21501946;5:29390004-29390026	3=1X18=1X;3=1X18=1X	4.3p;4.3p	AACCCGTAGATCCGAACTTGT	25	11	5	15	8	5	1	0	1.83285	0.973505	0.446611	1.28376	1.98049	0.989589	0.97519	0									0	1	1	False	False	False	False	False
AACACGTAGATCCGAACTTGTGT	ACACGTA	gl2632	s586	a17	15:21501924-21501946;5:29390004-29390026	3=1X18=1X;3=1X18=1X	4.3p;4.3p	AACCCGTAGATCCGAACTTGT	542	355	435	512	164	356	47	36	39.7362	31.4177	38.8551	43.8192	40.6001	70.4587	45.8339	13.0494									0	1	1	False	False	False	False	False
AACCAGTAGATCCGAACTTGA	ACCAGTA	gl2632	s583	a17	15:21501924-21501944;5:29390004-29390024	4=1X15=1X;4=1X15=1X	4.3p;4.3p	AACCCGTAGATCCGAACTTGT	14	7	8	17	1	4	1	2	1.0264	0.619503	0.714577	1.45493	0.247562	0.791671	0.97519	0.724964									0	-1	1	False	False	False	False	False
AACCAGTAGATCCGAACTTGC	ACCAGTA	gl2632	s583	a17	15:21501924-21501944;5:29390004-29390024	4=1X15=1X;4=1X15=1X	4.3p;4.3p	AACCCGTAGATCCGAACTTGT	124	46	33	26	25	16	4	12	9.09094	4.07102	2.94763	2.22519	6.18904	3.16668	3.90076	4.34978									0	-1	1	False	False	False	False	False
AACCAGTAGATCCGAACTTGTA	ACCAGTA	gl2632	s583	a17	15:21501924-21501945;5:29390004-29390025	4=1X16=1X;4=1X16=1X	4.3p;4.3p	AACCCGTAGATCCGAACTTGT	50	21	23	40	12	14	2	4	3.6657	1.85851	2.05441	3.42337	2.97074	2.77085	1.95038	1.44993									0	0	1	False	False	False	False	False
AACCAGTAGATCCGAACTTGTAA	ACCAGTA	gl2632	s583	a17	15:21501924-21501946;5:29390004-29390026	4=1X16=2X;4=1X16=2X	4.3p;4.3p	AACCCGTAGATCCGAACTTGT	36	6	10	20	6	5	0	1	2.63931	0.531003	0.893222	1.71169	1.48537	0.989589	0	0.362482									0	0	2	False	False	False	False	False
AACCAGTAGATCCGAACTTGTGA	ACCAGTA	gl2632	s583	a17	15:21501924-21501946;5:29390004-29390026	4=1X17=1X;4=1X17=1X	4.3p;4.3p	AACCCGTAGATCCGAACTTGT	4608	2163	1727	3097	501	721	340	154	337.831	191.427	154.259	265.055	124.028	142.699	331.565	55.8222									0	1	1	False	False	False	False	False
AACCAGTAGATCCGAACTTGTGAA	ACCAGTA	gl2632	s583	a17	15:21501924-21501947;5:29390004-29390027	4=1X17=2X;4=1X17=2X	4.3p;4.3p	AACCCGTAGATCCGAACTTGT	59	21	30	40	1	7	1	1	4.32553	1.85851	2.67966	3.42337	0.247562	1.38542	0.97519	0.362482									0	1	2	False	False	False	False	False
AACCAGTAGATCCGAACTTGTGC	ACCAGTA	gl2632	s583	a17	15:21501924-21501946;5:29390004-29390026	4=1X17=1X;4=1X17=1X	4.3p;4.3p	AACCCGTAGATCCGAACTTGT	64	25	13	26	20	15	1	2	4.6921	2.21251	1.16119	2.22519	4.95123	2.96877	0.97519	0.724964									0	1	1	False	False	False	False	False
AACCAGTAGATCCGAACTTGTGT	ACCAGTA	gl2632	s583	a17	15:21501924-21501946;5:29390004-29390026	4=1X17=1X;4=1X17=1X	4.3p;4.3p	AACCCGTAGATCCGAACTTGT	1243	739	1172	1090	399	640	116	73	91.1294	65.4018	104.686	93.2869	98.7771	126.667	113.122	26.4612									0	1	1	False	False	False	False	False
AACCAGTAGATCCGAACTTGTT	ACCAGTA	gl2632	s583	a17	15:21501924-21501945;5:29390004-29390025	4=1X16=1X;4=1X16=1X	4.3p;4.3p	AACCCGTAGATCCGAACTTGT	23	8	23	10	4	5	0	3	1.68622	0.708004	2.05441	0.855843	0.990247	0.989589	0	1.08745									0	0	1	False	False	False	False	False
AACCCATAGATCCGAACTTGTGA	ACCCATA	gl2632	s613	a17	15:21501924-21501946;5:29390004-29390026	5=1X16=1X;5=1X16=1X	4.3p;4.3p	AACCCGTAGATCCGAACTTGT	160	100	142	125	24	35	12	8	11.7302	8.85005	12.6837	10.698	5.94148	6.92712	11.7023	2.89986									0	1	1	False	False	False	False	False
AACCCATAGATCCGAACTTGTGT	ACCCATA	gl2632	s613	a17	15:21501924-21501946;5:29390004-29390026	5=1X16=1X;5=1X16=1X	4.3p;4.3p	AACCCGTAGATCCGAACTTGT	65	47	49	44	17	21	4	6	4.76541	4.15952	4.37679	3.76571	4.20855	4.15627	3.90076	2.17489									0	1	1	False	False	False	False	False
AACCCCTAGATCCGAACTTGTGA	ACCCCTA	gl2632	s616	a17	15:21501924-21501946;5:29390004-29390026	5=1X16=1X;5=1X16=1X	4.3p;4.3p	AACCCGTAGATCCGAACTTGT	160	77	76	96	14	31	14	12	11.7302	6.81454	6.78848	8.21609	3.46586	6.13545	13.6527	4.34978									0	1	1	False	False	False	False	False
AACCCCTAGATCCGAACTTGTGT	ACCCCTA	gl2632	s616	a17	15:21501924-21501946;5:29390004-29390026	5=1X16=1X;5=1X16=1X	4.3p;4.3p	AACCCGTAGATCCGAACTTGT	54	35	43	30	26	28	4	5	3.95896	3.09752	3.84085	2.56753	6.4366	5.5417	3.90076	1.81241									0	1	1	False	False	False	False	False
AACCCGAAGATCCGAACTTGTGA	ACCCGAA	gl2632	s698	a17	15:21501924-21501946;5:29390004-29390026	6=1X15=1X;6=1X15=1X	4.3p;4.3p	AACCCGTAGATCCGAACTTGT	17	22	16	16	4	8	3	0	1.24634	1.94701	1.42915	1.36935	0.990247	1.58334	2.92557	0									0	1	1	False	False	False	False	False
AACCCGAAGATCCGAACTTGTGT	ACCCGAA	gl2632	s698	a17	15:21501924-21501946;5:29390004-29390026	6=1X15=1X;6=1X15=1X	4.3p;4.3p	AACCCGTAGATCCGAACTTGT	6	8	8	6	3	8	2	1	0.439884	0.708004	0.714577	0.513506	0.742685	1.58334	1.95038	0.362482									0	1	1	False	False	False	False	False
AACCCGCAGATCCGAACTTGTGA	ACCCGCA	gl2632	s632	a17	15:21501924-21501946;5:29390004-29390026	6=1X15=1X;6=1X15=1X	4.3p;4.3p	AACCCGTAGATCCGAACTTGT	127	69	77	76	14	24	15	8	9.31088	6.10653	6.87781	6.50441	3.46586	4.75002	14.6279	2.89986									0	1	1	False	False	False	False	False
AACCCGCAGATCCGAACTTGTGT	ACCCGCA	gl2632	s632	a17	15:21501924-21501946;5:29390004-29390026	6=1X15=1X;6=1X15=1X	4.3p;4.3p	AACCCGTAGATCCGAACTTGT	36	32	24	25	3	22	3	1	2.63931	2.83201	2.14373	2.13961	0.742685	4.35419	2.92557	0.362482									0	1	1	False	False	False	False	False
AACCCGGAGATCCGAACTTGTGA	ACCCGGA	gl2632	s726	a17	15:21501924-21501946;5:29390004-29390026	6=1X15=1X;6=1X15=1X	4.3p;4.3p	AACCCGTAGATCCGAACTTGT	11	13	7	11	2	4	2	1	0.806455	1.15051	0.625255	0.941427	0.495123	0.791671	1.95038	0.362482									0	1	1	False	False	False	False	False
AACCCGTAAATCCGAACTTGTGA	ACCCGTA	gl2632	s1	a17	15:21501924-21501946;5:29390004-29390026	8=1X13=1X;8=1X13=1X	4.3p;4.3p	AACCCGTAGATCCGAACTTGT	68	68	85	71	12	30	20	9	4.98536	6.01803	7.59238	6.07648	2.97074	5.93753	19.5038	3.26234									0	1	1	False	False	True	False	False
AACCCGTAAATCCGAACTTGTGT	ACCCGTA	gl2632	s1	a17	15:21501924-21501946;5:29390004-29390026	8=1X13=1X;8=1X13=1X	4.3p;4.3p	AACCCGTAGATCCGAACTTGT	25	29	28	27	9	18	3	2	1.83285	2.56651	2.50102	2.31078	2.22805	3.56252	2.92557	0.724964									0	1	1	False	False	True	False	False
AACCCGTACATCCGAACTTGTGA	ACCCGTA	gl2632	s1	a17	15:21501924-21501946;5:29390004-29390026	8=1X13=1X;8=1X13=1X	4.3p;4.3p	AACCCGTAGATCCGAACTTGT	33	26	24	27	8	13	5	3	2.41936	2.30101	2.14373	2.31078	1.98049	2.57293	4.87595	1.08745									0	1	1	False	False	True	False	False
AACCCGTACATCCGAACTTGTGT	ACCCGTA	gl2632	s1	a17	15:21501924-21501946;5:29390004-29390026	8=1X13=1X;8=1X13=1X	4.3p;4.3p	AACCCGTAGATCCGAACTTGT	13	9	7	7	4	7	4	1	0.953083	0.796504	0.625255	0.59909	0.990247	1.38542	3.90076	0.362482									0	1	1	False	False	True	False	False
AACCCGTAGAACCGAACTTGTGA	ACCCGTA	gl2632	s1	a17	15:21501924-21501946;5:29390004-29390026	10=1X11=1X;10=1X11=1X	4.3p;4.3p	AACCCGTAGATCCGAACTTGT	39	40	25	43	7	11	7	2	2.85925	3.54002	2.23305	3.68012	1.73293	2.17709	6.82633	0.724964									0	1	1	False	False	True	False	False
AACCCGTAGAACCGAACTTGTGT	ACCCGTA	gl2632	s1	a17	15:21501924-21501946;5:29390004-29390026	10=1X11=1X;10=1X11=1X	4.3p;4.3p	AACCCGTAGATCCGAACTTGT	11	9	13	13	2	9	0	0	0.806455	0.796504	1.16119	1.1126	0.495123	1.78126	0	0									0	1	1	False	False	True	False	False
AACCCGTAGACCCGAACTTGTGA	ACCCGTA	gl2632	s1	a17	15:21501924-21501946;5:29390004-29390026	10=1X11=1X;10=1X11=1X	4.3p;4.3p	AACCCGTAGATCCGAACTTGT	154	73	98	102	23	21	11	7	11.2904	6.46053	8.75357	8.7296	5.69392	4.15627	10.7271	2.53737									0	1	1	False	False	True	False	False
AACCCGTAGACCCGAACTTGTGT	ACCCGTA	gl2632	s1	a17	15:21501924-21501946;5:29390004-29390026	10=1X11=1X;10=1X11=1X	4.3p;4.3p	AACCCGTAGATCCGAACTTGT	50	37	45	32	18	29	8	2	3.6657	3.27452	4.0195	2.7387	4.45611	5.73961	7.80152	0.724964									0	1	1	False	False	True	False	False
AACCCGTAGAGCCGAACTTGTGA	ACCCGTA	gl2632	s1	a17	15:21501924-21501946;5:29390004-29390026	10=1X11=1X;10=1X11=1X	4.3p;4.3p	AACCCGTAGATCCGAACTTGT	50	37	44	58	9	12	8	4	3.6657	3.27452	3.93018	4.96389	2.22805	2.37501	7.80152	1.44993									0	1	1	False	False	True	False	False
AACCCGTAGAGCCGAACTTGTGT	ACCCGTA	gl2632	s1	a17	15:21501924-21501946;5:29390004-29390026	10=1X11=1X;10=1X11=1X	4.3p;4.3p	AACCCGTAGATCCGAACTTGT	22	17	26	18	8	15	3	0	1.61291	1.50451	2.32238	1.54052	1.98049	2.96877	2.92557	0									0	1	1	False	False	True	False	False
AACCCGTAGATACGAACTTGTGA	ACCCGTA	gl2632	s1	a17	15:21501924-21501946;5:29390004-29390026	11=1X10=1X;11=1X10=1X	4.3p;4.3p	AACCCGTAGATCCGAACTTGT	35	31	23	36	3	5	3	1	2.56599	2.74351	2.05441	3.08103	0.742685	0.989589	2.92557	0.362482									0	1	1	False	False	True	False	False
AACCCGTAGATACGAACTTGTGT	ACCCGTA	gl2632	s1	a17	15:21501924-21501946;5:29390004-29390026	11=1X10=1X;11=1X10=1X	4.3p;4.3p	AACCCGTAGATCCGAACTTGT	8	6	14	7	7	9	1	2	0.586512	0.531003	1.25051	0.59909	1.73293	1.78126	0.97519	0.724964									0	1	1	False	False	True	False	False
AACCCGTAGATCAGAACTTGTGA	ACCCGTA	gl2632	s1	a17	15:21501924-21501946;5:29390004-29390026	12=1X9=1X;12=1X9=1X	4.3p;4.3p	AACCCGTAGATCCGAACTTGT	77	54	53	70	12	23	7	5	5.64518	4.77902	4.73407	5.9909	2.97074	4.55211	6.82633	1.81241									0	1	1	False	False	False	False	False
AACCCGTAGATCAGAACTTGTGT	ACCCGTA	gl2632	s1	a17	15:21501924-21501946;5:29390004-29390026	12=1X9=1X;12=1X9=1X	4.3p;4.3p	AACCCGTAGATCCGAACTTGT	17	17	17	26	8	15	3	3	1.24634	1.50451	1.51848	2.22519	1.98049	2.96877	2.92557	1.08745									0	1	1	False	False	False	False	False
AACCCGTAGATCCAAACTTGTGA	ACCCGTA	gl2632	s1	a17	15:21501924-21501946;5:29390004-29390026	13=1X8=1X;13=1X8=1X	4.3p;4.3p	AACCCGTAGATCCGAACTTGT	153	80	100	134	20	34	13	7	11.217	7.08004	8.93222	11.4683	4.95123	6.7292	12.6775	2.53737									0	1	1	False	False	False	False	False
AACCCGTAGATCCAAACTTGTGT	ACCCGTA	gl2632	s1	a17	15:21501924-21501946;5:29390004-29390026	13=1X8=1X;13=1X8=1X	4.3p;4.3p	AACCCGTAGATCCGAACTTGT	44	41	46	31	13	35	8	1	3.22582	3.62852	4.10882	2.65311	3.2183	6.92712	7.80152	0.362482									0	1	1	False	False	False	False	False
AACCCGTAGATCCCAACTTGTGA	ACCCGTA	gl2632	s1	a17	15:21501924-21501946;5:29390004-29390026	13=1X8=1X;13=1X8=1X	4.3p;4.3p	AACCCGTAGATCCGAACTTGT	30	22	14	14	3	7	1	0	2.19942	1.94701	1.25051	1.19818	0.742685	1.38542	0.97519	0									0	1	1	False	False	False	False	False
AACCCGTAGATCCCAACTTGTGT	ACCCGTA	gl2632	s1	a17	15:21501924-21501946;5:29390004-29390026	13=1X8=1X;13=1X8=1X	4.3p;4.3p	AACCCGTAGATCCGAACTTGT	9	6	7	5	3	5	0	1	0.659826	0.531003	0.625255	0.427921	0.742685	0.989589	0	0.362482									0	1	1	False	False	False	False	False
AACCCGTAGATCCGAAATTGTGA	ACCCGTA	gl2632	s1	a17	15:21501924-21501946;5:29390004-29390026	16=1X5=1X;16=1X5=1X	4.3p;4.3p	AACCCGTAGATCCGAACTTGT	29	19	14	21	4	5	0	3	2.12611	1.68151	1.25051	1.79727	0.990247	0.989589	0	1.08745									0	1	1	False	False	False	False	False
AACCCGTAGATCCGAACATGTGA	ACCCGTA	gl2632	s1	a17	15:21501924-21501946;5:29390004-29390026	17=1X4=1X;17=1X4=1X	4.3p;4.3p	AACCCGTAGATCCGAACTTGT	19	6	18	9	5	5	0	2	1.39297	0.531003	1.6078	0.770259	1.23781	0.989589	0	0.724964									0	1	1	False	False	False	False	True
AACCCGTAGATCCGAACCTGTGA	ACCCGTA	gl2632	s1	a17	15:21501924-21501946;5:29390004-29390026	17=1X4=1X;17=1X4=1X	4.3p;4.3p	AACCCGTAGATCCGAACTTGT	311	144	131	165	26	39	17	11	22.8007	12.7441	11.7012	14.1214	6.4366	7.71879	16.5782	3.9873									0	1	1	False	False	False	False	True
AACCCGTAGATCCGAACCTGTGT	ACCCGTA	gl2632	s1	a17	15:21501924-21501946;5:29390004-29390026	17=1X4=1X;17=1X4=1X	4.3p;4.3p	AACCCGTAGATCCGAACTTGT	96	66	65	54	28	32	4	6	7.03815	5.84103	5.80594	4.62155	6.93173	6.33337	3.90076	2.17489									0	1	1	False	False	False	False	True
AACCCGTAGATCCGAACGTGTGA	ACCCGTA	gl2632	s1	a17	15:21501924-21501946;5:29390004-29390026	17=1X4=1X;17=1X4=1X	4.3p;4.3p	AACCCGTAGATCCGAACTTGT	24	33	25	24	4	11	1	4	1.75954	2.92052	2.23305	2.05402	0.990247	2.17709	0.97519	1.44993									0	1	1	False	False	False	False	True
AACCCGTAGATCCGAACGTGTGT	ACCCGTA	gl2632	s1	a17	15:21501924-21501946;5:29390004-29390026	17=1X4=1X;17=1X4=1X	4.3p;4.3p	AACCCGTAGATCCGAACTTGT	16	8	13	9	6	14	2	1	1.17302	0.708004	1.16119	0.770259	1.48537	2.77085	1.95038	0.362482									0	1	1	False	False	False	False	True
AACCCGTAGATCCGAACTAGTGA	ACCCGTA	gl2632	s1	a17	15:21501924-21501946;5:29390004-29390026	18=1X3=1X;18=1X3=1X	4.3p;4.3p	AACCCGTAGATCCGAACTTGT	9	10	12	16	2	0	3	1	0.659826	0.885005	1.07187	1.36935	0.495123	0	2.92557	0.362482									0	1	1	False	False	False	False	True
AACCCGTAGATCCGAACTCGTGA	ACCCGTA	gl2632	s1	a17	15:21501924-21501946;5:29390004-29390026	18=1X3=1X;18=1X3=1X	4.3p;4.3p	AACCCGTAGATCCGAACTTGT	117	73	81	79	12	28	16	4	8.57774	6.46053	7.2351	6.76116	2.97074	5.5417	15.603	1.44993									0	1	1	False	False	False	False	True
AACCCGTAGATCCGAACTTATGA	ACCCGTA	gl2632	s1	a17	15:21501924-21501946;5:29390004-29390026	19=1X2=1X;19=1X2=1X	4.3p;4.3p	AACCCGTAGATCCGAACTTGT	126	88	82	88	9	20	11	11	9.23757	7.78804	7.32442	7.53142	2.22805	3.95835	10.7271	3.9873				ola-miR-100					0	1	1	False	False	False	False	True
AACCCGTAGATCCGAACTTCTGA	ACCCGTA	gl2632	s1	a17	15:21501924-21501946;5:29390004-29390026	19=1X2=1X;19=1X2=1X	4.3p;4.3p	AACCCGTAGATCCGAACTTGT	23	16	11	17	2	6	1	1	1.68622	1.41601	0.982544	1.45493	0.495123	1.18751	0.97519	0.362482				ola-miR-100					0	1	1	False	False	False	False	True
AACCCGTAGATCCGAACTTGAGA	ACCCGTA	gl2632	s1	a17	15:21501924-21501946;5:29390004-29390026	20=1X1=1X;20=1X1=1X	4.3p;4.3p	AACCCGTAGATCCGAACTTGT	78	37	41	48	16	14	7	3	5.7185	3.27452	3.66221	4.10805	3.96099	2.77085	6.82633	1.08745				ola-miR-100					0	1	1	False	False	False	False	True
AACCCGTAGATCCGAACTTGCGA	ACCCGTA	gl2632	s1	a17	15:21501924-21501946;5:29390004-29390026	20=1X1=1X;20=1X1=1X	4.3p;4.3p	AACCCGTAGATCCGAACTTGT	213	113	116	118	26	31	11	10	15.6159	10.0006	10.3614	10.0989	6.4366	6.13545	10.7271	3.62482				ola-miR-100					0	1	1	False	False	False	False	True
AACCCGTAGATCCGAACTTGGGA	ACCCGTA	gl2632	s1	a17	15:21501924-21501946;5:29390004-29390026	20=1X1=1X;20=1X1=1X	4.3p;4.3p	AACCCGTAGATCCGAACTTGT	87	48	42	72	12	23	10	2	6.37832	4.24802	3.75153	6.16207	2.97074	4.55211	9.7519	0.724964				ola-miR-100					0	1	1	False	False	False	False	True
AACCCGTAGATCCGAACTTGTGTTA	ACCCGTA	gl2632	s1	a17	15:21501924-21501948;5:29390004-29390028	22=1X1=1X;22=1X1=1X	4.3p;4.3p	AACCCGTAGATCCGAACTTGT	13	7	11	12	6	6	2	5	0.953083	0.619503	0.982544	1.02701	1.48537	1.18751	1.95038	1.81241			dre-miR-100-5p	aca-miR-100,age-miR-100,bbe-miR-100-5p,bfl-miR-100-5p,bta-miR-100,ccr-miR-100,cgr-miR-100-5p,chi-miR-100-5p,eca-miR-100,fru-miR-100,gac-miR-100-2-5p,gga-miR-100-5p,ggo-miR-100,hsa-miR-100-5p,ipu-miR-100,lla-miR-100,loc-mir-100-5p,mdo-miR-100-5p,mml-miR-100-5p,mmu-miR-100-5p,oan-miR-100-5p,ola-miR-100,pma-miR-100a-5p,ppa-miR-100,ppy-miR-100,ptr-miR-100,rno-miR-100-5p,sha-miR-100,sla-miR-100,ssa-mi…					0	3	1	False	False	False	False	True
AACCCGTAGATCCGAACTTGTGTTT	ACCCGTA	gl2632	s1	a17	15:21501924-21501948;5:29390004-29390028	22=1X1=1X;22=1X1=1X	4.3p;4.3p	AACCCGTAGATCCGAACTTGT	78	44	67	28	62	51	5	4	5.7185	3.89402	5.98458	2.39636	15.3488	10.0938	4.87595	1.44993			dre-miR-100-5p	aca-miR-100,age-miR-100,bbe-miR-100-5p,bfl-miR-100-5p,bta-miR-100,ccr-miR-100,cgr-miR-100-5p,chi-miR-100-5p,eca-miR-100,fru-miR-100,gac-miR-100-2-5p,gga-miR-100-5p,ggo-miR-100,hsa-miR-100-5p,ipu-miR-100,lla-miR-100,loc-mir-100-5p,mdo-miR-100-5p,mml-miR-100-5p,mmu-miR-100-5p,oan-miR-100-5p,ola-miR-100,pma-miR-100a-5p,ppa-miR-100,ppy-miR-100,ptr-miR-100,rno-miR-100-5p,sha-miR-100,sla-miR-100,ssa-mi…					0	3	1	False	False	False	False	True
AACCCGTAGATCCGAACTTTTGA	ACCCGTA	gl2632	s1	a17	15:21501924-21501946;5:29390004-29390026	19=1X2=1X;19=1X2=1X	4.3p;4.3p	AACCCGTAGATCCGAACTTGT	34	26	25	19	3	3	5	0	2.49268	2.30101	2.23305	1.6261	0.742685	0.593753	4.87595	0				ola-miR-100					0	1	1	False	False	False	False	True
AACCCGTAGATCCGAAGTTGTGA	ACCCGTA	gl2632	s1	a17	15:21501924-21501946;5:29390004-29390026	16=1X5=1X;16=1X5=1X	4.3p;4.3p	AACCCGTAGATCCGAACTTGT	11	14	11	10	4	3	1	3	0.806455	1.23901	0.982544	0.855843	0.990247	0.593753	0.97519	1.08745									0	1	1	False	False	False	False	False
AACCCGTAGATCCGAATTTGC	ACCCGTA	gl2632	s1	a17	15:21501924-21501944;5:29390004-29390024	16=1X3=1X;16=1X3=1X	4.3p;4.3p	AACCCGTAGATCCGAACTTGT	29	16	4	6	5	5	0	1	2.12611	1.41601	0.357289	0.513506	1.23781	0.989589	0	0.362482									0	-1	1	False	False	False	False	False
AACCCGTAGATCCGAATTTGTA	ACCCGTA	gl2632	s1	a17	15:21501924-21501945;5:29390004-29390025	16=1X4=1X;16=1X4=1X	4.3p;4.3p	AACCCGTAGATCCGAACTTGT	10	5	5	6	0	4	0	2	0.73314	0.442502	0.446611	0.513506	0	0.791671	0	0.724964									0	0	1	False	False	False	False	False
AACCCGTAGATCCGAATTTGTAA	ACCCGTA	gl2632	s1	a17	15:21501924-21501946;5:29390004-29390026	16=1X4=2X;16=1X4=2X	4.3p;4.3p	AACCCGTAGATCCGAACTTGT	10	8	5	8	0	2	0	0	0.73314	0.708004	0.446611	0.684674	0	0.395835	0	0									0	0	2	False	False	False	False	False
AACCCGTAGATCCGAATTTGTGA	ACCCGTA	gl2632	s1	a17	15:21501924-21501946;5:29390004-29390026	16=1X5=1X;16=1X5=1X	4.3p;4.3p	AACCCGTAGATCCGAACTTGT	298	272	185	223	46	51	26	25	21.8476	24.0721	16.5246	19.0853	11.3878	10.0938	25.3549	9.06205									0	1	1	False	False	False	False	False
AACCCGTAGATCCGAATTTGTGT	ACCCGTA	gl2632	s1	a17	15:21501924-21501946;5:29390004-29390026	16=1X5=1X;16=1X5=1X	4.3p;4.3p	AACCCGTAGATCCGAACTTGT	77	61	54	48	20	40	11	4	5.64518	5.39853	4.8234	4.10805	4.95123	7.91671	10.7271	1.44993									0	1	1	False	False	False	False	False
AACCCGTAGATCCGATCTTGTGAAT	ACCCGTA	gl2632	s1	a17	15:21501924-21501948;5:29390004-29390028	15=1X6=3X;15=1X6=3X	4.3p;4.3p	AACCCGTAGATCCGAACTTGT	111	22	258	68	7	2	1	8	8.13786	1.94701	23.0451	5.81973	1.73293	0.395835	0.97519	2.89986			dre-miR-99b-5p	aca-miR-99a-5p,bta-miR-99a-5p,ccr-miR-99,cfa-miR-99a,cgr-miR-99a-5p,chi-miR-99a-5p,eca-miR-99a,gac-miR-99a-5p,gga-miR-99a-5p,ggo-miR-99a,hsa-miR-99a-5p,ipu-miR-99a,ipu-miR-99b,lla-miR-99a,loc-mir-99-5p,mml-miR-99a-5p,mmu-miR-99a-5p,mne-miR-99a,oan-miR-99-5p,oar-miR-99a,oha-miR-99a-5p,ppa-miR-99a,ppy-miR-99a,ptr-miR-99a,rno-miR-99a-5p,ssa-miR-99-5p,ssc-miR-99a,tch-miR-99a-5p,tgu-miR-99-5p,xtr-miR-…					0	1	3	False	False	False	False	False
AACCCGTAGATCCGATCTTGTGTA	ACCCGTA	gl2632	s1	a17	15:21501924-21501947;5:29390004-29390027	15=1X6=2X;15=1X6=2X	4.3p;4.3p	AACCCGTAGATCCGAACTTGT	136	144	325	419	44	95	18	35	9.97071	12.7441	29.0297	35.8598	10.8927	18.8022	17.5534	12.6869				aca-miR-99a-5p,bta-miR-99a-5p,ccr-miR-99,cfa-miR-99a,cgr-miR-99a-5p,chi-miR-99a-5p,eca-miR-99a,gac-miR-99a-5p,gga-miR-99a-5p,ggo-miR-99a,hsa-miR-99a-5p,ipu-miR-99a,lla-miR-99a,loc-mir-99-5p,mml-miR-99a-5p,mmu-miR-99a-5p,mne-miR-99a,oan-miR-99-5p,oar-miR-99a,oha-miR-99a-5p,ppa-miR-99a,ppy-miR-99a,ptr-miR-99a,rno-miR-99a-5p,ssa-miR-99-5p,ssc-miR-99a,tch-miR-99a-5p,tgu-miR-99-5p,xtr-miR-99					0	1	2	False	False	False	False	False
AACCCGTAGATCCGATCTTGTGTAA	ACCCGTA	gl2632	s1	a17	15:21501924-21501948;5:29390004-29390028	15=1X6=3X;15=1X6=3X	4.3p;4.3p	AACCCGTAGATCCGAACTTGT	5	15	40	38	7	6	0	4	0.36657	1.32751	3.57289	3.2522	1.73293	1.18751	0	1.44993				aca-miR-99a-5p,bta-miR-99a-5p,ccr-miR-99,cfa-miR-99a,cgr-miR-99a-5p,chi-miR-99a-5p,eca-miR-99a,gac-miR-99a-5p,gga-miR-99a-5p,ggo-miR-99a,hsa-miR-99a-5p,ipu-miR-99a,lla-miR-99a,loc-mir-99-5p,mml-miR-99a-5p,mmu-miR-99a-5p,mne-miR-99a,oan-miR-99-5p,oar-miR-99a,oha-miR-99a-5p,ppa-miR-99a,ppy-miR-99a,ptr-miR-99a,rno-miR-99a-5p,ssa-miR-99-5p,ssc-miR-99a,tch-miR-99a-5p,tgu-miR-99-5p,xtr-miR-99					0	1	3	False	False	False	False	False
AACCCGTAGATCCGATCTTGTTAA	ACCCGTA	gl2632	s1	a17	15:21501924-21501947;5:29390004-29390027	15=1X5=3X;15=1X5=3X	4.3p;4.3p	AACCCGTAGATCCGAACTTGT	5	3	18	10	0	1	0	0	0.36657	0.265501	1.6078	0.855843	0	0.197918	0	0				bta-miR-99a-5p,ccr-miR-99,cfa-miR-99a,cgr-miR-99a-5p,chi-miR-99a-5p,gac-miR-99a-5p,loc-mir-99-5p,oan-miR-99-5p,oar-miR-99a,tgu-miR-99-5p					0	0	3	False	False	False	False	False
AACCCGTAGATCCGGACTTGTGA	ACCCGTA	gl2632	s1	a17	15:21501924-21501946;5:29390004-29390026	14=1X7=1X;14=1X7=1X	4.3p;4.3p	AACCCGTAGATCCGAACTTGT	86	53	59	42	13	11	11	3	6.30501	4.69052	5.27001	3.59454	3.2183	2.17709	10.7271	1.08745									0	1	1	False	False	False	False	False
AACCCGTAGATCCGGACTTGTGT	ACCCGTA	gl2632	s1	a17	15:21501924-21501946;5:29390004-29390026	14=1X7=1X;14=1X7=1X	4.3p;4.3p	AACCCGTAGATCCGAACTTGT	23	12	18	10	7	10	3	2	1.68622	1.06201	1.6078	0.855843	1.73293	1.97918	2.92557	0.724964									0	1	1	False	False	False	False	False
AACCCGTAGATCCGTACTTGTGA	ACCCGTA	gl2632	s1	a17	15:21501924-21501946;5:29390004-29390026	14=1X7=1X;14=1X7=1X	4.3p;4.3p	AACCCGTAGATCCGAACTTGT	11	5	2	8	2	1	1	0	0.806455	0.442502	0.178644	0.684674	0.495123	0.197918	0.97519	0									0	1	1	False	False	False	False	False
AACCCGTAGATCCTAACTTGTGA	ACCCGTA	gl2632	s1	a17	15:21501924-21501946;5:29390004-29390026	13=1X8=1X;13=1X8=1X	4.3p;4.3p	AACCCGTAGATCCGAACTTGT	59	21	30	40	6	12	4	2	4.32553	1.85851	2.67966	3.42337	1.48537	2.37501	3.90076	0.724964									0	1	1	False	False	False	False	False
AACCCGTAGATCCTAACTTGTGT	ACCCGTA	gl2632	s1	a17	15:21501924-21501946;5:29390004-29390026	13=1X8=1X;13=1X8=1X	4.3p;4.3p	AACCCGTAGATCCGAACTTGT	24	12	10	10	10	14	3	1	1.75954	1.06201	0.893222	0.855843	2.47562	2.77085	2.92557	0.362482									0	1	1	False	False	False	False	False
AACCCGTAGATCGGAACTTGTGA	ACCCGTA	gl2632	s1	a17	15:21501924-21501946;5:29390004-29390026	12=1X9=1X;12=1X9=1X	4.3p;4.3p	AACCCGTAGATCCGAACTTGT	61	51	46	75	9	20	3	9	4.47216	4.51352	4.10882	6.41882	2.22805	3.95835	2.92557	3.26234									0	1	1	False	False	False	False	False
AACCCGTAGATCGGAACTTGTGT	ACCCGTA	gl2632	s1	a17	15:21501924-21501946;5:29390004-29390026	12=1X9=1X;12=1X9=1X	4.3p;4.3p	AACCCGTAGATCCGAACTTGT	13	14	25	22	13	13	4	1	0.953083	1.23901	2.23305	1.88285	3.2183	2.57293	3.90076	0.362482									0	1	1	False	False	False	False	False
AACCCGTAGATCTGAACTTGTGA	ACCCGTA	gl2632	s1	a17	15:21501924-21501946;5:29390004-29390026	12=1X9=1X;12=1X9=1X	4.3p;4.3p	AACCCGTAGATCCGAACTTGT	253	145	184	194	33	49	12	15	18.5485	12.8326	16.4353	16.6034	8.16953	9.69797	11.7023	5.43723									0	1	1	False	False	False	False	False
AACCCGTAGATCTGAACTTGTGT	ACCCGTA	gl2632	s1	a17	15:21501924-21501946;5:29390004-29390026	12=1X9=1X;12=1X9=1X	4.3p;4.3p	AACCCGTAGATCCGAACTTGT	94	70	100	94	13	43	4	6	6.89152	6.19503	8.93222	8.04492	3.2183	8.51046	3.90076	2.17489									0	1	1	False	False	False	False	False
AACCCGTAGATGCGAACTTGTGA	ACCCGTA	gl2632	s1	a17	15:21501924-21501946;5:29390004-29390026	11=1X10=1X;11=1X10=1X	4.3p;4.3p	AACCCGTAGATCCGAACTTGT	19	20	16	29	6	13	4	1	1.39297	1.77001	1.42915	2.48194	1.48537	2.57293	3.90076	0.362482									0	1	1	False	False	True	False	False
AACCCGTAGATGCGAACTTGTGT	ACCCGTA	gl2632	s1	a17	15:21501924-21501946;5:29390004-29390026	11=1X10=1X;11=1X10=1X	4.3p;4.3p	AACCCGTAGATCCGAACTTGT	9	4	14	14	3	4	0	0	0.659826	0.354002	1.25051	1.19818	0.742685	0.791671	0	0									0	1	1	False	False	True	False	False
AACCCGTAGATTCGAACTTGC	ACCCGTA	gl2632	s1	a17	15:21501924-21501944;5:29390004-29390024	11=1X8=1X;11=1X8=1X	4.3p;4.3p	AACCCGTAGATCCGAACTTGT	20	7	2	5	4	4	0	0	1.46628	0.619503	0.178644	0.427921	0.990247	0.791671	0	0									0	-1	1	False	False	True	False	False
AACCCGTAGATTCGAACTTGTA	ACCCGTA	gl2632	s1	a17	15:21501924-21501945;5:29390004-29390025	11=1X9=1X;11=1X9=1X	4.3p;4.3p	AACCCGTAGATCCGAACTTGT	14	9	8	9	1	0	0	0	1.0264	0.796504	0.714577	0.770259	0.247562	0	0	0									0	0	1	False	False	True	False	False
AACCCGTAGATTCGAACTTGTGA	ACCCGTA	gl2632	s1	a17	15:21501924-21501946;5:29390004-29390026	11=1X10=1X;11=1X10=1X	4.3p;4.3p	AACCCGTAGATCCGAACTTGT	343	296	311	300	48	68	27	30	25.1467	26.1961	27.7792	25.6753	11.883	13.4584	26.3301	10.8745									0	1	1	False	False	True	False	False
AACCCGTAGATTCGAACTTGTGT	ACCCGTA	gl2632	s1	a17	15:21501924-21501946;5:29390004-29390026	11=1X10=1X;11=1X10=1X	4.3p;4.3p	AACCCGTAGATCCGAACTTGT	131	136	168	117	44	58	16	8	9.60414	12.0361	15.0061	10.0134	10.8927	11.4792	15.603	2.89986									0	1	1	False	False	True	False	False
AACCCGTAGGTCCGAACTTGTGA	ACCCGTA	gl2632	s1	a17	15:21501924-21501946;5:29390004-29390026	9=1X12=1X;9=1X12=1X	4.3p;4.3p	AACCCGTAGATCCGAACTTGT	189	92	98	95	24	20	14	13	13.8564	8.14204	8.75357	8.13051	5.94148	3.95835	13.6527	4.71227									0	1	1	False	False	True	False	False
AACCCGTAGGTCCGAACTTGTGT	ACCCGTA	gl2632	s1	a17	15:21501924-21501946;5:29390004-29390026	9=1X12=1X;9=1X12=1X	4.3p;4.3p	AACCCGTAGATCCGAACTTGT	50	26	38	41	9	28	5	1	3.6657	2.30101	3.39424	3.50896	2.22805	5.5417	4.87595	0.362482									0	1	1	False	False	True	False	False
AACCCGTAGTTCCGAACTTGTGA	ACCCGTA	gl2632	s1	a17	15:21501924-21501946;5:29390004-29390026	9=1X12=1X;9=1X12=1X	4.3p;4.3p	AACCCGTAGATCCGAACTTGT	28	14	19	14	3	5	5	4	2.05279	1.23901	1.69712	1.19818	0.742685	0.989589	4.87595	1.44993									0	1	1	False	False	True	False	False
AACCCGTAGTTCCGAACTTGTGT	ACCCGTA	gl2632	s1	a17	15:21501924-21501946;5:29390004-29390026	9=1X12=1X;9=1X12=1X	4.3p;4.3p	AACCCGTAGATCCGAACTTGT	11	7	12	8	4	9	1	2	0.806455	0.619503	1.07187	0.684674	0.990247	1.78126	0.97519	0.724964									0	1	1	False	False	True	False	False
AACCCGTATATCCGAACTTGTGA	ACCCGTA	gl2632	s1	a17	15:21501924-21501946;5:29390004-29390026	8=1X13=1X;8=1X13=1X	4.3p;4.3p	AACCCGTAGATCCGAACTTGT	37	31	38	30	5	6	3	4	2.71262	2.74351	3.39424	2.56753	1.23781	1.18751	2.92557	1.44993									0	1	1	False	False	True	False	False
AACCCGTATATCCGAACTTGTGT	ACCCGTA	gl2632	s1	a17	15:21501924-21501946;5:29390004-29390026	8=1X13=1X;8=1X13=1X	4.3p;4.3p	AACCCGTAGATCCGAACTTGT	14	7	20	11	4	12	0	1	1.0264	0.619503	1.78644	0.941427	0.990247	2.37501	0	0.362482									0	1	1	False	False	True	False	False
AACCCGTGGATCCGAACTTGTGA	ACCCGTG	gl2632	s627	a17	15:21501924-21501946;5:29390004-29390026	7=1X14=1X;7=1X14=1X	4.3p;4.3p	AACCCGTAGATCCGAACTTGT	144	76	87	102	17	27	7	6	10.5572	6.72604	7.77103	8.7296	4.20855	5.34378	6.82633	2.17489									0	1	1	False	False	False	False	False
AACCCGTGGATCCGAACTTGTGT	ACCCGTG	gl2632	s627	a17	15:21501924-21501946;5:29390004-29390026	7=1X14=1X;7=1X14=1X	4.3p;4.3p	AACCCGTAGATCCGAACTTGT	45	26	46	30	11	12	9	4	3.29913	2.30101	4.10882	2.56753	2.72318	2.37501	8.77671	1.44993									0	1	1	False	False	False	False	False
AACCCGTTGATCCGAACTTGTGA	ACCCGTT	gl2632	s708	a17	15:21501924-21501946;5:29390004-29390026	7=1X14=1X;7=1X14=1X	4.3p;4.3p	AACCCGTAGATCCGAACTTGT	20	23	9	14	1	10	2	3	1.46628	2.03551	0.803899	1.19818	0.247562	1.97918	1.95038	1.08745									0	1	1	False	False	False	False	False
AACCCGTTGATCCGAACTTGTGT	ACCCGTT	gl2632	s708	a17	15:21501924-21501946;5:29390004-29390026	7=1X14=1X;7=1X14=1X	4.3p;4.3p	AACCCGTAGATCCGAACTTGT	9	13	7	10	1	8	1	0	0.659826	1.15051	0.625255	0.855843	0.247562	1.58334	0.97519	0									0	1	1	False	False	False	False	False
AACCCTTAGATCCGAACTTGTGA	ACCCTTA	gl2632	s653	a17	15:21501924-21501946;5:29390004-29390026	5=1X16=1X;5=1X16=1X	4.3p;4.3p	AACCCGTAGATCCGAACTTGT	61	31	42	30	8	20	5	2	4.47216	2.74351	3.75153	2.56753	1.98049	3.95835	4.87595	0.724964									0	1	1	False	False	False	False	False
AACCCTTAGATCCGAACTTGTGT	ACCCTTA	gl2632	s653	a17	15:21501924-21501946;5:29390004-29390026	5=1X16=1X;5=1X16=1X	4.3p;4.3p	AACCCGTAGATCCGAACTTGT	12	11	21	13	7	10	2	0	0.879769	0.973505	1.87577	1.1126	1.73293	1.97918	1.95038	0									0	1	1	False	False	False	False	False
AACCGGTAGATCCGAACTTGTGA	ACCGGTA	gl2632	s655	a17	15:21501924-21501946;5:29390004-29390026	4=1X17=1X;4=1X17=1X	4.3p;4.3p	AACCCGTAGATCCGAACTTGT	25	23	35	32	8	13	3	3	1.83285	2.03551	3.12628	2.7387	1.98049	2.57293	2.92557	1.08745									0	1	1	False	False	False	False	False
AACCGGTAGATCCGAACTTGTGT	ACCGGTA	gl2632	s655	a17	15:21501924-21501946;5:29390004-29390026	4=1X17=1X;4=1X17=1X	4.3p;4.3p	AACCCGTAGATCCGAACTTGT	16	12	8	13	5	9	2	1	1.17302	1.06201	0.714577	1.1126	1.23781	1.78126	1.95038	0.362482									0	1	1	False	False	False	False	False
AACCGTAGATCCGAACTTGTGA	ACCGTAG	gl2632	s649	a17	15:21501925-21501946;5:29390005-29390026	1=1X19=1X;1=1X19=1X	4.3p;4.3p	AACCCGTAGATCCGAACTTGT	10	7	8	10	2	3	0	0	0.73314	0.619503	0.714577	0.855843	0.495123	0.593753	0	0									-1	1	1	False	False	False	False	False
AACCTGTAGATCCGAACTTGTGA	ACCTGTA	gl2632	s607	a17	15:21501924-21501946;5:29390004-29390026	4=1X17=1X;4=1X17=1X	4.3p;4.3p	AACCCGTAGATCCGAACTTGT	242	156	142	191	37	51	25	11	17.742	13.8061	12.6837	16.3466	9.15978	10.0938	24.3798	3.9873									0	1	1	False	False	False	False	False
AACCTGTAGATCCGAACTTGTGT	ACCTGTA	gl2632	s607	a17	15:21501924-21501946;5:29390004-29390026	4=1X17=1X;4=1X17=1X	4.3p;4.3p	AACCCGTAGATCCGAACTTGT	78	49	60	64	20	34	9	11	5.7185	4.33652	5.35933	5.47739	4.95123	6.7292	8.77671	3.9873									0	1	1	False	False	False	False	False
[truncated: 18,451 more rows]

## Sheet: by_genomic_location
Loc_idx	BinStarter	Locations	CIGARs_5pto3p	Designations	dre_miRNA	other_species_miRNA	dre_miRNA_rev	other_species_miRNA_rev	dre_hairpin	other_species_hairpin	other_ncRNA	ncRNA_biotype	dre_miRNA_ambiguous?	dre_hairpin_ambiguous?	ZF1_Brain	ZF2_Brain	ZF1_Heart	ZF2_Heart	ZF1_Testis	ZF2_Testis	ZF1_Ovary	ZF2_Ovary	ZF1_Brain_norm	ZF2_Brain_norm	ZF1_Heart_norm	ZF2_Heart_norm	ZF1_Testis_norm	ZF2_Testis_norm	ZF1_Ovary_norm	ZF2_Ovary_norm	ZF1_Brain_%seed_shifted	ZF2_Brain_%seed_shifted	ZF1_Heart_%seed_shifted	ZF2_Heart_%seed_shifted	ZF1_Testis_%seed_shifted	ZF2_Testis_%seed_shifted	ZF1_Ovary_%seed_shifted	ZF2_Ovary_%seed_shifted	ZF1_Brain_%seed_edited	ZF2_Brain_%seed_edited	ZF1_Heart_%seed_edited	ZF2_Heart_%seed_edited	ZF1_Testis_%seed_edited	ZF2_Testis_%seed_edited	ZF1_Ovary_%seed_edited	ZF2_Ovary_%seed_edited	ZF1_Brain_%central_edited	ZF2_Brain_%central_edited	ZF1_Heart_%central_edited
[truncated: 7,336 more rows]
[truncated: 38 more columns]

[truncated: 5 more sheets: by_annotation, by_seed, candidate_mirror-miRNAs, candidate_arm_switch, no_genomic_hits]
