# Supplementary material for: miRNA analysis with Prost! reveals evolutionary conservation of organ-enriched expression and post-transcriptional modifications in three-spined stickleback and zebrafish
Source: Sci Rep. 2019 Mar 8;9:3913. doi: 10.1038/s41598-019-40361-8 (PMC6408482; doi:10.1038/s41598-019-40361-8)
Supplement: Supplementary file 4 — Supplementary Table 3 [file 41598_2019_40361_MOESM4_ESM.xlsx]

## Sheet: SB_Annotation_Annotation_181113
miRNA Gene Name	Ensembl ID	Partial pri-miRNA Sequence	Location of pri-miRNA	Strand	5' miRNA Name	5' miRNA Sequence	5' miRNA Position	5' miRNA Strand	3' miRNA Name	3' miRNA Sequence	3' miRNA Position	3' miRNA Strand
gac-let-7a-1	ENSGACG00000021209	TGCACTGTGGGATGAGGTAGTAGGTTGTATAGTTTTACGGTCATACCCGCACTGGGAGATAACTATTAAACCTACTGTCTTTCCCAAAG	groupXVII:11962085-11962173	-	gac-let-7a-5p	TGAGGTAGTAGGTTGTATAGTT	groupXVII:11962140-11962161	-	gac-let-7a-1-3p	CTATTAAACCTACTGTCTTTCC	groupXVII:11962090-11962111	-
gac-let-7a-3	ENSGACG00000021259	ACGGCCCTTTGGGGTGAGGTAGTAGGTTGTATAGTTTTAGGGTCATTCCCAAGCTGTCAGATGACTATACAACTTACTGTCTTTCCTGAAGCGGCAGTAATGGC	groupIV:19861309-19861412	-	gac-let-7a-5p	TGAGGTAGTAGGTTGTATAGTT	groupIV:19861377-19861398	-	gac-let-7a-3/7-3p	CTATACAACTTACTGTCTTTCC	groupIV:19861327-19861348	-
gac-let-7a-4	ENSGACG00000021426	CAGGTTGAGGTAGTAGGTTGTATAGTTCAGAGTGACGCCACAGGAGATGACTGTACAGCCTCCTAGCTTTCCCT	groupVII:18314432-18314505	-	gac-let-7a-5p	TGAGGTAGTAGGTTGTATAGTT	groupVII:18314479-18314500	-	gac-let-7a-4-3p	CTGTACAGCCTCCTAGCTTTCC	groupVII:18314434-18314455	-
gac-let-7a-5	ENSGACG00000022196	TTTGGGCTCTGTGAGGGTGAGGTAGTAGGTTGTATAGTTTGGTGGGTGGGATTGCACCCTGCTCCGGTGATAACTATACAGTCTATTGCCTTCCC	groupXII:12165589-12165683	+	gac-let-7a-5p	TGAGGTAGTAGGTTGTATAGTT	groupXII:12165606-12165627	+	gac-let-7a-5-3p	CTATACAGTCTATTGCCTTCCC	groupXII:12165662-12165683	+
gac-let-7a-6	ENSGACG00000022208	CGAGGTGAGGTAGTAGGTTGTATAGTTTGTGGGATTGAGTAAATCCTACTCAGGTGATAACTACACAGCCTATTACCTTCCTTGAGAGGTACAATG	groupXVII:3393574-3393669	+	gac-let-7a-5p	TGAGGTAGTAGGTTGTATAGTT	groupXVII:3393579-3393600	+	gac-let-7a-6-3p	CTACACAGCCTATTACCTTCCT	groupXVII:3393634-3393655	+
gac-let-7a-7	ENSGACG00000021449	ACACTGTCCTTTGGGGTGAGGTAGTAGGTTGTATAGTTTTAGGGTCACACCCTTCCTGTCAGATAACTATACAACTTACTGTCTTTCCTGAAGTGGCTGTAATGTC	groupXIX:4785031-4785136	+	gac-let-7a-5p	TGAGGTAGTAGGTTGTATAGTT	groupXIX:4785047-4785068	+	gac-let-7a-3/7-3p	CTATACAACTTACTGTCTTTCC	groupXIX:4785097-4785118	+
gac-let-7b-1	ENSGACG00000022207	TCGTACAGGGTGAGGTAGTAGGTTGTGTGGTTTCAGGGTTGTTATTTTACCCCATCGGGAGTTAACTATACAACCTACTGCCTTTCCTGGAGGG	groupIV:19861073-19861166	-	gac-let-7b-5p	TGAGGTAGTAGGTTGTGTGGTT	groupIV:19861135-19861156	-	gac-let-7b-1-3p	CTATACAACCTACTGCCTTTC	groupIV:19861081-19861101	-
gac-let-7b-2	ENSGACG00000022222	TCGAACAGGGTGAGGTAGTAGGTTGTGTGGTTTCGGGGTAGTGATTTTGCCCGATCAGAAGATAACTATACAACATACTGCCTTCCCTGAAGGG	groupXIX:4785498-4785591	+	gac-let-7b-5p	TGAGGTAGTAGGTTGTGTGGTT	groupXIX:4785508-4785529	+	gac-let-7b-2-3p	CTATACAACATACTGCCTTCCC	groupXIX:4785563-4785584	+
gac-let-7c-2	ENSGACG00000021393	TGTGTGCATCCGGGTTGAGGTAGTAGGTTGTATGGTTTAGAATTACACCCTGGGAGTTAACTGTACAACCTTCTAGCTTTCCTTGGAGTACAC	groupVII:12386336-12386428	+	gac-let-7c-2-5p	TGAGGTAGTAGGTTGTATGGTT	groupVII:12386351-12386372	+	gac-let-7c-2/d-3p	CTGTACAACCTTCTAGCTTTCC	groupVII:12386396-12386417	+
gac-let-7d-1	ENSGACG00000022206	TGTGCTCTGCAGAGTGAGGTAGTTGGTTGTATGGTTTCGCATAATAAACAGCATGGAGATAACTGTACAACCTTCTAGCTTTCCCTGCGGAGTCAC	groupXX:8726102-8726197	-	gac-let-7d-5p	TGAGGTAGTTGGTTGTATGGTT	groupXX:8726162-8726183	-	gac-let-7c-2/d-3p	CTGTACAACCTTCTAGCTTTCC	groupXX:8726114-8726135	-
gac-let-7d-2	ENSGACG00000022220	GTGCTCTGCGGTGTGAGGTAGTTGGTTGTATGGTTTCGCATCATAAACAGCCTGGAGATAACTGTACAACCTTCTAGCTTTCCCCGCGGTGTCGC	groupX:6616061-6616155	-	gac-let-7d-5p	TGAGGTAGTTGGTTGTATGGTT	groupX:6616121-6616142	-	gac-let-7c-2/d-3p	CTGTACAACCTTCTAGCTTTCC	groupX:6616073-6616094	-
gac-let-7e-1	ENSGACG00000022180	GCTGTCCTTGGGGCTGAGGTAGTAGATTGAATAGTTGTGGGGTTGTCTAACCTCTTTTTGAGATAACTATACAATCTACTGTCTTTCCCAAGGAGACAGC	groupXII:12165321-12165420	+	gac-let-7e-5p	TGAGGTAGTAGATTGAATAGTT	groupXII:12165335-12165356	+	gac-let-7e-1-3p	CTATACAATCTACTGTCTTTCC	groupXII:12165387-12165408	+
gac-let-7e-2	ENSGACG00000021525	GCTTCCTGCAGAGGCATCTGCCCTTAAGGCTGAGGTAGTAGATTGAATAGTTGTGGGGTCCCTGTCCTCCCTCTGAGATAACTATACAGTCTACTGTCTTTCCTTAGGAGACGG	groupXVII:3393106-3393219	+	gac-let-7e-5p	TGAGGTAGTAGATTGAATAGTT	groupXVII:3393136-3393157	+	gac-let-7e-2/g-2-3p	CTATACAGTCTACTGTCTTTCC	groupXVII:3393187-3393208	+
gac-let-7f	ENSGACG00000021329	GTTTGCTCACACAGTATGAGGTAGTAGATTGTATAGTTTTGGGGTAGTGATTTTGCCCTGTTTGGAAGATAACTATACAATCTATTGCCTTCCCTGAGGAGTAGCATCTCTTC	groupXVII:11961884-11961996	-	gac-let-7f-5p	TGAGGTAGTAGATTGTATAGTT	groupXVII:11961959-11961980	-	gac-let-7f-3p	CTATACAATCTATTGCCTTCC	groupXVII:11961904-11961924	-
gac-let-7g-1	ENSGACG00000022179	ACTTTGGGATGAGGTAGTAGTTTGTATAGTTTTAGGATCACACCAGATCTGGGAGATAACTATACAGCCTACTGTCTTTCTCACGGCAACC	groupXII:13494464-13494554	-	gac-let-7g-5p	TGAGGTAGTAGTTTGTATAGTT	groupXII:13494524-13494545	-	gac-let-7g-1-3p	CTATACAGCCTACTGTCTTTCT	groupXII:13494474-13494495	-
gac-let-7g-2	ENSGACG00000022286	CTATGGGATGAGGTAGTAGTTTGTATAGTTTTAGGATCACACCAGATCTGGGAGATAACTATACAGTCTACTGTCTTTCCTATGGTATGCC	groupXII:10902021-10902111	+	gac-let-7g-5p	TGAGGTAGTAGTTTGTATAGTT	groupXII:10902029-10902050	+	gac-let-7e-2/g-2-3p	CTATACAGTCTACTGTCTTTCC	groupXII:10902079-10902100	+
gac-let-7h-1	ENSGACG00000022238	GGCTGTGCTGTGGTGAGGTAGTAAGTTGTGTTGTTGTTGGGATCATGATTGTGCACCCTGTTCAGGAGATAACTATACAACTTACTGCCTTCCT	groupXII:10902263-10902356	+	gac-let-7h-1-5p	TGAGGTAGTAAGTTGTGTTGTT	groupXII:10902276-10902297	+	gac-let-7h-1-3p	CTATACAACTTACTGCCTTCCT	groupXII:10902335-10902356	+
gac-let-7h-2	ENSGACG00000022263	TAGCTGTGCTGTGGTGAGGTAGTATGTTGTGTTGTTGTGGGGTTTAGGATATTGCAACCCCTAATTTGGAGATACAACTATACAACATACTGCCTTAC	groupXII:13493981-13494078	-	gac-let-7h-2-5p	TGAGGTAGTATGTTGTGTTGTT	groupXII:13494043-13494064	-	gac-let-7h-2-3p	CTATACAACATACTGCCTTAC	groupXII:13493981-13494001	-
gac-let-7i-1	ENSGACG00000022272	GCACTGGCTGAGGTAGTAGTTTGTGCTGTTGGGTCGTGACGCCGCCCGCTATGGAGATGACTGCGCAAGCTACTGCCTTGCCGGTGCTG	groupXIX:4582643-4582731	-	gac-let-7i-5p	TGAGGTAGTAGTTTGTGCTGTT	groupXIX:4582702-4582723	-	gac-let-7i-1-3p	CTGCGCAAGCTACTGCCTTGC	groupXIX:4582651-4582671	-
gac-let-7i-2	ENSGACG00000022283	CCGGTTGAGGTAGTAGTTTGTGCTGTTGGTCGGGTTGTCATATTGCCCCGTTTTGGAGATGACTGCGCAATCTACTGCCTT	groupIV:20044816-20044896	+	gac-let-7i-5p	TGAGGTAGTAGTTTGTGCTGTT	groupIV:20044821-20044842	+
gac-let-7j	ENSGACG00000022264	GTCTGAGGTAGTTGTTTGTACAGTTTGAGGGTCTGTTATTCTGCCCCAAACAGGAGCTAACTGTACAAGTGACTGCCTTGCC	scaffold_27:3558329-3558410	+	gac-let-7j-5p	TGAGGTAGTTGTTTGTACAGTT	scaffold_27:3558332-3558353	+	gac-let-7j-3p	CTGTACAAGTGACTGCCTTGC	scaffold_27:3558389-3558409	+
gac-mir-1-1	ENSGACG00000022313	CCTGCTTGGGGAACATACTTCTTTATATGCCCATATGAACACGAGCAACTATGGAATGTAAAGAAGTATGTATCCCAGGTTGGGAAAAA	groupXII:2446628-2446716	-					gac-miR-1-3p	TGGAATGTAAAGAAGTATGTAT	groupXII:2446644-2446665	-
gac-mir-1-2	ENSGACG00000022273	ATTACCTCCTTGGTGCACATACTTCTTTATGTACCCATATGAACATATGATAGCTATGGAATGTAAAGAAGTATGTATTCCTGGTGGGGTG	groupIII:13603674-13603764	+	gac-miR-1-2-5p	ACATACTTCTTTATGTACCCAT	groupIII:13603690-13603711	+	gac-miR-1-3p	TGGAATGTAAAGAAGTATGTAT	groupIII:13603730-13603751	+
gac-mir-100-2	ENSGACG00000022268	AGCTGCCACAAACCCGTAGATCCGAACTTGTGGTGACTGGCTTCACAAGCTCGTGTCTATAGGTATGTGTCTTC	groupVII:18314893-18314966	-	gac-miR-100-2-5p	AACCCGTAGATCCGAACTTGT	groupVII:18314936-18314956	-	gac-miR-100-2-3p	CAAGCTCGTGTCTATAGGTATG	groupVII:18314900-18314921	-
gac-mir-101a	ENSGACG00000021395	TGCCCTGGTTCAGTTATCACAGTGCTGATGCTGTCCCCATCGAAGGTACAGTACTGTGATAACTGAAGGATGGC	groupVIII:7998868-7998941	-	gac-miR-101a-5p	TCAGTTATCACAGTGCTGATGC	groupVIII:7998911-7998932	-	gac-miR-101a-3p	TACAGTACTGTGATAACTGAAG	groupVIII:7998874-7998895	-
gac-mir-101b	ENSGACG00000022320	TGAACTGTCCATTTTCAGTTATCATGGTACCGGTGCTGTGTCTGTCTCGAGTACAGTACTATGATAACTGAAGATTGGCAGTGCCATC	groupXIV:7945520-7945607	+	gac-miR-101b-5p	TCAGTTATCATGGTACCGGTGC	groupXIV:7945534-7945555	+	gac-miR-101b-3p	TACAGTACTATGATAACTGAAG	groupXIV:7945571-7945592	+
gac-mir-103a	ENSGACG00000021253	CTCTTTGCGTTCAGCCTCTTTACGGTGCTGCCTTGTGGCGTCTCGATCAAGCAGCATTGTACAGGGCTATGAAGGCTCAGAG	groupXV:1309794-1309875	+	gac-miR-103a-5p	AGCCTCTTTACGGTGCTGCCTTG	groupXV:1309806-1309828	+	gac-miR-103-3p	AGCAGCATTGTACAGGGCTATGA	groupXV:1309843-1309865	+
gac-mir-103b	ENSGACG00000021279	TGCTCTACGCTTTTAGCCTCTTTACAGTGCTGCCTTGTCTGATCAGGTTCAAGCAGCATTGTACAGGGCTATGACAGCATAGAG	groupIV:8057636-8057719	-	gac-miR-103b-5p	AGCCTCTTTACAGTGCTGCCTTG	groupIV:8057683-8057705	-	gac-miR-103-3p	AGCAGCATTGTACAGGGCTATGA	groupIV:8057646-8057668	-
gac-mir-10544	N/A	CAGGGGGGGCTAGGCGTGTCACTGCGTGTCACAGTCACTGCTTGCGCACGGGGCCACGCCCTGCCTACCTGTTC	groupXVI:12671076-12671149	+	gac-miR10544-5p	TAGGCGTGTCACTGCGTGTCAC	groupXVI:12671086-12671107	+	gac-miR10544-3p	TGCGCACGGGGCCACGCCCTGC	groupXVI:12671118-12671139	+
gac-mir-10545	N/A	CACCGCAGTTTAAGTCTCACACCAGTGCAAAACAAAGATCATGACGCTGCTCAGGTGTGGGACCATGACTGTGGGAGACTCCG	groupXV:8957670-8957752	+	gac-miR10545-5p	TAAGTCTCACACCAGTGCAAAAC	groupXV:8957680-8957702	+	gac-miR10545-3p	CTGCTCAGGTGTGGGACCATGA	groupXV:8957716-8957737	+
gac-mir-10b-1	ENSGACG00000021403	CGTCGTCTATATATACCCTGTAGAACCGAATTTGTGTGATGATACCATAATCACAAATTCGATTCTAGGGGAGTATATGGTCGATGAAAAAACTTC	groupXVI:9804251-9804346	-	gac-miR-10b-5p	TACCCTGTAGAACCGAATTTGT	groupXVI:9804312-9804333	-
gac-mir-10b-2	ENSGACG00000021244	GTTGTCTATATGTACCCTGTAGAACCGAATTTGTGTGAAATACAAACAGTCGCAAATAGGTCTCTGCAGGAATACATGGGCGAC	groupXII:11644824-11644907	+	gac-miR-10b-5p	TACCCTGTAGAACCGAATTTGT	groupXII:11644836-11644857	+	gac-miR-10b-2-3p	CAAATAGGTCTCTGCAGGAATA	groupXII:11644876-11644897	+
gac-mir-10c	ENSGACG00000021289	GAGGCGCTGTCTTCTATATCTACCCTGTAGATCCGGATTTGTGTAGAAATCATTAAAATAATCACAAATTCGCTTCTAGGGGAGTATATAGTGGATTTATACACGTCG	groupXI:1675466-1675573	+	gac-miR-10c-5p	TACCCTGTAGATCCGGATTTGT	groupXI:1675486-1675507	+	gac-miR-10c-3p	CAAATTCGCTTCTAGGGGAGT	groupXI:1675530-1675550	+
gac-mir-122	ENSGACG00000021531	ACCGTCAAACGTTGTCCTGCGGAGCTTTGGAGTGTGACAATGGTGTTTGTGTCCTGTGTATCAAACGCCATTATCACACTAAATAGCTACGGTGTGAAATGGGCCTC	groupXIV:3950408-3950514	-	gac-miR-122-5p	TGGAGTGTGACAATGGTGTTT	groupXIV:3950467-3950487	-
gac-mir-124-3	ENSGACG00000021411	GGTTGTGTCTCTCCGTGTTCACAGCGGACCTTGATTTAATGTCTTACAATTAAGGCACGCGGTGAATGCCAAGAGAT	groupXXI:7414922-7414998	-	gac-miR-124-3-5p	CGTGTTCACAGCGGACCTTGAT	groupXXI:7414964-7414985	-	gac-miR-124-3p	TAAGGCACGCGGTGAATGCC	groupXXI:7414929-7414948	-
gac-mir-124-4a	ENSGACG00000021400	GGTTTGAGCTCTTTGTGTTCACAGTGGACCTTGATTTAATTTCAATACAATTAAGGCACGCGGTGAATGCCAAGAGAGAAGCC	groupXV:7577427-7577509	+	gac-miR-124-4a-5p	TGTGTTCACAGTGGACCTTGAT	groupXV:7577440-7577461	+	gac-miR-124-3p	TAAGGCACGCGGTGAATGCC	groupXV:7577478-7577497	+
gac-mir-124-4b	ENSGACG00000021452	CTGGGCTTCCTCTCTCAGTGTTCACAGTGGACCTTGATTTAAAATCATTCAATTAAGGCACGCGGTGAATGCCAAGAGAGAAGCCGCTCTGCTCCAT	groupIII:5039168-5039264	-	gac-miR-124-4b-5p	AGTGTTCACAGTGGACCTTGA	groupIII:5039228-5039248	-	gac-miR-124-3p	TAAGGCACGCGGTGAATGCC	groupIII:5039192-5039211	-
gac-mir-124-6	ENSGACG00000022195	ACAGGATTGCCACTCCTCGTGTTCACGGCGGACCTTGATTTATTAGCAATACAATTAAGGCACGCGGTGAATGCCAAGAGAGGAATCCCACTATCCACTAAC	groupXII:15760103-15760204	+	gac-miR-124-6-5p	CGTGTTCACGGCGGACCTTGA	groupXII:15760120-15760140	+	gac-miR-124-3p	TAAGGCACGCGGTGAATGCC	groupXII:15760158-15760177	+
gac-mir-125a-1	ENSGACG00000022267	GTATGCCCCTCTGTCCCTGAGACCCTTAACCTGTGAGGTCAAAGCAGGTCACAGGTGAGGTCCTTGGGAACAGGGCTGCATTC	groupXX:8720507-8720589	-	gac-miR-125a-5p	TCCCTGAGACCCTTAACCTGTG	groupXX:8720555-8720576	-	gac-miR-125a-1-3p	ACAGGTGAGGTCCTTGGGAAC	groupXX:8720519-8720539	-
gac-mir-125a-2	ENSGACG00000022304	CTTCATTGTCCCTGAGACCCTTAACCTGTGATGATATGAAAGGTCACAGGTGAGGTCCTTGGGAAT	groupX:6611944-6612009	-	gac-miR-125a-5p	TCCCTGAGACCCTTAACCTGTG	groupX:6611980-6612001	-	gac-miR-125a-2-3p	CAGGTGAGGTCCTTGGGAAT	groupX:6611944-6611963	-
gac-mir-125b-2	ENSGACG00000022227	GTACCTCTCTCATTCCCTGAGACCCTAACTTGTGACGTTTTGCTGTAATGTGCACGGGTTGGGTTCTTGGGAGCTGCGAGTGGCACTCACACTTC	groupVII:18309995-18310089	-	gac-miR-125b-2/3-5p	TCCCTGAGACCCTAACTTGTG	groupVII:18310056-18310076	-	gac-miR-125b-2-3p	ACGGGTTGGGTTCTTGGGAGCT	groupVII:18310015-18310036	-
gac-mir-125b-3	ENSGACG00000022189	GTACTTCACCTGCTCCCTGAGACCCTAACTTGTGAGCTCTCTTGATAAAATATCACGGGTTAGGCTCTCGGGACGCGGGTGGACGGCACAATCGACT	groupVII:12393266-12393362	+	gac-miR-125b-2/3-5p	TCCCTGAGACCCTAACTTGTG	groupVII:12393279-12393299	+	gac-miR-125b-3-3p	ACGGGTTAGGCTCTCGGGACGC	groupVII:12393320-12393341	+
gac-mir-126b	ENSGACG00000021248	CGGCCCATTATTACTTTTGGTACGCGCTATGCCACTCTCAACTCGTACCGTGAGTAATAATGCA	groupXIV:1917958-1918021	+	gac-miR-126b-5p	CATTATTACTTTTGGTACGCG	groupXIV:1917963-1917983	+	gac-miR-126b-3p	TCGTACCGTGAGTAATAATGCA	groupXIV:1918000-1918021	+
gac-mir-128-2	ENSGACG00000021288	GAGGAGGGGGCCGTTACACTGTCAGAGATGTAGTCTGAGGGTCTCACAGTGAACCGGTCTCTTTTCCTGCTG	groupX:8103236-8103307	+	gac-miR-128-2-5p	GGGGGCCGTTACACTGTCAGA	groupX:8103241-8103261	+	gac-miR-128-2-3p	TCACAGTGAACCGGTCTCTTT	groupX:8103279-8103299	+
gac-mir-129-1a	ENSGACG00000021275	GTCCTTTGTGGGTCTTTTTGCGGTCTGGGCTTGCTGTTCCTGAGGAAGTAGCCAGGAAGCCCTTACCCCAAAAAGTATCTGCACTGGAC	groupIV:30381048-30381136	+	gac-miR-129-1a/2-5p	CTTTTTGCGGTCTGGGCTTGC	groupIV:30381061-30381081	+	gac-miR-129-1a-3p	AAGCCCTTACCCCAAAAAGTAT	groupIV:30381104-30381125	+
gac-mir-129-1b	ENSGACG00000022319	TTTCAGGTCTTTTTGCGGTCTGGACTTGCTGTCACATGACAATCCAGGAAGCCCTTACCCCAAAAAGCATCTGCAAGAGGCC	groupXIX:16101778-16101859	-	gac-miR-129-1b-5p	CTTTTTGCGGTCTGGACTTGC	groupXIX:16101831-16101851	-	gac-miR-129-1b/2-3p	AAGCCCTTACCCCAAAAAGCAT	groupXIX:16101790-16101811	-
gac-mir-129-2a	ENSGACG00000021287	GTCCGTCACGAATCTTTTTGCGGTCTGGGCTTGCTGTGCATACACGACTCTGGAAGCCCTTACCCCAAAAAGCATTGGTGGAGGAC	groupII:20790513-20790598	-	gac-miR-129-1a/2-5p	CTTTTTGCGGTCTGGGCTTGC	groupII:20790565-20790585	-	gac-miR-129-1b/2-3p	AAGCCCTTACCCCAAAAAGCAT	groupII:20790524-20790545	-
gac-mir-129-2b	ENSGACG00000021447	GTCCTTCACAAATCTTTTTGCGGTCTGGGCTTGCTGTTCATAACTATTAATCTGGGAAGCCCTTACCCCAAAAAGCATTTGCGGAGGGC	groupXIX:8106140-8106228	+	gac-miR-129-1a/2-5p	CTTTTTGCGGTCTGGGCTTGC	groupXIX:8106153-8106173	+	gac-miR-129-1b/2-3p	AAGCCCTTACCCCAAAAAGCAT	groupXIX:8106196-8106217	+
gac-mir-1306	ENSGACG00000022557	TCCACCACCTCCCCTGCAAACGTCCAGTGACGCAGAGGTAATGGACGTTAGCTCTGGTGGTGATGGATA	groupXIII:15448084-15448152	-	gac-miR-1306-5p	CACCTCCCCTGCAAACGTCC	groupXIII:15448128-15448147	-
gac-mir-130a	ENSGACG00000021437	GGCCAGTGCCCCTTTATGTTGTGCTACTGGTGACCCTGCTGGATAAAGCAGTGCAACGTTAAAAGGGCATTGGCCTGAAATGGTCAC	groupVII:12552130-12552216	-					gac-miR-130a-3p	CAGTGCAACGTTAAAAGGGCAT	groupVII:12552147-12552168	-
gac-mir-130b	ENSGACG00000022315	TGCTCGACACTCTTTCCCTGTTGCACTACTGTGGGAGCTGCAGCAAGCAGTGCAATAATGAAAGGGCATCGGTCAGCTG	groupXIII:1077752-1077830	-	gac-miR-130b-5p	ACTCTTTCCCTGTTGCACTACT	groupXIII:1077801-1077822	-	gac-miR-130b-3p	CAGTGCAATAATGAAAGGGCA	groupXIII:1077763-1077783	-
gac-mir-130c-1	ENSGACG00000022282	GGGGTTTATAGTCTGATGGTGTTTGGTGTTGTTGTCCACTGCCCTTTTCCTCTTGCACTACTGGACATTGAGATGAGCAGTGCAATATTAAAAGGGCATTGGCTGATGGAACAGAGACACACCTGAAACGCCTCC	groupXIV:7046381-7046515	-	gac-miR-130c-1-5p	GCCCTTTTCCTCTTGCACTACT	groupXIV:7046454-7046475	-	gac-miR-130c-3p	CAGTGCAATATTAAAAGGGCA	groupXIV:7046418-7046438	-
gac-mir-130c-2	ENSGACG00000022226	TTGTCCAAAGCCCTTTTTCTGTTGTACTACTGTGAAATCAGATGAGCAGTGCAATATTAAAAGGGCATTGGCTGACAACACAGCCTCCCCCTCCCCACCACCACC	groupXIII:1082953-1083057	-	gac-miR-130c-2-5p	GCCCTTTTTCTGTTGTACTAC	groupXIII:1083028-1083048	-	gac-miR-130c-3p	CAGTGCAATATTAAAAGGGCA	groupXIII:1082991-1083011	-
gac-mir-132a	ENSGACG00000021352	GTCTCCATGGTGACCGTGGCATTAGATTGTTACTGTAGCAACAGCACCACTGGTAACAGTCTACAGCCATGGTCGCTAGGGGGCA	groupI:11723089-11723173	+	gac-miR-132a-5p	ACCGTGGCATTAGATTGTTA	groupI:11723101-11723120	+	gac-miR-132-3p	TAACAGTCTACAGCCATGGTC	groupI:11723142-11723162	+
gac-mir-132b	ENSGACG00000021353	TCCGTCCACCCTGCTGTCTCCATGGCGACCGTGGCTTTAGATTGTTACTCTAGCAACAGCAGCATGGTAACAGTCTACAGCCATGGTCGTTAGGGGCAGGTG	groupVII:19497313-19497414	+	gac-miR-132b-5p	ACCGTGGCTTTAGATTGTTACT	groupVII:19497340-19497361	+	gac-miR-132-3p	TAACAGTCTACAGCCATGGTC	groupVII:19497380-19497400	+
gac-mir-133a-1	ENSGACG00000021305	CCACAATGCTTTGCTAAAGCTGGTAAAATGGAACCAAATCACCTCTTGAATGGATTTGGTCCCCTTCAACCAGCTGTAGCTATGCTTTGATG	groupIII:13606871-13606962	+	gac-miR-133a-5p	AGCTGGTAAAATGGAACCAAAT	groupIII:13606888-13606909	+	gac-miR-133a-3p	TTGGTCCCCTTCAACCAGCTGT	groupIII:13606926-13606947	+
gac-mir-133a-2	ENSGACG00000021304	AATGCTTTGCTAAAGCTGGTAAAATGGAACCAAATCAACTGTTCAATGGATTTGGTCCCCTTCAACCAGCTGTAGCTGTGCATTGA	groupXII:2437678-2437763	-	gac-miR-133a-5p	AGCTGGTAAAATGGAACCAAAT	groupXII:2437729-2437750	-	gac-miR-133a-3p	TTGGTCCCCTTCAACCAGCTGT	groupXII:2437691-2437712	-
gac-mir-133b	ENSGACG00000022241	CACGCCTTGCCGTGGCTGGTCAAACGGAACCAAGTCAGGTGTTTCTGTGAGGTTTGGTCCCCTTCAACCAGCTACTGCGCCGTG	groupXVIII:10692596-10692679	+					gac-miR-133b-3p	TTTGGTCCCCTTCAACCAGCTA	groupXVIII:10692648-10692669	+
gac-mir-135a-1	ENSGACG00000021402	GCCGTCGTGTCTTATGGCTTTTTATTCCTACGTGATGGTAGATGGGTTCATGTAGGAGTAGAAGCCACTAAACACGCGGTGAG	groupIV:17829778-17829860	-	gac-miR-135a-1-5p	TATGGCTTTTTATTCCTACGTGA	groupIV:17829826-17829848	-	gac-miR-135a-1-3p	TGTAGGAGTAGAAGCCACT	groupIV:17829792-17829810	-
gac-mir-135a-2	N/A	CACTGTGTACTATGGCTTTTTATTCCTATGTGATGATGAAAGGTATTCGTGTAGGAACAGAAGCCATTTTACACACGGTGAGAGAGCAACACGACAAG	groupXIX:14853034-14853131	-	gac-miR-135a-2-5p	TATGGCTTTTTATTCCTATGTGA	groupXIX:14853099-14853121	-	gac-miR-135a-2-3p	GTGTAGGAACAGAAGCCATTTT	groupXIX:14853062-14853083	-
gac-mir-135b	ENSGACG00000022212	GCCCAGTGCGCTGTATGGCTTTTTATTCCTATCTGACTGTACTGATGGTTCATATAGGGATGGAAGCCATGCACCGCGCTGG	groupXII:6893324-6893405	+	gac-miR-135b-5p	TATGGCTTTTTATTCCTATCTG	groupXII:6893337-6893358	+	gac-miR-135b-3p	TATAGGGATGGAAGCCATGCA	groupXII:6893376-6893396	+
gac-mir-135c-1	ENSGACG00000021436	TGCTGTGTTTTATGGCTTTCTATTCCTATGTGATTTTCTCTGGCATGTCACATAGGGTCTAAAGCCATTGGGTACAGAG	groupXVII:11345762-11345840	-	gac-miR-135c-5p	TATGGCTTTCTATTCCTATGTGA	groupXVII:11345808-11345830	-
gac-mir-135c-2	ENSGACG00000021294	CATTCTCTCCCAAATCAAGCCACATTTGTGTCTTATGGCTTTCTATTCCTATGTGAGTTGGTTTGGCATGTCATGTAGGGTCTAAAGCCATTAGATACTCAGTGG	groupXII:16496374-16496478	+	gac-miR-135c-5p	TATGGCTTTCTATTCCTATGTGA	groupXII:16496407-16496429	+
gac-mir-137-1a	ENSGACG00000022203	TCGACCACGGGTATTCTTGGGTTGATAATACAGATGTCGATGTTATTGCTTGAGAATACGCGTAGCTGAG	groupXI:2944995-2945064	+	gac-miR-137-1-5p	CACGGGTATTCTTGGGTTGAT	groupXI:2945000-2945020	+	gac-miR-137-1-3p	TATTGCTTGAGAATACGCGTAG	groupXI:2945038-2945059	+
gac-mir-137-1b	ENSGACG00000021520	TCGACCACGGGTATTCTTGGGTTGATAATACAGATGTGGATGTTATTGCTTGAGAATACGCGTAGTCGAG	groupIX:17604663-17604732	+	gac-miR-137-1-5p	CACGGGTATTCTTGGGTTGAT	groupIX:17604668-17604688	+	gac-miR-137-1-3p	TATTGCTTGAGAATACGCGTAG	groupIX:17604706-17604727	+
gac-mir-137-2a	ENSGACG00000021519	TCACTGAAAGACTCTCTTCGGTGACGGGTATTCTTGGGTGGATAATACGGATCACGTTGTTATTGCTTAAGAATACGCGTAGTCGAGGAGAGTCCTCTCTTCGCCAA	scaffold_37:1093832-1093938	+	gac-miR-137-2a-5p	CTGAAAGACTCTCTTCGGTG	scaffold_37:1093835-1093854	+	gac-miR-137-2a-3p	TATTGCTTAAGAATACGCGTAG	scaffold_37:1093892-1093913	+
gac-mir-1388	ENSGACG00000022628	TGAGCGCTTGTTTTTCGAGGACTGTCCGACCTGAGAATTGTGATCTCGGGCTCAATCTCAGGTTCGTCAGCCCACGGAAAGCCGACTCGCCTCA	scaffold_239:7278-7371	-	gac-miR-1388-5p	AGGACTGTCCGACCTGAGAATT	scaffold_239:7333-7354	-	gac-miR-1388-3p	ATCTCAGGTTCGTCAGCCCACG	scaffold_239:7296-7317	-
gac-mir-138a	ENSGACG00000021527	GCTGCAGCTGGTGTTGTGAATCAGGCCGATGACAGACACCTCCTATAACCCGGCTATTTCACAACACCAGGGTGGCACC	groupXIX:19604986-19605064	-	gac-miR-138-5p	AGCTGGTGTTGTGAATCAGGCCG	groupXIX:19605037-19605059	-	gac-miR-138a-3p	GCTATTTCACAACACCAGGGT	groupXIX:19604992-19605012	-
gac-mir-138ba	ENSGACG00000021541	GGCGGGGAGGGTCAGCTGGTGTTGTGAATCAGGCCGCTGAGGTGTCGAGACACGGCTTCTTCACAACACCAGGGTTCCTCCTCGC	groupXX:2072808-2072892	+	gac-miR-138-5p	AGCTGGTGTTGTGAATCAGGCCG	groupXX:2072821-2072843	+	gac-miR-138ba-3p	GCTTCTTCACAACACCAGGGT	groupXX:2072862-2072882	+
gac-mir-138bb	ENSGACG00000021346	CTGGCCCGGTGGGGCGGGACAGCTGGTGTTGTGAATCAGGCCGCCACAATCAAAGGAACGGCTACTTCCCAACACCAGGGTCTCACCCTCACCCC	groupX:12788094-12788188	+	gac-miR-138-5p	AGCTGGTGTTGTGAATCAGGCCG	groupX:12788114-12788136	+	gac-miR-138bb-3p	GCTACTTCCCAACACCAGGGT	groupX:12788154-12788174	+
gac-mir-139	ENSGACG00000021262	TGTATTCTACAGTGCATGTGTCTCCAGTATGTTAGTGATGCTACTGGAGACTCAGCTCTGTTGGAATAACAA	groupI:6030579-6030650	-	gac-miR-139-5p	TCTACAGTGCATGTGTCTCCAGT	groupI:6030623-6030645	-	gac-miR-139-3p	TGGAGACTCAGCTCTGTTGGAAT	groupI:6030584-6030606	-
gac-mir-140	ENSGACG00000021315	GTCAGTGGTTTTACCCTATGGTAGGTGACATCATGCTGTTCTACCACAGGGTAGAACCACGGACGGG	groupXIX:655643-655709	-	gac-miR-140-5p	CAGTGGTTTTACCCTATGGTAG	groupXIX:655686-655707	-	gac-miR-140-3p	TACCACAGGGTAGAACCACGGA	groupXIX:655647-655668	-
gac-mir-142a	ENSGACG00000022230	GTACAGTGCAGTCATCCATAAAGTAGAAAGCACTACTAAACTCATCGCCACAGTGTAGTGTTTCCTACTTTATGGATGAGTGTACTGTTG	groupVII:14692593-14692682	-	gac-miR-142-5p	CATAAAGTAGAAAGCACTACT	groupVII:14692646-14692666	-	gac-miR-142-3p	TGTAGTGTTTCCTACTTTATGG	groupVII:14692608-14692629	-
gac-mir-142b	ENSGACG00000022214	ACAGTGTTTTCACCCATAAAGTAGAAAGCACTACTAATCTTCAATACACAGTGTAGTGTTTCCTACTTTATGGATGAGTGTACTGT	groupI:12343706-12343791	+	gac-miR-142-5p	CATAAAGTAGAAAGCACTACT	groupI:12343720-12343740	+	gac-miR-142-3p	TGTAGTGTTTCCTACTTTATGG	groupI:12343757-12343778	+
gac-mir-143	ENSGACG00000021313	GCCCATGGTGCAGTGCTGCATCTCTGGTCAGTTGGTAGTCTGAGATGAAGCACTGTAGCTCGGGACGGAGGA	groupIV:26242542-26242613	+	gac-miR-143-5p	GGTGCAGTGCTGCATCTCTGGTC	groupIV:26242548-26242570	+	gac-miR-143-3p	TGAGATGAAGCACTGTAGCTC	groupIV:26242582-26242602	+
gac-mir-144	ENSGACG00000021516	CCCGGACAGGATATCATCTTATACTGTAAGTTTATTAAAGAGACACTACAGTATAGATGATGTACTATCCAGG	groupVII:14937030-14937102	+	gac-miR-144-5p	GGATATCATCTTATACTGTAAGT	groupVII:14937038-14937060	+	gac-miR-144-3p	CTACAGTATAGATGATGTAC	groupVII:14937075-14937094	+
gac-mir-145	ENSGACG00000021446	TTATTGATTTCCTCTCTCCTGGGGTCCAGTTTTCCCAGGAATCCCTTGACCTATCAGAAAGGGGGATTCCTGGAAATACTGTTCTTGGGGGCGGGGCTTATCCACTCA	groupIV:26243268-26243375	+	gac-miR-145-5p	GTCCAGTTTTCCCAGGAATCCC	groupIV:26243291-26243312	+	gac-miR-145-3p	GGATTCCTGGAAATACTGTTCT	groupIV:26243331-26243352	+
gac-mir-146a	ENSGACG00000022259	ACTTTGGATGAGTGTTGTACTATGAGAACTGAATTCCATAGATGGTGGCATCTTCAGGTGTCATCTATGGGCTCAGTTCTTTTGGTACGGTACTAATTTGTCAGCTTTAA	groupVI:8371087-8371196	+	gac-miR-146a-5p	TGAGAACTGAATTCCATAGATGG	groupVI:8371109-8371131	+	gac-miR-146a-3p	ATCTATGGGCTCAGTTCTTTTG	groupVI:8371149-8371170	+
gac-mir-147	ENSGACG00000022478	ACAGAATCCTTTCTGCACACACTTTGCGTTGACACTCGGTGTGCGGAAATGCTTCTGCTCCACTGGTGGG	groupII:18491001-18491070	+	gac-miR-147-5p	ACAGAATCCTTTCTGCACACA	groupII:18491001-18491021	+	gac-miR-147-3p	CTTTGCGTTGACACTCGG	groupII:18491022-18491039	+
gac-mir-148a	ENSGACG00000022232	CTTTCCAAATAAAGTTCTGTGAAACACTCCGACTCTTAATTGCTTGCAGTCAGTGCATTACAGAACTTTGTTTTGGGAGT	groupXVI:9691246-9691325	-	gac-miR-148a-5p	AAGTTCTGTGAAACACTCCGACT	groupXVI:9691292-9691314	-	gac-miR-148a-3p	TCAGTGCATTACAGAACTTTGT	groupXVI:9691255-9691276	-
gac-mir-150	ENSGACG00000021206	TCTGGTCACTCCCAATCCTTGTACCAGTGTCGTTACCACGGTGACGCTGGACAGGTTTGGGGGGGGCTGTG	groupXI:379410-379480	+	gac-miR-150-5p	ACTCCCAATCCTTGTACCAGTG	groupXI:379417-379438	+
gac-mir-152a	ENSGACG00000022243	CTGGTCTAAGTTCTGTGATACACTCTGACTGTGAATCTATGCTAGTCAGTGCATAACAGAACTTTGCCTCGG	groupXI:1952924-1952995	+	gac-miR-152a-5p	AAGTTCTGTGATACACTCTGACT	groupXI:1952931-1952953	+	gac-miR-152a-3p	TCAGTGCATAACAGAACTTTGC	groupXI:1952969-1952990	+
gac-mir-153a	ENSGACG00000021285	CCAGTGTCATTTTTGTGATGTTGCAGCTAGTAATATGAGCCCAGTTGCATAGTCACAAAAGTGATCATTGG	groupXXI:9149836-9149906	-	gac-miR-153a-5p	TCATTTTTGTGATGTTGCAGCT	groupXXI:9149879-9149900	-	gac-miR-153a-3p	TTGCATAGTCACAAAAGTGATC	groupXXI:9149841-9149862	-
gac-mir-153b	ENSGACG00000021496	CATATCTGTCTGTGTCATTCTTGTGGTTTGCAACTAGTAGTCTGGCTCCAGTTGCATAGTCACAAAAATGATCATGGACTGATGTGGCTGCAGCA	groupI:27739836-27739930	-	gac-miR-153b-5p	TCATTCTTGTGGTTTGCAACT	groupI:27739896-27739916	-	gac-miR-153b-3p	TTGCATAGTCACAAAAATGATC	groupI:27739858-27739879	-
gac-mir-153c	ENSGACG00000021428	CATCTCCCAGTGTCATTTTTGTGGTTTGCAGCTAGTACTCTGGCTCCAGTTGCATAGTCACAAAAATGAGCATTGGCAGGTGTGAC	groupXVI:12234164-12234249	+	gac-miR-153c-5p	GTCATTTTTGTGGTTTGCAGCT	groupXVI:12234175-12234196	+	gac-miR-153c-3p	TTGCATAGTCACAAAAATGAGC	groupXVI:12234213-12234234	+
gac-mir-155	ENSGACG00000021542	GTTAATGCTAATCGTGATAGGGGTTTTTCTTCATCAGACACCTAACATGTTAGCATTAGC	groupII:7827755-7827814	+	gac-miR-155-5p	TTAATGCTAATCGTGATAGGGGT	groupII:7827756-7827778	+
gac-mir-15a-2	ENSGACG00000022301	CTGGTGATGCTGTAGCAGCACGGAATGGTTTGTGGGTTACACTGAGATGCAGGCCATGCTGTGCTGCCACA	groupXVI:6984257-6984327	+	gac-miR-15a-2-5p	TAGCAGCACGGAATGGTTTGT	groupXVI:6984269-6984289	+	gac-miR-15a-2-3p	CAGGCCATGCTGTGCTGCCACA	groupXVI:6984306-6984327	+
gac-mir-15b-1	ENSGACG00000021272	CTCAGGGGGCACTCTAGCAGCACATCATGTTTTGCAGATTTCATGCTGAATCGCTCCAAATCATTTTGTGCTGCCACCGTGAGCCCTGGGATTCCCAGTA	scaffold_47:207875-207974	+	gac-miR-15b-1-5p	TAGCAGCACATCATGTTTTGC	scaffold_47:207889-207909	+	gac-miR-15b-1-3p	CAAATCATTTTGTGCTGCCACC	scaffold_47:207931-207952	+
gac-mir-15c	ENSGACG00000022250	TGTGCCCTTAGACTGCTATAGCAGCGCATCATGGTTTGAAACAATGTGGAAAGGTGCGAACCATTATTTGCTGCTTTAGAATTTTAAGGAAA	groupI:10096276-10096367	-	gac-miR-15c-5p	TAGCAGCGCATCATGGTTTGA	groupI:10096329-10096349	-	gac-miR-15c-3p	TGCGAACCATTATTTGCTGCTT	groupI:10096292-10096313	-
gac-mir-16a	ENSGACG00000022310	CCTGCCACGCTTTAGCAGCACGTAAATATTGGCGTGTAAGAATAGACCCCAACCCCAATATTAGCAGTGCTGCTTCAGTGTGGCTGG	groupI:10096043-10096129	-	gac-miR-16a-5p	TAGCAGCACGTAAATATTGGC	groupI:10096097-10096117	-	gac-miR-16a-3p	CCCAATATTAGCAGTGCTGCTT	groupI:10096055-10096076	-
gac-mir-16c	ENSGACG00000021286	TACTGTAGCAGCACGTAAATATTGGAGTTAAGACTTGCTGAAGCCTCCAATATTGATCGTGCTGCTGAAGCAAAGCTGAC	groupXVI:6984494-6984573	+	gac-miR-16c-5p	TAGCAGCACGTAAATATTGGA	groupXVI:6984499-6984519	+	gac-miR-16c-3p	TCCAATATTGATCGTGCTGCTG	groupXVI:6984539-6984560	+
gac-mir-1788	ENSGACG00000022683	ACGGTCTCGCTTTCGAGGCTTGTTTTAAGTTGCCTGCGACTCTTATTTGGACACAGGCAGCTAAAGCAAGTCTGGGACGCCGGTGACACACCGAC	groupXVI:14977188-14977282	-
gac-mir-17a-1	ENSGACG00000022201	GTCTGTGTATTGTCAAAGTGCTTACAGTGCAGGTAGTACTATGCAATACCTACTGCAGTGGAGGCACTTACAGCAATACCCCGAC	groupII:7842754-7842838	+	gac-miR-17a-5p	CAAAGTGCTTACAGTGCAGGTAG	groupII:7842767-7842789	+	gac-miR-17a-1-3p	CTGCAGTGGAGGCACTTACAGC	groupII:7842806-7842827	+
gac-mir-17a-2	ENSGACG00000022299	GTCATTTGCAGTGTCAAAGTGCTTACAGTGCAGGTAGTTTTATCAAATCTACTGCAGTGAAGGCACTTTCAGCACTATTCTGA	groupXVI:9147168-9147250	+	gac-miR-17a-5p	CAAAGTGCTTACAGTGCAGGTAG	groupXVI:9147182-9147204	+	gac-miR-17a-2-3p	CTGCAGTGAAGGCACTTTCAGC	groupXVI:9147219-9147240	+
gac-mir-181a-1	ENSGACG00000021522	GCTCGCCCCAGTGAACATTCAACGCTGTCGGTGAGTTTCTGCCATGTTGGGAAAACCATCGACCGTTGATTGTACCCTGTGG	groupVIII:10666166-10666247	+	gac-miR-181a-5p	AACATTCAACGCTGTCGGTGAG	groupVIII:10666179-10666200	+	gac-miR-181a-1-3p	ACCATCGACCGTTGATTGTACC	groupVIII:10666220-10666241	+
gac-mir-181a-2	ENSGACG00000021521	GGTGAACATTCAACGCTGTCGGTGAGTTTGAGCTTTGACCAAAACCATCGACCGTTGACTGTACCCTGAGGG	groupXIII:805167-805238	+	gac-miR-181a-5p	AACATTCAACGCTGTCGGTGAG	groupXIII:805171-805192	+	gac-miR-181a-2-3p	ACCATCGACCGTTGACTGTACC	groupXIII:805210-805231	+
gac-mir-181a-3	ENSGACG00000021451	GCTGGCCTCGGTGAACATTCAACGCTGTCGGTGAGTTTTGGTATGGATCACATAGAAACCATCGACCGTTGACTGTGCCCCGAGGCTCGCCTCTCAC	groupIII:6924984-6925080	-	gac-miR-181a-5p	AACATTCAACGCTGTCGGTGAG	groupIII:6925046-6925067	-	gac-miR-181a-3-3p	ACCATCGACCGTTGACTGTGCC	groupIII:6925002-6925023	-
gac-mir-181a-5	ENSGACG00000021523	TTTTTCAAGTCTTGGGGAACATTCAACGCTGTCGGTGAGTTTGTGAGCCAGAGAAACCACCGAGTGCTGAGTGTACCCTTACGCTTGAGCTC	scaffold_80:401870-401961	-	gac-miR-181a-5p	AACATTCAACGCTGTCGGTGAG	scaffold_80:401923-401944	-	gac-miR-181a-5-3p	ACCACCGAGTGCTGAGTGTACC	scaffold_80:401885-401906	-
gac-mir-181b-1	ENSGACG00000021254	CAAAGGTCACAATCAACATTCATTGCTGTCGCTGGGTTGGACTGTGTAGAAAAGCTCACTGAACAATGAGTGCAACTGTGGCCCCGAT	groupIII:6924762-6924849	-	gac-miR-181b-1-5p	AACATTCATTGCTGTCGCTGGGT	groupIII:6924813-6924835	-
gac-mir-181b-2	ENSGACG00000022291	TTAAGGCTGCAGTAAACATTCATTGCTGTCGGTGGGTTTACATGAAAATAGCTCACTGATCAATGAATGCAGACTGCGGTTCAAACA	groupXIII:805341-805427	+	gac-miR-181b-2/3-5p	AACATTCATTGCTGTCGGTGGGT	groupXIII:805355-805377	+	gac-miR-181b-2-3p	CTCACTGATCAATGAATGCAGA	groupXIII:805392-805413	+
gac-mir-181b-3	ENSGACG00000021543	AAAGGTCACAATCAACATTCATTGCTGTCGGTGGGTTTAACTGTGGAAGAGCTCACTGAACGATGAATGCAACTGTGTCCCAGAT	groupVIII:10666396-10666480	+	gac-miR-181b-2/3-5p	AACATTCATTGCTGTCGGTGGGT	groupVIII:10666409-10666431	+	gac-miR-181b-3-3p	CTCACTGAACGATGAATGCAA	groupVIII:10666447-10666467	+
gac-mir-181c	ENSGACG00000021267	AGGTTCCCAGTTCACATTCATTGCTGTCGGTGGGTTGGTGACACGGTCAACTCGCTGGCCGATGGATGGTAACCGTGTCC	scaffold_80:401209-401288	-	gac-miR-181c-5p	CACATTCATTGCTGTCGGTGGGT	scaffold_80:401254-401276	-
gac-mir-182a	ENSGACG00000021265	CTCTCTGGTGGTGTTTGGCAATGGTAGAACTCACACTGGTGAGGTAGCTGGATCCGGTGGTTCTAGACTTGCCAACTACTGCCCGAGAGCGTCCGGCAGC	groupIV:29062704-29062803	+	gac-miR-182a-5p	TTTGGCAATGGTAGAACTCACA	groupIV:29062717-29062738	+	gac-miR-182a-3p	TGGTTCTAGACTTGCCAACT	groupIV:29062761-29062780	+
gac-mir-182b	ENSGACG00000021266	CTCTCCCACAGTGTTTGGCAATGGTAGAACTCACTCTGGTGGGCTGGAAGGATCCGGTGGTTCTAGACTTGCCAACAACTGACCGAGAGCT	groupXIX:15173972-15174062	+	gac-miR-182b-5p	TTTGGCAATGGTAGAACTCACT	groupXIX:15173985-15174006	+
gac-mir-183a	ENSGACG00000021398	CTGTGTATGGCACTGGTAGAATTCACTGTGAGAGCTCACTATCAGTGAATTACCATAGGGCCATAAACAG	groupIV:29062040-29062109	+	gac-miR-183-5p	TATGGCACTGGTAGAATTCACT	groupIV:29062045-29062066	+	gac-miR-183a-3p	TGAATTACCATAGGGCCATAA	groupIV:29062085-29062105	+
gac-mir-183b	ENSGACG00000021243	CTCCTCCTGTTCTGTGTATGGCACTGGTAGAATTCACTGTCGCAGAGAACACTATCAGTGAATCACCATAGGGCCATAAACAGAGTAGAGACAGAACCACA	groupXIX:15173520-15173620	+	gac-miR-183-5p	TATGGCACTGGTAGAATTCACT	groupXIX:15173536-15173557	+
gac-mir-184a	ENSGACG00000021320	GTCGAGCACATCTCCTTATCACTTTTCCAGCCCAGCTATCTATCAAATGTTTGTTGGACGGAGAACTGATAAGGGTATGTGTCTGA	groupXIX:12836877-12836962	-	gac-miR-184-5p	CCTTATCACTTTTCCAGCCCAGC	groupXIX:12836927-12836949	-	gac-miR-184-3p	TGGACGGAGAACTGATAAGG	groupXIX:12836889-12836908	-
gac-mir-184b	ENSGACG00000021256	GTCGCCCACATCTCCTTATCACTTTTCCAGCCCAGCTATAGATTATGTTTCCGTTGGACGGAGAACTGATAAGGGCATGTGCATGA	groupII:15394094-15394179	+	gac-miR-184-5p	CCTTATCACTTTTCCAGCCCAGC	groupII:15394107-15394129	+	gac-miR-184-3p	TGGACGGAGAACTGATAAGG	groupII:15394148-15394167	+
gac-mir-18a	ENSGACG00000021399	TTGTGCTAAGGTGCATCTAGTGCAGATAGTGAAATAGACTAGCACCTACTGCCCTAAGTGCTCCTTCTGGCATAAG	groupII:7842887-7842962	+	gac-miR-18a/b-5p	TAAGGTGCATCTAGTGCAGA	groupII:7842893-7842912	+	gac-miR-18a-3p	ACTGCCCTAAGTGCTCCTTCT	groupII:7842934-7842954	+
gac-mir-18b	ENSGACG00000022245	TAGTGCTTATGCTAAGGTGCATCTAGTGCAGATAGTGAAGTAGACTAGCACCTACTGCCCTAAGTGCCCCTTCTGGCATAAGGAGCT	groupXVI:9147565-9147651	+	gac-miR-18a/b-5p	TAAGGTGCATCTAGTGCAGA	groupXVI:9147577-9147596	+	gac-miR-18b-3p	ACTGCCCTAAGTGCCCCTTCT	groupXVI:9147618-9147638	+
gac-mir-18c	ENSGACG00000021515	GTCTTCCAGCTAAGGTGCATCTAGTGTAGTCAGTGAAGTAGCTCAGTATCTACTGCCCTAGTTGCTCCTTCTGGCTGGAGGGCT	groupIV:15981048-15981131	+	gac-miR-18c-5p	TAAGGTGCATCTAGTGTAGTCA	groupIV:15981058-15981079	+
gac-mir-1905-1	ENSGACG00000022811	GTGCAGGTCTGCTGCTGGATGCGTTTGATGGTGGAGCCCTTGGGCCCCACCACCAGCCCCACGACGCGGTATGGCACTCTCA	groupXX:16031660-16031741	+
gac-mir-1905-2	N/A	GTGTGGGTCTGCTCCTGGATGCGCTTGATGGTGGCACCCTTGGGTCCTACAACAAGCCCCACCACGCGGTAAGGCACCCGCA	scaffold_98:201256-201337	-
gac-mir-190a-1	ENSGACG00000022198	ACCGGAGGCCTTCTCTGCAGGGCTCTGTCTGATATGTTTGATATATTAGGTTGTTATTTAGTTCCAACTATATATCAAACATATTCCTACAGTGTCCCGCCCTGTCTACAG	groupII:15100637-15100747	+	gac-miR-190a-5p	TGATATGTTTGATATATTAGG	groupII:15100666-15100686	+	gac-miR-190a-3p	ACTATATATCAAACATATTCCT	groupII:15100703-15100724	+
gac-mir-190a-2	ENSGACG00000022191	TGGTGTTTACCTGGAAGCCTTCTCTGCAGGGCTCTGTCTGATATGTTTGATATATTAGGTTGTTAATAAGTCCAACTATATATCAAACATATTCCTACAGTGTCCCGCCCTGTCTCCAG	groupXIX:12150731-12150849	-	gac-miR-190a-5p	TGATATGTTTGATATATTAGG	groupXIX:12150791-12150811	-	gac-miR-190a-3p	ACTATATATCAAACATATTCCT	groupXIX:12150754-12150775	-
gac-mir-190b	ENSGACG00000022251	GCTAGAAGCTGTGTGATATGTTTGATATTCGGTTGTTCTTGTGCTTCGTCGTGTCAACTAAATATCAGACATATTCCTACAGAGTCTGGCA	groupXX:13401178-13401268	+	gac-miR-190b-5p	TGATATGTTTGATATTCGGTTG	groupXX:13401191-13401212	+
gac-mir-191	ENSGACG00000021311	GGATTGTAACGGAACCCATAATGCAGCTGTGATTCTTCGCTCCAGCTGGTTACGGGGTCCGTTTCTATCCCACAGCGCGGAGGTCTT	groupXII:6929211-6929297	+	gac-miR-191-5p	TAACGGAACCCATAATGCAGCT	groupXII:6929217-6929238	+
gac-mir-192	ENSGACG00000022183	CACAAAGCGATGACCTATTAATTGACAGCCAGTGGTTGTAAACTCTGCCTGTCAGTTCTCTAGGCCACTGCTGTGTTTCTCCC	groupVII:15576697-15576779	-	gac-miR-192-5p	ATGACCTATTAATTGACAGCC	groupVII:15576750-15576770	-
gac-mir-193a-2	ENSGACG00000022164	GTGTGTTAGAGGCTGGGTCTTTGCGGGCAAGGTGAGTCCTACATTTGTTCAACTGGCCTACAAAGTCCCAGTTTCTGGCTCATGTGACCACC	groupIX:17406739-17406830	+	gac-miR-193a-2-5p	TGGGTCTTTGCGGGCAAGGTGA	groupIX:17406752-17406773	+	gac-miR-193a-2-3p	AACTGGCCTACAAAGTCC	groupIX:17406789-17406806	+
gac-mir-194a	ENSGACG00000021274	CGCTGGATGTAACAGCAACTCCATGTGGAAGCTGCGTCCAGTTCCAGTGGAGGTGCTGTTACCTGCAGAGGACCACC	groupVII:15576872-15576948	-	gac-miR-194a-5p	TGTAACAGCAACTCCATGTGGA	groupVII:15576920-15576941	-	gac-miR-194a-3p	CCAGTGGAGGTGCTGTTACCTG	groupVII:15576884-15576905	-
gac-mir-194b	ENSGACG00000021291	TGGGTCTCACCAGCTGTAACAGCATCTCCATATGGAATAATTCTTGCTTCCAGTGGAGCTGCTGTTATCTGTGGTGGG	groupIV:8232580-8232657	+	gac-miR-194b-5p	TGTAACAGCATCTCCATATGGA	groupIV:8232594-8232615	+
gac-mir-196a-1	ENSGACG00000021427	AGCTGAAGCGTGGTTTAGGTAGTTTCATGTTGTTGGGGTTGGCTTCCTGGCTCGGCAACAAGAAACTGCCTTGATTACGTCAGTTCGTCTTCATCAAGGGC	groupXII:11610618-11610718	+	gac-miR-196a-5p	TAGGTAGTTTCATGTTGTTGGG	groupXII:11610633-11610654	+
gac-mir-196a-2	ENSGACG00000022170	CGGGTGGTTTAGGTAGTTTCATGTTGTTGGGGTCCATTTCTAACTCTGCAACACGAAACTGTCTTAACTGCCCCA	groupX:9905447-9905521	-	gac-miR-196a-5p	TAGGTAGTTTCATGTTGTTGGG	groupX:9905491-9905512	-	gac-miR-196a-2-3p	CTGCAACACGAAACTGTCTTA	groupX:9905456-9905476	-
gac-mir-196b	ENSGACG00000022266	TGTGTGATTTAGGTAGTTTCAAGTTGTTTGGCTGGATGCTTAAGATCACAGGGACCTGAAACGGCCTTAATCACACCA	groupXI:1592533-1592610	+
gac-mir-196d	ENSGACG00000021312	GCGGGCTGTTGCGTGGTTTAGGTAGTCTCATGTTGTTGGGCTATTATATTTCTCCCACAACACGAAACTGCCTTGATTACCTCAGT	groupXX:9725221-9725306	+	gac-miR-196d-5p	TAGGTAGTCTCATGTTGTTGGGC	groupXX:9725239-9725261	+	gac-miR-196d-3p	CCACAACACGAAACTGCCTTGA	groupXX:9725275-9725296	+
gac-mir-199-1a	ENSGACG00000021282	CCGCCTGCCCAGTGTTCAGACTACCTGTTCAGGAAGTAGTGGTTGTACAGTAGTCTGCACATTGGTTAGGCTG	groupXIV:5349668-5349740	+	gac-miR-199-5p	CCCAGTGTTCAGACTACCTGTTC	groupXIV:5349675-5349697	+	gac-miR-199-3p	ACAGTAGTCTGCACATTGGTTA	groupXIV:5349714-5349735	+
gac-mir-199-2a	ENSGACG00000021306	CCCCCCCCTGCCTGCCCAGTGTTCAGACTACCTGTTCATCCGGCTACAGCTGAACAGTAGTCTGCACATTGGTTAGGCTGGGCTGGGACACGCACAC	groupXI:8142479-8142575	+	gac-miR-199-5p	CCCAGTGTTCAGACTACCTGTTC	groupXI:8142493-8142515	+	gac-miR-199-3p	ACAGTAGTCTGCACATTGGTTA	groupXI:8142532-8142553	+
gac-mir-199-3a	ENSGACG00000021308	CCGGCTCCGTCCACCCAGTGTTCAGACTACCTGTTCATTATCATACTGGTGTACAGTAGTCTGCACATTGGTTAGACTGGGCATGG	groupIII:9959732-9959817	-	gac-miR-199-5p	CCCAGTGTTCAGACTACCTGTTC	groupIII:9959782-9959804	-	gac-miR-199-3p	ACAGTAGTCTGCACATTGGTTA	groupIII:9959744-9959765	-
gac-mir-19a-1	ENSGACG00000022276	GCAGTTCTCTGCTAGTTTTGCATAGTTGCACTACAAGAATAGATGAGTTGTGCAAATCTATGCAAAACTGATGGTGGCCTG	groupII:7843020-7843100	+	gac-miR-19a-1-5p	GCTAGTTTTGCATAGTTGCACT	groupII:7843030-7843051	+	gac-miR-19a-1-3p	TGTGCAAATCTATGCAAAACT	groupII:7843068-7843088	+
gac-mir-19a-2	ENSGACG00000022277	GCAGTTCTCCGTTAGTTTTGCATAGTTGCGCTCCAAGAAGAAATGCGTTGTGCAAATCTATGCAAAGCTAACGGTGGCCTGCGTTTCC	groupXVI:9147711-9147798	+	gac-miR-19a-2-5p	AGTTTTGCATAGTTGCGCTCC	groupXVI:9147724-9147744	+	gac-miR-19a-2-3p	TGTGCAAATCTATGCAAAGCT	groupXVI:9147759-9147779	+
gac-mir-19b-1	ENSGACG00000021444	GGTCAGTTTTGCTGGTTTGCATCCAGCTTTAACTATTGTTTGCTGTGCAAATCCATGCAAAACTGATT	groupII:7843375-7843442	+	gac-miR-19b-1-5p	AGTTTTGCTGGTTTGCATCCAGC	groupII:7843379-7843401	+	gac-miR-19b-3p	TGTGCAAATCCATGCAAAACT	groupII:7843418-7843438	+
gac-mir-19b-2	ENSGACG00000021276	TGGGTCTCTGGTTAGTTTTGCTGGTTTGCTTTCAGCTTTTCTCTGTAGTGCTGTGCAAATCCATGCAAAACTGAT	groupXVI:9148004-9148078	+	gac-miR-19b-2-5p	AGTTTTGCTGGTTTGCTTTC	groupXVI:9148017-9148036	+	gac-miR-19b-3p	TGTGCAAATCCATGCAAAACT	groupXVI:9148055-9148075	+
gac-mir-19c	N/A	GGAGTTTTGTTGGTTTGCTTTCAGCCTCTGCCAGTCTCTGCTGTGCAAATCCATGCAAAGCTCT	groupIV:15981520-15981583	+	gac-miR-19c-5p	AGTTTTGTTGGTTTGCTTTCAGC	groupIV:15981522-15981544	+	gac-miR-19c-3p	TGTGCAAATCCATGCAAAGCTCT	groupIV:15981561-15981583	+
gac-mir-200a	ENSGACG00000022311	TCCCAGGATCCATCTTACCCGACAGTGCTGGATTGTACGTCTGTTGTTCTAACACTGTCTGGTAACGATGTTTCCTGGGTGGC	groupXII:5709466-5709548	+	gac-miR-200a-5p	CATCTTACCCGACAGTGCTGGA	groupXII:5709476-5709497	+	gac-miR-200a-3p	TAACACTGTCTGGTAACGATGT	groupXII:5709515-5709536	+
gac-mir-200b	ENSGACG00000022308	GGTGATTATCTCCATCTTACGAGGCAGCATTGGATATTATCTCTCTCTCTAATACTGCCTGGTAATGATGATGATAG	groupXII:5709230-5709306	+	gac-miR-200b-5p	CATCTTACGAGGCAGCATTGGA	groupXII:5709242-5709263	+	gac-miR-200b-3p	TAATACTGCCTGGTAATGATGA	groupXII:5709279-5709300	+
gac-mir-202	ENSGACG00000021394	TCCTTTTTCCTATGCATATACCTTTTTCAGATGTAACTTTAAAGAGGTATAGGGCATGGGAAAATGGGG	groupVI:2032086-2032154	-	gac-miR-202-5p	TTCCTATGCATATACCTTTTTC	groupVI:2032127-2032148	-	gac-miR-202-3p	AGAGGTATAGGGCATGGGAAA	groupVI:2032092-2032112	-
gac-mir-204-1	ENSGACG00000021405	ATGTGACTTATGGCCTTCCCTTTGTCATCCTATGCCTGGACTCATACAAAAGGGGCTGGGAAGGCAAAGGGACGCCCAGTCGTCATAC	groupXIII:11729838-11729925	-	gac-miR-204-1/2b-5p	TTCCCTTTGTCATCCTATGCCT	groupXIII:11729889-11729910	-	gac-miR-204-1-3p	GGCTGGGAAGGCAAAGGGACGC	groupXIII:11729851-11729872	-
gac-mir-204-2a	ENSGACG00000021534	TGTGACCCGTGGGTTTCCCTTTGTCATCCTTTGCCTGGAGGTGTCTGTAAGGCAGCGGCAGCAAAGGGAGGCTCAGCCATCACTCACT	groupII:22386870-22386957	+
gac-mir-204-2b	ENSGACG00000021535	TGGGACCTATGGGCTTCCCTTTGTCATCCTATGCCTGGAGCTCGGATAAGGCAGGGACAGCAAAGGGATGCTCAACTGTCACCACCGACTTCA	groupXIX:11998222-11998314	-	gac-miR-204-1/2b-5p	TTCCCTTTGTCATCCTATGCCT	groupXIX:11998279-11998300	-	gac-miR-204-2b-3p	GCAGGGACAGCAAAGGGATGC	groupXIX:11998244-11998264	-
gac-mir-205-1a	ENSGACG00000021334	TGTGTTCTGTCCTTCATTCCACCGGAGTCTGTCTGTTTCACACCAGATTTCAGTGGTGTGAAGTGTAAGAGACATGG	groupXII:13937692-13937768	-	gac-miR-205-1-5p	TCCTTCATTCCACCGGAGTCTG	groupXII:13937738-13937759	-
gac-mir-205-1b	ENSGACG00000021333	TGTATTCTATCCTTCATTCCACCGGAGTCTGTGTAAAGTGCCAGTCAGATTTCAGTGGTTTGAAGAGTAAAACGCATGGA	groupXVII:2565194-2565273	-	gac-miR-205-1-5p	TCCTTCATTCCACCGGAGTCTG	groupXVII:2565243-2565264	-
gac-mir-206-1	ENSGACG00000022246	TGTTGCCCCTCGCGAGGACATGCTTCCTTATATCCCCATATCAATACACCACTTATGGAATGTAAGGAAGTGTGTGGTCTCAAGGGG	groupXVIII:10691883-10691969	+					gac-miR-206-1-3p	TGGAATGTAAGGAAGTGTGTGG	groupXVIII:10691938-10691959	+
gac-mir-20a-1	ENSGACG00000022234	GTTTCAGCAGTACTAAAGTGCTTATAGTGCAGGTAGTGTTTTTCTCCTATCTACTGCAATATAAGCACTTGAAGTACTTCTAACTTGCTGCATCTTTCCGCAAGCTTT	groupII:7843226-7843333	+	gac-miR-20a-5p	TAAAGTGCTTATAGTGCAGGTAG	groupII:7843239-7843261	+	gac-miR-20a-1-3p	ACTGCAATATAAGCACTTGAA	groupII:7843278-7843298	+
gac-mir-20a-2	ENSGACG00000022190	GTGTGTCAGTAGTATTAAAGTGCTTATAGTGCAGGTAGTTCTTTAAAATTCTACTGCAGTGTGAGCACTTGAAATACTTCTAGAT	groupXVI:9147875-9147959	+	gac-miR-20a-5p	TAAAGTGCTTATAGTGCAGGTAG	groupXVI:9147890-9147912	+	gac-miR-20a-2-3p	ACTGCAGTGTGAGCACTTGAAA	groupXVI:9147927-9147948	+
gac-mir-20b	ENSGACG00000022231	TCGACTTTGCTGTTCCAAAGTGCTCACAGTGCAGGTAGGGCACACGGATCTACTGCAGTTTGTGCACTTCAGGTATTGCCGGTCACCTTC	groupIV:15981371-15981460	+	gac-miR-20b-5p	CAAAGTGCTCACAGTGCAGGTAG	groupIV:15981386-15981408	+
gac-mir-210	ENSGACG00000021512	TCTAAAAGCAGGTAAGCCACTGACTAACGCACATTGTGCCAGTGTCCAAATTCACTGTGCGTGTGACAGCGGCTAACCTGGTTTTGGGAGCACTTCT	groupXIX:13828830-13828926	-	gac-miR-210-5p	AGCCACTGACTAACGCACATTG	groupXIX:13828891-13828912	-	gac-miR-210-3p	CTGTGCGTGTGACAGCGGCT	groupXIX:13828853-13828872	-
gac-mir-212a	ENSGACG00000022321	GTCAGTGCATCAATACCTTGGCTCTAGACTGCTTACTGCTAAAACTGTCCCGAAGTACAGTAACAGTCTACAGTCATGGCTACTGAAGTCTGGC	groupI:11722816-11722909	+	gac-miR-212a-5p	ACCTTGGCTCTAGACTGCTTACT	groupI:11722830-11722852	+	gac-miR-212-3p	TAACAGTCTACAGTCATGGCT	groupI:11722876-11722896	+
gac-mir-212b	ENSGACG00000022173	GGCCAGAGCATCAGCACCTTGGCTTTAGACTGCTTACTGCTTATACAGTGTCACAGTACAGTAACAGTCTACAGTCATGGCTACTGAAGCCTGGC	groupVII:19496962-19497056	+	gac-miR-212b-5p	ACCTTGGCTTTAGACTGCTTACT	groupVII:19496977-19496999	+	gac-miR-212-3p	TAACAGTCTACAGTCATGGCT	groupVII:19497023-19497043	+
gac-mir-214a	ENSGACG00000022239	TGGCTGAAGGAGTTGCAGTGTGTCTGCCTATCTACACTTGCTGTGCAGAATAACCTCCAACCTGTACAGCAGGCACAGACAGGCAGATAGACGTCAGCCTGCC	groupIII:9958144-9958246	-	gac-miR-214a-5p	TGCCTATCTACACTTGCTGTGC	groupIII:9958201-9958222	-	gac-miR-214a-3p	TACAGCAGGCACAGACAGGC	groupIII:9958163-9958182	-
gac-mir-216a-1	ENSGACG00000021508	TTGGTGAAATCTCAGCTGGCAACTGTGAGTCGTTCACTAGCTGCTCTCACAATGGCCTCTGGGATTATGCTAA	groupVI:9441891-9441963	+	gac-miR-216a-1-5p	AAATCTCAGCTGGCAACTGTGA	groupVI:9441897-9441918	+	gac-miR-216a-1-3p	CACAATGGCCTCTGGGATTATG	groupVI:9441938-9441959	+
gac-mir-216a-2	ENSGACG00000021443	GCTGTGATCCAGTTTAATCTCAGCTGGCAACTGTGAGCTTTGATCGCCTCACAGAGCCAACTAAGATTCACCTGAACGCAACACCATCT	groupIX:18425222-18425310	-	gac-miR-216a-2-5p	TAATCTCAGCTGGCAACTGTGA	groupIX:18425275-18425296	-
gac-mir-216b	ENSGACG00000021524	TGACTGGGTAATCTCTGCAGGCAACTGTGATGGTGCTTTAAATTCTCACAATGACCTGGAGAGATTCTGCAGTT	groupVI:9441389-9441462	+	gac-miR-216b-5p	TAATCTCTGCAGGCAACTGTGA	groupVI:9441397-9441418	+	gac-miR-216b-3p	ACAATGACCTGGAGAGATTCT	groupVI:9441436-9441456	+
gac-mir-217a	ENSGACG00000022317	AGGAAAAACTCTCCGATGCGGATGATACTGCATCAGGAACTGATTGGCTGATGCTCAAATGTCAACAGTACCTGATGCATTGCCTTCAGCATCGCAAGA	groupVI:9442422-9442520	+	gac-miR-217a-5p	TACTGCATCAGGAACTGATTGGC	groupVI:9442447-9442469	+	gac-miR-217a-3p	CAACAGTACCTGATGCATTGCC	groupVI:9442484-9442505	+
gac-mir-217b	ENSGACG00000022298	CTGATGTTGGTGATACTGCATCAGGAACTGAATGGAGACCCATGAGAGGCCATCGGTTCCTGATGCACGGTCCTCAGCATCTGAAGA	groupIX:18423912-18423998	-	gac-miR-217b-5p	TACTGCATCAGGAACTGAATGG	groupIX:18423964-18423985	-
gac-mir-2184	ENSGACG00000022766	CCTCCGCCCTGAACAGTAAGAGTTTATGTGCTGTTGTTCATCTGTCAGCACATGAGCTTTTACGGTTAAGGGAGGAAGAG	groupVII:19498714-19498793	-	gac-miR-2184-5p	AACAGTAAGAGTTTATGTGC	groupVII:19498763-19498782	-	gac-miR-2184-3p	GCACATGAGCTTTTACGGTTAA	groupVII:19498725-19498746	-
gac-mir-2187a	ENSGACG00000022892	TGTGAATTGATGATTCTGGCTTTAATTAGTATAGCCTGTTTTAGTGATATCAGCAATTCTTTACAGGCTATGCTAATCTGTGCCAGAATCAGCAATGCAATTGG	groupVI:12333141-12333244	-	gac-miR-2187a-5p	TTAATTAGTATAGCCTGTTTT	groupVI:12333203-12333223	-	gac-miR-2187-3p	TTTACAGGCTATGCTAATCT	groupVI:12333166-12333185	-
gac-mir-2187b	ENSGACG00000022762	GATCTGATGGTTCTGGCTTTAATTAGTACAGCCTGTATTAGTAATGTCATTTATTCTTTACAGGCTATGCTAATCTATGCCAGAATCAGCAATGCAATGG	scaffold_48:1064097-1064196	-					gac-miR-2187-3p	TTTACAGGCTATGCTAATCT	scaffold_48:1064121-1064140	-
gac-mir-2188	ENSGACG00000022884	GAATAATATCAGTGGTGTGTGAAAGGTCCAACCTCACATGTCCTGTGCGGCTGAAGGAAGGCTGTGTGAGGTCAGACCTATCCCACACGGCTCGTATTCTTCCC	groupXIII:8540109-8540212	+	gac-miR-2188-5p	AAGGTCCAACCTCACATGTCC	groupXIII:8540131-8540151	+	gac-miR-2188-3p	GCTGTGTGAGGTCAGACCTATC	groupXIII:8540169-8540190	+
gac-mir-218a-2	ENSGACG00000022229	GGGTGTTCCTTTGTGCTTGATCTAACCATGTGTCTGAACGGTTCCTATAGTAAAACATGGTTCTGTCAAGCACCATGGAACGGC	groupIX:1818328-1818411	-	gac-miR-218a-2-5p	TTGTGCTTGATCTAACCATGTGT	groupIX:1818379-1818401	-	gac-miR-218a-2-3p	AACATGGTTCTGTCAAGCACC	groupIX:1818338-1818358	-
gac-mir-218b	ENSGACG00000021430	CAGGACGCCATTGTGCTTGATCTAACCATGCAGTGCATCGTCTGTCCATGGTTGTGCCAAGCACTTTGGAGGCTTG	groupXIV:6996807-6996882	-	gac-miR-218b-5p	TTGTGCTTGATCTAACCATGC	groupXIV:6996852-6996872	-
gac-mir-219-1	ENSGACG00000021207	CCGAGTCTCTAGCGACTGATTGTCCAAACGCAATTCTTGAGAAAACTCCAAATTCAACCCCCAAGAATTGTGTATGGACATCTGTTGCTGCAGACTC	groupXIV:7676532-7676628	-	gac-miR-219-5p	TGATTGTCCAAACGCAATTCT	groupXIV:7676592-7676612	-	gac-miR-219-1-3p	AGAATTGTGTATGGACATCTGT	groupXIV:7676544-7676565	-
gac-mir-219-2	ENSGACG00000021300	TCTGAGCTCTAGCTGCTGATTGTCCAAACGCAATTCTTGTAAAATCTCAAATGCAAACCCGAGAATTGTGCCTGGACATCTGTCGCTGGTCGCTCC	groupXIII:19683692-19683787	-	gac-miR-219-5p	TGATTGTCCAAACGCAATTCT	groupXIII:19683751-19683771	-	gac-miR-219-2-3p	AGAATTGTGCCTGGACATCTGT	groupXIII:19683705-19683726	-
gac-mir-219-3	ENSGACG00000021299	CGGAGCTGATTGTCCAAACGCAATTCTTGCGTCTGCCTTTGTGAAACCAGGAGTTGTGGATGGACATCACGCCCCTGAC	scaffold_58:624878-624956	+	gac-miR-219-5p	TGATTGTCCAAACGCAATTCT	scaffold_58:624884-624904	+	gac-miR-219-3-3p	GGAGTTGTGGATGGACATCACGC	scaffold_58:624927-624949	+
gac-mir-219-4	ENSGACG00000021296	GTTTGACAGGGATTCTGGTGTTGATTGTCCAAACGCAATTCTTGTGTTACTTCTCTATATCCAGGAGTTGTGGATGGACATCATGCCCCCGACTCTCATTCACTTC	groupXX:9290682-9290787	-	gac-miR-219-5p	TGATTGTCCAAACGCAATTCT	groupXX:9290746-9290766	-	gac-miR-219-4-3p	GGAGTTGTGGATGGACATCATGC	groupXX:9290702-9290724	-
gac-mir-2196	N/A	GGGTAGTTGCTGCGGATGTTCCTCTCTGTGCTCCCGTTTGGAACCGTCCCGAAGCGAAAAGGAGGGTAATGCTCATGCGGTTTTTGGAACTG	groupV:2627484-2627575	-
gac-mir-21a	ENSGACG00000021252	TCTGTCACTCTCTCGGCCTGTCCGATAGCTTATCAGACTGGTGTTGGCTGTTAAGATTGCAAGGCGACAACAGTCTGTAGGCTGTCTGACATTTCGGGCTTTCATCT	groupVII:14122537-14122643	-	gac-miR-21-5p	TAGCTTATCAGACTGGTGTTGGC	groupVII:14122596-14122618	-	gac-miR-21a-3p	CGACAACAGTCTGTAGGCTGT	groupVII:14122559-14122579	-
gac-mir-21b	ENSGACG00000021251	CTCTCCCGTCCCGTCAGCTAGCTTATCAGACTGGTGTTGGCTGTTCAATCACCACGGCAACAGCGGTCTGTAAGCTGGCCGAAGTTATGGGCCTTCT	groupI:4482138-4482234	+	gac-miR-21-5p	TAGCTTATCAGACTGGTGTTGGC	groupI:4482156-4482178	+
gac-mir-221a	ENSGACG00000021540	GTCCTGAACCTGGCATACAATGTAGATTTCTGTGTGGTTAAATTCAACAGCTACATTGTCTGCTGGGTTTCTGGCCAGTAACATAA	groupXVI:18014862-18014947	+	gac-miR-221a-5p	ACCTGGCATACAATGTAGATTT	groupXVI:18014869-18014890	+	gac-miR-221-3p	AGCTACATTGTCTGCTGGGTTT	groupXVI:18014910-18014931	+
gac-mir-221b	ENSGACG00000021425	GTTCTGGACCTGGCATTCAGTGTAGGATTCTGTGTGTGTCAATCTACAGCTACATTGTCTGCTGGGTTTCAGGCCCTCA	groupI:25004584-25004662	-	gac-miR-221b-5p	ACCTGGCATTCAGTGTAGGATTCTGT	groupI:25004630-25004655	-	gac-miR-221-3p	AGCTACATTGTCTGCTGGGTTT	groupI:25004594-25004615	-
gac-mir-222a	ENSGACG00000022248	CGGTTGCTCAGTAGGCAGTGTAGATCCTGTGTAGCAATCAGCAGCTACATCTGGCTACTGGGTCTCCG	groupXVI:18014353-18014420	+	gac-miR-222a-5p	TGCTCAGTAGGCAGTGTAGATCC	groupXVI:18014357-18014379	+	gac-miR-222-3p	AGCTACATCTGGCTACTGGGTCT	groupXVI:18014395-18014417	+
gac-mir-222c	ENSGACG00000022197	GCCGTGCATCCTCGGGTCGGCCCCGCGGGTGCTCAGTAGTCAGTGTAGATCCTGTGCGGCTGGCAGCAGCTACATCTGGCTACTGGGTCTCTGCCGGCA	groupI:25004803-25004901	-	gac-miR-222c-5p	TGCTCAGTAGTCAGTGTAGATC	groupI:25004851-25004872	-	gac-miR-222-3p	AGCTACATCTGGCTACTGGGTCT	groupI:25004812-25004834	-
gac-mir-223	ENSGACG00000022172	CAGGCCCCCCACTTAGTGTATTTGACAAGCTGAGTTGGACACTCTGTATCTCTGAGTGTCAGTTTGTCAAATACCCCAAGTGAGG	groupVII:17148080-17148164	-	gac-miR-223-5p	TGTATTTGACAAGCTGAGTTGG	groupVII:17148127-17148148	-	gac-miR-223-3p	TGTCAGTTTGTCAAATACCCC	groupVII:17148088-17148108	-
gac-mir-22a-1	ENSGACG00000022237	GCTGACCTACAGCAGTTCTTCACTGGCAAGCTTTATGTCCTCATCTACCAGCTAAAGCTGCCAGCTGAAGAACTGTTGTGGTCGGC	groupI:7684495-7684580	-	gac-miR-22a-5p	AGTTCTTCACTGGCAAGCTTT	groupI:7684547-7684567	-	gac-miR-22a-3p	AAGCTGCCAGCTGAAGAACT	groupI:7684507-7684526	-
gac-mir-22a-2	ENSGACG00000022289	GCTGACGCACGGCAGTTCTTCACTGGCAAGCTTTATGTTCCCGTGCACATGCTAAAGCTGCCAGCTGAAGAACTGCTGTGGTCAGC	groupVII:19110984-19111069	-	gac-miR-22a-5p	AGTTCTTCACTGGCAAGCTTT	groupVII:19111036-19111056	-	gac-miR-22a-3p	AAGCTGCCAGCTGAAGAACT	groupVII:19110996-19111015	-
gac-mir-22b	ENSGACG00000021327	GTTGCCTCACAGTCGTTCTTCACTGGCTAGCTTTATGTCCCACGCCCCGCGCTAAAGCTGCCAGTTGAAGAGCTGTTGTGTGTAAC	groupXIII:9289137-9289222	-	gac-miR-22b-5p	CGTTCTTCACTGGCTAGCTTT	groupXIII:9289189-9289209	-	gac-miR-22b-3p	AAGCTGCCAGTTGAAGAGCTGT	groupXIII:9289147-9289168	-
gac-mir-23a-1	N/A	CACGGCTGTGGTGGGGAGGGTTCCTGGCACCGTGATTTGATGCACAAAGAAAAACAAAATCACATTGCCAGGGATTTCCACTCCTTCACGGCACCG	groupVIII:13314625-13314720	-	gac-miR-23a-1-5p	GGGTTCCTGGCACCGTGATTT	groupVIII:13314683-13314703	-	gac-miR-23a-3p	ATCACATTGCCAGGGATTTCC	groupVIII:13314642-13314662	-
gac-mir-23a-2	ENSGACG00000021246	TCTGATGGCCAGGGGAATTCCTGGCAGAGTGATTTTTGAGACTACCGCACTGAATCACATTGCCAGGGATTTCCAATGGCT	groupXI:11681061-11681141	-	gac-miR-23a-2-5p	GGAATTCCTGGCAGAGTGATTT	groupXI:11681107-11681128	-	gac-miR-23a-3p	ATCACATTGCCAGGGATTTCC	groupXI:11681068-11681088	-
gac-mir-23a-3	ENSGACG00000021278	AGCTGGAAGGATTCCTGGCAGAGTGATTTTGTTGTGATGTAATGTAAATCACATTGCCAGGGATTTCCAACCAGCT	groupIII:13373079-13373154	+	gac-miR-23a-3-5p	AGGATTCCTGGCAGAGTGATTT	groupIII:13373086-13373107	+	gac-miR-23a-3p	ATCACATTGCCAGGGATTTCC	groupIII:13373126-13373146	+
gac-mir-23b-2	ENSGACG00000021406	GGCTGTGAGGGTTCCTGGCGTGCTGATTTGTGACTTATGATAAAATCACATTGCCAGGGATTACCACACAGCC	groupXIII:6045053-6045125	-					gac-miR-23b-2-3p	ATCACATTGCCAGGGATTACC	groupXIII:6045061-6045081	-
gac-mir-24-2	ENSGACG00000021410	GGGTCAGTCTCCTGTGCCTGCTGTGCTGATAATCAGTGTGTGACGTTGGCTGGCTCAGTTCAGCAGGAACAGAGGACCGGTC	groupXI:11679943-11680024	-	gac-miR-24-2-5p	TGCCTGCTGTGCTGATAATC	groupXI:11679991-11680010	-	gac-miR-24-3p	TGGCTCAGTTCAGCAGGAAC	groupXI:11679955-11679974	-
gac-mir-24-3	ENSGACG00000021414	GGAGAGCGAGCAGAGATATTCAGGGTTGGCTTCCTGTGCCTACTGAGCTGATAATCAGTCCTATACAACCACTGGCTCAGTTCAGCAGGAACCGGAGTCCAGTCCACTCCACACCGGACCAGAAGAC	groupXIII:6041938-6042064	-	gac-miR-24-3-5p	TGCCTACTGAGCTGATAATC	groupXIII:6042009-6042028	-	gac-miR-24-3p	TGGCTCAGTTCAGCAGGAAC	groupXIII:6041973-6041992	-
gac-mir-24-4a	ENSGACG00000021495	CCTCCCGTGCCTACTGAACTGGTATCAGTGTTTTTTCTAAAAACTGGCTCAGTTCAGCAGGAACAGGAGT	groupVIII:13312755-13312824	-	gac-miR-24-4a-5p	TGCCTACTGAACTGGTATCAGT	groupVIII:13312796-13312817	-	gac-miR-24-3p	TGGCTCAGTTCAGCAGGAAC	groupVIII:13312761-13312780	-
gac-mir-24-4b	ENSGACG00000022166	GAGTTGTGCACTCCTGTGCCTACTGAACTGGATTCAGTGTGTCTTTGCAAGAACTGGCTCAGTTCAGCAGGAACAAGAGT	groupIII:12319695-12319774	+	gac-miR-24-4b-5p	TGCCTACTGAACTGGATTCAGT	groupIII:12319711-12319732	+	gac-miR-24-3p	TGGCTCAGTTCAGCAGGAAC	groupIII:12319749-12319768	+
gac-mir-24-6	ENSGACG00000021419	TACCTGGGCTCAACCTCCTGTGCCTACTGAGCTGATAACAGTTAGATGTTAAACAAACACTGGCTCAGTTCAGCAGGAACCGGAGTTAGGCCCTCTAGAAAC	groupIII:13374387-13374488	+	gac-miR-24-6-5p	TGCCTACTGAGCTGATAACAGT	groupIII:13374407-13374428	+	gac-miR-24-3p	TGGCTCAGTTCAGCAGGAAC	groupIII:13374447-13374466	+
gac-mir-26a-1a	ENSGACG00000021409	TGGGTCTGTTTCAAGTAATCCAGGATAGGCTTGTTAAAGTGGGAAAAGCCTATTTGGGATGACTTGGTTCAGAAA	groupXVI:5059773-5059847	-	gac-miR-26-5p	TTCAAGTAATCCAGGATAGG	groupXVI:5059819-5059838	-	gac-miR-26a-1a-3p	CCTATTTGGGATGACTTGGTTC	groupXVI:5059778-5059799	-
gac-mir-26a-1b	ENSGACG00000021310	TGGGTCTGGGCCTGGTTCAAGTAATCCAGGATAGGTTTGTTCAGACAAGCACAGCCTATTCCGGATGACTTGGTTCAGGAACGCTAC	groupI:21669702-21669788	+	gac-miR-26-5p	TTCAAGTAATCCAGGATAGG	groupI:21669717-21669736	+	gac-miR-26a-1b-3p	CCTATTCCGGATGACTTGGTTC	groupI:21669756-21669777	+
gac-mir-26a-2	ENSGACG00000021273	AGAGACTGGCTGTGATCTGGTTCAAGTAATCCAGGATAGGCTGTGTGTATGTTTGTGAGCCTACTCGTGATTACTTGCACTGGGCTGCAGCCGCTGGGCAA	groupIII:255410-255510	-	gac-miR-26-5p	TTCAAGTAATCCAGGATAGG	groupIII:255471-255490	-	gac-miR-26a-2-3p	CCTACTCGTGATTACTTGCACT	groupIII:255430-255451	-
gac-mir-26a-3	ENSGACG00000021539	GCCAGACTGTCGCTGTGACCGGGTTCAAGTAATCCAGGATAGGCTTTCTGCGTCTGTGTTGGCCTGTGCTTGATTACTTGCACTCGGGGTCAGCAACTAACC	groupXXI:8025598-8025699	+	gac-miR-26-5p	TTCAAGTAATCCAGGATAGG	groupXXI:8025621-8025640	+	gac-miR-26a-3-3p	TGGCCTGTGCTTGATTACTTGC	groupXXI:8025657-8025678	+
gac-mir-26b	ENSGACG00000021341	GGCCTCTGCCTGGTTCAAGTAATCCAGGATAGGCTGGTTAACACTGGCACGGCCTATTCTTGATTACTTGTTTCAGGAACAGGCCATTAGC	groupXII:15414781-15414871	-	gac-miR-26-5p	TTCAAGTAATCCAGGATAGG	groupXII:15414839-15414858	-	gac-miR-26b-3p	CCTATTCTTGATTACTTGTTTC	groupXII:15414798-15414819	-
gac-mir-27a	ENSGACG00000021263	AGTTTGACGGAGGGGCAGGACTTAGCTCGCTCCGTGAACAGTCCAGTGAAAGCCTGTGTTCACAGTGGCTAAGTTCCGCTCCTCACAAGCCC	groupIII:13373309-13373400	+	gac-miR-27a-5p	AGGACTTAGCTCGCTCCGTGA	groupIII:13373325-13373345	+	gac-miR-27a-3p	TTCACAGTGGCTAAGTTCCGC	groupIII:13373367-13373387	+
gac-mir-27b	ENSGACG00000021500	AGGCACAGAGCTTAGCTGATTGGTGAACAGTGATTGATTTCCTCTTTGTTCACAGTGGCTAAGTTCTGCACCTG	groupXIII:6044733-6044806	-	gac-miR-27b-5p	AGAGCTTAGCTGATTGGTGAAC	groupXIII:6044779-6044800	-	gac-miR-27b-3p	TTCACAGTGGCTAAGTTCTGC	groupXIII:6044738-6044758	-
gac-mir-27c-1	ENSGACG00000021203	GGCTGTGCGGCAGCAGGACTTAACCCACATGTGAGCAGTGAGTGTCTGCCATGTTCACAGTGGTTAAGTTCTGCCGCC	groupXI:11680849-11680926	-	gac-miR-27c-1-5p	AGGACTTAACCCACATGTGAGCA	groupXI:11680890-11680912	-	gac-miR-27c-1-3p	TTCACAGTGGTTAAGTTCTGC	groupXI:11680853-11680873	-
gac-mir-27e-1	ENSGACG00000021255	CACTTGCTGAAGGCACAGAGCTTAGCTAATTGGTGAGCAGTGATCCCTGCTATGTGTTGTTCACAGTGGCTAAGTTCAGTGCCTGAGGTGAAATAGGGGA	groupVIII:13313995-13314094	-	gac-miR-27e-1-5p	AGAGCTTAGCTAATTGGTGAGC	groupVIII:13314057-13314078	-	gac-miR-27e-3p	TTCACAGTGGCTAAGTTCAGT	groupVIII:13314015-13314035	-
gac-mir-27e-2	ENSGACG00000022188	TTTCTGAAGATGCAGAATTTAGCTCATTAGTGAGCATTGAACCAAACAGGAATTGTTCACAGTGGCTAAGTTCAGTGTCTGACATGAAAGAAT	groupIII:12319335-12319427	+					gac-miR-27e-3p	TTCACAGTGGCTAAGTTCAGT	groupIII:12319390-12319410	+
gac-mir-2985-1a	N/A	AAGGATCCTCATTAAGGTGGGTGGAATAGTATAACAATGTGTCCAATGTTGTTATAGTATCCCACCTACCCTGATGTAGCT	groupIV:2328543-2328623	+
gac-mir-2985-2a	N/A	AGGGTTCACAGTTAAGGTGGGTGGAGTAGTGTAACAATATGTTCTACGTGTTGTTATGGTATTCCACCTTCCCTGGTGTGCC	groupVII:24998965-24999046	-
gac-mir-2985-2b	N/A	GTTAAGGTGGGTGGAATAGTGTGACAATAGGAGACAGTAACAAAGCTGATACTGTCCTATTGCTGCGATATTCCACCTACCCTGCTGTGCCT	groupI:6707323-6707414	+
gac-mir-2985a	N/A	AAGGCTCAGCATTAAGGTGGGTGGAATAATATAACAATATCCTCCATGTTGTTATAGTACTCCACCTACCCTGATGT	groupIV:12763009-12763085	+
gac-mir-2985b	N/A	TCTGCATTAGGGTGGGTGGGATAATATAACAATATCTTCCATGTTGTTATAGTATTCCACCCACCCTGATGTTT	groupVII:17586208-17586281	-
gac-mir-29a-1	ENSGACG00000022316	TTTTTCTCCTCTAAAAGATAACCGATTTCTTCTGGTGCATAGAGCCCGCTGCAGCCTTCTAGCACCATTTGAAATCGGTTATGAAACTGTGGATCAATGC	groupIV:24431219-24431318	+	gac-miR-29a-1-5p	ACCGATTTCTTCTGGTGCATAGA	groupIV:24431239-24431261	+	gac-miR-29a-3p	TAGCACCATTTGAAATCGG	groupIV:24431278-24431296	+
gac-mir-29a-3a	ENSGACG00000021505	AAGTTGACCGATTACTTTTGGTGTTCAGAGTCTGCTTTTGTTTCTAGCACCATTTGAAATCGGTTACAGTGA	groupXII:14221854-14221925	+	gac-miR-29a-3a-5p	ACCGATTACTTTTGGTGTTCAGA	groupXII:14221860-14221882	+	gac-miR-29a-3p	TAGCACCATTTGAAATCGG	groupXII:14221898-14221916	+
gac-mir-29a-3b	ENSGACG00000022219	GGAACTGGTTTCAGATGGTGTCTTAGAGTACAAACCCCTGTCTAGCACCATTTGAAATCGGTGGTCTTGGG	groupXVII:2674299-2674369	+	gac-miR-29a-3b-5p	ACTGGTTTCAGATGGTGTCTTAGA	groupXVII:2674302-2674325	+	gac-miR-29a-3p	TAGCACCATTTGAAATCGG	groupXVII:2674341-2674359	+
gac-mir-29b-1b	ENSGACG00000022278	TCTCGCACAGGCTGACCGCTTTCGTGTGGTGTTCAGAGTTCCCAACACGTCTAGCACCATTCGAAATCGGTTACTATGTGCAGGGACTTCCAGCAG	groupXVII:2674528-2674623	+	gac-miR-29b-1b-5p	ACCGCTTTCGTGTGGTGTTCAGA	groupXVII:2674542-2674564	+	gac-miR-29b-1b-3p	TAGCACCATTCGAAATCGGTT	groupXVII:2674579-2674599	+
gac-mir-29b-1a-1	ENSGACG00000021506	CCCTTGGAAGCTGGTTTCAGATGGTGGCTTAGAGTGTTGGCATCTTTCTAGCACCATTTGAAATCAGTGTTCTCGGGG	groupXII:14222736-14222813	+	gac-miR-29b-1a-5p	CTGGTTTCAGATGGTGGCTTAGA	groupXII:14222746-14222768	+	gac-miR-29b-1a/2a-3p	TAGCACCATTTGAAATCAGT	groupXII:14222784-14222803	+
gac-mir-29b-1a-2	ENSGACG00000022307	CCCTTGGAAGCTGGTTTCAGATGGTGGCTTAGAGTGTTGGCATCTATCTAGCACCATTTGAAATCAGTGTTCTTGGGG	groupXII:14221678-14221755	+	gac-miR-29b-1a-5p	CTGGTTTCAGATGGTGGCTTAGA	groupXII:14221688-14221710	+	gac-miR-29b-1a/2a-3p	TAGCACCATTTGAAATCAGT	groupXII:14221726-14221745	+
gac-mir-29b-2a	ENSGACG00000021429	TCTTCCCCTAGAAGCTGGTTTCATATGGTGGTTTAGATGTGTGTTCCCATTGTCTAGCACCATTTGAAATCAGTGTTCTTGAGGA	groupIV:24431065-24431149	+	gac-miR-29b-2a-5p	CTGGTTTCATATGGTGGTTTAGA	groupIV:24431079-24431101	+	gac-miR-29b-1b/2a-3p	TAGCACCATTTGAAATCAGT	groupIV:24431119-24431138	+
gac-mir-29b-2b	ENSGACG00000022306	CGGAAACTGATTTCATTGGGTGAGGTAGATGTTTGTACCCCGTCTCTAGCACCATATGAAATCAGTGTTCCTGG	groupXIX:6109370-6109443	+					gac-miR-29b-2b-3p	CTAGCACCATATGAAATCAGTG	groupXIX:6109415-6109436	+
gac-mir-301a	ENSGACG00000021295	GCTGTTGGCGGGTGCTCTGACTTCATTGCACTACTGTTTGAACACAGCTAGCAGTGCAATAGTATTGTCAAAGCATCTGAAAACTGC	groupVII:12552007-12552093	-	gac-miR-301a-5p	GCTCTGACTTCATTGCACTACT	groupVII:12552059-12552080	-	gac-miR-301a-3p	CAGTGCAATAGTATTGTCAAAGC	groupVII:12552020-12552042	-
gac-mir-301b	ENSGACG00000021342	GAGGTCAGCTGCTTTGACGATGTTGCACTACTGTACCATCCGCTAAAGCAGTGCAATAGTATTGTCATAGCATTCGGCCTTT	groupXIII:1082646-1082727	-	gac-miR-301b-5p	GCTTTGACGATGTTGCACTACT	groupXIII:1082696-1082717	-	gac-miR-301b/c-3p	CAGTGCAATAGTATTGTCATAGC	groupXIII:1082657-1082679	-
gac-mir-301c	ENSGACG00000021528	CAGCTGCTTTGACAATGTTGCACTACTGTACCATCCATTCTAGCAGTGCAATAGTATTGTCATAGCAT	groupXIV:7046001-7046068	-	gac-miR-301c-5p	CTTTGACAATGTTGCACTACT	groupXIV:7046042-7046062	-	gac-miR-301b/c-3p	CAGTGCAATAGTATTGTCATAGC	groupXIV:7046003-7046025	-
gac-mir-30a	ENSGACG00000021332	TGAACAAGGTAGTTTGGGGCTGTAAACATCCCCGACTGGAAGCTGTCCATCTGCAGAGCTTTCAGTCCGATGTTTGCTGCTGCCAACTGCCTCCAGCT	groupX:13269668-13269765	-	gac-miR-30a-5p	TGTAAACATCCCCGACTGGAA	groupX:13269725-13269745	-	gac-miR-30a-3p	CTTTCAGTCCGATGTTTGCTGC	groupX:13269686-13269707	-
gac-mir-30bb	ENSGACG00000022224	TTCTGACTCAGTTCATGTAAACATCCTACACTCAGCTGTTTTCAATTGCAGCAGAGGCTGAGAGAAGGTTGTTTACTTGAACCGGCTGGA	groupX:13269398-13269487	-	gac-miR-30bb-5p	TGTAAACATCCTACACTCAGCT	groupX:13269451-13269472	-	gac-miR-30bb-3p	CTGAGAGAAGGTTGTTTACTTG	groupX:13269409-13269430	-
gac-mir-30c-1	ENSGACG00000022178	TCCAGGAAGTGTAAACATCCTACACTCTCGGTGTGGCGCCCCTGGTGGCCGGGAGTGGGAATGTTTATACTGCCTGGCT	groupVI:4231011-4231089	-	gac-miR-30c-1-5p	TGTAAACATCCTACACTCTCGG	groupVI:4231059-4231080	-	gac-miR-30c-1-3p	CGGGAGTGGGAATGTTTATACT	groupVI:4231019-4231040	-
gac-mir-30c-2	ENSGACG00000022312	CAGGCATGTAAACATCCTACACTCTCAGCTGTGTTGTCATGGAGCTGGGAGAAGGGTGTTTACTCTTCTGGTGATGGAGAAACCTCATCAAGACGAA	groupX:7388526-7388622	+	gac-miR-30c-2-5p	TGTAAACATCCTACACTCTCAGC	groupX:7388532-7388554	+	gac-miR-30c-2-3p	CTGGGAGAAGGGTGTTTACTCT	groupX:7388570-7388591	+
gac-mir-30e-1	ENSGACG00000021205	CGGCAACCTGGAGGTGCTGTAAACATCCTTGACTGGAAGCTGTGGTTTTGGACGTCAAGGGCTTTCAGTCGGATGTTTGCAGCATCTTATTGCCTC	groupX:7388210-7388305	+	gac-miR-30e-5p	TGTAAACATCCTTGACTGGAAGCT	groupX:7388227-7388250	+	gac-miR-30e-3p	CTTTCAGTCGGATGTTTGCAGC	groupX:7388271-7388292	+
gac-mir-30e-2	ENSGACG00000021301	CAGGCTACTGTAAACATCCTTGACTGGAAGCTGGTTTTAGGTTCTGGGGCTTTCAGTCGGATGTTTGCAGCAGCCAACT	groupVI:4232356-4232434	-	gac-miR-30e-5p	TGTAAACATCCTTGACTGGAAGCT	groupVI:4232403-4232426	-	gac-miR-30e-3p	CTTTCAGTCGGATGTTTGCAGC	groupVI:4232364-4232385	-
gac-mir-31a	N/A	AGGCAAGATGTTGGCATAGCTGTTAAATTGAAATCCCTGCTATATCAACATATTGCCA	groupVII:6614174-6614231	-	gac-miR-31a-5p	AGGCAAGATGTTGGCATAGCTG	groupVII:6614210-6614231	-
gac-mir-3120	N/A	TGGCTCATGGGGCAGGCTGACGTCTATCTGCCTGTCTGTGCCTGCTGTACAGGTTGGAGGTTATTCTGCACAGCAAGTGTAGATAGGCAGACACACTGCAACTCCTTCAGCCAGTTGGTGTTT	groupIII:9958134-9958256	+	gac-miR-3120-5p	CTGTCTGTGCCTGCTGTACAGG	groupIII:9958165-9958186	+	gac-miR-3120-3p	TGCACAGCAAGTGTAGATAGGC	groupIII:9958200-9958221	+
gac-mir-338-1a	ENSGACG00000021201	GGTTGCTTCATGGAACAATATCCTGGTGCTGCCTGAGTAATCCACTTAAAGACTCCAGCATCAGTGATTTTGTTGCAGGCGGTGACC	scaffold_112:92099-92185	-	gac-miR-338-1a-5p	AACAATATCCTGGTGCTGCCTGAGT	scaffold_112:92148-92172	-	gac-miR-338-3p	TCCAGCATCAGTGATTTTGTT	scaffold_112:92112-92132	-
gac-mir-338-1b	ENSGACG00000022204	GGTCTTTCCCTGCAACAACATCCTGGTGCTGCCTGAGTAATTGTCAAAAACTCCAGCATCAGTGATTTTGTTGCGGGGGG	groupXI:8720717-8720796	-	gac-miR-338-1b-5p	AACAACATCCTGGTGCTGCCTGAGT	groupXI:8720759-8720783	-	gac-miR-338-3p	TCCAGCATCAGTGATTTTGTT	groupXI:8720725-8720745	-
gac-mir-338-2	ENSGACG00000022244	TCTCTGTTGCCTCCTGGAAACAACATCCTGATGCTGTCTGGGTGTGAAAAGCAGAACTCCAGCATCAGTGATTTTGTTGCCAAGGGGACGACTTT	groupV:11295926-11296020	-					gac-miR-338-3p	TCCAGCATCAGTGATTTTGTT	groupV:11295943-11295963	-
gac-mir-33a	ENSGACG00000021431	CTGTGCGGGTGCCAGGAGGTGGCTGTGGTGCATTGTAGTTGCATTGCATGGTCCTTAAAGCCGAGTGCAATGTGTCTGCAGTGCAGTACAGAGGCCTCCCCAATCTGCA	groupXI:4111819-4111927	-	gac-miR-33-5p	GTGCATTGTAGTTGCATTGC	groupXI:4111881-4111900	-	gac-miR-33a-3p	CAATGTGTCTGCAGTGCAGTA	groupXI:4111840-4111860	-
gac-mir-33ba	ENSGACG00000022253	CGGCCAGAGCTGTGGTGCATTGTAGTTGCATTGCATGTGTGTCTCAGCGGAGTGCAATGCACCTGCAGTGCAACACGGAGCTGGGCCACG	groupXI:10973015-10973104	+	gac-miR-33-5p	GTGCATTGTAGTTGCATTGC	groupXI:10973029-10973048	+	gac-miR-33ba-3p	CAATGCACCTGCAGTGCAAC	groupXI:10973069-10973088	+
gac-mir-33bb	ENSGACG00000022165	CAGCGCTGAGGAGCTGTGGTGCATTGTAGTTGCATTGCATGTTGTCTGACGCTGCAATGGATCTCCTCTGCAACACAGAACTCAGTC	groupV:11138845-11138931	+	gac-miR-33-5p	GTGCATTGTAGTTGCATTGC	groupV:11138863-11138882	+	gac-miR-33bb-3p	CAATGGATCTCCTCTGCAACA	groupV:11138899-11138919	+
gac-mir-34a	ENSGACG00000021538	CTGCTGTGGGTGTTTCTCTGGCAGTGTCTTAGCTGGTTGTTGTGAGGAGTGAGAACGAAGCAATCAGCAAGTATACTGCCGCAGAAACTCTTCGC	groupXII:9931592-9931686	-	gac-miR-34a-5p	TGGCAGTGTCTTAGCTGGTTGT	groupXII:9931647-9931668	-	gac-miR-34a-3p	AATCAGCAAGTATACTGCCGCA	groupXII:9931604-9931625	-
gac-mir-3618	N/A	ATATTAAGCTGAATGCATTGTGATTTCCAATAATTGAGACAGTGATTCTGAAAGCTGTCTACATTAATGAAAAGAACAATGTAGTCAGCTTAGCAT	groupXIII:15448368-15448463	-	gac-miR-3618-5p	TGATTTCCAATAATTGAGACAGT	groupXIII:15448421-15448443	-
gac-mir-365-2b	ENSGACG00000022309	AGGCAGCAAGAAAAGTGAGGGACTTTTAGGGGCAGCTGTGTTTCATTAACCCAGTCATAATGCCCCTAAAAATCCTTATTGCTCTTGCAATGGTCAGC	groupIX:17408980-17409077	+	gac-miR-365-2b-5p	AGGGACTTTTAGGGGCAGCTGTG	groupIX:17408997-17409019	+	gac-miR-365-2b-3p	TAATGCCCCTAAAAATCCTTAT	groupIX:17409037-17409058	+
gac-mir-375a	ENSGACG00000022240	GTATTTGCTTCACGTTGAGCCACACGTACAATACCTGAAGATGAAGTTTTGTTCGTTCGGCTCGCGTTACGCAGGT	groupXVI:14986890-14986965	-					gac-miR-375a-3p	TTTGTTCGTTCGGCTCGCGTTA	groupXVI:14986897-14986918	-
gac-mir-425	ENSGACG00000022147	GGTGTTTTTCCTCAATGACACGTTTTCTCCCGGATTGCTGACAACAGTGAACGCAACCGGGAACTTCGTGTCAGCCAAGAATGACACC	groupXII:6929629-6929716	+	gac-miR-425-5p	AATGACACGTTTTCTCCCGGATT	groupXII:6929642-6929664	+	gac-miR-425-3p	AACCGGGAACTTCGTGTCAGC	groupXII:6929683-6929703	+
gac-mir-429a	ENSGACG00000022258	AGCCTGTTGATTGGCGTCTTACCAGACATGGTTAGATGTAATTAATGGTGTCTAATACTGTCTGGTAATGCCGTCCATTAAATGGCA	groupXII:5710813-5710899	+					gac-miR-429a-3p	TAATACTGTCTGGTAATGCCG	groupXII:5710865-5710885	+
gac-mir-449	ENSGACG00000022176	TGTGGGCGGCTGGTAGGCAGTGTCTTGTTAGCTGGTCAATTCTGCGCCCCAGCTTACCTGCTGCTGCCCTCCAGCTGTCCAT	groupXIII:2241595-2241676	-	gac-miR-449-5p	AGGCAGTGTCTTGTTAGCTGG	groupXIII:2241642-2241662	-
gac-mir-451	ENSGACG00000021526	AGAGGCCGTCAAACCGTTACCATTACTGAGTTTCAGTTATGGTAAGGGTTATACGGCCCT	groupVII:14937156-14937215	+	gac-miR-451-5p	AAACCGTTACCATTACTGAGT	groupVII:14937166-14937186	+
gac-mir-454b	ENSGACG00000021280	TGCCCTCGCAGATGAGACCCTATCAATGTTGCCTCTGCTTTCACTTGAGTCAACAGAGTAGTGCAATATTGCTTATAGGGTCTTGCCTGTGAGG	groupXIII:1078072-1078165	-					gac-miR-454b-3p	TAGTGCAATATTGCTTATAGGGT	groupXIII:1078085-1078107	-
gac-mir-455a	ENSGACG00000021339	TCCCTGAGGTGAGGGTATGTGCCCTTGGACTACATCGTGGAAGCCAGCACCATGCAGTCCATGGGCATATACACTTGCCTCAAGGCTTGGCT	groupXIII:17724932-17725023	+	gac-miR-455-5p	TATGTGCCCTTGGACTACATCG	groupXIII:17724947-17724968	+	gac-miR-455-3p	TGCAGTCCATGGGCATATACAC	groupXIII:17724984-17725005	+
gac-mir-455b	ENSGACG00000021340	TCCCTGGCGTGAGGGTATGTGCCCTTGGACTACATCGTGGAAGCCAGCACCATGCAGTCCATGGGCATATACACTTGCCTCATGGCTTGTTTCTTC	groupXIV:3002377-3002472	-	gac-miR-455-5p	TATGTGCCCTTGGACTACATCG	groupXIV:3002436-3002457	-	gac-miR-455-3p	TGCAGTCCATGGGCATATACAC	groupXIV:3002399-3002420	-
gac-mir-456	ENSGACG00000021345	GCTGGCTCTGTGAGCAGGCATCTTCCTAGCCTACATGTAGATCCAGGAATCTGCAGGCTGGTTAGATGGTTGTCACATGTCTAGC	groupVI:210810-210894	+					gac-miR-456-3p	CAGGCTGGTTAGATGGTTGTC	groupVI:210863-210883	+
gac-mir-458	ENSGACG00000021401	CTCCGCCTCCTGCAATCGGTGTGGACGGCAGCGCCATTTTCAGAGCTATAAGTGTGAAGTGGTCATAGCTCTTTAAATGGTACTGCCGTGTGCACTCAACAGACCAGC	groupIV:4267158-4267265	-	gac-miR-458-5p	AGCGCCATTTTCAGAGCTATA	groupIV:4267216-4267236	-	gac-miR-458-3p	ATAGCTCTTTAAATGGTACTGC	groupIV:4267180-4267201	-
gac-mir-459	ENSGACG00000021492	GCCGTCAGTAACAAGGATTCATCCTGTTGTGATGCTGCAGGCTGACAGGATATCGTTGTTACTGGGGGCGAGGCT	groupI:26782107-26782181	+	gac-miR-459-5p	TCAGTAACAAGGATTCATCCT	groupI:26782111-26782131	+
gac-mir-460	ENSGACG00000021530	CAGCTCCTGCATTGTACACACTGTGCGTAGAAGTTACGTAAGCACAGCGCATACAATGTGGATGCTGTG	groupIII:13882346-13882414	+	gac-miR-460-5p	CCTGCATTGTACACACTGTGC	groupIII:13882351-13882371	+	gac-miR-460-3p	CACAGCGCATACAATGTGGA	groupIII:13882388-13882407	+
gac-mir-489	ENSGACG00000022270	GTGGTGGCCTGGTGGTCGTATGTATGACGTCATTTACTTCAATGTTTGGAGTGACATCATATGTACGGCTGCTAAACTGCTACATGGGACATCA	groupX:8906914-8907007	+	gac-miR-489-5p	TGGTCGTATGTATGACGTCATT	groupX:8906926-8906947	+	gac-miR-489-3p	GTGACATCATATGTACGGCTGC	groupX:8906964-8906985	+
gac-mir-499a	ENSGACG00000021407	CTGAGACGGAGGCAGTTAAGACTTGCAGTGATGTTTAGGGCAATGATCACATGAACATCACTCTAAGTCTGTGCTGGCTCCTCT	groupXVII:10484744-10484827	-	gac-miR-499a-5p	TTAAGACTTGCAGTGATGTTT	groupXVII:10484792-10484812	-	gac-miR-499a-3p	AACATCACTCTAAGTCTGTGCT	groupXVII:10484753-10484774	-
gac-mir-551a	N/A	CCTTAGAAACTAAGCGTGGGTGTGGCCTGGAAAAGAAACACGGCGACCCATCCTTAGTTTCTGAGG	groupI:5526082-5526147	-					gac-miR-551a-3p	GCGACCCATCCTTAGTTTCTGA	groupI:5526084-5526105	-
gac-mir-705	ENSGACG00000022698	GCATCAGGTGGGAAGTGGGGTGGTTGCCGAAGTCCGAGCTGACGTAGCCAATACGCAGTCGACCC	groupIV:12433260-12433324	-
gac-mir-7132a	N/A	TCTGCTCCTAGACTTGGTCAAAGCTCCTCAGTGTTGTTTAGGAACCTGGGGAGCTTAGAACAAGTGTAAGA	groupXI:13028370-13028440	+	gac-miR-7132a-5p	GACTTGGTCAAAGCTCCTCAGT	groupXI:13028380-13028401	+	gac-miR-7132a-3p	TGGGGAGCTTAGAACAAGTGT	groupXI:13028416-13028436	+
gac-mir-7132b	N/A	TTTGCCCCTGGACTTGGTCAAAGCTCCTCAGCAGATTAAAAGAGACTCTGAGGCGTTTGGAACAAGTTCAG	groupIX:16782182-16782252	+	gac-miR-7132b-5p	GACTTGGTCAAAGCTCCTCAGC	groupIX:16782192-16782213	+	gac-miR-7132b-3p	TGAGGCGTTTGGAACAAGTTC	groupIX:16782230-16782250	+
gac-mir-7133	N/A	TTTGGAAATGGCTCAGATGTTGAGTGTCAAACTGTATGTTGTATATGTCGTATATAGTTTGATACACAGCACAATAAGCC	groupXII:3299413-3299492	-	gac-miR-7133-5p	GATGTTGAGTGTCAAACTGTAT	groupXII:3299456-3299477	-	gac-miR-7133-3p	TAGTTTGATACACAGCACAAT	groupXII:3299418-3299438	-
gac-mir-7147	N/A	GAGTGCCCAGTGCTGTACCATGCTGGTAGCCAGTGTGTGGTAGGCTCTGCTGGTTGACCAGTGTTGTGCCTCACTGGCTGCTC	groupXXI:9943821-9943903	-	gac-miR-7147-5p	TGTACCATGCTGGTAGCCAGT	groupXXI:9943870-9943890	-	gac-miR-7147-3p	TGGTTGACCAGTGTTGTGCCTC	groupXXI:9943832-9943853	-
gac-mir-722a	ENSGACG00000022140	GGAACAGAGTGGAATTTGAAACGTTTTCGCCAAAAATGTTTCCATCGTCAAGGTGTTTTTTGCAGAAACGTTTCAGATTTCGTTTTGTTCT	groupIX:14721607-14721697	-					gac-miR-722-3p	TTTTGCAGAAACGTTTCAGATT	groupIX:14721619-14721640	-
gac-mir-722b	ENSGACG00000022150	GAACAGAATGGAATTTGAAACGTTTTAGCCAAAAATGTTTCTATGGTCAAGGTGTTTTTTGCAGAAACGTTTCAGATTTCCTTCCGTTCT	groupXI:8292901-8292990	+	gac-miR-722b-5p	TTGAAACGTTTTAGCCAAAAA	groupXI:8292915-8292935	+	gac-miR-722-3p	TTTTGCAGAAACGTTTCAGATT	groupXI:8292957-8292978	+
gac-mir-723a	N/A	CGGCAGCTTTGTATGATGTTACTTCTGACGTATCGGAGAAGACATCAGATAAATCTGTGCT	groupXI:15302166-15302226	-					gac-miR-723-3p	AGACATCAGATAAATCTGT	groupXI:15302169-15302187	-
gac-mir-723b	N/A	AGGCAGTTTTGATGATGTTACTTTTTCTATTTTAAGAAGACATCAGATAAATCTGTGCT	scaffold_54:976144-976202	-	gac-miR-723b-5p	GGCAGTTTTGATGATGTTACTT	scaffold_54:976180-976201	-	gac-miR-723-3p	AGACATCAGATAAATCTGT	scaffold_54:976147-976165	-
gac-mir-724a	ENSGACG00000022138	CAGCAGACTGGATTTAAAGGGAATTTGCGACTGTTAGTCAAAACATTAGAACAGCCACACCTTCCTTTTAAGATCTTGCCTGCTG	groupXVII:6470155-6470239	-	gac-miR-724-5p	TTAAAGGGAATTTGCGACTGTT	groupXVII:6470205-6470226	-	gac-miR-724-3p	CAGCCACACCTTCCTTTTAAGA	groupXVII:6470167-6470188	-
gac-mir-724b	ENSGACG00000022151	CAGCAGACTGGGTTTAAAGGGAATTTGCGACTGTTAATCAAACCAATCGAACAGCCACACCTTCCTTTTAAGATCTTGTCTGCTG	groupXII:10319745-10319829	-	gac-miR-724-5p	TTAAAGGGAATTTGCGACTGTT	groupXII:10319795-10319816	-	gac-miR-724-3p	CAGCCACACCTTCCTTTTAAGA	groupXII:10319757-10319778	-
gac-mir-725	N/A	CACTGCTGGAAACCTTGCCTGTGAATTTCTATTGAAAATTTCAGTCATTGTTTCTGGTCGT	groupVIII:12777755-12777815	-	gac-miR-725-5p	TGCTGGAAACCTTGCCTGTGAAT	groupVIII:12777790-12777812	-	gac-miR-725-3p	TTCAGTCATTGTTTCTGGTCGT	groupVIII:12777755-12777776	-
gac-mir-726	ENSGACG00000022160	GTAGGTCTGGAATTCCGCTAGTTCTGAACTATTCGGGATTGGTAAAAGTTCACTACTAGCAGAACTCAGATTTGCTCCCGA	groupXVII:10624445-10624525	-	gac-miR-726-5p	GGAATTCCGCTAGTTCTGAACTAT	groupXVII:10624494-10624517	-
gac-mir-727b	ENSGACG00000022152	CTGTATGTCATTTTCAGTCTTCAATTCCTCCCAGCCCGTTACTATGGAAACTGTGAGTTGAGGCGAGTTGAAGACTAAAAATGCTGTACAG	groupIII:10247277-10247367	+	gac-miR-727b-5p	TCAGTCTTCAATTCCTCCCAGC	groupIII:10247290-10247311	+	gac-miR-727b-3p	GTTGAGGCGAGTTGAAGACT	groupIII:10247333-10247352	+
gac-mir-728a	N/A	GAGAAATGTAGTAGACTTAAAGTATACGTGTGGAGCCAGAGAGTATACTAAGTACACTACGTTTAT	groupXXI:11213865-11213930	-	gac-miR-728a-5p	AATGTAGTAGACTTAAAGTAT	groupXXI:11213906-11213926	-	gac-miR-728-3p	ATACTAAGTACACTACGTTTA	groupXXI:11213866-11213886	-
gac-mir-728b	ENSGACG00000022153	CTTATGAGAAAATGTAGTAGACTATAAGTATACCTGTACCTGTATGTATACTAAGTACACTACGTTTACTCAAGAG	groupIII:10249730-10249805	+	gac-miR-728b-5p	AAATGTAGTAGACTATAAGTAT	groupIII:10249739-10249760	+	gac-miR-728-3p	ATACTAAGTACACTACGTTTA	groupIII:10249777-10249798	+
gac-mir-729	ENSGACG00000022154	CCATCATCAAAGCTGGGGCTGTATCATAACCAGTCTGGTTATTTTAGAAGCATGGGTATGATACGACCTCAGTT	scaffold_90:456839-456912	-
gac-mir-730	ENSGACG00000022210	GCGTGCTCGGGGCCTCCTCATTGTGCATGCTGTGTGTGTTTCTGTGAGTGCCACACAGCGCCTGCAATGTGGAGGCT	groupVII:918281-918357	+	gac-miR-730-5p	TCCTCATTGTGCATGCTGTGTG	groupVII:918295-918316	+	gac-miR-730-3p	CACAGCGCCTGCAATGTGGA	groupVII:918334-918353	+
gac-mir-734	N/A	TTTCAAGAGCTGAACTATTCTGCAACATTTGTTGATGTGGATCTGTAAGTAAATGCTGCAGAATTGTGCTCCTCTTGGAAT	groupXVI:13538686-13538766	+	gac-miR-734-5p	TGAACTATTCTGCAACATTTGT	groupXVI:13538696-13538717	+	gac-miR-734-3p	TAAATGCTGCAGAATTGTGCTC	groupXVI:13538735-13538756	+
gac-mir-736-1	ENSGACG00000022137	CTAGCAGATCAGCTTTTTGTTTGTGTTATGTTCATACTAAAATGTAAGACGAACAAAAAGTTTGTCTGTTGG	groupIII:6345749-6345820	+	gac-miR-736-1-5p	CAGCTTTTTGTTTGTGTTATGT	groupIII:6345758-6345779	+	gac-miR-736-1-3p	GTAAGACGAACAAAAAGTTTGT	groupIII:6345792-6345813	+
gac-mir-737	ENSGACG00000022209	ATCTGCCGCTCTGTGGTTTTTTTAGGTTTTGATTTTTGGACTTGGATGAGAAAATCTAAATCTAAAGAAAATACAGCGCTGACGAGA	groupI:454644-454730	+	gac-miR-737-5p	GTTTTTTTAGGTTTTGATTTT	groupI:454659-454679	+
gac-mir-7552a	N/A	CTTACAATTAAAGGATATTTCTCGTGACTGCAAAATAAAAAACGGAAATATCTCTTAATTGTTTGGTTAAGTCTGTCAG	groupVI:12740025-12740103	+	gac-miR-7552a-5p	TTACAATTAAAGGATATTTCTC	groupVI:12740026-12740047	+
gac-mir-7a-1	ENSGACG00000022280	GACGCGCTGTGGAAGACTAGTGATTTTGTTGTTCTAAGCTCACGTCCCTGACAACAAGTCCCAGTCTACCTCAGCGAGTCCCGCTA	groupXIX:2936579-2936664	-	gac-miR-7-5p	TGGAAGACTAGTGATTTTGTTG	groupXIX:2936634-2936655	-	gac-miR-7a-1/3-3p	CAACAAGTCCCAGTCTACCTC	groupXIX:2936593-2936613	-
gac-mir-7a-3	ENSGACG00000022169	TGCTGAGTGGAAGACTAGTGATTTTGTTGTGAAGCTGATCAAAGAACAACAAGTCCCAGTCTACCTCTCAGCAC	groupIII:7312510-7312583	-	gac-miR-7-5p	TGGAAGACTAGTGATTTTGTTG	groupIII:7312555-7312576	-	gac-miR-7a-1/3-3p	CAACAAGTCCCAGTCTACCTC	groupIII:7312517-7312537	-
gac-mir-7a-4	ENSGACG00000022247	TGGAAGACTAGTGATTTTGTTGTTTTGTTGTTAAACCGACAACAAGTCATTGTCTCCCGCGCTGC	groupXX:15698389-15698453	+	gac-miR-7-5p	TGGAAGACTAGTGATTTTGTTG	groupXX:15698389-15698410	+	gac-miR-7a-4-3p	CAACAAGTCATTGTCTCCCGCG	groupXX:15698428-15698449	+
gac-mir-7bb	ENSGACG00000022192	CCCTGGCTGCTGCTGTGTGGAAGACTAGTGATTTTGTTGTTTTTAGTTAGATCAACCGACAACAAATCACAGTCTGCCAAATAGCACAGGC	groupXIII:7256736-7256826	-	gac-miR-7-5p	TGGAAGACTAGTGATTTTGTTG	groupXIII:7256788-7256809	-	gac-miR-7bb-3p	CAACAAATCACAGTCTGCCA	groupXIII:7256748-7256767	-
gac-mir-8159	N/A	TCCCCCAGGCTCAGTAACTGGAATCTGTCCCTGCAGAGTGTAAAATCGCAGGGCCCGTCTGGTTACTGCACCTGGGGGCCAAGCTTCT	groupVII:22674968-22674881	-	gac-miR-8159-5p	TCAGTAACTGGAATCTGTCCCT	groupVII:22674958-22674937	-
gac-mir-8160a	N/A	TTGCTGGGGCGGTCAGAATAATGCCAGCAGTCGGTCACGGTCTCCCAGGGACCAGCACTGGTGTTATTGGGACTGACTCAGTC	groupXII:2797225-2797143	-	gac-miR-8160a-5p	AGAATAATGCCAGCAGTCGGTC	groupXII:2797211-2797190	-
gac-mir-8160b	N/A	CGTGCTGGTCAGAATAATGCCAGCAGTCGGCCATGCTGTCCGTCTCAGGCCAGCGCTGGTGTTATTGAGTCCAACACGGA	groupXVII:12180884-12180805	-	gac-miR-8160b-5p	AGAATAATGCCAGCAGTCGGCC	groupXVII:12180874-12180853	-	gac-miR-8160b-3p	CCAGCGCTGGTGTTATTGAGT	groupXVII:12180835-12180815	-
gac-mir-9-1a	ENSGACG00000022181	CTGAGGGGTTGTCTGTTATCTTTGGTTATCTAGCTGTATGAGTGGCGTACATTCTTCATAAAGCTAGATAACCGAAAGTAACAAGAATCCCATTA	groupX:6558927-6559021	-	gac-miR-9-5p	TCTTTGGTTATCTAGCTGTAT	groupX:6558983-6559003	-	gac-miR-9-1/3/5/6-3p	ATAAAGCTAGATAACCGAAAGT	groupX:6558943-6558964	-
gac-mir-9-1b	ENSGACG00000022193	AGGGGTTGGTTGTTATCTTTGGTTATCTAGCTGTATGAGTGATGTACATTCTTCATAAAGCTAGATAACCGAAAGTAACAAGAATCCCATTA	scaffold_1181:2978-3069	+	gac-miR-9-5p	TCTTTGGTTATCTAGCTGTAT	scaffold_1181:2993-3013	+	gac-miR-9-1/3/5/6-3p	ATAAAGCTAGATAACCGAAAGT	scaffold_1181:3032-3053	+
gac-mir-9-3	ENSGACG00000022284	GGGGGTCTGTTTCTGTCTTTGGTTATCTAGCTGTATGAGTTTTAAATGCCTGTCATAAAGCTAGATAACCGAAAGTAGAAAT	groupXIX:14637568-14637649	-	gac-miR-9-5p	TCTTTGGTTATCTAGCTGTAT	groupXIX:14637614-14637634	-	gac-miR-9-1/3/5/6-3p	ATAAAGCTAGATAACCGAAAGT	groupXIX:14637574-14637595	-
gac-mir-9-5	ENSGACG00000021450	GTTGTTATCTTTGGTTATCTAGCTGTATGAGTGTTCTGCTCGTCATAAAGCTAGATAACCGAAAGTAAAAAC	groupXIII:10404322-10404393	-	gac-miR-9-5p	TCTTTGGTTATCTAGCTGTAT	groupXIII:10404366-10404386	-	gac-miR-9-1/3/5/6-3p	ATAAAGCTAGATAACCGAAAGT	groupXIII:10404328-10404349	-
gac-mir-9-6	ENSGACG00000022262	GGAGCTTGTTCCTGTCTTTGGTTATCTAGCTGTATGAGTGTTAATCATCCATCATAAAGCTAGATAACCGAAAGTAGGAATGGCCTCC	groupII:11866014-11866101	-	gac-miR-9-5p	TCTTTGGTTATCTAGCTGTAT	groupII:11866067-11866087	-	gac-miR-9-1/3/5/6-3p	ATAAAGCTAGATAACCGAAAGT	groupII:11866027-11866048	-
gac-mir-9-7	ENSGACG00000022187	GGGTTAGTTCGTGTCTTTGGTTATCTAGCTGTATGAGTTTTAATTTCATAAAGCTAGAGAACCGAAAGTACGAACTGACGCC	groupIII:7158659-7158740	+	gac-miR-9-5p	TCTTTGGTTATCTAGCTGTAT	groupIII:7158672-7158692	+	gac-miR-9-7-3p	TAAAGCTAGAGAACCGAAAGT	groupIII:7158707-7158727	+
gac-mir-92a-1	ENSGACG00000021199	GTCCCTTCCTGTGCAGGTGGGGATTAGTAGCAATGCTGTGTACCAGAAGGTATTGCACTTGTCCCGGCCTGTATAGGA	groupII:7843517-7843594	+	gac-miR-92a-1-5p	AGGTGGGGATTAGTAGCAATGCT	groupII:7843531-7843553	+	gac-miR-92a-3p	TATTGCACTTGTCCCGGCCTGT	groupII:7843567-7843588	+
gac-mir-92a-2	ENSGACG00000021493	CTTTCTGAGCAGGTTGGGAGAGGTAGCAATGCTCTGTACACATGTGGTATTGCACTTGTCCCGGCCTGTTGAGGA	groupXVI:9148113-9148187	+	gac-miR-92a-2-5p	AGGTTGGGAGAGGTAGCAATGCT	groupXVI:9148123-9148145	+	gac-miR-92a-3p	TATTGCACTTGTCCCGGCCTGT	groupXVI:9148160-9148181	+
gac-mir-96a	ENSGACG00000021292	CTCTTCTTTGCCCATTTTGGCACTAGCACATTTTTGCTTCTGTATATATACTTTGAGCAATTATGTGTAGTGCCAATATAGGACAAGACAGACTTCCATC	groupIV:29062298-29062397	+	gac-miR-96-5p	TTTGGCACTAGCACATTTTTGC	groupIV:29062313-29062334	+	gac-miR-96a-3p	CAATTATGTGTAGTGCCAATAT	groupIV:29062355-29062376	+
gac-mir-96b	ENSGACG00000021293	TCTCCTTGGCCCGTTTTGGCACTAGCACATTTTTGCTTTGTCCCTTGTTTGTTTGAGCAAACATGTGTGGTGCCAATTTAGGACAAGGCAGA	groupXIX:15173682-15173773	+	gac-miR-96-5p	TTTGGCACTAGCACATTTTTGC	groupXIX:15173696-15173717	+
gac-mir-99a	ENSGACG00000021404	CCATTTGGCACAAACCCGTAGATCCGATCTTGTGGCAAATCTGACAGCACAAGCTCGCCTCTGTGGGTCTTTGTCATTGTGGT	groupVII:12385895-12385977	+	gac-miR-99a-5p	AACCCGTAGATCCGATCTTGT	groupVII:12385907-12385927	+	gac-miR-99a-3p	CAAGCTCGCCTCTGTGGGTCT	groupVII:12385944-12385964	+
gac-mir-ENSGACG00000022167	ENSGACG00000022167	ATTGCCCGGATGAGCCTCGGTGGTCCGGGGTGCAGGCTTCAAACCTGTAGCTGCTTAGCGGCAGAGTGGTTCAATTCCACCTTTCGGGCG	groupI:9543741-9543830	+	gac-miR-ENSGACG00000022167-5p	GCCCGGATGAGCCTCGGTGGT	groupI:9543744-9543764	+	gac-miR-ENSGACG00000022167-3p	GCTTCAAACCTGTAGCTGCT	groupI:9543776-9543795	+
gac-mir-Rastorguev366	N/A	CGTTACTTTACCCGGCGAAGTAACGTTAGCTTGCGAAGCTAGCATACGAAGCTAACGTTAGTGTCGCTGGACAAGGTGACGT	groupXII:16939034-16938953	-	gac-miR-Rastorguev366-5p	CCCGGCGAAGTAACGTTAGCT	groupXII:16939024-16939004	-	gac-miR-Rastorguev366-3p	CTAACGTTAGTGTCGCTGGAC	groupXII:16938983-16938963	-
gac-mir-Rastorguev443	N/A	ACACCGTACCGGTCAAAGGTTTGGACACACGAGTCAATGAGAAAGTGTGTCCCAATTTCAGACCGGCACTGTGCGT	groupXIX:13665712-13665637	-	gac-miR-Rastorguev443-5p	GGTCAAAGGTTTGGACACACG	groupXIX:13665702-13665682	-	gac-miR-Rastorguev443-3p	TGTGTCCCAATTTCAGACCGG	groupXIX:13665667-13665647	-
gac-mir-Rastorguev458	N/A	GCTTTGCGGGCGCTGCGTTCGGTGCCTCGTCCGGTTCGGTGCGGCTGAGGTACCAGAACGCCGGCCCGGCGGGCTGG	groupXV:877286-877362	+	gac-miR-Rastorguev458-5p	CGCTGCGTTCGGTGCCTCGTCC	groupXV:877296-877317	+	gac-miR-Rastorguev458-3p	CTGAGGTACCAGAACGCCGGCCC	groupXV:877330-877352	+
vaultRNA-derived miRNA	Ensembl ID	pre-miRNA Sequence	Location of pre-miRNA	Strand	5' miRNA Name	5' miRNA Sequence	5' miRNA Position	5' miRNA Strand	3' miRNA Name	3' miRNA Sequence	3' miRNA Position	3' miRNA Strand
gac-mir-733-1(vdmiR)	N/A	GCATCGGTTTAGCTCAGTGGTTACTTCCAAACATGAGTTTCTTTCTTCACGGGCTCTTCTGGGGCCCATCGATCGACCACGGGCGCTGTCCGATGCTTTT	groupIV:10266923-10267022	-	gac-miR-733-1-5p	GCATCGGTTTAGCTCAGTGGTTACTTCC	groupIV:10266995-10267022	-	gac-miR-733-3p	CGACCACGGGCGCTGTCCG	groupIV:10266931-10266949	-
gac-mir-733-2(vdmiR)	N/A	GCGTCGGTTTAGCTCAGTGGTTACTTCTACAATCCACGTATCTTTCTCTGACGGGCTGCTGTCCGTCGGAGATCGACCACGGGCGCTGTCCGATGCTTTT	groupIV:10266302-10266401	+	gac-miR-733-2-5p	ATCTTTCTCTGACGGGCT	groupIV:10266341-10266358	+	gac-miR-733-3p	CGACCACGGGCGCTGTCCG	groupIV:10266375-10266393	+
gac-mir-733-3(vdmiR)	N/A	GCGTCGGTTTAGCTCAGTGGTTACTTCTGGTCATGTGTTTGCCTTCCCTCGGGCTCTTCTGGGGCCCTGAGTTCGACCACGGGCGCTGTCCGATGCATTT	groupIV:10265940-10266039	-	gac-miR-733-3-5p	CAGTGGTTACTTCTGGT	groupIV:10266009-10266025	-	gac-miR-733-3p	CGACCACGGGCGCTGTCCG	groupIV:10265948-10265966	-
miR430 genes	Ensembl ID	pre-miRNA Sequence	Location of pre-miRNA	Strand	5' miRNA Name	5' miRNA Sequence	5' miRNA Position	5' miRNA Strand	3' miRNA Name	3' miRNA Sequence	3' miRNA Position	3' miRNA Strand
gac-mir-430a-1	ENSGACG00000022228	TGGTCTTCATGGTTACCCTTACAAAAACACTGACTTTGGTTCTCAATACAGTAAGTGCTTTTTGTTGGGGTAGTTTTTGCTGA	scaffold_464:97-179	+
gac-mir-430a-2	ENSGACG00000021357	TCAATGGAATCCAATTCAGATAACCTCAAACTGAGACACTGATGATTCTTCAGTTCATAAGTGCTTCTCTTTGGGGTTGTCTT	scaffold_464:811-893	+
gac-mir-430a-3	ENSGACG00000021491	AACACTCTCAGATAACTTCAAATAGAGCCACTGGTGATGATTTGGTTCATAAGTGCTTCTCTTTGGGGTTGTCTTA	scaffold_464:972-1047	+
gac-mir-430a-4	ENSGACG00000022295	TTTCTCCTCCAGATTTGGCCATTAGGATTACCCTTACAAAAACACTGACTTTGGTTCTCAATACAGTAAGTGCTTTTTGTTGGGGTAGTTTTGCTGATCTCTGCAAC	scaffold_464:1082-1188	+
gac-mir-430a-5	ENSGACG00000022194	TGGTCTTCATGGTTACCCTTACAAAAACACTGACTTTGATTCTCAATACAGTAAGTGCTTTTTGTTGGGGTAGTTTT	scaffold_464:1274-1350	+
gac-mir-430a-6	ENSGACG00000022292	TTCTGTGTGTCCAGATTTGGCCATTAGGATTACCCTTACAAAAACACTGACTTTGGTTCTCAATACAGTAAGTGCTTTTTGTTGGGGTAGTTTTGCTGATCTCTGCAAC	scaffold_464:2283-2391	+
gac-mir-430a-7	ENSGACG00000021210	CAATATTCTCCATTGTGTCCTGATTTGGTCTTCATGGTTACCCTTACAAAAACACTGACTTTGGTTCTCAATACAGTAAGTGCTTTTTGTTGGGGTAGTTTTGCTGATCTCTGCAACA	scaffold_464:2465-2582	+
gac-mir-430a-8	ENSGACG00000022175	TGGGCTTCATAGTTACCCTTACAAAAACACTGACTTTGGTTCTCAATACAGTAAGTGCTTTTTGTTGGGGTAGTTTT	scaffold_464:2667-2743	+
gac-mir-430a-9	ENSGACG00000021357	TCAATGGAATCCAATTCAGATAACCTCAAACTGAGACACTGATGATTCTTCAGTTCATAAGTGCTTCTCTTTGGGGTTGTCTT	scaffold_464:811-893	+
gac-mir-430a-10	ENSGACG00000021491	AACACTCTCAGATAACTTCAAATAGAGCCACTGGTGATGATTTGGTTCATAAGTGCTTCTCTTTGGGGTTGTCTTA	scaffold_464:972-1047	+
gac-mir-430a-11	ENSGACG00000022302	GTCTTCCAGATTTGGCCATTAGGATTACCCTTACAAAAACACTGACTTTGGTTCTCAATACAGTAAGTGCTTTTTGTTGGGGTAGTTTTGCTGATCTCTGCAAC	scaffold_464:3632-3735	+
gac-mir-430a-12	ENSGACG00000021210	CAATATTCTCCATTGTGTCCTGATTTGGTCTTCATGGTTACCCTTACAAAAACACTGACTTTGGTTCTCAATACAGTAAGTGCTTTTTGTTGGGGTAGTTTTGCTGATCTCTGCAACA	scaffold_464:2465-2582	+
gac-mir-430a-13	ENSGACG00000022149	TGGTCTTCATGGTTACCCTTACAAAAACACTGACTTTGGTTCTTAATACAGTAAGTGCTTTTTGTTGGGGTAGTTTTGCTGATCTCTGCAACA	scaffold_464:4011-4103	+
gac-mir-430a-14	ENSGACG00000021218	TGGTCTTCATGGTTACCCTTACAAAAACACTGACTTTGGTTCTCAATACAGTAAGTGCTTTTTGTTGGGGTAGTTTT	scaffold_464:97-173	+
gac-mir-430a-15	ENSGACG00000021357	TCAATGGAATCCAATTCAGATAACCTCAAACTGAGACACTGATGATTCTTCAGTTCATAAGTGCTTCTCTTTGGGGTTGTCTT	scaffold_464:811-893	+
gac-mir-430a-16	ENSGACG00000021491	AACACTCTCAGATAACTTCAAATAGAGCCACTGGTGATGATTTGGTTCATAAGTGCTTCTCTTTGGGGTTGTCTTA	scaffold_464:972-1047	+
gac-mir-430a-17	ENSGACG00000021218	TGGTCTTCATGGTTACCCTTACAAAAACACTGACTTTGGTTCTCAATACAGTAAGTGCTTTTTGTTGGGGTAGTTTT	scaffold_464:97-173	+
gac-mir-430a-18	ENSGACG00000021357	TCAATGGAATCCAATTCAGATAACCTCAAACTGAGACACTGATGATTCTTCAGTTCATAAGTGCTTCTCTTTGGGGTTGTCTT	scaffold_464:811-893	+
gac-mir-430a-19	ENSGACG00000021491	AACACTCTCAGATAACTTCAAATAGAGCCACTGGTGATGATTTGGTTCATAAGTGCTTCTCTTTGGGGTTGTCTTA	scaffold_464:972-1047	+
gac-mir-430a-20	ENSGACG00000022292	TTCTGTGTGTCCAGATTTGGCCATTAGGATTACCCTTACAAAAACACTGACTTTGGTTCTCAATACAGTAAGTGCTTTTTGTTGGGGTAGTTTTGCTGATCTCTGCAAC	scaffold_464:2283-2391	+
gac-mir-430a-21	ENSGACG00000021218	TGGTCTTCATGGTTACCCTTACAAAAACACTGACTTTGGTTCTCAATACAGTAAGTGCTTTTTGTTGGGGTAGTTTT	scaffold_464:97-173	+
gac-mir-430a-22	ENSGACG00000021357	TCAATGGAATCCAATTCAGATAACCTCAAACTGAGACACTGATGATTCTTCAGTTCATAAGTGCTTCTCTTTGGGGTTGTCTT	scaffold_464:811-893	+
gac-mir-430a-23	ENSGACG00000021491	AACACTCTCAGATAACTTCAAATAGAGCCACTGGTGATGATTTGGTTCATAAGTGCTTCTCTTTGGGGTTGTCTTA	scaffold_464:972-1047	+
gac-mir-430a-24	ENSGACG00000021218	TGGTCTTCATGGTTACCCTTACAAAAACACTGACTTTGGTTCTCAATACAGTAAGTGCTTTTTGTTGGGGTAGTTTT	scaffold_464:97-173	+
gac-mir-430a-25	ENSGACG00000021357	TCAATGGAATCCAATTCAGATAACCTCAAACTGAGACACTGATGATTCTTCAGTTCATAAGTGCTTCTCTTTGGGGTTGTCTT	scaffold_464:811-893	+
gac-mir-430a-26	ENSGACG00000021491	AACACTCTCAGATAACTTCAAATAGAGCCACTGGTGATGATTTGGTTCATAAGTGCTTCTCTTTGGGGTTGTCTTA	scaffold_464:972-1047	+
gac-mir-430a-27	ENSGACG00000022295	TTTCTCCTCCAGATTTGGCCATTAGGATTACCCTTACAAAAACACTGACTTTGGTTCTCAATACAGTAAGTGCTTTTTGTTGGGGTAGTTTTGCTGATCTCTGCAACA	scaffold_464:8892-8999	+
gac-mir-430a-28	ENSGACG00000021218	TGGTCTTCATGGTTACCCTTACAAAAACACTGACTTTGGTTCTCAATACAGTAAGTGCTTTTTGTTGGGGTAGTTTT	scaffold_464:97-173	+
gac-mir-430a-29	ENSGACG00000021357	TCAATGGAATCCAATTCAGATAACCTCAAACTGAGACACTGATGATTCTTCAGTTCATAAGTGCTTCTCTTTGGGGTTGTCTT	scaffold_464:811-893	+
gac-mir-430a-30	ENSGACG00000021491	AACACTCTCAGATAACTTCAAATAGAGCCACTGGTGATGATTTGGTTCATAAGTGCTTCTCTTTGGGGTTGTCTTA	scaffold_464:972-1047	+
gac-mir-430a-31	ENSGACG00000022225	TTCTGTGTGTCCAGATTTGGCCATTAGGATTACCCTTACAAAAACACTGACTTTGGTTCTCAATACAGTAAGTGCTTTTTGTTGGGGTAGTTTTGCTGACCTCTGCAAC	scaffold_464:10074-10182	+
gac-mir-430a-32	ENSGACG00000021218	TGGTCTTCATGGTTACCCTTACAAAAACACTGACTTTGGTTCTCAATACAGTAAGTGCTTTTTGTTGGGGTAGTTTT	scaffold_464:97-173	+
gac-mir-430a-33	ENSGACG00000021357	TCAATGGAATCCAATTCAGATAACCTCAAACTGAGACACTGATGATTCTTCAGTTCATAAGTGCTTCTCTTTGGGGTTGTCTT	scaffold_464:811-893	+
gac-mir-430a-34	ENSGACG00000021491	AACACTCTCAGATAACTTCAAATAGAGCCACTGGTGATGATTTGGTTCATAAGTGCTTCTCTTTGGGGTTGTCTTA	scaffold_464:972-1047	+
gac-mir-430a-35	ENSGACG00000022295	TTTCTCCTCCAGATTTGGCCATTAGGATTACCCTTACAAAAACACTGACTTTGGTTCTCAATACAGTAAGTGCTTTTTGTTGGGGTAGTTTTGCTGATCTCTGCAAC	scaffold_464:1082-1188	+
gac-mir-430a-36	ENSGACG00000021218	TGGTCTTCATGGTTACCCTTACAAAAACACTGACTTTGGTTCTCAATACAGTAAGTGCTTTTTGTTGGGGTAGTTTT	scaffold_464:97-173	+
gac-mir-430a-37	ENSGACG00000021357	TCAATGGAATCCAATTCAGATAACCTCAAACTGAGACACTGATGATTCTTCAGTTCATAAGTGCTTCTCTTTGGGGTTGTCTT	scaffold_464:811-893	+
gac-mir-430a-38	ENSGACG00000021491	AACACTCTCAGATAACTTCAAATAGAGCCACTGGTGATGATTTGGTTCATAAGTGCTTCTCTTTGGGGTTGTCTTA	scaffold_464:972-1047	+
gac-mir-430a-39	ENSGACG00000022297	TCTCCAGATTTGGCCATTAGGATTACCCTTACAAAAACACTGACTTTGGTTCTCAATACAGTAAGTGCTTTTTGTTGGGGTAGTTTTGCTGATCTCTGCAAC	scaffold_464:12436-12537	+
gac-mir-430a-40	ENSGACG00000021218	TGGTCTTCATGGTTACCCTTACAAAAACACTGACTTTGGTTCTCAATACAGTAAGTGCTTTTTGTTGGGGTAGTTTT	scaffold_464:97-173	+
gac-mir-430a-41	ENSGACG00000021357	TCAATGGAATCCAATTCAGATAACCTCAAACTGAGACACTGATGATTCTTCAGTTCATAAGTGCTTCTCTTTGGGGTTGTCTT	scaffold_464:811-893	+
gac-mir-430a-42	ENSGACG00000021491	AACACTCTCAGATAACTTCAAATAGAGCCACTGGTGATGATTTGGTTCATAAGTGCTTCTCTTTGGGGTTGTCTTA	scaffold_464:972-1047	+
gac-mir-430a-43	ENSGACG00000022295	TTTCTCCTCCAGATTTGGCCATTAGGATTACCCTTACAAAAACACTGACTTTGGTTCTCAATACAGTAAGTGCTTTTTGTTGGGGTAGTTTTGCTGATCTCTGCAAC	scaffold_464:1082-1188	+
gac-mir-430a-44	ENSGACG00000021218	TGGTCTTCATGGTTACCCTTACAAAAACACTGACTTTGGTTCTCAATACAGTAAGTGCTTTTTGTTGGGGTAGTTTT	scaffold_464:97-173	+
gac-mir-430a-45	ENSGACG00000021357	TCAATGGAATCCAATTCAGATAACCTCAAACTGAGACACTGATGATTCTTCAGTTCATAAGTGCTTCTCTTTGGGGTTGTCTT	scaffold_464:811-893	+
gac-mir-430a-46	ENSGACG00000021491	AACACTCTCAGATAACTTCAAATAGAGCCACTGGTGATGATTTGGTTCATAAGTGCTTCTCTTTGGGGTTGTCTTA	scaffold_464:972-1047	+
gac-mir-430a-47	ENSGACG00000022292	TTCTGTGTGTCCAGATTTGGCCATTAGGATTACCCTTACAAAAACACTGACTTTGGTTCTCAATACAGTAAGTGCTTTTTGTTGGGGTAGTTTTGCTGATCTCTGCAAC	scaffold_464:2283-2391	+
gac-mir-430a-48	ENSGACG00000022149	TGGTCTTCATGGTTACCCTTACAAAAACACTGACTTTGGTTCTTAATACAGTAAGTGCTTTTTGTTGGGGTAGTTTTGCTGATCTCTGCAACA	scaffold_464:4011-4103	+
gac-mir-430a-49	ENSGACG00000021218	TGGTCTTCATGGTTACCCTTACAAAAACACTGACTTTGGTTCTCAATACAGTAAGTGCTTTTTGTTGGGGTAGTTTT	scaffold_464:97-173	+
gac-mir-430a-50	ENSGACG00000021357	TCAATGGAATCCAATTCAGATAACCTCAAACTGAGACACTGATGATTCTTCAGTTCATAAGTGCTTCTCTTTGGGGTTGTCTT	scaffold_464:811-893	+
gac-mir-430a-51	ENSGACG00000021491	AACACTCTCAGATAACTTCAAATAGAGCCACTGGTGATGATTTGGTTCATAAGTGCTTCTCTTTGGGGTTGTCTTA	scaffold_464:972-1047	+
gac-mir-430a-52	ENSGACG00000022223	TGTAGTGCGTGTCCAGATTTGGCCACTAGGATTACCCTTACAAAAACACTGACTTTAGTTCTCAACTCAGTAAGTGCTTTCTGTTGGGGTAGTTTTTCTGATCTCTGCAACTTCCACTATGTTAT	scaffold_464:16315-16439	+
gac-mir-430a-53	ENSGACG00000021210	CAATATTCTCCATTGTGTCCTGATTTGGTCTTCATGGTTACCCTTACAAAAACACTGACTTTGGTTCTCAATACAGTAAGTGCTTTTTGTTGGGGTAGTTTTGCTGATCTCTGCAACA	scaffold_464:2465-2582	+
gac-mir-430a-54	ENSGACG00000021210	TGGTCTTCATGGTTACCCTTACAAAAACACTGACTTTGGTTCTCAATACAGTAAGTGCTTTTTGTTGGGGTAGTTTTGCTGATCTCTGCAACA	scaffold_464:2490-2582	+
gac-mir-430a-55	ENSGACG00000021218	TGGTCTTCATGGTTACCCTTACAAAAACACTGACTTTGGTTCTCAATACAGTAAGTGCTTTTTGTTGGGGTAGTTTT	scaffold_464:97-173	+
gac-mir-430b-1	ENSGACG00000021354	TCAATGGAATGCAATTCAGATAACCTCAAACTGAGACACTGATGATTCTTCAGTTCATAAGTGCTTCTCTTTGGGGTTGTCTT	groupIV:28195619-28195701	-
gac-mir-430b-2	ENSGACG00000022292	TTCTGTGTGTCCAGATTTGGCCATTAGGATTACCCTTACAAAAACACTGACTTTGGTTCTCAATACAGTAAGTGCTTTTTGTTGGGGTAGTTTTGCTGATCTCTGCAAC	scaffold_464:2283-2391	+
gac-mir-430b-3	ENSGACG00000021210	CAATATTCTCCATTGTGTCCTGATTTGGTCTTCATGGTTACCCTTACAAAAACACTGACTTTGGTTCTCAATACAGTAAGTGCTTTTTGTTGGGGTAGTTTTGCTGATCTCTGCAACA	scaffold_464:2465-2582	+
gac-mir-430b-4	ENSGACG00000021218	TGGTCTTCATGGTTACCCTTACAAAAACACTGACTTTGGTTCTCAATACAGTAAGTGCTTTTTGTTGGGGTAGTTTT	scaffold_464:97-173	+
gac-mir-430b-5	ENSGACG00000021357	TCAATGGAATCCAATTCAGATAACCTCAAACTGAGACACTGATGATTCTTCAGTTCATAAGTGCTTCTCTTTGGGGTTGTCTT	scaffold_464:811-893	+
gac-mir-430b-6	ENSGACG00000022292	TTCTGTGTGTCCAGATTTGGCCATTAGGATTACCCTTACAAAAACACTGACTTTGGTTCTCAATACAGTAAGTGCTTTTTGTTGGGGTAGTTTTGCTGATCTCTGCAAC	scaffold_464:2283-2391	+
gac-mir-430b-7	ENSGACG00000021218	TGGTCTTCATGGTTACCCTTACAAAAACACTGACTTTGGTTCTCAATACAGTAAGTGCTTTTTGTTGGGGTAGTTTT	scaffold_464:97-173	+
gac-mir-430b-8	ENSGACG00000021357	TCAATGGAATCCAATTCAGATAACCTCAAACTGAGACACTGATGATTCTTCAGTTCATAAGTGCTTCTCTTTGGGGTTGTCTT	scaffold_464:811-893	+
gac-mir-430b-9	ENSGACG00000022200	TTTCTCTTCCAGATTTGGCCATTAGGATTACCCTTACAAAAACACTGACTTTGGTTCTCAATACAGTAAGCGCTTTTTGTTGGGGTAGTTTTGCTGATCTCTGCAACA	groupIV:28192766-28192873	-
gac-mir-430b-10	ENSGACG00000021242	TGGTCTTCATGGTTACCCTTACAAAAACACTGACTTTGGCTCTCAATACAGTAAGTGCTTTTTGTTGGGGTAGTTTT	groupIV:28192605-28192681	-
gac-mir-430b-11	ENSGACG00000021357	TCAATGGAATCCAATTCAGATAACCTCAAACTGAGACACTGATGATTCTTCAGTTCATAAGTGCTTCTCTTTGGGGTTGTCTT	scaffold_464:811-893	+
gac-mir-430b-12	ENSGACG00000022292	TTCTGTGTGTCCAGATTTGGCCATTAGGATTACCCTTACAAAAACACTGACTTTGGTTCTCAATACAGTAAGTGCTTTTTGTTGGGGTAGTTTTGCTGATCTCTGCAAC	scaffold_464:2283-2391	+
gac-mir-430b-13	ENSGACG00000021501	CAATATTCTCCATTGTGTCCTGATTTGGTCTTCATGATTACCCTTACAAAAACACTGACTTTGGTTCTCAATACAGTAAGTGCTTTTTGTTGGGGTAGTTTTGCTGATCTCTGCAACA	groupIV:28191392-28191509	-
gac-mir-430b-14	ENSGACG00000021218	TGGTCTTCATGGTTACCCTTACAAAAACACTGACTTTGGTTCTCAATACAGTAAGTGCTTTTTGTTGGGGTAGTTTT	scaffold_464:97-173	+
gac-mir-430b-15	ENSGACG00000021357	TCAATGGAATCCAATTCAGATAACCTCAAACTGAGACACTGATGATTCTTCAGTTCATAAGTGCTTCTCTTTGGGGTTGTCTT	scaffold_464:811-893	+
gac-mir-430b-16	ENSGACG00000022292	TTCTGTGTGTCCAGATTTGGCCATTAGGATTACCCTTACAAAAACACTGACTTTGGTTCTCAATACAGTAAGTGCTTTTTGTTGGGGTAGTTTTGCTGATCTCTGCAAC	scaffold_464:2283-2391	+
gac-mir-430b-17	ENSGACG00000021218	TGGTCTTCATGGTTACCCTTACAAAAACACTGACTTTGGTTCTCAATACAGTAAGTGCTTTTTGTTGGGGTAGTTTT	scaffold_464:97-173	+
gac-mir-430b-18	ENSGACG00000022292	TTCTGTGTGTCCAGATTTGGCCATTAGGATTACCCTTACAAAAACACTGACTTTGGTTCTCAATACAGTAAGTGCTTTTTGTTGGGGTAGTTTTGCTGATCTCTGCAAC	scaffold_464:2283-2391	+
gac-mir-430b-19	ENSGACG00000021210	CAATATTCTCCATTGTGTCCTGATTTGGTCTTCATGGTTACCCTTACAAAAACACTGACTTTGGTTCTCAATACAGTAAGTGCTTTTTGTTGGGGTAGTTTTGCTGATCTCTGCAACA	scaffold_464:2465-2582	+
gac-mir-430b-20	ENSGACG00000022149	TGGTCTTCATGGTTACCCTTACAAAAACACTGACTTTGGTTCTTAATACAGTAAGTGCTTTTTGTTGGGGTAGTTTTGCTGATCTCTGCAACA	scaffold_464:4011-4103	+
gac-mir-430b-21	ENSGACG00000021218	TGGTCTTCATGGTTACCCTTACAAAAACACTGACTTTGGTTCTCAATACAGTAAGTGCTTTTTGTTGGGGTAGTTTT	scaffold_464:97-173	+
gac-mir-430b-22	ENSGACG00000021357	TCAATGGAATCCAATTCAGATAACCTCAAACTGAGACACTGATGATTCTTCAGTTCATAAGTGCTTCTCTTTGGGGTTGTCTT	scaffold_464:811-893	+
gac-mir-430b-23	ENSGACG00000022275	TTTCTCCTCCAGATTTGGTCATTAGGATTACCCTTACAAAAACACTGACTTTGGTTCTCAATACAGTAAGTGCTTTTTGTTGGGGTAGTTTTGCTGATCTCTGCAACA	groupIV:28187478-28187585	-
gac-mir-430b-24	ENSGACG00000021357	TCAATGGAATCCAATTCAGATAACCTCAAACTGAGACACTGATGATTCTTCAGTTCATAAGTGCTTCTCTTTGGGGTTGTCTT	scaffold_464:811-893	+
gac-mir-430b-25	ENSGACG00000022149	TGGTCTTCATGGTTACCCTTACAAAAACACTGACTTTGGTTCTTAATACAGTAAGTGCTTTTTGTTGGGGTAGTTT	scaffold_464:4011-4086	+
gac-mir-430b-26	ENSGACG00000022216	GTCTTCCAGATTTTGGCCATTAGGATTACCCTTACAAAAACACTGACTTTGGTTCTCAATACAGTAAGTGCTTTTTGTTGGGGTAGTTTTGCTGATCTCTGCAAC	groupIV:28185126-28185230	-
gac-mir-430b-27	ENSGACG00000021210	CAATATTCTCCATTGTGTCCTGATTTGGTCTTCATGGTTACCCTTACAAAAACACTGACTTTGGTTCTCAATACAGTAAGTGCTTTTTGTTGGGGTAGTTTTGCTGATCTCTGCAACA	scaffold_464:2465-2582	+
gac-mir-430b-28	ENSGACG00000022149	TGGTCTTCATGGTTACCCTTACAAAAACACTGACTTTGGTTCTTAATACAGTAAGTGCTTTTTGTTGGGGTAGTTTTGCTGATCTCTGCAACA	scaffold_464:4011-4103	+
gac-mir-430b-29	ENSGACG00000021218	TGGTCTTCATGGTTACCCTTACAAAAACACTGACTTTGGTTCTCAATACAGTAAGTGCTTTTTGTTGGGGTAGTTTT	scaffold_464:97-173	+
gac-mir-430b-30	ENSGACG00000021218	TGGTCTTCATGGTTACCCTTACAAAAACACTGACTTTGGTTCTCAATACAGTAAGTGCTTTTTGTTGGGGTAGTTTT	scaffold_464:97-173	+
gac-mir-430b-31	ENSGACG00000021375	TTAATGGAATCCAATTCAGATAACCTCAAAATGAGACACTGATGATTCTTCAGTTCATAAGTGCTTCTCTTTGGGGTTGTCTT	groupIV:28183624-28183706	-
gac-mir-430b-32	ENSGACG00000021218	TGGTCTTCATGGTTACCCTTACAAAAACACTGACTTTGGTTCTCAATACAGTAAGTGCTTTTTGTTGGGGTAGTTTT	scaffold_464:97-173	+
gac-mir-430b-33	ENSGACG00000021357	TCAATGGAATCCAATTCAGATAACCTCAAACTGAGACACTGATGATTCTTCAGTTCATAAGTGCTTCTCTTTGGGGTTGTCTT	scaffold_464:811-893	+
gac-mir-430b-34	ENSGACG00000022295	TTTCTCCTCCAGATTTGGCCATTAGGATTACCCTTACAAAAACACTGACTTTGGTTCTCAATACAGTAAGTGCTTTTTGTTGGGGTAGTTTTGCTGATCTCTGCAACA	scaffold_464:8892-8999	+
gac-mir-430b-35	ENSGACG00000021218	TGGTCTTCATGGTTACCCTTACAAAAACACTGACTTTGGTTCTCAATACAGTAAGTGCTTTTTGTTGGGGTAGTTTT	scaffold_464:97-173	+
gac-mir-430b-36	ENSGACG00000021357	TCAATGGAATCCAATTCAGATAACCTCAAACTGAGACACTGATGATTCTTCAGTTCATAAGTGCTTCTCTTTGGGGTTGTCTT	scaffold_464:811-893	+
gac-mir-430b-37	ENSGACG00000021218	TGGTCTTCATGGTTACCCTTACAAAAACACTGACTTTGGTTCTCAATACAGTAAGTGCTTTTTGTTGGGGTAGTTTT	scaffold_464:97-173	+
gac-mir-430b-38	ENSGACG00000021357	TCAATGGAATCCAATTCAGATAACCTCAAACTGAGACACTGATGATTCTTCAGTTCATAAGTGCTTCTCTTTGGGGTTGTCTT	scaffold_464:811-893	+
gac-mir-430b-39	ENSGACG00000021218	TGGTCTTCATGGTTACCCTTACAAAAACACTGACTTTGGTTCTCAATACAGTAAGTGCTTTTTGTTGGGGTAGTTTT	scaffold_464:97-173	+
gac-mir-430b-40	ENSGACG00000021366	TTAATGGAATGCAATTCAGATAACCTCAAAATGAGACACTGATGATTCTTCAGTTCATAAGTGCTTCTCTTTGGGGTTGTCTT	groupIV:28177108-28177190	-
gac-mir-430b-41	ENSGACG00000021357	TCAATGGAATCCAATTCAGATAACCTCAAACTGAGACACTGATGATTCTTCAGTTCATAAGTGCTTCTCTTTGGGGTTGTCTT	scaffold_464:811-893	+
gac-mir-430b-42	ENSGACG00000022225	TTCTGTGTGTCCAGATTTGGCCATTAGGATTACCCTTACAAAAACACTGACTTTGGTTCTCAATACAGTAAGTGCTTTTTGTTGGGGTAGTTTTGCTGACCTCTGCAAC	scaffold_464:10074-10182	+
gac-mir-430b-43	ENSGACG00000021210	TACCCTTACAAAAACACTGACTTTGGTTCTCAATACAGTAAGTGCTTTTTGTTGGGGTAGTTTTGCTGATCTCTGCAACA	scaffold_464:2503-2582	+
gac-mir-430b-44	ENSGACG00000021218	TGGTCTTCATGGTTACCCTTACAAAAACACTGACTTTGGTTCTCAATACAGTAAGTGCTTTTTGTTGGGGTAGTTTT	scaffold_464:97-173	+
gac-mir-430b-45	ENSGACG00000022184	TTCTGTGTGTCCAGATTTGGCCATTAGGATTACCCTTACAAAAACACTGACTTTGGTTCTCAATACAGTAAGTGCTTTTTGTTGGGGTAGTTTTGCTGATCTCTGCAACA	groupIV:28156796-28156905	-
gac-mir-430b-46	ENSGACG00000021210	TGGTCTTCATGGTTACCCTTACAAAAACACTGACTTTGGTTCTCAATACAGTAAGTGCTTTTTGTTGGGGTAGTTTTGCTGATCTCTGCAACA	scaffold_464:2490-2582	+
gac-mir-430b-47	ENSGACG00000021218	TGGTCTTCATGGTTACCCTTACAAAAACACTGACTTTGGTTCTCAATACAGTAAGTGCTTTTTGTTGGGGTAGTTTT	scaffold_464:97-173	+
gac-mir-430b-48	ENSGACG00000022292	TTCTGTGTGTCCAGATTTGGCCATTAGGATTACCCTTACAAAAACACTGACTTTGGTTCTCAATACAGTAAGTGCTTTTTGTTGGGGTAGTTTTGCTGATCTCTGCAAC	scaffold_464:2283-2391	+
gac-mir-430b-49	ENSGACG00000022149	TGGTCTTCATGGTTACCCTTACAAAAACACTGACTTTGGTTCTTAATACAGTAAGTGCTTTTTGTTGGGGTAGTTTTGCTGATCTCTGCAACA	scaffold_464:4011-4103	+
gac-mir-430b-50	ENSGACG00000021218	TGGTCTTCATGGTTACCCTTACAAAAACACTGACTTTGGTTCTCAATACAGTAAGTGCTTTTTGTTGGGGTAGTTTT	scaffold_464:97-173	+
gac-mir-430b-51	ENSGACG00000021357	TCAATGGAATCCAATTCAGATAACCTCAAACTGAGACACTGATGATTCTTCAGTTCATAAGTGCTTCTCTTTGGGGTTGTCTT	scaffold_464:811-893	+
gac-mir-430b-52	ENSGACG00000021218	TGGTCTTCATGGTTACCCTTACAAAAACACTGACTTTGGTTCTCAATACAGTAAGTGCTTTTTGTTGGGGTAGTTTT	scaffold_464:97-173	+
gac-mir-430b-53	ENSGACG00000021453	AACACTCTCAGATAACTTCAAACAGAGCCACTGGTGATGATTTAGTTCATAAGTGCTTCTCTTTGGGGTTGTCTTA	groupIV:28152946-28153021	-
gac-mir-430b-54	ENSGACG00000021218	TGGTCTTCATGGTTACCCTTACAAAAACACTGACTTTGGTTCTCAATACAGTAAGTGCTTTTTGTTGGGGTAGTTTT	scaffold_464:97-173	+
gac-mir-430b-55	ENSGACG00000021357	TCAATGGAATCCAATTCAGATAACCTCAAACTGAGACACTGATGATTCTTCAGTTCATAAGTGCTTCTCTTTGGGGTTGTCTT	scaffold_464:811-893	+
gac-mir-430b-56	ENSGACG00000021210	CAATATTCTCCATTGTGTCCTGATTTGGTCTTCATGGTTACCCTTACAAAAACACTGACTTTGGTTCTCAATACAGTAAGTGCTTTTTGTTGGGGTAGTTTTGCTGATCTCTGCAACA	scaffold_464:2465-2582	+
gac-mir-430b-57	ENSGACG00000021218	TGGTCTTCATGGTTACCCTTACAAAAACACTGACTTTGGTTCTCAATACAGTAAGTGCTTTTTGTTGGGGTAGTTTT	scaffold_464:97-173	+
gac-mir-430b-58	ENSGACG00000021355	TCAATGGAATGCAATTCAGATAACCTCAAAATGAGACACTGATGATTCTTCAGTTCATAAGTGCTTCTCTTTGGGGTTGTCTT	groupIV:28144455-28144537	-
gac-mir-430b-59	ENSGACG00000021218	TGGTCTTCATGGTTACCCTTACAAAAACACTGACTTTGGTTCTCAATACAGTAAGTGCTTTTTGTTGGGGTAGTTTT	scaffold_464:97-173	+
gac-mir-430b-60	ENSGACG00000021376	TCAATGGAATCCAATTCAGATAACCTCAAACTGAGATACTGATGATTCTTCAGTTCATAAGTGCTTCTCTTTGGGGTTGTCTT	groupIV:28143032-28143114	-
gac-mir-430b-61	ENSGACG00000022295	TTTCTCCTCCAGATTTGGCCATTAGGATTACCCTTACAAAAACACTGACTTTGGTTCTCAATACAGTAAGTGCTTTTTGTTGGGGTAGTTTTGCTGATCTCTGCAACA	scaffold_464:8892-8999	+
gac-mir-430b-62	ENSGACG00000021218	TGGTCTTCATGGTTACCCTTACAAAAACACTGACTTTGGTTCTCAATACAGTAAGTGCTTTTTGTTGGGGTAGTTTT	scaffold_464:97-173	+
gac-mir-430b-63	ENSGACG00000021370	TCAATGGAATCCAATTCAGATAACCTCAAAATGAGACACTGATGATTCTTCAGTTCATAAGTGCTTCTCTTTGGGGTTGTCTT	groupIV:28134017-28134099	-
gac-mir-430b-64	ENSGACG00000022292	TTCTGTGTGTCCAGATTTGGCCATTAGGATTACCCTTACAAAAACACTGACTTTGGTTCTCAATACAGTAAGTGCTTTTTGTTGGGGTAGTTTTGCTGATCTCTGCAAC	scaffold_464:2283-2391	+
gac-mir-430b-65	ENSGACG00000022149	TGGTCTTCATGGTTACCCTTACAAAAACACTGACTTTGGTTCTTAATACAGTAAGTGCTTTTTGTTGGGGTAGTTT	scaffold_464:4011-4086	+
gac-mir-430b-66	ENSGACG00000021357	TCAATGGAATCCAATTCAGATAACCTCAAACTGAGACACTGATGATTCTTCAGTTCATAAGTGCTTCTCTTTGGGGTTGTCTT	scaffold_464:811-893	+
gac-mir-430b-67	ENSGACG00000021218	TGGTCTTCATGGTTACCCTTACAAAAACACTGACTTTGGTTCTCAATACAGTAAGTGCTTTTTGTTGGGGTAGTTTT	scaffold_464:97-173	+
gac-mir-430b-68	ENSGACG00000021378	AATGGAATCCAATTCAGATCACCTCAAAATGAGACACTGTTGATTCTTCAGATCATAAGTGCTTCTCTTTGGGGTTGTCTT	groupIV:28145641-28145721	-
gac-mir-430b-69	ENSGACG00000022292	TTCTGTGTGTCCAGATTTGGCCATTAGGATTACCCTTACAAAAACACTGACTTTGGTTCTCAATACAGTAAGTGCTTTTTGTTGGGGTAGTTTTGCTGATCTCTGCAAC	scaffold_464:2283-2391	+
gac-mir-430b-70	ENSGACG00000021218	TGGTCTTCATGGTTACCCTTACAAAAACACTGACTTTGGTTCTCAATACAGTAAGTGCTTTTTGTTGGGGTAGTTTT	scaffold_464:97-173	+
gac-mir-430b-71	ENSGACG00000021355	TCAATGGAATGCAATTCAGATAACCTCAAAATGAGACACTGATGATTCTTCAGTTCATAAGTGCTTCTCTTTGGGGTTGTCTT	groupIV:28144455-28144537	-
gac-mir-430b-72	ENSGACG00000021218	TGGTCTTCATGGTTACCCTTACAAAAACACTGACTTTGGTTCTCAATACAGTAAGTGCTTTTTGTTGGGGTAGTTTT	scaffold_464:97-173	+
gac-mir-430b-73	ENSGACG00000021376	TCAATGGAATCCAATTCAGATAACCTCAAACTGAGATACTGATGATTCTTCAGTTCATAAGTGCTTCTCTTTGGGGTTGTCTT	groupIV:28143032-28143114	-
gac-mir-430b-74	ENSGACG00000021357	TCAATGGAATCCAATTCAGATAACCTCAAACTGAGACACTGATGATTCTTCAGTTCATAAGTGCTTCTCTTTGGGGTTGTCTT	scaffold_464:811-893	+
gac-mir-430b-75	ENSGACG00000021210	TACCCTTACAAAAACACTGACTTTGGTTCTCAATACAGTAAGTGCTTTTTGTTGGGGTAGTTTTGCTGATCTCTGCAACA	scaffold_464:2503-2582	+
gac-mir-430b-76	ENSGACG00000021210	TGGTCTTCATGGTTACCCTTACAAAAACACTGACTTTGGTTCTCAATACAGTAAGTGCTTTTTGTTGGGGTAGTTTTGCTGATCTCTGCAACA	scaffold_464:2490-2582	+
gac-mir-430b-77	ENSGACG00000021218	TGGTCTTCATGGTTACCCTTACAAAAACACTGACTTTGGTTCTCAATACAGTAAGTGCTTTTTGTTGGGGTAGTTTT	scaffold_464:97-173	+
gac-mir-430b-78	ENSGACG00000021357	TCAATGGAATCCAATTCAGATAACCTCAAACTGAGACACTGATGATTCTTCAGTTCATAAGTGCTTCTCTTTGGGGTTGTCTT	scaffold_464:811-893	+
gac-mir-430b-79	ENSGACG00000021283	CAATATTCTCCATTGTGTCCTGATTTGGTCTTCATGGTTACCCTTACAAAAACACTGACTTTGTTTCTCAAATACAGTAAGTGCTTTTTGTTGGGGTAGTTTTGCTGATCTCTGCAACA	groupIV:28136449-28136567	-
gac-mir-430b-80	ENSGACG00000021210	TGGTCTTCATGGTTACCCTTACAAAAACACTGACTTTGGTTCTCAATACAGTAAGTGCTTTTTGTTGGGGTAGTTTTGCTGATCTCTGCAACA	scaffold_464:2490-2582	+
gac-mir-430b-81	ENSGACG00000021218	TGGTCTTCATGGTTACCCTTACAAAAACACTGACTTTGGTTCTCAATACAGTAAGTGCTTTTTGTTGGGGTAGTTTT	scaffold_464:97-173	+
gac-mir-430b-82	ENSGACG00000021210	CAATATTCTCCATTGTGTCCTGATTTGGTCTTCATGGTTACCCTTACAAAAACACTGACTTTGGTTCTCAATACAGTAAGTGCTTTTTGTTGGGGTAGTTTTGCTGATCTCTGCAACA	scaffold_464:2465-2582	+
gac-mir-430b-83	ENSGACG00000021370	TCAATGGAATCCAATTCAGATAACCTCAAAATGAGACACTGATGATTCTTCAGTTCATAAGTGCTTCTCTTTGGGGTTGTCTT	groupIV:28134017-28134099	-
gac-mir-430b-84	ENSGACG00000022295	TTTCTCCTCCAGATTTGGCCATTAGGATTACCCTTACAAAAACACTGACTTTGGTTCTCAATACAGTAAGTGCTTTTTGTTGGGGTAGTTTTGCTGATCTCTGCAACA	scaffold_464:8892-8999	+
