# Supplementary material for: miRNA analysis with Prost! reveals evolutionary conservation of organ-enriched expression and post-transcriptional modifications in three-spined stickleback and zebrafish
Source: Sci Rep. 2019 Mar 8;9:3913. doi: 10.1038/s41598-019-40361-8 (PMC6408482; doi:10.1038/s41598-019-40361-8)
Supplement: Supplementary file 5 — Supplementary Table 4 [file 41598_2019_40361_MOESM5_ESM.xlsx]

## Sheet: All DE miRNAs
Supplementary Table 4a: Organ-specific list of over-expressed miRNAs in stickleback organs at p-adj < 0.01 :
Brain (67)	Heart (34)	Testis (11)	Ovary (10)	Gonads (6)	All (128)
gac-let-7b-2-3p	gac-let-7c-2-5p	gac-miR-148a-5p	gac-miR-10c-5p	gac-miR-143-3p	gac-let-7b-2-3p
gac-let-7i-1-3p	gac-let-7f-5p	gac-miR-192-5p	gac-miR-181a-2-3p	gac-miR-143-5p	gac-let-7c-2-5p
gac-let-7i-5p	gac-miR-126b-3p	gac-miR-194a-5p	gac-miR-196d-3p	gac-miR-145-3p	gac-let-7f-5p
gac-miR-103b-5p	gac-miR-126b-5p	gac-miR-19c-3p	gac-miR-196d-5p	gac-miR-148a-3p	gac-let-7i-1-3p
gac-miR-124-3-5p	gac-miR-130c-2-5p	gac-miR-200a-3p	gac-miR-202-3p	gac-miR-196a-5p	gac-let-7i-5p
gac-miR-124-3p	gac-miR-133-3p	gac-miR-200a-5p	gac-miR-202-5p	gac-miR-204-1/2b-5p	gac-miR-103b-5p
gac-miR-124-4a-5p	gac-miR-1-3p	gac-miR-200b-3p	gac-miR-22a-5p		gac-miR-10c-5p
gac-miR-124-6-5p	gac-miR-140-3p	gac-miR-31a-5p	gac-miR-733-2-5p		gac-miR-124-3-5p
gac-miR-128-2-3p	gac-miR-140-5p	gac-miR-429a-3p	gac-miR-733-3-5p		gac-miR-124-3p
gac-miR-129-1a/2-5p	gac-miR-144-3p	gac-miR-725-3p	gac-miR-ENSGACG00000022167-5p		gac-miR-124-4a-5p
gac-miR-129-1a-3p	gac-miR-144-5p	gac-miR-725-5p			gac-miR-124-6-5p
gac-miR-129-1b/2-3p	gac-miR-191-5p				gac-miR-126b-3p
gac-miR-129-1b-5p	gac-miR-210-5p				gac-miR-126b-5p
gac-miR-132-3p	gac-miR-214a-3p				gac-miR-128-2-3p
gac-miR-132a-5p	gac-miR-23a-2-5p				gac-miR-129-1a/2-5p
gac-miR-132b-5p	gac-miR-23a-3p				gac-miR-129-1a-3p
gac-miR-135a-1-5p	gac-miR-24-2-5p				gac-miR-129-1b/2-3p
gac-miR-135a-2-5p	gac-miR-24-6-5p				gac-miR-129-1b-5p
gac-miR-135b-3p	gac-miR-27a-3p				gac-miR-130c-2-5p
gac-miR-135b-5p	gac-miR-27c-1-3p				gac-miR-132-3p
gac-miR-135c-5p	gac-miR-29a-3p				gac-miR-132a-5p
gac-miR-137-1-3p	gac-miR-29b-1a/2a-3p				gac-miR-132b-5p
gac-miR-137-2a-3p	gac-miR-29b-1b-3p				gac-miR-133-3p
gac-miR-138-5p	gac-miR-301c-5p				gac-miR-135a-1-5p
gac-miR-153a-3p	gac-miR-30a-5p				gac-miR-135a-2-5p
gac-miR-153a-5p	gac-miR-30c-1-3p				gac-miR-135b-3p
gac-miR-153b-3p	gac-miR-425-3p				gac-miR-135b-5p
gac-miR-153b-5p	gac-miR-425-5p				gac-miR-135c-5p
gac-miR-153c-3p	gac-miR-451-5p				gac-miR-137-1-3p
gac-miR-181a-1-3p	gac-miR-499a-3p				gac-miR-137-2a-3p
gac-miR-181a-5p	gac-miR-499a-5p				gac-miR-138-5p
gac-miR-181b-1-5p	gac-miR-736-1-3p				gac-miR-1-3p
gac-miR-181c-5p	gac-miR-736-1-5p				gac-miR-140-3p
gac-miR-183-5p	gac-miR-99a-5p				gac-miR-140-5p
gac-miR-212-3p					gac-miR-143-3p
gac-miR-212a-5p					gac-miR-143-5p
gac-miR-212b-5p					gac-miR-144-3p
gac-miR-216a-1-5p					gac-miR-144-5p
gac-miR-216b-3p					gac-miR-145-3p
gac-miR-216b-5p					gac-miR-148a-3p
gac-miR-217a-3p					gac-miR-148a-5p
gac-miR-217a-5p					gac-miR-153a-3p
gac-miR-219-1-3p					gac-miR-153a-5p
gac-miR-219-2-3p					gac-miR-153b-3p
gac-miR-219-5p					gac-miR-153b-5p
gac-miR-221-3p					gac-miR-153c-3p
gac-miR-222-3p					gac-miR-181a-1-3p
gac-miR-222c-5p					gac-miR-181a-2-3p
gac-miR-338-1b-5p					gac-miR-181a-5p
gac-miR-338-3p					gac-miR-181b-1-5p
gac-miR-375a-3p					gac-miR-181c-5p
gac-miR-460-5p					gac-miR-183-5p
gac-miR-7147-5p					gac-miR-191-5p
gac-miR-723-3p					gac-miR-192-5p
gac-miR-724-5p					gac-miR-194a-5p
gac-miR-727b-3p					gac-miR-196a-5p
gac-miR-727b-5p					gac-miR-196d-3p
gac-miR-728-3p					gac-miR-196d-5p
gac-miR-734-5p					gac-miR-19c-3p
gac-miR-7552a-5p					gac-miR-200a-3p
gac-miR-7bb-3p					gac-miR-200a-5p
gac-miR-8160a-5p					gac-miR-200b-3p
gac-miR-9-1/3/5/6-3p					gac-miR-202-3p
gac-miR-9-5p					gac-miR-202-5p
gac-miR-96-5p					gac-miR-204-1/2b-5p
gac-miR-9-7-3p					gac-miR-210-5p
gac-miR-Rastorguev443-3p					gac-miR-212-3p
					gac-miR-212a-5p
					gac-miR-212b-5p
					gac-miR-214a-3p
					gac-miR-216a-1-5p
					gac-miR-216b-3p
					gac-miR-216b-5p
					gac-miR-217a-3p
					gac-miR-217a-5p
					gac-miR-219-1-3p
					gac-miR-219-2-3p
					gac-miR-219-5p
					gac-miR-221-3p
					gac-miR-222-3p
					gac-miR-222c-5p
					gac-miR-22a-5p
					gac-miR-23a-2-5p
					gac-miR-23a-3p
					gac-miR-24-2-5p
					gac-miR-24-6-5p
					gac-miR-27a-3p
					gac-miR-27c-1-3p
					gac-miR-29a-3p
					gac-miR-29b-1a/2a-3p
					gac-miR-29b-1b-3p
					gac-miR-301c-5p
					gac-miR-30a-5p
					gac-miR-30c-1-3p
					gac-miR-31a-5p
					gac-miR-338-1b-5p
					gac-miR-338-3p
					gac-miR-375a-3p
					gac-miR-425-3p
					gac-miR-425-5p
					gac-miR-429a-3p
					gac-miR-451-5p
					gac-miR-460-5p
					gac-miR-499a-3p
					gac-miR-499a-5p
					gac-miR-7147-5p
					gac-miR-723-3p
					gac-miR-724-5p
					gac-miR-725-3p
					gac-miR-725-5p
					gac-miR-727b-3p
					gac-miR-727b-5p
					gac-miR-728-3p
					gac-miR-733-2-5p
					gac-miR-733-3-5p
					gac-miR-734-5p
					gac-miR-736-1-3p
					gac-miR-736-1-5p
					gac-miR-7552a-5p
					gac-miR-7bb-3p
					gac-miR-8160a-5p
					gac-miR-9-1/3/5/6-3p
					gac-miR-9-5p
					gac-miR-96-5p
					gac-miR-9-7-3p
					gac-miR-99a-5p
					gac-miR-ENSGACG00000022167-5p
					gac-miR-Rastorguev443-3p

## Sheet: DE miRNAs with Min 5RPM
Supplementary Table 4b: Organ-specific list of over-expressed miRNAs in stickleback organs at p-adj < 0.01 and a minimum average count of 5 RPM:
Brain (66)	Heart (32)	Testis (10)	Ovary (9)	Gonads (6)	All (123)
gac-let-7b-2-3p	gac-let-7c-2-5p	gac-miR-148a-5p	gac-miR-10c-5p	gac-miR-143-3p	gac-let-7b-2-3p
gac-let-7i-1-3p	gac-let-7f-5p	gac-miR-192-5p	gac-miR-181a-2-3p	gac-miR-143-5p	gac-let-7c-2-5p
gac-let-7i-5p	gac-miR-126b-3p	gac-miR-194a-5p	gac-miR-196d-3p	gac-miR-145-3p	gac-let-7f-5p
gac-miR-103b-5p	gac-miR-126b-5p	gac-miR-19c-3p	gac-miR-196d-5p	gac-miR-148a-3p	gac-let-7i-1-3p
gac-miR-124-3-5p	gac-miR-130c-2-5p	gac-miR-200a-3p	gac-miR-202-3p	gac-miR-196a-5p	gac-let-7i-5p
gac-miR-124-3p	gac-miR-133-3p	gac-miR-200a-5p	gac-miR-202-5p	gac-miR-204-1/2b-5p	gac-miR-103b-5p
gac-miR-124-4a-5p	gac-miR-1-3p	gac-miR-200b-3p	gac-miR-22a-5p		gac-miR-10c-5p
gac-miR-128-2-3p	gac-miR-140-3p	gac-miR-31a-5p	gac-miR-733-2-5p		gac-miR-124-3-5p
gac-miR-129-1a/2-5p	gac-miR-140-5p	gac-miR-429a-3p	gac-miR-ENSGACG00000022167-5p		gac-miR-124-3p
gac-miR-129-1a-3p	gac-miR-144-3p	gac-miR-725-3p			gac-miR-124-4a-5p
gac-miR-129-1b/2-3p	gac-miR-144-5p				gac-miR-126b-3p
gac-miR-129-1b-5p	gac-miR-191-5p				gac-miR-126b-5p
gac-miR-132-3p	gac-miR-210-5p				gac-miR-128-2-3p
gac-miR-132a-5p	gac-miR-214a-3p				gac-miR-129-1a/2-5p
gac-miR-132b-5p	gac-miR-23a-3p				gac-miR-129-1a-3p
gac-miR-135a-1-5p	gac-miR-24-2-5p				gac-miR-129-1b/2-3p
gac-miR-135a-2-5p	gac-miR-24-6-5p				gac-miR-129-1b-5p
gac-miR-135b-3p	gac-miR-27a-3p				gac-miR-130c-2-5p
gac-miR-135b-5p	gac-miR-27c-1-3p				gac-miR-132-3p
gac-miR-135c-5p	gac-miR-29a-3p				gac-miR-132a-5p
gac-miR-137-1-3p	gac-miR-29b-1a/2a-3p				gac-miR-132b-5p
gac-miR-137-2a-3p	gac-miR-29b-1b-3p				gac-miR-133-3p
gac-miR-138-5p	gac-miR-301c-5p				gac-miR-135a-1-5p
gac-miR-153a-3p	gac-miR-30a-5p				gac-miR-135a-2-5p
gac-miR-153a-5p	gac-miR-425-3p				gac-miR-135b-3p
gac-miR-153b-3p	gac-miR-425-5p				gac-miR-135b-5p
gac-miR-153b-5p	gac-miR-451-5p				gac-miR-135c-5p
gac-miR-153c-3p	gac-miR-499a-3p				gac-miR-137-1-3p
gac-miR-181a-1-3p	gac-miR-499a-5p				gac-miR-137-2a-3p
gac-miR-181a-5p	gac-miR-736-1-3p				gac-miR-138-5p
gac-miR-181b-1-5p	gac-miR-736-1-5p				gac-miR-1-3p
gac-miR-181c-5p	gac-miR-99a-5p				gac-miR-140-3p
gac-miR-183-5p					gac-miR-140-5p
gac-miR-212-3p					gac-miR-143-3p
gac-miR-212a-5p					gac-miR-143-5p
gac-miR-212b-5p					gac-miR-144-3p
gac-miR-216a-1-5p					gac-miR-144-5p
gac-miR-216b-3p					gac-miR-145-3p
gac-miR-216b-5p					gac-miR-148a-3p
gac-miR-217a-3p					gac-miR-148a-5p
gac-miR-217a-5p					gac-miR-153a-3p
gac-miR-219-1-3p					gac-miR-153a-5p
gac-miR-219-2-3p					gac-miR-153b-3p
gac-miR-219-5p					gac-miR-153b-5p
gac-miR-221-3p					gac-miR-153c-3p
gac-miR-222-3p					gac-miR-181a-1-3p
gac-miR-222c-5p					gac-miR-181a-2-3p
gac-miR-338-1b-5p					gac-miR-181a-5p
gac-miR-338-3p					gac-miR-181b-1-5p
gac-miR-375a-3p					gac-miR-181c-5p
gac-miR-460-5p					gac-miR-183-5p
gac-miR-7147-5p					gac-miR-191-5p
gac-miR-723-3p					gac-miR-192-5p
gac-miR-724-5p					gac-miR-194a-5p
gac-miR-727b-3p					gac-miR-196a-5p
gac-miR-727b-5p					gac-miR-196d-3p
gac-miR-728-3p					gac-miR-196d-5p
gac-miR-734-5p					gac-miR-19c-3p
gac-miR-7552a-5p					gac-miR-200a-3p
gac-miR-7bb-3p					gac-miR-200a-5p
gac-miR-8160a-5p					gac-miR-200b-3p
gac-miR-9-1/3/5/6-3p					gac-miR-202-3p
gac-miR-9-5p					gac-miR-202-5p
gac-miR-96-5p					gac-miR-204-1/2b-5p
gac-miR-9-7-3p					gac-miR-210-5p
gac-miR-Rastorguev443-3p					gac-miR-212-3p
					gac-miR-212a-5p
					gac-miR-212b-5p
					gac-miR-214a-3p
					gac-miR-216a-1-5p
					gac-miR-216b-3p
					gac-miR-216b-5p
					gac-miR-217a-3p
					gac-miR-217a-5p
					gac-miR-219-1-3p
					gac-miR-219-2-3p
					gac-miR-219-5p
					gac-miR-221-3p
					gac-miR-222-3p
					gac-miR-222c-5p
					gac-miR-22a-5p
					gac-miR-23a-3p
					gac-miR-24-2-5p
					gac-miR-24-6-5p
					gac-miR-27a-3p
					gac-miR-27c-1-3p
					gac-miR-29a-3p
					gac-miR-29b-1a/2a-3p
					gac-miR-29b-1b-3p
					gac-miR-301c-5p
					gac-miR-30a-5p
					gac-miR-31a-5p
					gac-miR-338-1b-5p
					gac-miR-338-3p
					gac-miR-375a-3p
					gac-miR-425-3p
					gac-miR-425-5p
					gac-miR-429a-3p
					gac-miR-451-5p
					gac-miR-460-5p
					gac-miR-499a-3p
					gac-miR-499a-5p
					gac-miR-7147-5p
					gac-miR-723-3p
					gac-miR-724-5p
					gac-miR-725-3p
					gac-miR-727b-3p
					gac-miR-727b-5p
					gac-miR-728-3p
					gac-miR-733-2-5p
					gac-miR-734-5p
					gac-miR-736-1-3p
					gac-miR-736-1-5p
					gac-miR-7552a-5p
					gac-miR-7bb-3p
					gac-miR-8160a-5p
					gac-miR-9-1/3/5/6-3p
					gac-miR-9-5p
					gac-miR-96-5p
					gac-miR-9-7-3p
					gac-miR-99a-5p
					gac-miR-ENSGACG00000022167-5p
					gac-miR-Rastorguev443-3p
