# Supplementary material for: miRNA analysis with Prost! reveals evolutionary conservation of organ-enriched expression and post-transcriptional modifications in three-spined stickleback and zebrafish
Source: Sci Rep. 2019 Mar 8;9:3913. doi: 10.1038/s41598-019-40361-8 (PMC6408482; doi:10.1038/s41598-019-40361-8)
Supplement: Supplementary file 6 — Supplementary Table 5 [file 41598_2019_40361_MOESM6_ESM.xlsx]

## Sheet: All DE miRNAs
Supplementary Table 5a: Organ-specific list of over-expressed miRNAs in zebrafish organs at p-adj < 0.01 :
Brain (75)	Heart (36)	Testis (10)	Ovary (24)	Gonads (19)	All (164)
dre-let-7b-5p	dre-miR-1-3p	dre-miR-10c-5p	dre-miR-142-3p	dre-miR-1388-3p	dre-let-7b-5p
dre-let-7g-5p	dre-miR-125c-5p	dre-miR-196a-1/c-3p	dre-miR-146b-5p	dre-miR-141-3p	dre-let-7g-5p
dre-let-7i-1-3p	dre-miR-126-5p	dre-miR-196a-5p	dre-miR-17a-5p	dre-miR-142b-5p	dre-let-7i-1-3p
dre-let-7i-1-5p	dre-miR-130b-5p	dre-miR-196b-5p	dre-miR-18c-5p	dre-miR-155-5p	dre-let-7i-1-5p
dre-miR-103b-5p	dre-miR-130c-5p	dre-miR-2189-3p	dre-miR-19a-3p	dre-miR-15b-1-5p	dre-miR-103b-5p
dre-miR-10d-5p	dre-miR-133a-3p	dre-miR-2189-5p	dre-miR-19b-3p	dre-miR-194a-5p	dre-miR-10c-5p
dre-miR-124-2/3/5-5p	dre-miR-133a-5p	dre-miR-31a-5p	dre-miR-204-5p	dre-miR-194b-5p	dre-miR-10d-5p
dre-miR-124-3p	dre-miR-133b-3p	dre-miR-457a-3p	dre-miR-20a-5p	dre-miR-19c-3p	dre-miR-124-2/3/5-5p
dre-miR-124-4a-5p	dre-miR-140-3p	dre-miR-460-5p	dre-miR-222b-3p	dre-miR-19d-3p	dre-miR-124-3p
dre-miR-124-6-5p	dre-miR-144-3p	dre-miR-ENSGACG00000022167-3p	dre-miR-29a-3a-5p	dre-miR-200c-3p	dre-miR-124-4a-5p
dre-miR-128-1-5p	dre-miR-144-5p		dre-miR-34b-3p	dre-miR-202-3p	dre-miR-124-6-5p
dre-miR-128-3-5p	dre-miR-145-3p		dre-miR-34b-5p	dre-miR-202-5p	dre-miR-125c-5p
dre-miR-128-3p	dre-miR-16c-3p		dre-miR-34c-3p	dre-miR-20b-5p	dre-miR-126-5p
dre-miR-129-1-3p	dre-miR-210-5p		dre-miR-34c-5p	dre-miR-25-3p	dre-miR-128-1-5p
dre-miR-129-2-3p	dre-miR-2188-3p		dre-miR-429a-3p	dre-miR-31a-3p	dre-miR-128-3-5p
dre-miR-129-5p	dre-miR-2188-5p		dre-miR-430a-3p	dre-miR-363-3p	dre-miR-128-3p
dre-miR-132-3p	dre-miR-23b-3p		dre-miR-430b-3p	dre-miR-375-3p	dre-miR-129-1-3p
dre-miR-132a-5p	dre-miR-24-2-5p		dre-miR-430b-5p	dre-miR-725-3p	dre-miR-129-2-3p
dre-miR-132b-5p	dre-miR-24-3-5p		dre-miR-430c-3p	dre-miR-93-5p	dre-miR-129-5p
dre-miR-135b-3p	dre-miR-24-3p		dre-miR-430c-5p		dre-miR-130b-5p
dre-miR-135b-5p	dre-miR-24-6-5p		dre-miR-455-3p		dre-miR-130c-5p
dre-miR-137-2-3p	dre-miR-26a-5p		dre-miR-455a-5p		dre-miR-132-3p
dre-miR-137-2-5p	dre-miR-27a-3p		dre-miR-7133-3p		dre-miR-132a-5p
dre-miR-138-5p	dre-miR-27a-5p		dre-miR-7552bOS-5p		dre-miR-132b-5p
dre-miR-138a-3p	dre-miR-27b-3p				dre-miR-133a-3p
dre-miR-139-5p	dre-miR-27b-5p				dre-miR-133a-5p
dre-miR-153a-3p	dre-miR-27d-3p				dre-miR-133b-3p
dre-miR-153a-5p	dre-miR-27e-1-3p				dre-miR-135b-3p
dre-miR-153b-5p	dre-miR-30c-1-3p				dre-miR-135b-5p
dre-miR-153c-3p	dre-miR-30c-5p				dre-miR-137-2-3p
dre-miR-153c-5p	dre-miR-30d-5p				dre-miR-137-2-5p
dre-miR-181b-5p	dre-miR-30e-3p				dre-miR-138-5p
dre-miR-181c-3p	dre-miR-451-5p				dre-miR-1388-3p
dre-miR-181c-5p	dre-miR-499-3p				dre-miR-138a-3p
dre-miR-183a-5p	dre-miR-499-5p				dre-miR-139-5p
dre-miR-187-3p	dre-miR-733-2-3p				dre-miR-1-3p
dre-miR-187-5p					dre-miR-140-3p
dre-miR-212-3p					dre-miR-141-3p
dre-miR-212-5p					dre-miR-142-3p
dre-miR-216a-1-5p					dre-miR-142b-5p
dre-miR-216b-5p					dre-miR-144-3p
dre-miR-217a-3p					dre-miR-144-5p
dre-miR-218b-5p					dre-miR-145-3p
dre-miR-219-1/2-3p					dre-miR-146b-5p
dre-miR-2191-3p					dre-miR-153a-3p
dre-miR-219-5p					dre-miR-153a-5p
dre-miR-221-3p					dre-miR-153b-5p
dre-miR-222a-3p					dre-miR-153c-3p
dre-miR-222c-3p					dre-miR-153c-5p
dre-miR-222c-5p					dre-miR-155-5p
dre-miR-301c-3p					dre-miR-15b-1-5p
dre-miR-338-1a-5p					dre-miR-16c-3p
dre-miR-338-1b-5p					dre-miR-17a-5p
dre-miR-338-3p					dre-miR-181b-5p
dre-miR-456-3p					dre-miR-181c-3p
dre-miR-489-3p					dre-miR-181c-5p
dre-miR-727-5p					dre-miR-183a-5p
dre-miR-727a-3p					dre-miR-187-3p
dre-miR-727b-3p					dre-miR-187-5p
dre-miR-728-3p					dre-miR-18c-5p
dre-miR-728a-5p					dre-miR-194a-5p
dre-miR-730-5p					dre-miR-194b-5p
dre-miR-734-3p					dre-miR-196a-1/c-3p
dre-miR-7552-5p					dre-miR-196a-5p
dre-miR-7553-3p					dre-miR-196b-5p
dre-miR-7553-5p					dre-miR-19a-3p
dre-miR-7a-1-3p					dre-miR-19b-3p
dre-miR-7a-3-3p					dre-miR-19c-3p
dre-miR-7a-5p					dre-miR-19d-3p
dre-miR-7ba-5p					dre-miR-200c-3p
dre-miR-9-1a/2/3/5/6-3p					dre-miR-202-3p
dre-miR-92b-3p					dre-miR-202-5p
dre-miR-9-4-3p					dre-miR-204-5p
dre-miR-9-5p					dre-miR-20a-5p
dre-miR-9-7-3p					dre-miR-20b-5p
					dre-miR-210-5p
					dre-miR-212-3p
					dre-miR-212-5p
					dre-miR-216a-1-5p
					dre-miR-216b-5p
					dre-miR-217a-3p
					dre-miR-2188-3p
					dre-miR-2188-5p
					dre-miR-2189-3p
					dre-miR-2189-5p
					dre-miR-218b-5p
					dre-miR-219-1/2-3p
					dre-miR-2191-3p
					dre-miR-219-5p
					dre-miR-221-3p
					dre-miR-222a-3p
					dre-miR-222b-3p
					dre-miR-222c-3p
					dre-miR-222c-5p
					dre-miR-23b-3p
					dre-miR-24-2-5p
					dre-miR-24-3-5p
					dre-miR-24-3p
					dre-miR-24-6-5p
					dre-miR-25-3p
					dre-miR-26a-5p
					dre-miR-27a-3p
					dre-miR-27a-5p
					dre-miR-27b-3p
					dre-miR-27b-5p
					dre-miR-27d-3p
					dre-miR-27e-1-3p
					dre-miR-29a-3a-5p
					dre-miR-301c-3p
					dre-miR-30c-1-3p
					dre-miR-30c-5p
					dre-miR-30d-5p
					dre-miR-30e-3p
					dre-miR-31a-3p
					dre-miR-31a-5p
					dre-miR-338-1a-5p
					dre-miR-338-1b-5p
					dre-miR-338-3p
					dre-miR-34b-3p
					dre-miR-34b-5p
					dre-miR-34c-3p
					dre-miR-34c-5p
					dre-miR-363-3p
					dre-miR-375-3p
					dre-miR-429a-3p
					dre-miR-430a-3p
					dre-miR-430b-3p
					dre-miR-430b-5p
					dre-miR-430c-3p
					dre-miR-430c-5p
					dre-miR-451-5p
					dre-miR-455-3p
					dre-miR-455a-5p
					dre-miR-456-3p
					dre-miR-457a-3p
					dre-miR-460-5p
					dre-miR-489-3p
					dre-miR-499-3p
					dre-miR-499-5p
					dre-miR-7133-3p
					dre-miR-725-3p
					dre-miR-727-5p
					dre-miR-727a-3p
					dre-miR-727b-3p
					dre-miR-728-3p
					dre-miR-728a-5p
					dre-miR-730-5p
					dre-miR-733-2-3p
					dre-miR-734-3p
					dre-miR-7552-5p
					dre-miR-7552bOS-5p
					dre-miR-7553-3p
					dre-miR-7553-5p
					dre-miR-7a-1-3p
					dre-miR-7a-3-3p
					dre-miR-7a-5p
					dre-miR-7ba-5p
					dre-miR-9-1a/2/3/5/6-3p
					dre-miR-92b-3p
					dre-miR-93-5p
					dre-miR-9-4-3p
					dre-miR-9-5p
					dre-miR-9-7-3p
					dre-miR-ENSGACG00000022167-3p

## Sheet: DE miRNAs with Min 5RPM
Supplementary Table 5b: Organ-specific list of over-expressed miRNAs in zebrafish organs at p-adj < 0.01 and a minimum average count of 5 RPM:
Brain (66)	Heart (34)	Testis (9)	Ovary (21)	Gonads (18)	All (148)
dre-let-7b-5p	dre-miR-125c-5p	dre-miR-10c-5p	dre-miR-142-3p	dre-miR-1388-3p	dre-let-7b-5p
dre-let-7g-5p	dre-miR-126-5p	dre-miR-196a-5p	dre-miR-146b-5p	dre-miR-141-3p	dre-let-7g-5p
dre-let-7i-1-3p	dre-miR-130b-5p	dre-miR-196b-5p	dre-miR-17a-5p	dre-miR-142b-5p	dre-let-7i-1-3p
dre-let-7i-1-5p	dre-miR-130c-5p	dre-miR-2189-3p	dre-miR-18c-5p	dre-miR-155-5p	dre-let-7i-1-5p
dre-miR-103b-5p	dre-miR-133a-3p	dre-miR-2189-5p	dre-miR-19a-3p	dre-miR-15b-1-5p	dre-miR-103b-5p
dre-miR-10d-5p	dre-miR-133a-5p	dre-miR-31a-5p	dre-miR-19b-3p	dre-miR-194a-5p	dre-miR-10c-5p
dre-miR-124-2/3/5-5p	dre-miR-1-3p	dre-miR-457a-3p	dre-miR-204-5p	dre-miR-194b-5p	dre-miR-10d-5p
dre-miR-124-3p	dre-miR-140-3p	dre-miR-460-5p	dre-miR-20a-5p	dre-miR-19c-3p	dre-miR-124-2/3/5-5p
dre-miR-124-4a-5p	dre-miR-144-3p	dre-miR-ENSGACG00000022167-3p	dre-miR-222b-3p	dre-miR-19d-3p	dre-miR-124-3p
dre-miR-128-1-5p	dre-miR-144-5p		dre-miR-34b-3p	dre-miR-200c-3p	dre-miR-124-4a-5p
dre-miR-128-3-5p	dre-miR-145-3p		dre-miR-34b-5p	dre-miR-202-3p	dre-miR-125c-5p
dre-miR-128-3p	dre-miR-16c-3p		dre-miR-34c-3p	dre-miR-202-5p	dre-miR-126-5p
dre-miR-129-1-3p	dre-miR-210-5p		dre-miR-34c-5p	dre-miR-20b-5p	dre-miR-128-1-5p
dre-miR-129-2-3p	dre-miR-2188-3p		dre-miR-429a-3p	dre-miR-25-3p	dre-miR-128-3-5p
dre-miR-129-5p	dre-miR-2188-5p		dre-miR-430a-3p	dre-miR-363-3p	dre-miR-128-3p
dre-miR-132-3p	dre-miR-23b-3p		dre-miR-430b-3p	dre-miR-375-3p	dre-miR-129-1-3p
dre-miR-132a-5p	dre-miR-24-3-5p		dre-miR-430b-5p	dre-miR-725-3p	dre-miR-129-2-3p
dre-miR-132b-5p	dre-miR-24-3p		dre-miR-430c-3p	dre-miR-93-5p	dre-miR-129-5p
dre-miR-135b-3p	dre-miR-24-6-5p		dre-miR-455-3p		dre-miR-130b-5p
dre-miR-135b-5p	dre-miR-26a-5p		dre-miR-455a-5p		dre-miR-130c-5p
dre-miR-137-2-3p	dre-miR-27a-3p		dre-miR-7133-3p		dre-miR-132-3p
dre-miR-138-5p	dre-miR-27a-5p				dre-miR-132a-5p
dre-miR-138a-3p	dre-miR-27b-3p				dre-miR-132b-5p
dre-miR-139-5p	dre-miR-27b-5p				dre-miR-133a-3p
dre-miR-153a-3p	dre-miR-27d-3p				dre-miR-133a-5p
dre-miR-153b-5p	dre-miR-27e-1-3p				dre-miR-135b-3p
dre-miR-153c-3p	dre-miR-30c-1-3p				dre-miR-135b-5p
dre-miR-181b-5p	dre-miR-30c-5p				dre-miR-137-2-3p
dre-miR-181c-3p	dre-miR-30d-5p				dre-miR-138-5p
dre-miR-181c-5p	dre-miR-30e-3p				dre-miR-1388-3p
dre-miR-183a-5p	dre-miR-451-5p				dre-miR-138a-3p
dre-miR-187-3p	dre-miR-499-3p				dre-miR-139-5p
dre-miR-187-5p	dre-miR-499-5p				dre-miR-1-3p
dre-miR-212-3p	dre-miR-733-2-3p				dre-miR-140-3p
dre-miR-212-5p					dre-miR-141-3p
dre-miR-216a-1-5p					dre-miR-142-3p
dre-miR-216b-5p					dre-miR-142b-5p
dre-miR-217a-3p					dre-miR-144-3p
dre-miR-218b-5p					dre-miR-144-5p
dre-miR-219-1/2-3p					dre-miR-145-3p
dre-miR-2191-3p					dre-miR-146b-5p
dre-miR-219-5p					dre-miR-153a-3p
dre-miR-221-3p					dre-miR-153b-5p
dre-miR-222a-3p					dre-miR-153c-3p
dre-miR-222c-3p					dre-miR-155-5p
dre-miR-338-1a-5p					dre-miR-15b-1-5p
dre-miR-338-1b-5p					dre-miR-16c-3p
dre-miR-338-3p					dre-miR-17a-5p
dre-miR-456-3p					dre-miR-181b-5p
dre-miR-489-3p					dre-miR-181c-3p
dre-miR-727-5p					dre-miR-181c-5p
dre-miR-727a-3p					dre-miR-183a-5p
dre-miR-727b-3p					dre-miR-187-3p
dre-miR-728-3p					dre-miR-187-5p
dre-miR-730-5p					dre-miR-18c-5p
dre-miR-734-3p					dre-miR-194a-5p
dre-miR-7552-5p					dre-miR-194b-5p
dre-miR-7553-3p					dre-miR-196a-5p
dre-miR-7553-5p					dre-miR-196b-5p
dre-miR-7a-5p					dre-miR-19a-3p
dre-miR-7ba-5p					dre-miR-19b-3p
dre-miR-9-1a/2/3/5/6-3p					dre-miR-19c-3p
dre-miR-92b-3p					dre-miR-19d-3p
dre-miR-9-4-3p					dre-miR-200c-3p
dre-miR-9-5p					dre-miR-202-3p
dre-miR-9-7-3p					dre-miR-202-5p
					dre-miR-204-5p
					dre-miR-20a-5p
					dre-miR-20b-5p
					dre-miR-210-5p
					dre-miR-212-3p
					dre-miR-212-5p
					dre-miR-216a-1-5p
					dre-miR-216b-5p
					dre-miR-217a-3p
					dre-miR-2188-3p
					dre-miR-2188-5p
					dre-miR-2189-3p
					dre-miR-2189-5p
					dre-miR-218b-5p
					dre-miR-219-1/2-3p
					dre-miR-2191-3p
					dre-miR-219-5p
					dre-miR-221-3p
					dre-miR-222a-3p
					dre-miR-222b-3p
					dre-miR-222c-3p
					dre-miR-23b-3p
					dre-miR-24-3-5p
					dre-miR-24-3p
					dre-miR-24-6-5p
					dre-miR-25-3p
					dre-miR-26a-5p
					dre-miR-27a-3p
					dre-miR-27a-5p
					dre-miR-27b-3p
					dre-miR-27b-5p
					dre-miR-27d-3p
					dre-miR-27e-1-3p
					dre-miR-30c-1-3p
					dre-miR-30c-5p
					dre-miR-30d-5p
					dre-miR-30e-3p
					dre-miR-31a-5p
					dre-miR-338-1a-5p
					dre-miR-338-1b-5p
					dre-miR-338-3p
					dre-miR-34b-3p
					dre-miR-34b-5p
					dre-miR-34c-3p
					dre-miR-34c-5p
					dre-miR-363-3p
					dre-miR-375-3p
					dre-miR-429a-3p
					dre-miR-430a-3p
					dre-miR-430b-3p
					dre-miR-430b-5p
					dre-miR-430c-3p
					dre-miR-451-5p
					dre-miR-455-3p
					dre-miR-455a-5p
					dre-miR-456-3p
					dre-miR-457a-3p
					dre-miR-460-5p
					dre-miR-489-3p
					dre-miR-499-3p
					dre-miR-499-5p
					dre-miR-7133-3p
					dre-miR-725-3p
					dre-miR-727-5p
					dre-miR-727a-3p
					dre-miR-727b-3p
					dre-miR-728-3p
					dre-miR-730-5p
					dre-miR-733-2-3p
					dre-miR-734-3p
					dre-miR-7552-5p
					dre-miR-7553-3p
					dre-miR-7553-5p
					dre-miR-7a-5p
					dre-miR-7ba-5p
					dre-miR-9-1a/2/3/5/6-3p
					dre-miR-92b-3p
					dre-miR-93-5p
					dre-miR-9-4-3p
					dre-miR-9-5p
					dre-miR-9-7-3p
					dre-miR-ENSGACG00000022167-3p
