# Supplementary material for: miRNA analysis with Prost! reveals evolutionary conservation of organ-enriched expression and post-transcriptional modifications in three-spined stickleback and zebrafish
Source: Sci Rep. 2019 Mar 8;9:3913. doi: 10.1038/s41598-019-40361-8 (PMC6408482; doi:10.1038/s41598-019-40361-8)
Supplement: Supplementary file 7 — Supplementary Table 6 [file 41598_2019_40361_MOESM7_ESM.xlsx]

## Sheet: Sheet1
Dre-a Targets	Dre-b Targets	Gac-a Targets	Gac-b Targets	Gac-c Targets	Gac-b&Gac-c Targets	Zebrafish Orthologs of Gac-a Targets	Zebrafish Orthologs of Gac-b Targets	Zebrafish Orthologs of Gac-c Targets	Zebrafish Orthologs of Gac-b&Gac-c Targets
ENSDARG00000000019	ENSDARG00000000001	ENSGACG00000000270	ENSGACG00000000272	ENSGACG00000000089	ENSGACG00000000272	ENSDARG00000000729	ENSDARG00000000142	ENSDARG00000001733	ENSDARG00000000142
ENSDARG00000000384	ENSDARG00000000019	ENSGACG00000000500	ENSGACG00000000285	ENSGACG00000001071	ENSGACG00000000285	ENSDARG00000001950	ENSDARG00000002589	ENSDARG00000002589	ENSDARG00000002589
ENSDARG00000001873	ENSDARG00000001244	ENSGACG00000000661	ENSGACG00000000661	ENSGACG00000001100	ENSGACG00000000661	ENSDARG00000002402	ENSDARG00000002670	ENSDARG00000003051	ENSDARG00000002670
ENSDARG00000001972	ENSDARG00000001686	ENSGACG00000000673	ENSGACG00000000885	ENSGACG00000001654	ENSGACG00000000885	ENSDARG00000002506	ENSDARG00000002696	ENSDARG00000003938	ENSDARG00000002696
ENSDARG00000002330	ENSDARG00000001953	ENSGACG00000000989	ENSGACG00000001071	ENSGACG00000006106	ENSGACG00000001071	ENSDARG00000003085	ENSDARG00000003754	ENSDARG00000006005	ENSDARG00000003754
ENSDARG00000002582	ENSDARG00000002016	ENSGACG00000001660	ENSGACG00000001187	ENSGACG00000007162	ENSGACG00000001187	ENSDARG00000003938	ENSDARG00000003938	ENSDARG00000006900	ENSDARG00000003938
ENSDARG00000002787	ENSDARG00000002285	ENSGACG00000002712	ENSGACG00000001654	ENSGACG00000007352	ENSGACG00000001654	ENSDARG00000004261	ENSDARG00000006818	ENSDARG00000007708	ENSDARG00000006818
ENSDARG00000002909	ENSDARG00000002614	ENSGACG00000002759	ENSGACG00000001751	ENSGACG00000009833	ENSGACG00000001751	ENSDARG00000004265	ENSDARG00000007576	ENSDARG00000009214	ENSDARG00000007576
ENSDARG00000003008	ENSDARG00000002632	ENSGACG00000003618	ENSGACG00000002799	ENSGACG00000009960	ENSGACG00000002799	ENSDARG00000005536	ENSDARG00000007867	ENSDARG00000009438	ENSDARG00000007867
ENSDARG00000003127	ENSDARG00000002659	ENSGACG00000003792	ENSGACG00000003134	ENSGACG00000010610	ENSGACG00000003134	ENSDARG00000006145	ENSDARG00000008030	ENSDARG00000009783	ENSDARG00000008030
ENSDARG00000003317	ENSDARG00000002702	ENSGACG00000005546	ENSGACG00000003229	ENSGACG00000011137	ENSGACG00000003229	ENSDARG00000006456	ENSDARG00000009178	ENSDARG00000011088	ENSDARG00000009178
ENSDARG00000003398	ENSDARG00000002732	ENSGACG00000006110	ENSGACG00000003792	ENSGACG00000011860	ENSGACG00000003792	ENSDARG00000006545	ENSDARG00000009214	ENSDARG00000011281	ENSDARG00000009214
ENSDARG00000003411	ENSDARG00000002768	ENSGACG00000006149	ENSGACG00000004638	ENSGACG00000011941	ENSGACG00000004638	ENSDARG00000006677	ENSDARG00000009783	ENSDARG00000011662	ENSDARG00000009783
ENSDARG00000003797	ENSDARG00000002968	ENSGACG00000006456	ENSGACG00000005462	ENSGACG00000012300	ENSGACG00000005462	ENSDARG00000007040	ENSDARG00000010717	ENSDARG00000014373	ENSDARG00000010717
ENSDARG00000003813	ENSDARG00000003061	ENSGACG00000007734	ENSGACG00000006456	ENSGACG00000012547	ENSGACG00000006456	ENSDARG00000007867	ENSDARG00000011072	ENSDARG00000015622	ENSDARG00000011072
ENSDARG00000003933	ENSDARG00000003307	ENSGACG00000008563	ENSGACG00000006708	ENSGACG00000014120	ENSGACG00000006708	ENSDARG00000008305	ENSDARG00000011662	ENSDARG00000016132	ENSDARG00000011662
ENSDARG00000003940	ENSDARG00000003395	ENSGACG00000009326	ENSGACG00000006882	ENSGACG00000015501	ENSGACG00000006882	ENSDARG00000008674	ENSDARG00000011884	ENSDARG00000014763	ENSDARG00000011884
ENSDARG00000004023	ENSDARG00000003512	ENSGACG00000009833	ENSGACG00000007352	ENSGACG00000016494	ENSGACG00000007352	ENSDARG00000009252	ENSDARG00000012113	ENSDARG00000016923	ENSDARG00000012113
ENSDARG00000004184	ENSDARG00000003682	ENSGACG00000011137	ENSGACG00000008390	ENSGACG00000016591	ENSGACG00000008390	ENSDARG00000010936	ENSDARG00000013950	ENSDARG00000017811	ENSDARG00000013950
ENSDARG00000004232	ENSDARG00000003829	ENSGACG00000011212	ENSGACG00000009094	ENSGACG00000016901	ENSGACG00000009094	ENSDARG00000010965	ENSDARG00000016655	ENSDARG00000018658	ENSDARG00000016655
ENSDARG00000004648	ENSDARG00000003952	ENSGACG00000011529	ENSGACG00000009960	ENSGACG00000017163	ENSGACG00000009960	ENSDARG00000011072	ENSDARG00000017811	ENSDARG00000019311	ENSDARG00000017811
ENSDARG00000004714	ENSDARG00000003961	ENSGACG00000012058	ENSGACG00000010395	ENSGACG00000017516	ENSGACG00000010395	ENSDARG00000011334	ENSDARG00000018006	ENSDARG00000019529	ENSDARG00000018006
ENSDARG00000004851	ENSDARG00000003963	ENSGACG00000012457	ENSGACG00000011203	ENSGACG00000017589	ENSGACG00000011203	ENSDARG00000011665	ENSDARG00000018658	ENSDARG00000019541	ENSDARG00000018658
ENSDARG00000004930	ENSDARG00000004023	ENSGACG00000012547	ENSGACG00000012173	ENSGACG00000019129	ENSGACG00000012173	ENSDARG00000012215	ENSDARG00000018980	ENSDARG00000019547	ENSDARG00000018980
ENSDARG00000005150	ENSDARG00000004046	ENSGACG00000013415	ENSGACG00000012547	ENSGACG00000019480	ENSGACG00000012547	ENSDARG00000013472	ENSDARG00000019038	ENSDARG00000020024	ENSDARG00000019038
ENSDARG00000005210	ENSDARG00000004232	ENSGACG00000014480	ENSGACG00000015202	ENSGACG00000019509	ENSGACG00000015202	ENSDARG00000013711	ENSDARG00000021202	ENSDARG00000020043	ENSDARG00000021202
ENSDARG00000005273	ENSDARG00000004280	ENSGACG00000014914	ENSGACG00000015501	ENSGACG00000019807	ENSGACG00000015501	ENSDARG00000013750	ENSDARG00000021681	ENSDARG00000021257	ENSDARG00000021681
ENSDARG00000005350	ENSDARG00000004307	ENSGACG00000016494	ENSGACG00000016901	ENSGACG00000002401	ENSGACG00000016901	ENSDARG00000013863	ENSDARG00000021846	ENSDARG00000021466	ENSDARG00000021846
ENSDARG00000005565	ENSDARG00000004406	ENSGACG00000016799	ENSGACG00000017163	ENSGACG00000007182	ENSGACG00000017163	ENSDARG00000014646	ENSDARG00000027744	ENSDARG00000021681	ENSDARG00000027744
ENSDARG00000005629	ENSDARG00000004415	ENSGACG00000017594	ENSGACG00000017969	ENSGACG00000000951	ENSGACG00000017969	ENSDARG00000014676	ENSDARG00000027887	ENSDARG00000022820	ENSDARG00000027887
ENSDARG00000005670	ENSDARG00000004451	ENSGACG00000018275	ENSGACG00000018053	ENSGACG00000010856	ENSGACG00000018053	ENSDARG00000015064	ENSDARG00000027899	ENSDARG00000024846	ENSDARG00000027899
ENSDARG00000005828	ENSDARG00000004452	ENSGACG00000018502	ENSGACG00000017864	ENSGACG00000001906	ENSGACG00000017864	ENSDARG00000015208	ENSDARG00000028546	ENSDARG00000026178	ENSDARG00000028546
ENSDARG00000005841	ENSDARG00000004722	ENSGACG00000018786	ENSGACG00000007182	ENSGACG00000005730	ENSGACG00000007182	ENSDARG00000015236	ENSDARG00000030269	ENSDARG00000027744	ENSDARG00000030269
ENSDARG00000005879	ENSDARG00000004880	ENSGACG00000018869	ENSGACG00000003943	ENSGACG00000015892	ENSGACG00000003943	ENSDARG00000015572	ENSDARG00000031044	ENSDARG00000027899	ENSDARG00000031044
ENSDARG00000005948	ENSDARG00000005104	ENSGACG00000019195	ENSGACG00000009422	ENSGACG00000003486	ENSGACG00000009422	ENSDARG00000015610	ENSDARG00000031388	ENSDARG00000028715	ENSDARG00000031388
ENSDARG00000005980	ENSDARG00000005343	ENSGACG00000019220	ENSGACG00000005236	ENSGACG00000000349	ENSGACG00000005236	ENSDARG00000016655	ENSDARG00000033666	ENSDARG00000029112	ENSDARG00000033666
ENSDARG00000006207	ENSDARG00000006044	ENSGACG00000019480	ENSGACG00000010856	ENSGACG00000014548	ENSGACG00000010856	ENSDARG00000017274	ENSDARG00000034518	ENSDARG00000030224	ENSDARG00000034518
ENSDARG00000006220	ENSDARG00000006065	ENSGACG00000019539	ENSGACG00000014377	ENSGACG00000017631	ENSGACG00000014377	ENSDARG00000017445	ENSDARG00000035579	ENSDARG00000030269	ENSDARG00000035579
ENSDARG00000006242	ENSDARG00000006566	ENSGACG00000019849	ENSGACG00000017856	ENSGACG00000010903	ENSGACG00000017856	ENSDARG00000017928	ENSDARG00000035579	ENSDARG00000031388	ENSDARG00000035679
ENSDARG00000006396	ENSDARG00000006603	ENSGACG00000020119	ENSGACG00000010906	ENSGACG00000004179	ENSGACG00000010906	ENSDARG00000018106	ENSDARG00000035679	ENSDARG00000032768	ENSDARG00000041337
ENSDARG00000006408	ENSDARG00000006712	ENSGACG00000001844	ENSGACG00000008160	ENSGACG00000015323	ENSGACG00000008160	ENSDARG00000018383	ENSDARG00000041337	ENSDARG00000033126	ENSDARG00000042213
ENSDARG00000006413	ENSDARG00000006869	ENSGACG00000016598	ENSGACG00000004034	ENSGACG00000014396	ENSGACG00000004034	ENSDARG00000018459	ENSDARG00000042213	ENSDARG00000033596	ENSDARG00000042522
ENSDARG00000006524	ENSDARG00000007136	ENSGACG00000015218	ENSGACG00000003486	ENSGACG00000009976	ENSGACG00000003486	ENSDARG00000018914	ENSDARG00000042522	ENSDARG00000033978	ENSDARG00000042925
ENSDARG00000006546	ENSDARG00000007198	ENSGACG00000014211	ENSGACG00000014548	ENSGACG00000004343	ENSGACG00000014548	ENSDARG00000019185	ENSDARG00000042925	ENSDARG00000035084	ENSDARG00000043932
ENSDARG00000006566	ENSDARG00000007207	ENSGACG00000000308	ENSGACG00000017449	ENSGACG00000007920	ENSGACG00000017449	ENSDARG00000019529	ENSDARG00000043932	ENSDARG00000035225	ENSDARG00000044182
ENSDARG00000006686	ENSDARG00000007329	ENSGACG00000010856	ENSGACG00000013030	ENSGACG00000010885	ENSGACG00000013030	ENSDARG00000020115	ENSDARG00000044182	ENSDARG00000035579	ENSDARG00000045017
ENSDARG00000006719	ENSDARG00000007461	ENSGACG00000016363	ENSGACG00000004179	ENSGACG00000002569	ENSGACG00000004179	ENSDARG00000020699	ENSDARG00000045017	ENSDARG00000035579	ENSDARG00000045160
ENSDARG00000006849	ENSDARG00000007560	ENSGACG00000004172	ENSGACG00000001587	ENSGACG00000011654	ENSGACG00000001587	ENSDARG00000021252	ENSDARG00000045160	ENSDARG00000036057	ENSDARG00000045373
ENSDARG00000006869	ENSDARG00000007923	ENSGACG00000013590	ENSGACG00000002689	ENSGACG00000011280	ENSGACG00000002689	ENSDARG00000021433	ENSDARG00000045373	ENSDARG00000036442	ENSDARG00000045540
ENSDARG00000006877	ENSDARG00000008188	ENSGACG00000003152	ENSGACG00000000460	ENSGACG00000017272	ENSGACG00000000460	ENSDARG00000021846	ENSDARG00000045540	ENSDARG00000036595	ENSDARG00000045680
ENSDARG00000007129	ENSDARG00000008224	ENSGACG00000018598	ENSGACG00000020269	ENSGACG00000003128	ENSGACG00000020269	ENSDARG00000022340	ENSDARG00000045680	ENSDARG00000037153	ENSDARG00000052350
ENSDARG00000007172	ENSDARG00000008247	ENSGACG00000019101	ENSGACG00000010885	ENSGACG00000003714	ENSGACG00000010885	ENSDARG00000023287	ENSDARG00000052350	ENSDARG00000037647	ENSDARG00000055426
ENSDARG00000007198	ENSDARG00000008372	ENSGACG00000012991	ENSGACG00000013081	ENSGACG00000020824	ENSGACG00000013081	ENSDARG00000024116	ENSDARG00000055426	ENSDARG00000037946	ENSDARG00000055562
ENSDARG00000007289	ENSDARG00000008413	ENSGACG00000020616	ENSGACG00000002569	ENSGACG00000014538	ENSGACG00000002569	ENSDARG00000024717	ENSDARG00000055562	ENSDARG00000038694	ENSDARG00000056152
ENSDARG00000007461	ENSDARG00000008983	ENSGACG00000010906	ENSGACG00000005476	ENSGACG00000007341	ENSGACG00000005476	ENSDARG00000025027	ENSDARG00000056152	ENSDARG00000038985	ENSDARG00000056549
ENSDARG00000007494	ENSDARG00000009014	ENSGACG00000016418	ENSGACG00000012637	ENSGACG00000003982	ENSGACG00000012637	ENSDARG00000028546	ENSDARG00000056549	ENSDARG00000039041	ENSDARG00000057080
ENSDARG00000007691	ENSDARG00000009018	ENSGACG00000018382	ENSGACG00000014356	ENSGACG00000014432	ENSGACG00000014356	ENSDARG00000028957	ENSDARG00000057080	ENSDARG00000039229	ENSDARG00000058180
ENSDARG00000007869	ENSDARG00000009299	ENSGACG00000019680	ENSGACG00000003982	ENSGACG00000001602	ENSGACG00000003982	ENSDARG00000028982	ENSDARG00000058180	ENSDARG00000042120	ENSDARG00000059871
ENSDARG00000007915	ENSDARG00000009525	ENSGACG00000009299	ENSGACG00000010987	ENSGACG00000005169	ENSGACG00000010987	ENSDARG00000029150	ENSDARG00000059871	ENSDARG00000042213	ENSDARG00000061173
ENSDARG00000007996	ENSDARG00000009629	ENSGACG00000013222	ENSGACG00000013618	ENSGACG00000013618	ENSGACG00000013618	ENSDARG00000029639	ENSDARG00000061173	ENSDARG00000042864	ENSDARG00000063436
ENSDARG00000008035	ENSDARG00000009693	ENSGACG00000013030	ENSGACG00000004809	ENSGACG00000006767	ENSGACG00000004809	ENSDARG00000029718	ENSDARG00000063436	ENSDARG00000044381	ENSDARG00000063583
ENSDARG00000008188	ENSDARG00000009939	ENSGACG00000003684	ENSGACG00000006767	ENSGACG00000008767	ENSGACG00000006767	ENSDARG00000029975	ENSDARG00000063583	ENSDARG00000044402	ENSDARG00000017320
ENSDARG00000008218	ENSDARG00000010442	ENSGACG00000004178	ENSGACG00000014821	ENSGACG00000009118	ENSGACG00000014821	ENSDARG00000030224	ENSDARG00000017320	ENSDARG00000044402	ENSDARG00000069314
ENSDARG00000008366	ENSDARG00000010519	ENSGACG00000007660	ENSGACG00000015345	ENSGACG00000020885	ENSGACG00000015345	ENSDARG00000031044	ENSDARG00000069314	ENSDARG00000044402	ENSDARG00000071279
ENSDARG00000008740	ENSDARG00000010710	ENSGACG00000007956	ENSGACG00000004641	ENSGACG00000015345	ENSGACG00000004641	ENSDARG00000032831	ENSDARG00000071279	ENSDARG00000044597	ENSDARG00000071396
ENSDARG00000009018	ENSDARG00000010771	ENSGACG00000012294	ENSGACG00000006484	ENSGACG00000006484	ENSGACG00000006484	ENSDARG00000032865	ENSDARG00000071396	ENSDARG00000051920	ENSDARG00000074213
ENSDARG00000009031	ENSDARG00000010823	ENSGACG00000001505	ENSGACG00000018925	ENSGACG00000020876	ENSGACG00000018925	ENSDARG00000032866	ENSDARG00000074213	ENSDARG00000052343	ENSDARG00000075434
ENSDARG00000009131	ENSDARG00000011027	ENSGACG00000006347	ENSGACG00000001376	ENSGACG00000004935	ENSGACG00000001376	ENSDARG00000033020	ENSDARG00000075434	ENSDARG00000052738	ENSDARG00000076836
ENSDARG00000009253	ENSDARG00000011233	ENSGACG00000005784	ENSGACG00000001350	ENSGACG00000002194	ENSGACG00000001350	ENSDARG00000033978	ENSDARG00000076836	ENSDARG00000055562	ENSDARG00000077264
ENSDARG00000009852	ENSDARG00000011298	ENSGACG00000005192	ENSGACG00000014658	ENSGACG00000010966	ENSGACG00000014658	ENSDARG00000034080	ENSDARG00000077264	ENSDARG00000055737	ENSDARG00000077934
ENSDARG00000009899	ENSDARG00000011376	ENSGACG00000004898	ENSGACG00000005705	ENSGACG00000016395	ENSGACG00000005705	ENSDARG00000034174	ENSDARG00000077934	ENSDARG00000055760	ENSDARG00000086044
ENSDARG00000009939	ENSDARG00000011422	ENSGACG00000014552	ENSGACG00000004303	ENSGACG00000000725	ENSGACG00000004303	ENSDARG00000034518	ENSDARG00000086044	ENSDARG00000056152	ENSDARG00000086592
ENSDARG00000010059	ENSDARG00000011473	ENSGACG00000005640	ENSGACG00000012746	ENSGACG00000001350	ENSGACG00000012746	ENSDARG00000035579	ENSDARG00000086592	ENSDARG00000056549	ENSDARG00000086670
ENSDARG00000010124	ENSDARG00000011703	ENSGACG00000019406	ENSGACG00000007898	ENSGACG00000014658	ENSGACG00000007898	ENSDARG00000035831	ENSDARG00000086670	ENSDARG00000057770	ENSDARG00000087093
ENSDARG00000010155	ENSDARG00000011743	ENSGACG00000008462	ENSGACG00000000232	ENSGACG00000015872	ENSGACG00000000232	ENSDARG00000023967	ENSDARG00000087093	ENSDARG00000060263	ENSDARG00000087907
ENSDARG00000010400	ENSDARG00000012071	ENSGACG00000020269	ENSGACG00000000176	ENSGACG00000017189	ENSGACG00000000176	ENSDARG00000037900	ENSDARG00000087907	ENSDARG00000060545	ENSDARG00000092713
ENSDARG00000010472	ENSDARG00000012130	ENSGACG00000010229	ENSGACG00000001352	ENSGACG00000016832	ENSGACG00000001352	ENSDARG00000038027	ENSDARG00000092713	ENSDARG00000062361	ENSDARG00000093342
ENSDARG00000010655	ENSDARG00000012222	ENSGACG00000009137	ENSGACG00000011254	ENSGACG00000011378	ENSGACG00000011254	ENSDARG00000038978	ENSDARG00000093342	ENSDARG00000063078	ENSDARG00000096687
ENSDARG00000010771	ENSDARG00000012387	ENSGACG00000013664	ENSGACG00000009221	ENSGACG00000018660	ENSGACG00000009221	ENSDARG00000039067	ENSDARG00000096687	ENSDARG00000063436	ENSDARG00000001733
ENSDARG00000011027	ENSDARG00000012446	ENSGACG00000013800	ENSGACG00000002167	ENSGACG00000006561	ENSGACG00000002167	ENSDARG00000039345		ENSDARG00000063583	ENSDARG00000003051
ENSDARG00000011259	ENSDARG00000012450	ENSGACG00000008168	ENSGACG00000019383	ENSGACG00000010688	ENSGACG00000019383	ENSDARG00000039400		ENSDARG00000017320	ENSDARG00000006005
ENSDARG00000011333	ENSDARG00000012499	ENSGACG00000002478	ENSGACG00000000699	ENSGACG00000002459	ENSGACG00000000699	ENSDARG00000041337		ENSDARG00000069980	ENSDARG00000006900
ENSDARG00000011449	ENSDARG00000012593	ENSGACG00000007581	ENSGACG00000016618	ENSGACG00000007665	ENSGACG00000016618	ENSDARG00000041729		ENSDARG00000071396	ENSDARG00000007708
ENSDARG00000011473	ENSDARG00000012674	ENSGACG00000001735	ENSGACG00000011812	ENSGACG00000006143	ENSGACG00000011812	ENSDARG00000042112		ENSDARG00000074503	ENSDARG00000009438
ENSDARG00000011570	ENSDARG00000012820	ENSGACG00000011280	ENSGACG00000019949	ENSGACG00000011634	ENSGACG00000019949	ENSDARG00000042716		ENSDARG00000034534	ENSDARG00000011088
ENSDARG00000011581	ENSDARG00000012953	ENSGACG00000005820	ENSGACG00000019804	ENSGACG00000012746	ENSGACG00000019804	ENSDARG00000042753		ENSDARG00000078315	ENSDARG00000011281
ENSDARG00000011582	ENSDARG00000013375	ENSGACG00000002558	ENSGACG00000016072	ENSGACG00000004217	ENSGACG00000016072	ENSDARG00000044182		ENSDARG00000078399	ENSDARG00000014373
ENSDARG00000011597	ENSDARG00000013533	ENSGACG00000020494	ENSGACG00000016480	ENSGACG00000001857	ENSGACG00000016480	ENSDARG00000044445		ENSDARG00000038533	ENSDARG00000015622
ENSDARG00000011637	ENSDARG00000013730	ENSGACG00000001985	ENSGACG00000004676	ENSGACG00000002618	ENSGACG00000004676	ENSDARG00000044492		ENSDARG00000079895	ENSDARG00000016132
ENSDARG00000011671	ENSDARG00000013782	ENSGACG00000010987	ENSGACG00000017834	ENSGACG00000003122	ENSGACG00000017834	ENSDARG00000044803		ENSDARG00000087093	ENSDARG00000014763
ENSDARG00000011743	ENSDARG00000013961	ENSGACG00000015490	ENSGACG00000013091	ENSGACG00000020819	ENSGACG00000013091	ENSDARG00000045017		ENSDARG00000087759	ENSDARG00000016923
ENSDARG00000011837	ENSDARG00000013976	ENSGACG00000006978	ENSGACG00000015567	ENSGACG00000020902	ENSGACG00000015567	ENSDARG00000045277		ENSDARG00000087950	ENSDARG00000019311
ENSDARG00000011876	ENSDARG00000013990	ENSGACG00000013595	ENSGACG00000014463	ENSGACG00000002116	ENSGACG00000014463	ENSDARG00000045302		ENSDARG00000090444	ENSDARG00000019529
ENSDARG00000011879	ENSDARG00000014147	ENSGACG00000003205	ENSGACG00000020422	ENSGACG00000014206	ENSGACG00000020422	ENSDARG00000045416		ENSDARG00000079055	ENSDARG00000019541
ENSDARG00000011948	ENSDARG00000014292	ENSGACG00000006551	ENSGACG00000005384	ENSGACG00000018575	ENSGACG00000005384	ENSDARG00000045421		ENSDARG00000037334	ENSDARG00000019547
ENSDARG00000012021	ENSDARG00000014395	ENSGACG00000014821	ENSGACG00000000256	ENSGACG00000019949	ENSGACG00000000256	ENSDARG00000045540		ENSDARG00000095633	ENSDARG00000020024
ENSDARG00000012066	ENSDARG00000014498	ENSGACG00000004545	ENSGACG00000003179	ENSGACG00000015321	ENSGACG00000003179	ENSDARG00000045608		ENSDARG00000097082	ENSDARG00000020043
ENSDARG00000012135	ENSDARG00000014587	ENSGACG00000002342	ENSGACG00000016738	ENSGACG00000007067	ENSGACG00000016738	ENSDARG00000045913		ENSDARG00000067824	ENSDARG00000021257
ENSDARG00000012294	ENSDARG00000014634	ENSGACG00000013530	ENSGACG00000000586	ENSGACG00000019804	ENSGACG00000000586	ENSDARG00000045927		ENSDARG00000060070	ENSDARG00000021466
ENSDARG00000012446	ENSDARG00000014770	ENSGACG00000013911	ENSGACG00000015373	ENSGACG00000016072	ENSGACG00000015373	ENSDARG00000046022		ENSDARG00000012387	ENSDARG00000022820
ENSDARG00000012450	ENSDARG00000014804	ENSGACG00000016347	ENSGACG00000012843	ENSGACG00000018292	ENSGACG00000012843	ENSDARG00000053104			ENSDARG00000024846
ENSDARG00000012553	ENSDARG00000014859	ENSGACG00000019560	ENSGACG00000011650	ENSGACG00000013350	ENSGACG00000011650	ENSDARG00000054420			ENSDARG00000026178
ENSDARG00000012674	ENSDARG00000014878	ENSGACG00000020885	ENSGACG00000016333	ENSGACG00000019054	ENSGACG00000016333	ENSDARG00000054858			ENSDARG00000028715
ENSDARG00000012738	ENSDARG00000015404	ENSGACG00000004641	ENSGACG00000016345	ENSGACG00000020601	ENSGACG00000016345	ENSDARG00000055154			ENSDARG00000029112
ENSDARG00000013122	ENSDARG00000015627	ENSGACG00000010338	ENSGACG00000010682	ENSGACG00000010653	ENSGACG00000010682	ENSDARG00000055470			ENSDARG00000030224
ENSDARG00000013266	ENSDARG00000015770	ENSGACG00000003301	ENSGACG00000014295	ENSGACG00000015567	ENSGACG00000014295	ENSDARG00000055474			ENSDARG00000032768
ENSDARG00000013542	ENSDARG00000015891	ENSGACG00000005344	ENSGACG00000006403	ENSGACG00000014463	ENSGACG00000006403	ENSDARG00000055477			ENSDARG00000033126
ENSDARG00000013582	ENSDARG00000015911	ENSGACG00000004795	ENSGACG00000005072	ENSGACG00000020422	ENSGACG00000005072	ENSDARG00000055643			ENSDARG00000033596
ENSDARG00000013670	ENSDARG00000016086	ENSGACG00000010966	ENSGACG00000013849	ENSGACG00000016429	ENSGACG00000013849	ENSDARG00000055737			ENSDARG00000033978
ENSDARG00000013973	ENSDARG00000016343	ENSGACG00000012708	ENSGACG00000010086	ENSGACG00000003179	ENSGACG00000010086	ENSDARG00000056121			ENSDARG00000035084
ENSDARG00000013990	ENSDARG00000016375	ENSGACG00000017355		ENSGACG00000008144	ENSGACG00000000089	ENSDARG00000056741			ENSDARG00000035225
ENSDARG00000013997	ENSDARG00000016460	ENSGACG00000001376		ENSGACG00000003211	ENSGACG00000001100	ENSDARG00000057080			ENSDARG00000036057
ENSDARG00000014059	ENSDARG00000016484	ENSGACG00000001350		ENSGACG00000014111	ENSGACG00000006106	ENSDARG00000057440			ENSDARG00000036442
ENSDARG00000014091	ENSDARG00000016541	ENSGACG00000014658		ENSGACG00000010837	ENSGACG00000007162	ENSDARG00000024815			ENSDARG00000036595
ENSDARG00000014181	ENSDARG00000016551	ENSGACG00000017300		ENSGACG00000008840	ENSGACG00000009833	ENSDARG00000058180			ENSDARG00000037153
ENSDARG00000014323	ENSDARG00000016733	ENSGACG00000005164		ENSGACG00000020444	ENSGACG00000010610	ENSDARG00000058345			ENSDARG00000037647
ENSDARG00000014395	ENSDARG00000016830	ENSGACG00000014967		ENSGACG00000014295	ENSGACG00000011137	ENSDARG00000058366			ENSDARG00000037946
ENSDARG00000014462	ENSDARG00000017119	ENSGACG00000007246		ENSGACG00000014027	ENSGACG00000011860	ENSDARG00000059202			ENSDARG00000038694
ENSDARG00000014488	ENSDARG00000017154	ENSGACG00000016570		ENSGACG00000004866	ENSGACG00000011941	ENSDARG00000059437			ENSDARG00000038985
ENSDARG00000014522	ENSDARG00000017188	ENSGACG00000019899		ENSGACG00000019326	ENSGACG00000012300	ENSDARG00000060101			ENSDARG00000039041
ENSDARG00000014675	ENSDARG00000017234	ENSGACG00000017232		ENSGACG00000005865	ENSGACG00000014120	ENSDARG00000060243			ENSDARG00000039229
ENSDARG00000014770	ENSDARG00000017246	ENSGACG00000002453		ENSGACG00000011988	ENSGACG00000016494	ENSDARG00000060354			ENSDARG00000042120
ENSDARG00000015002	ENSDARG00000017266	ENSGACG00000004303		ENSGACG00000002038	ENSGACG00000016591	ENSDARG00000060380			ENSDARG00000042864
ENSDARG00000015015	ENSDARG00000017354	ENSGACG00000006912		ENSGACG00000003746	ENSGACG00000017516	ENSDARG00000060500			ENSDARG00000044381
ENSDARG00000015563	ENSDARG00000017617	ENSGACG00000012104		ENSGACG00000006258	ENSGACG00000017589	ENSDARG00000061180			ENSDARG00000044402
ENSDARG00000015567	ENSDARG00000017676	ENSGACG00000014718		ENSGACG00000016722	ENSGACG00000019129	ENSDARG00000061688			ENSDARG00000044597
ENSDARG00000015849	ENSDARG00000017790	ENSGACG00000010918		ENSGACG00000020677	ENSGACG00000019480	ENSDARG00000061989			ENSDARG00000051920
ENSDARG00000015891	ENSDARG00000017803	ENSGACG00000001352			ENSGACG00000019509	ENSDARG00000062085			ENSDARG00000052343
ENSDARG00000015901	ENSDARG00000017843	ENSGACG00000002465			ENSGACG00000019807	ENSDARG00000062757			ENSDARG00000052738
ENSDARG00000015911	ENSDARG00000018110	ENSGACG00000020456			ENSGACG00000002401	ENSDARG00000063583			ENSDARG00000055737
ENSDARG00000016156	ENSDARG00000018149	ENSGACG00000004448			ENSGACG00000000951	ENSDARG00000067560			ENSDARG00000055760
ENSDARG00000016256	ENSDARG00000018260	ENSGACG00000011254			ENSGACG00000001906	ENSDARG00000068256			ENSDARG00000057770
ENSDARG00000016541	ENSDARG00000018425	ENSGACG00000005055			ENSGACG00000005730	ENSDARG00000068521			ENSDARG00000060263
ENSDARG00000016570	ENSDARG00000018440	ENSGACG00000005475			ENSGACG00000015892	ENSDARG00000068903			ENSDARG00000060545
ENSDARG00000016584	ENSDARG00000018508	ENSGACG00000016612			ENSGACG00000000349	ENSDARG00000069314			ENSDARG00000062361
ENSDARG00000016733	ENSDARG00000018618	ENSGACG00000017984			ENSGACG00000017631	ENSDARG00000069397			ENSDARG00000063078
ENSDARG00000017084	ENSDARG00000018691	ENSGACG00000019383			ENSGACG00000010903	ENSDARG00000030604			ENSDARG00000069980
ENSDARG00000017105	ENSDARG00000018742	ENSGACG00000008880			ENSGACG00000015323	ENSDARG00000070037			ENSDARG00000074503
ENSDARG00000017119	ENSDARG00000018797	ENSGACG00000008859			ENSGACG00000014396	ENSDARG00000071279			ENSDARG00000034534
ENSDARG00000017188	ENSDARG00000018891	ENSGACG00000007371			ENSGACG00000009976	ENSDARG00000071878			ENSDARG00000078315
ENSDARG00000017294	ENSDARG00000018896	ENSGACG00000007420			ENSGACG00000004343	ENSDARG00000074435			ENSDARG00000078399
ENSDARG00000017354	ENSDARG00000018907	ENSGACG00000015158			ENSGACG00000007920	ENSDARG00000075325			ENSDARG00000038533
ENSDARG00000017522	ENSDARG00000018953	ENSGACG00000005930			ENSGACG00000011654	ENSDARG00000076472			ENSDARG00000079895
ENSDARG00000017549	ENSDARG00000018997	ENSGACG00000019730			ENSGACG00000011280	ENSDARG00000076568			ENSDARG00000087759
ENSDARG00000017741	ENSDARG00000019144	ENSGACG00000020282			ENSGACG00000017272	ENSDARG00000076797			ENSDARG00000087950
ENSDARG00000017790	ENSDARG00000019581	ENSGACG00000001955			ENSGACG00000003128	ENSDARG00000077009			ENSDARG00000090444
ENSDARG00000017929	ENSDARG00000019660	ENSGACG00000014382			ENSGACG00000003714	ENSDARG00000077269			ENSDARG00000079055
ENSDARG00000018110	ENSDARG00000019692	ENSGACG00000007245			ENSGACG00000020824	ENSDARG00000077284			ENSDARG00000037334
ENSDARG00000018145	ENSDARG00000019715	ENSGACG00000002042			ENSGACG00000014538	ENSDARG00000077515			ENSDARG00000095633
ENSDARG00000018411	ENSDARG00000019728	ENSGACG00000015321			ENSGACG00000007341	ENSDARG00000077620			ENSDARG00000097082
ENSDARG00000018788	ENSDARG00000019797	ENSGACG00000008797			ENSGACG00000014432	ENSDARG00000078386			ENSDARG00000067824
ENSDARG00000018809	ENSDARG00000019902	ENSGACG00000020071			ENSGACG00000001602	ENSDARG00000076144			ENSDARG00000060070
ENSDARG00000018896	ENSDARG00000019945	ENSGACG00000016480			ENSGACG00000005169	ENSDARG00000079104			ENSDARG00000012387
ENSDARG00000018907	ENSDARG00000020080	ENSGACG00000007851			ENSGACG00000008767	ENSDARG00000079374
ENSDARG00000018961	ENSDARG00000020235	ENSGACG00000009988			ENSGACG00000009118	ENSDARG00000080010
ENSDARG00000019137	ENSDARG00000020236	ENSGACG00000004676			ENSGACG00000020885	ENSDARG00000074390
ENSDARG00000019179	ENSDARG00000020292	ENSGACG00000019796			ENSGACG00000020876	ENSDARG00000086627
ENSDARG00000019205	ENSDARG00000020493	ENSGACG00000016599			ENSGACG00000004935	ENSDARG00000086670
ENSDARG00000019646	ENSDARG00000020607	ENSGACG00000009844			ENSGACG00000002194	ENSDARG00000087233
ENSDARG00000019659	ENSDARG00000020741	ENSGACG00000015493			ENSGACG00000010966	ENSDARG00000087241
ENSDARG00000019692	ENSDARG00000020887	ENSGACG00000013267			ENSGACG00000016395	ENSDARG00000087655
ENSDARG00000019715	ENSDARG00000021556	ENSGACG00000000271			ENSGACG00000000725	ENSDARG00000017906
ENSDARG00000019945	ENSDARG00000021607	ENSGACG00000016988			ENSGACG00000015872	ENSDARG00000088696
ENSDARG00000019951	ENSDARG00000021669	ENSGACG00000007781			ENSGACG00000017189	ENSDARG00000088902
ENSDARG00000020164	ENSDARG00000021866	ENSGACG00000011810			ENSGACG00000016832	ENSDARG00000020811
ENSDARG00000020241	ENSDARG00000022013	ENSGACG00000009982			ENSGACG00000011378	ENSDARG00000089095
ENSDARG00000020278	ENSDARG00000022203	ENSGACG00000013003			ENSGACG00000018660	ENSDARG00000090126
ENSDARG00000020292	ENSDARG00000022579	ENSGACG00000012224			ENSGACG00000006561	ENSDARG00000090494
ENSDARG00000020475	ENSDARG00000022652	ENSGACG00000018805			ENSGACG00000010688	ENSDARG00000091273
ENSDARG00000020607	ENSDARG00000022895	ENSGACG00000005008			ENSGACG00000002459	ENSDARG00000092713
ENSDARG00000020656	ENSDARG00000022995	ENSGACG00000014463			ENSGACG00000007665	ENSDARG00000093406
ENSDARG00000020781	ENSDARG00000023217	ENSGACG00000008083			ENSGACG00000006143	ENSDARG00000094310
ENSDARG00000020887	ENSDARG00000023237	ENSGACG00000000853			ENSGACG00000011634	ENSDARG00000094516
ENSDARG00000020944	ENSDARG00000023323	ENSGACG00000005918			ENSGACG00000004217	ENSDARG00000097651
ENSDARG00000020960	ENSDARG00000023445	ENSGACG00000016369			ENSGACG00000001857	ENSDARG00000012066
ENSDARG00000021021	ENSDARG00000024184	ENSGACG00000005384			ENSGACG00000002618	ENSDARG00000021488
ENSDARG00000021047	ENSDARG00000024365	ENSGACG00000002470			ENSGACG00000003122	ENSDARG00000037358
ENSDARG00000021225	ENSDARG00000024561	ENSGACG00000008901			ENSGACG00000020819	ENSDARG00000037371
ENSDARG00000021257	ENSDARG00000024619	ENSGACG00000005773			ENSGACG00000020902	ENSDARG00000038518
ENSDARG00000021466	ENSDARG00000024847	ENSGACG00000000256			ENSGACG00000002116	ENSDARG00000042522
ENSDARG00000021488	ENSDARG00000025200	ENSGACG00000016967			ENSGACG00000014206	ENSDARG00000060646
ENSDARG00000021702	ENSDARG00000025403	ENSGACG00000001524			ENSGACG00000018575
ENSDARG00000021808	ENSDARG00000025972	ENSGACG00000015363			ENSGACG00000015321
ENSDARG00000021896	ENSDARG00000026048	ENSGACG00000018794			ENSGACG00000007067
ENSDARG00000021987	ENSDARG00000026081	ENSGACG00000009022			ENSGACG00000018292
ENSDARG00000022280	ENSDARG00000026599	ENSGACG00000000754			ENSGACG00000013350
ENSDARG00000022660	ENSDARG00000026753	ENSGACG00000006972			ENSGACG00000019054
ENSDARG00000022682	ENSDARG00000026842	ENSGACG00000016156			ENSGACG00000020601
ENSDARG00000022895	ENSDARG00000027183	ENSGACG00000020153			ENSGACG00000010653
ENSDARG00000022904	ENSDARG00000027461	ENSGACG00000005652			ENSGACG00000016429
ENSDARG00000022995	ENSDARG00000027472	ENSGACG00000004774			ENSGACG00000008144
ENSDARG00000023058	ENSDARG00000027552	ENSGACG00000004990			ENSGACG00000003211
ENSDARG00000023445	ENSDARG00000027600	ENSGACG00000019523			ENSGACG00000014111
ENSDARG00000023526	ENSDARG00000027963	ENSGACG00000013440			ENSGACG00000010837
ENSDARG00000023609	ENSDARG00000028017	ENSGACG00000006202			ENSGACG00000008840
ENSDARG00000023627	ENSDARG00000028099	ENSGACG00000016474			ENSGACG00000020444
ENSDARG00000023701	ENSDARG00000028396	ENSGACG00000013220			ENSGACG00000014027
ENSDARG00000023814	ENSDARG00000028448	ENSGACG00000008928			ENSGACG00000004866
ENSDARG00000023821	ENSDARG00000028476	ENSGACG00000010682			ENSGACG00000019326
ENSDARG00000024398	ENSDARG00000028625	ENSGACG00000020165			ENSGACG00000005865
ENSDARG00000025220	ENSDARG00000029100	ENSGACG00000019731			ENSGACG00000011988
ENSDARG00000025301	ENSDARG00000029472	ENSGACG00000002679			ENSGACG00000002038
ENSDARG00000025319	ENSDARG00000029510	ENSGACG00000014702			ENSGACG00000003746
ENSDARG00000025326	ENSDARG00000029590	ENSGACG00000002741			ENSGACG00000006258
ENSDARG00000025375	ENSDARG00000029783	ENSGACG00000003531			ENSGACG00000016722
ENSDARG00000025495	ENSDARG00000029911	ENSGACG00000017074			ENSGACG00000020677
ENSDARG00000025555	ENSDARG00000030161	ENSGACG00000003011
ENSDARG00000025846	ENSDARG00000030494	ENSGACG00000011249
ENSDARG00000025889	ENSDARG00000030498	ENSGACG00000008235
ENSDARG00000026599	ENSDARG00000030547	ENSGACG00000003507
ENSDARG00000026654	ENSDARG00000030608	ENSGACG00000005072
ENSDARG00000026787	ENSDARG00000030700	ENSGACG00000004672
ENSDARG00000026835	ENSDARG00000030756	ENSGACG00000012198
ENSDARG00000026967	ENSDARG00000030871	ENSGACG00000011411
ENSDARG00000027046	ENSDARG00000030913	ENSGACG00000003741
ENSDARG00000027065	ENSDARG00000030954	ENSGACG00000019806
ENSDARG00000027131	ENSDARG00000030975	ENSGACG00000002991
ENSDARG00000027183	ENSDARG00000031116	ENSGACG00000002915
ENSDARG00000027552	ENSDARG00000031228	ENSGACG00000016043
ENSDARG00000027600	ENSDARG00000031343	ENSGACG00000004226
ENSDARG00000027963	ENSDARG00000031434	ENSGACG00000007898
ENSDARG00000028000	ENSDARG00000031698	ENSGACG00000016099
ENSDARG00000028173	ENSDARG00000031720
ENSDARG00000028396	ENSDARG00000031761
ENSDARG00000029100	ENSDARG00000031809
ENSDARG00000029133	ENSDARG00000031836
ENSDARG00000029290	ENSDARG00000031915
ENSDARG00000029381	ENSDARG00000031930
ENSDARG00000029590	ENSDARG00000032469
ENSDARG00000029689	ENSDARG00000032485
ENSDARG00000029722	ENSDARG00000032552
ENSDARG00000029783	ENSDARG00000032876
ENSDARG00000029911	ENSDARG00000033160
ENSDARG00000029989	ENSDARG00000033234
ENSDARG00000030004	ENSDARG00000033436
ENSDARG00000030161	ENSDARG00000033444
ENSDARG00000030292	ENSDARG00000033680
ENSDARG00000030326	ENSDARG00000033706
ENSDARG00000030547	ENSDARG00000033845
ENSDARG00000030782	ENSDARG00000033855
ENSDARG00000030871	ENSDARG00000034076
ENSDARG00000031064	ENSDARG00000034105
ENSDARG00000031108	ENSDARG00000034160
ENSDARG00000031214	ENSDARG00000034409
ENSDARG00000031343	ENSDARG00000034600
ENSDARG00000031600	ENSDARG00000034956
ENSDARG00000031649	ENSDARG00000035066
ENSDARG00000031751	ENSDARG00000035175
ENSDARG00000031775	ENSDARG00000035308
ENSDARG00000031809	ENSDARG00000035379
ENSDARG00000032197	ENSDARG00000035398
ENSDARG00000032277	ENSDARG00000035471
ENSDARG00000032344	ENSDARG00000035570
ENSDARG00000032430	ENSDARG00000035598
ENSDARG00000032469	ENSDARG00000035837
ENSDARG00000032485	ENSDARG00000035868
ENSDARG00000032496	ENSDARG00000035905
ENSDARG00000032799	ENSDARG00000035909
ENSDARG00000032838	ENSDARG00000035924
ENSDARG00000032849	ENSDARG00000035997
ENSDARG00000032868	ENSDARG00000036040
ENSDARG00000032876	ENSDARG00000036080
ENSDARG00000033327	ENSDARG00000036114
ENSDARG00000033440	ENSDARG00000036252
ENSDARG00000033444	ENSDARG00000036335
ENSDARG00000033548	ENSDARG00000036816
ENSDARG00000033706	ENSDARG00000036831
ENSDARG00000033735	ENSDARG00000036855
ENSDARG00000033928	ENSDARG00000036863
ENSDARG00000034076	ENSDARG00000036903
ENSDARG00000034268	ENSDARG00000036930
ENSDARG00000034270	ENSDARG00000036987
ENSDARG00000034313	ENSDARG00000037017
ENSDARG00000034685	ENSDARG00000037064
ENSDARG00000034734	ENSDARG00000037432
ENSDARG00000034871	ENSDARG00000037748
ENSDARG00000035308	ENSDARG00000037943
ENSDARG00000035535	ENSDARG00000037958
ENSDARG00000035607	ENSDARG00000038067
ENSDARG00000035750	ENSDARG00000038156
ENSDARG00000035798	ENSDARG00000038237
ENSDARG00000035837	ENSDARG00000038245
ENSDARG00000035868	ENSDARG00000038372
ENSDARG00000035895	ENSDARG00000038428
ENSDARG00000035899	ENSDARG00000038508
ENSDARG00000035909	ENSDARG00000038583
ENSDARG00000035949	ENSDARG00000038866
ENSDARG00000035985	ENSDARG00000039123
ENSDARG00000036040	ENSDARG00000039458
ENSDARG00000036065	ENSDARG00000039576
ENSDARG00000036080	ENSDARG00000039757
ENSDARG00000036107	ENSDARG00000039899
ENSDARG00000036114	ENSDARG00000040037
ENSDARG00000036584	ENSDARG00000040158
ENSDARG00000036658	ENSDARG00000040245
ENSDARG00000036774	ENSDARG00000040485
ENSDARG00000036831	ENSDARG00000040510
ENSDARG00000036869	ENSDARG00000040623
ENSDARG00000036903	ENSDARG00000040851
ENSDARG00000036987	ENSDARG00000040966
ENSDARG00000037060	ENSDARG00000041170
ENSDARG00000037097	ENSDARG00000041400
ENSDARG00000037099	ENSDARG00000041691
ENSDARG00000037192	ENSDARG00000041915
ENSDARG00000037358	ENSDARG00000042021
ENSDARG00000037371	ENSDARG00000042087
ENSDARG00000037423	ENSDARG00000042296
ENSDARG00000037432	ENSDARG00000042667
ENSDARG00000037488	ENSDARG00000042997
ENSDARG00000037491	ENSDARG00000043055
ENSDARG00000037496	ENSDARG00000043210
ENSDARG00000037645	ENSDARG00000043283
ENSDARG00000037708	ENSDARG00000043342
ENSDARG00000037810	ENSDARG00000043406
ENSDARG00000037883	ENSDARG00000043593
ENSDARG00000037894	ENSDARG00000043607
ENSDARG00000037921	ENSDARG00000043757
ENSDARG00000037943	ENSDARG00000043873
ENSDARG00000038066	ENSDARG00000043976
ENSDARG00000038107	ENSDARG00000044136
ENSDARG00000038141	ENSDARG00000044179
ENSDARG00000038215	ENSDARG00000044213
ENSDARG00000038245	ENSDARG00000044395
ENSDARG00000038302	ENSDARG00000044480
ENSDARG00000038446	ENSDARG00000044484
ENSDARG00000038518	ENSDARG00000044613
ENSDARG00000038655	ENSDARG00000044718
ENSDARG00000038743	ENSDARG00000044942
ENSDARG00000038814	ENSDARG00000045033
ENSDARG00000038866	ENSDARG00000045096
ENSDARG00000039117	ENSDARG00000045097
ENSDARG00000039273	ENSDARG00000045342
ENSDARG00000039340	ENSDARG00000045378
ENSDARG00000039899	ENSDARG00000045465
ENSDARG00000039964	ENSDARG00000045485
ENSDARG00000039987	ENSDARG00000045524
ENSDARG00000040081	ENSDARG00000045544
ENSDARG00000040099	ENSDARG00000045554
ENSDARG00000040245	ENSDARG00000045658
ENSDARG00000040396	ENSDARG00000045747
ENSDARG00000040547	ENSDARG00000045788
ENSDARG00000040777	ENSDARG00000045854
ENSDARG00000040815	ENSDARG00000045877
ENSDARG00000040839	ENSDARG00000046107
ENSDARG00000040851	ENSDARG00000051886
ENSDARG00000040853	ENSDARG00000051959
ENSDARG00000040966	ENSDARG00000052104
ENSDARG00000041078	ENSDARG00000052122
ENSDARG00000041113	ENSDARG00000052334
ENSDARG00000041394	ENSDARG00000052336
ENSDARG00000041414	ENSDARG00000052383
ENSDARG00000041550	ENSDARG00000052405
ENSDARG00000041665	ENSDARG00000052419
ENSDARG00000041691	ENSDARG00000052429
ENSDARG00000041915	ENSDARG00000052470
ENSDARG00000042025	ENSDARG00000052555
ENSDARG00000042249	ENSDARG00000052615
ENSDARG00000042285	ENSDARG00000052694
ENSDARG00000042322	ENSDARG00000053129
ENSDARG00000042336	ENSDARG00000053220
ENSDARG00000042410	ENSDARG00000053439
ENSDARG00000042484	ENSDARG00000053484
ENSDARG00000042518	ENSDARG00000053586
ENSDARG00000042522	ENSDARG00000053912
ENSDARG00000042667	ENSDARG00000053934
ENSDARG00000042684	ENSDARG00000053961
ENSDARG00000042727	ENSDARG00000054055
ENSDARG00000042796	ENSDARG00000054058
ENSDARG00000042840	ENSDARG00000054324
ENSDARG00000042904	ENSDARG00000054533
ENSDARG00000042995	ENSDARG00000054578
ENSDARG00000043170	ENSDARG00000054583
ENSDARG00000043242	ENSDARG00000054748
ENSDARG00000043250	ENSDARG00000054829
ENSDARG00000043304	ENSDARG00000055136
ENSDARG00000043323	ENSDARG00000055172
ENSDARG00000043342	ENSDARG00000055229
ENSDARG00000043406	ENSDARG00000055305
ENSDARG00000043531	ENSDARG00000055385
ENSDARG00000043540	ENSDARG00000055470
ENSDARG00000043593	ENSDARG00000055481
ENSDARG00000043604	ENSDARG00000055543
ENSDARG00000043643	ENSDARG00000055648
ENSDARG00000043746	ENSDARG00000055856
ENSDARG00000043847	ENSDARG00000056001
ENSDARG00000043963	ENSDARG00000056023
ENSDARG00000043982	ENSDARG00000056250
ENSDARG00000044098	ENSDARG00000056268
ENSDARG00000044144	ENSDARG00000056410
ENSDARG00000044179	ENSDARG00000056443
ENSDARG00000044265	ENSDARG00000056689
ENSDARG00000044456	ENSDARG00000056722
ENSDARG00000044573	ENSDARG00000056743
ENSDARG00000044968	ENSDARG00000056745
ENSDARG00000045045	ENSDARG00000056892
ENSDARG00000045308	ENSDARG00000057000
ENSDARG00000045342	ENSDARG00000057016
ENSDARG00000045381	ENSDARG00000057052
ENSDARG00000045453	ENSDARG00000057481
ENSDARG00000045506	ENSDARG00000057550
ENSDARG00000045518	ENSDARG00000057606
ENSDARG00000045524	ENSDARG00000057635
ENSDARG00000045554	ENSDARG00000057729
ENSDARG00000045636	ENSDARG00000058000
ENSDARG00000045639	ENSDARG00000058004
ENSDARG00000045641	ENSDARG00000058008
ENSDARG00000045669	ENSDARG00000058039
ENSDARG00000045677	ENSDARG00000058044
ENSDARG00000045747	ENSDARG00000058219
ENSDARG00000045788	ENSDARG00000058229
ENSDARG00000045803	ENSDARG00000058232
ENSDARG00000045886	ENSDARG00000058305
ENSDARG00000046002	ENSDARG00000058328
ENSDARG00000046132	ENSDARG00000058424
ENSDARG00000046154	ENSDARG00000058716
ENSDARG00000051749	ENSDARG00000058738
ENSDARG00000051827	ENSDARG00000058803
ENSDARG00000051887	ENSDARG00000058831
ENSDARG00000052004	ENSDARG00000058842
ENSDARG00000052104	ENSDARG00000058944
ENSDARG00000052150	ENSDARG00000058960
ENSDARG00000052167	ENSDARG00000059190
ENSDARG00000052279	ENSDARG00000059311
ENSDARG00000052330	ENSDARG00000059442
ENSDARG00000052383	ENSDARG00000059483
ENSDARG00000052555	ENSDARG00000059596
ENSDARG00000052556	ENSDARG00000059773
ENSDARG00000052641	ENSDARG00000060006
ENSDARG00000052658	ENSDARG00000060030
ENSDARG00000052826	ENSDARG00000060070
ENSDARG00000052966	ENSDARG00000060397
ENSDARG00000053166	ENSDARG00000060646
ENSDARG00000053323	ENSDARG00000060723
ENSDARG00000053383	ENSDARG00000060849
ENSDARG00000053439	ENSDARG00000060862
ENSDARG00000053453	ENSDARG00000060915
ENSDARG00000053646	ENSDARG00000060926
ENSDARG00000053792	ENSDARG00000061062
ENSDARG00000053940	ENSDARG00000061174
ENSDARG00000054028	ENSDARG00000061185
ENSDARG00000054087	ENSDARG00000061215
ENSDARG00000054096	ENSDARG00000061223
ENSDARG00000054155	ENSDARG00000061308
ENSDARG00000054255	ENSDARG00000061354
ENSDARG00000054288	ENSDARG00000061471
ENSDARG00000054320	ENSDARG00000061544
ENSDARG00000054501	ENSDARG00000061547
ENSDARG00000054583	ENSDARG00000061580
ENSDARG00000054666	ENSDARG00000061719
ENSDARG00000054777	ENSDARG00000061752
ENSDARG00000054794	ENSDARG00000061809
ENSDARG00000054829	ENSDARG00000061827
ENSDARG00000054848	ENSDARG00000061830
ENSDARG00000054849	ENSDARG00000061918
ENSDARG00000054864	ENSDARG00000061990
ENSDARG00000054916	ENSDARG00000062056
ENSDARG00000055106	ENSDARG00000062060
ENSDARG00000055120	ENSDARG00000062078
ENSDARG00000055124	ENSDARG00000062171
ENSDARG00000055172	ENSDARG00000062381
ENSDARG00000055190	ENSDARG00000062432
ENSDARG00000055229	ENSDARG00000062460
ENSDARG00000055253	ENSDARG00000062485
ENSDARG00000055283	ENSDARG00000062517
ENSDARG00000055292	ENSDARG00000062521
ENSDARG00000055294	ENSDARG00000062795
ENSDARG00000055305	ENSDARG00000062801
ENSDARG00000055349	ENSDARG00000062846
ENSDARG00000055385	ENSDARG00000062972
ENSDARG00000055493	ENSDARG00000062987
ENSDARG00000055562	ENSDARG00000063101
ENSDARG00000055565	ENSDARG00000063135
ENSDARG00000055569	ENSDARG00000063390
ENSDARG00000055713	ENSDARG00000063445
ENSDARG00000055752	ENSDARG00000063611
ENSDARG00000055763	ENSDARG00000063682
ENSDARG00000055835	ENSDARG00000067570
ENSDARG00000055855	ENSDARG00000067824
ENSDARG00000055903	ENSDARG00000068028
ENSDARG00000055938	ENSDARG00000068215
ENSDARG00000056078	ENSDARG00000068246
ENSDARG00000056141	ENSDARG00000068257
ENSDARG00000056160	ENSDARG00000068621
ENSDARG00000056186	ENSDARG00000068745
ENSDARG00000056233	ENSDARG00000068763
ENSDARG00000056292	ENSDARG00000068831
ENSDARG00000056443	ENSDARG00000069157
ENSDARG00000056468	ENSDARG00000069242
ENSDARG00000056483	ENSDARG00000069298
ENSDARG00000056501	ENSDARG00000069337
ENSDARG00000056509	ENSDARG00000069376
ENSDARG00000056603	ENSDARG00000069385
ENSDARG00000056628	ENSDARG00000069397
ENSDARG00000056689	ENSDARG00000069473
ENSDARG00000056713	ENSDARG00000069484
ENSDARG00000056722	ENSDARG00000069615
ENSDARG00000056745	ENSDARG00000069632
ENSDARG00000056800	ENSDARG00000069752
ENSDARG00000056840	ENSDARG00000069808
ENSDARG00000057007	ENSDARG00000069910
ENSDARG00000057016	ENSDARG00000069989
ENSDARG00000057052	ENSDARG00000069996
ENSDARG00000057276	ENSDARG00000070069
ENSDARG00000057606	ENSDARG00000070084
ENSDARG00000057635	ENSDARG00000070174
ENSDARG00000057683	ENSDARG00000070228
ENSDARG00000057921	ENSDARG00000070437
ENSDARG00000057992	ENSDARG00000070497
ENSDARG00000058008	ENSDARG00000070526
ENSDARG00000058044	ENSDARG00000070567
ENSDARG00000058133	ENSDARG00000070586
ENSDARG00000058148	ENSDARG00000070625
ENSDARG00000058219	ENSDARG00000070832
ENSDARG00000058221	ENSDARG00000070951
ENSDARG00000058230	ENSDARG00000071013
ENSDARG00000058232	ENSDARG00000071090
ENSDARG00000058284	ENSDARG00000071113
ENSDARG00000058367	ENSDARG00000071205
ENSDARG00000058476	ENSDARG00000071292
ENSDARG00000058561	ENSDARG00000071413
ENSDARG00000058676	ENSDARG00000071429
ENSDARG00000058729	ENSDARG00000071478
ENSDARG00000058818	ENSDARG00000071511
ENSDARG00000058944	ENSDARG00000071551
ENSDARG00000058999	ENSDARG00000071558
ENSDARG00000059001	ENSDARG00000071562
ENSDARG00000059035	ENSDARG00000071906
ENSDARG00000059070	ENSDARG00000073732
ENSDARG00000059120	ENSDARG00000073749
ENSDARG00000059255	ENSDARG00000073788
ENSDARG00000059274	ENSDARG00000073800
ENSDARG00000059311	ENSDARG00000073872
ENSDARG00000059370	ENSDARG00000073883
ENSDARG00000059473	ENSDARG00000074184
ENSDARG00000059483	ENSDARG00000074221
ENSDARG00000059634	ENSDARG00000074363
ENSDARG00000059690	ENSDARG00000074414
ENSDARG00000059718	ENSDARG00000074468
ENSDARG00000059722	ENSDARG00000074526
ENSDARG00000059738	ENSDARG00000074597
ENSDARG00000059763	ENSDARG00000074624
ENSDARG00000059773	ENSDARG00000074635
ENSDARG00000059794	ENSDARG00000074688
ENSDARG00000060016	ENSDARG00000074777
ENSDARG00000060070	ENSDARG00000074804
ENSDARG00000060106	ENSDARG00000074866
ENSDARG00000060184	ENSDARG00000074892
ENSDARG00000060215	ENSDARG00000074909
ENSDARG00000060246	ENSDARG00000075090
ENSDARG00000060260	ENSDARG00000075100
ENSDARG00000060348	ENSDARG00000075120
ENSDARG00000060366	ENSDARG00000075200
ENSDARG00000060390	ENSDARG00000075253
ENSDARG00000060646	ENSDARG00000075532
ENSDARG00000060723	ENSDARG00000075541
ENSDARG00000060754	ENSDARG00000075551
ENSDARG00000060785	ENSDARG00000075592
ENSDARG00000060805	ENSDARG00000075924
ENSDARG00000061024	ENSDARG00000075978
ENSDARG00000061039	ENSDARG00000076096
ENSDARG00000061174	ENSDARG00000076128
ENSDARG00000061207	ENSDARG00000076251
ENSDARG00000061211	ENSDARG00000076296
ENSDARG00000061215	ENSDARG00000076308
ENSDARG00000061231	ENSDARG00000076320
ENSDARG00000061275	ENSDARG00000076393
ENSDARG00000061312	ENSDARG00000076472
ENSDARG00000061471	ENSDARG00000076508
ENSDARG00000061478	ENSDARG00000076566
ENSDARG00000061580	ENSDARG00000076634
ENSDARG00000061665	ENSDARG00000076742
ENSDARG00000061741	ENSDARG00000076779
ENSDARG00000061796	ENSDARG00000076787
ENSDARG00000061809	ENSDARG00000076805
ENSDARG00000061827	ENSDARG00000076815
ENSDARG00000061830	ENSDARG00000076847
ENSDARG00000061916	ENSDARG00000076850
ENSDARG00000061986	ENSDARG00000076878
ENSDARG00000062078	ENSDARG00000076980
ENSDARG00000062137	ENSDARG00000077087
ENSDARG00000062206	ENSDARG00000077094
ENSDARG00000062216	ENSDARG00000077130
ENSDARG00000062226	ENSDARG00000077134
ENSDARG00000062272	ENSDARG00000077145
ENSDARG00000062289	ENSDARG00000077217
ENSDARG00000062323	ENSDARG00000077307
ENSDARG00000062352	ENSDARG00000077310
ENSDARG00000062362	ENSDARG00000077377
ENSDARG00000062376	ENSDARG00000077404
ENSDARG00000062381	ENSDARG00000077470
ENSDARG00000062446	ENSDARG00000077473
ENSDARG00000062471	ENSDARG00000077499
ENSDARG00000062579	ENSDARG00000077739
ENSDARG00000062752	ENSDARG00000077776
ENSDARG00000062795	ENSDARG00000077804
ENSDARG00000062846	ENSDARG00000077897
ENSDARG00000062933	ENSDARG00000077982
ENSDARG00000062934	ENSDARG00000078034
ENSDARG00000063062	ENSDARG00000078075
ENSDARG00000063135	ENSDARG00000078161
ENSDARG00000063167	ENSDARG00000078210
ENSDARG00000063244	ENSDARG00000078233
ENSDARG00000063445	ENSDARG00000078529
ENSDARG00000063474	ENSDARG00000078598
ENSDARG00000063612	ENSDARG00000078645
ENSDARG00000063661	ENSDARG00000078655
ENSDARG00000063682	ENSDARG00000078686
ENSDARG00000067710	ENSDARG00000078784
ENSDARG00000067820	ENSDARG00000078864
ENSDARG00000067982	ENSDARG00000078901
ENSDARG00000068199	ENSDARG00000078983
ENSDARG00000068257	ENSDARG00000078989
ENSDARG00000068385	ENSDARG00000079131
ENSDARG00000068456	ENSDARG00000079143
ENSDARG00000068576	ENSDARG00000079247
ENSDARG00000068763	ENSDARG00000079268
ENSDARG00000068869	ENSDARG00000079276
ENSDARG00000068926	ENSDARG00000079280
ENSDARG00000068982	ENSDARG00000079501
ENSDARG00000069169	ENSDARG00000079512
ENSDARG00000069302	ENSDARG00000079586
ENSDARG00000069324	ENSDARG00000079839
ENSDARG00000069385	ENSDARG00000079879
ENSDARG00000069428	ENSDARG00000079949
ENSDARG00000069461	ENSDARG00000086162
ENSDARG00000069595	ENSDARG00000086215
ENSDARG00000069601	ENSDARG00000086346
ENSDARG00000069752	ENSDARG00000086499
ENSDARG00000069765	ENSDARG00000086569
ENSDARG00000069796	ENSDARG00000086797
ENSDARG00000069808	ENSDARG00000086808
ENSDARG00000069815	ENSDARG00000086935
ENSDARG00000069829	ENSDARG00000086947
ENSDARG00000069954	ENSDARG00000087020
ENSDARG00000069989	ENSDARG00000087025
ENSDARG00000070025	ENSDARG00000087550
ENSDARG00000070045	ENSDARG00000087641
ENSDARG00000070061	ENSDARG00000087688
ENSDARG00000070069	ENSDARG00000087841
ENSDARG00000070074	ENSDARG00000087861
ENSDARG00000070107	ENSDARG00000087910
ENSDARG00000070122	ENSDARG00000087977
ENSDARG00000070124	ENSDARG00000088118
ENSDARG00000070215	ENSDARG00000088371
ENSDARG00000070228	ENSDARG00000088560
ENSDARG00000070437	ENSDARG00000088636
ENSDARG00000070453	ENSDARG00000088672
ENSDARG00000070487	ENSDARG00000088937
ENSDARG00000070497	ENSDARG00000088959
ENSDARG00000070526	ENSDARG00000088969
ENSDARG00000070555	ENSDARG00000089134
ENSDARG00000070570	ENSDARG00000089236
ENSDARG00000070651	ENSDARG00000090164
ENSDARG00000070670	ENSDARG00000090195
ENSDARG00000070826	ENSDARG00000090309
ENSDARG00000070832	ENSDARG00000090467
ENSDARG00000070846	ENSDARG00000090480
ENSDARG00000070918	ENSDARG00000090503
ENSDARG00000070958	ENSDARG00000090527
ENSDARG00000071004	ENSDARG00000090704
ENSDARG00000071082	ENSDARG00000090946
ENSDARG00000071152	ENSDARG00000090969
ENSDARG00000071413	ENSDARG00000091061
ENSDARG00000071439	ENSDARG00000091086
ENSDARG00000071506	ENSDARG00000091306
ENSDARG00000071511	ENSDARG00000091317
ENSDARG00000071548	ENSDARG00000091503
ENSDARG00000071562	ENSDARG00000091538
ENSDARG00000071566	ENSDARG00000091633
ENSDARG00000071570	ENSDARG00000091659
ENSDARG00000071579	ENSDARG00000091765
ENSDARG00000071669	ENSDARG00000091783
ENSDARG00000071872	ENSDARG00000091834
ENSDARG00000073726	ENSDARG00000092052
ENSDARG00000073857	ENSDARG00000092181
ENSDARG00000073909	ENSDARG00000092281
ENSDARG00000073944	ENSDARG00000092499
ENSDARG00000073999	ENSDARG00000092610
ENSDARG00000074057	ENSDARG00000092919
ENSDARG00000074137	ENSDARG00000093074
ENSDARG00000074161	ENSDARG00000093480
ENSDARG00000074194	ENSDARG00000094281
ENSDARG00000074222	ENSDARG00000094324
ENSDARG00000074293	ENSDARG00000094332
ENSDARG00000074308	ENSDARG00000094345
ENSDARG00000074316	ENSDARG00000094514
ENSDARG00000074322	ENSDARG00000094889
ENSDARG00000074328	ENSDARG00000094973
ENSDARG00000074363	ENSDARG00000095580
ENSDARG00000074381	ENSDARG00000095831
ENSDARG00000074422	ENSDARG00000095974
ENSDARG00000074451	ENSDARG00000096151
ENSDARG00000074485	ENSDARG00000096365
ENSDARG00000074526	ENSDARG00000096398
ENSDARG00000074597	ENSDARG00000096546
ENSDARG00000074624	ENSDARG00000096917
ENSDARG00000074635	ENSDARG00000097453
ENSDARG00000074680	ENSDARG00000097501
ENSDARG00000074696	ENSDARG00000097584
ENSDARG00000074765	ENSDARG00000097692
ENSDARG00000074777	ENSDARG00000097812
ENSDARG00000074866	ENSDARG00000098029
ENSDARG00000074894
ENSDARG00000074904
ENSDARG00000074909
ENSDARG00000074919
ENSDARG00000074921
ENSDARG00000074976
ENSDARG00000074979
ENSDARG00000074996
ENSDARG00000075020
ENSDARG00000075041
ENSDARG00000075058
ENSDARG00000075090
ENSDARG00000075120
ENSDARG00000075192
ENSDARG00000075253
ENSDARG00000075376
ENSDARG00000075433
ENSDARG00000075509
ENSDARG00000075525
ENSDARG00000075526
ENSDARG00000075532
ENSDARG00000075537
ENSDARG00000075551
ENSDARG00000075593
ENSDARG00000075606
ENSDARG00000075639
ENSDARG00000075720
ENSDARG00000075924
ENSDARG00000075960
ENSDARG00000075964
ENSDARG00000075990
ENSDARG00000076094
ENSDARG00000076096
ENSDARG00000076113
ENSDARG00000076116
ENSDARG00000076121
ENSDARG00000076182
ENSDARG00000076251
ENSDARG00000076302
ENSDARG00000076320
ENSDARG00000076414
ENSDARG00000076466
ENSDARG00000076508
ENSDARG00000076533
ENSDARG00000076634
ENSDARG00000076689
ENSDARG00000076722
ENSDARG00000076724
ENSDARG00000076729
ENSDARG00000076742
ENSDARG00000076744
ENSDARG00000076787
ENSDARG00000076799
ENSDARG00000076805
ENSDARG00000076820
ENSDARG00000076829
ENSDARG00000076847
ENSDARG00000076892
ENSDARG00000076919
ENSDARG00000077051
ENSDARG00000077116
ENSDARG00000077134
ENSDARG00000077139
ENSDARG00000077179
ENSDARG00000077256
ENSDARG00000077377
ENSDARG00000077421
ENSDARG00000077428
ENSDARG00000077437
ENSDARG00000077513
ENSDARG00000077555
ENSDARG00000077728
ENSDARG00000077739
ENSDARG00000077804
ENSDARG00000077946
ENSDARG00000077975
ENSDARG00000078003
ENSDARG00000078066
ENSDARG00000078094
ENSDARG00000078114
ENSDARG00000078210
ENSDARG00000078335
ENSDARG00000078363
ENSDARG00000078381
ENSDARG00000078383
ENSDARG00000078452
ENSDARG00000078457
ENSDARG00000078459
ENSDARG00000078473
ENSDARG00000078582
ENSDARG00000078598
ENSDARG00000078645
ENSDARG00000078723
ENSDARG00000078725
ENSDARG00000078789
ENSDARG00000078817
ENSDARG00000078864
ENSDARG00000078890
ENSDARG00000078953
ENSDARG00000078983
ENSDARG00000078986
ENSDARG00000079027
ENSDARG00000079131
ENSDARG00000079159
ENSDARG00000079268
ENSDARG00000079355
ENSDARG00000079446
ENSDARG00000079474
ENSDARG00000079501
ENSDARG00000079552
ENSDARG00000079688
ENSDARG00000079702
ENSDARG00000079756
ENSDARG00000079857
ENSDARG00000079889
ENSDARG00000079906
ENSDARG00000079996
ENSDARG00000080020
ENSDARG00000086033
ENSDARG00000086048
ENSDARG00000086215
ENSDARG00000086222
ENSDARG00000086284
ENSDARG00000086391
ENSDARG00000086478
ENSDARG00000086510
ENSDARG00000086569
ENSDARG00000086740
ENSDARG00000086904
ENSDARG00000086915
ENSDARG00000086990
ENSDARG00000087393
ENSDARG00000087688
ENSDARG00000087800
ENSDARG00000087916
ENSDARG00000088274
ENSDARG00000088332
ENSDARG00000088392
ENSDARG00000088505
ENSDARG00000088546
ENSDARG00000088672
ENSDARG00000088877
ENSDARG00000088881
ENSDARG00000089134
ENSDARG00000089243
ENSDARG00000089260
ENSDARG00000089292
ENSDARG00000089314
ENSDARG00000089441
ENSDARG00000089562
ENSDARG00000089599
ENSDARG00000089769
ENSDARG00000089925
ENSDARG00000090096
ENSDARG00000090116
ENSDARG00000090190
ENSDARG00000090478
ENSDARG00000090480
ENSDARG00000090484
ENSDARG00000090675
ENSDARG00000090704
ENSDARG00000090838
ENSDARG00000090946
ENSDARG00000091086
ENSDARG00000091131
ENSDARG00000091166
ENSDARG00000091245
ENSDARG00000091317
ENSDARG00000091513
ENSDARG00000091620
ENSDARG00000091702
ENSDARG00000091800
ENSDARG00000091902
ENSDARG00000092052
ENSDARG00000092093
ENSDARG00000092119
ENSDARG00000092140
ENSDARG00000092169
ENSDARG00000092199
ENSDARG00000092259
ENSDARG00000092310
ENSDARG00000092345
ENSDARG00000092505
ENSDARG00000092609
ENSDARG00000092617
ENSDARG00000092759
ENSDARG00000092792
ENSDARG00000092919
ENSDARG00000092979
ENSDARG00000092989
ENSDARG00000093074
ENSDARG00000093119
ENSDARG00000093378
ENSDARG00000093464
ENSDARG00000093831
ENSDARG00000094003
ENSDARG00000094514
ENSDARG00000094602
ENSDARG00000094616
ENSDARG00000094973
ENSDARG00000095065
ENSDARG00000095224
ENSDARG00000095609
ENSDARG00000095629
ENSDARG00000095783
ENSDARG00000096140
ENSDARG00000096151
ENSDARG00000096189
ENSDARG00000096365
ENSDARG00000096375
ENSDARG00000096428
ENSDARG00000096457
ENSDARG00000096546
ENSDARG00000096581
ENSDARG00000097160
ENSDARG00000097245
ENSDARG00000097292
ENSDARG00000097325
ENSDARG00000097501
ENSDARG00000097683
ENSDARG00000097812
